# Supplementary material for: Long-range interactions between proximal and distal regulatory regions in maize
Source: Nat Commun. 2019 Jun 14;10:2633. doi: 10.1038/s41467-019-10603-4 (PMC6572780; doi:10.1038/s41467-019-10603-4)
Supplement: Supplementary file 5 — Supplementary Data 1 [file 41467_2019_10603_MOESM5_ESM.xlsx]

## Sheet:  Ear_H3K27ac_interaction
Supplementary Data 1. Interaction PET Peaks from Immatue ear H3K27ac ChIA-PET library
cA： No. of PETs in anchor1; cB： No. of PETs in anchor2; cAB: No. of PETs between anchor1 and anchor2
chr1	start1	end1	chr2	start2	end2	cA	cB	cAB	p-value	fdr
1	197096	199680	1	208725	211728	431	378	3	2.99405e-08	3.7628e-05
1	344253	348360	1	100220137	100227000	503	701	4	9.22326e-10	1.57019e-06
1	572006	574527	1	686442	695368	407	1005	3	4.72976e-07	0.000431609
1	715086	717653	1	1011040	1017241	327	825	3	1.35851e-07	0.000146086
1	1011040	1017241	1	1026705	1038415	825	2163	6	7.43893e-11	1.5252e-07
1	1026705	1038415	1	1065095	1068988	2163	500	3	8.61683e-06	0.00404638
1	1609865	1613350	1	1840813	1846667	335	879	3	1.76634e-07	0.000184189			cA： No. of pets in anchor1
1	1714703	1718227	1	1734926	1737956	350	325	4	9.90401e-12	2.34207e-08			cB： No. of pets in anchor2
1	1840813	1846667	1	1937601	1941110	879	270	3	9.24137e-08	0.000103653			cAB: No. of pets between anchor1 and anchor2
1	1840813	1846667	1	2108389	2114531	879	699	3	1.59878e-06	0.0011669
1	1917434	1922514	1	1937601	1941110	484	270	5	1.53616e-14	5.45604e-11
1	2108389	2114531	1	2152994	2159711	699	1008	4	1.46504e-08	1.96498e-05
1	2778193	2784103	1	2808868	2814503	665	1055	3	2.37564e-06	0.00159164
1	2808868	2814503	1	2825290	2830869	1055	729	3	3.12541e-06	0.0019653
1	2808868	2814503	1	2875262	2899107	1055	3185	4	7.08947e-06	0.0035324
1	2817690	2822520	1	2875262	2899107	845	3185	4	2.96809e-06	0.00188908
1	2825290	2830869	1	2875262	2899107	729	3185	6	3.55222e-10	6.51424e-07
1	2869232	2871670	1	2875262	2899107	454	3185	4	2.54469e-07	0.00025351
1	2875262	2899107	1	2932921	2936440	3185	638	6	1.60519e-10	3.11276e-07
1	2875262	2899107	1	2958554	2961777	3185	554	4	5.6059e-07	0.00049764
1	2875262	2899107	1	2970213	2978232	3185	1354	11	1.826e-17	9.15416e-14
1	2958554	2961777	1	2970213	2978232	554	1354	4	1.87825e-08	2.46351e-05
1	2970213	2978232	1	3031181	3039806	1354	1008	4	2.03361e-07	0.000208569
1	3031181	3039806	1	3050616	3053523	1008	320	4	6.43735e-10	1.12918e-06
1	3031181	3039806	1	3103325	3106278	1008	535	4	5.03734e-09	7.42954e-06
1	3118502	3126637	1	3133306	3137699	1194	506	5	3.29745e-11	7.17844e-08
1	3163442	3165485	1	3170150	3179295	144	790	3	1.01068e-08	1.39925e-05
1	3227167	3235241	1	3271462	3274646	2088	423	9	6.0099e-20	3.8492e-16
1	3227167	3235241	1	3284101	3295459	2088	1542	13	5.94221e-23	5.0493e-19
1	3271462	3274646	1	3284101	3295459	423	1542	5	4.8202e-11	1.02318e-07
1	3284101	3295459	1	3367475	3370640	1542	526	4	2.56315e-08	3.27104e-05
1	3284101	3295459	1	3370665	3386712	1542	2787	4	1.85105e-05	0.00663512
1	3370665	3386712	1	3437896	3447847	2787	1934	23	5.16624e-40	1.45101e-35
1	3370665	3386712	1	3448279	3455654	2787	751	9	1.42255e-16	6.45622e-13
1	3370665	3386712	1	3474822	3481661	2787	691	4	7.93388e-07	0.000663651
1	3437896	3447847	1	3448279	3455654	1934	751	3	2.07089e-05	0.00712684
1	3437896	3447847	1	3474822	3481661	1934	691	4	1.86825e-07	0.000193447
1	3437896	3447847	1	3481866	3493750	1934	1765	12	1.40321e-20	9.58754e-17
1	3448279	3455654	1	3474822	3481661	751	691	11	1.4336e-27	1.73733e-23
1	3448279	3455654	1	3481866	3493750	751	1765	8	4.6882e-16	1.99248e-12
1	3448279	3455654	1	3530985	3534089	751	242	4	6.46012e-11	1.33792e-07
1	3474822	3481661	1	3537701	3550911	691	1672	4	1.04838e-07	0.000115854
1	3474822	3481661	1	3571046	3576269	691	992	3	2.21668e-06	0.00151118
1	3481866	3493750	1	3530985	3534089	1765	242	3	5.36312e-07	0.000479786
1	3481866	3493750	1	3537701	3550911	1765	1672	12	2.46923e-21	1.80982e-17
1	3481866	3493750	1	3555052	3558947	1765	412	3	2.63936e-06	0.00172742
1	3493783	3499671	1	3530985	3534089	526	242	8	3.12903e-24	2.95365e-20
1	3493783	3499671	1	3537701	3550911	526	1672	12	1.18458e-27	1.44707e-23
1	3555052	3558947	1	3571046	3576269	412	992	7	2.17054e-17	1.07789e-13
1	3571046	3576269	1	3740624	3745863	992	918	3	5.17273e-06	0.0028373
1	3571046	3576269	1	3770482	3778706	992	1697	3	3.20747e-05	0.00933201
1	3571046	3576269	1	3957438	3977387	992	2596	4	2.49765e-06	0.00165613
1	3643640	3648381	1	3659197	3661847	779	475	4	1.11821e-09	1.87547e-06
1	3659197	3661847	1	3740624	3745863	475	918	3	5.73056e-07	0.000507031
1	3659197	3661847	1	3770482	3778706	475	1697	3	3.59084e-06	0.0021788
1	3739258	3740608	1	3770482	3778706	95	1697	3	2.84774e-08	3.59794e-05
1	3740624	3745863	1	3770482	3778706	918	1697	12	1.16837e-24	1.13897e-20
1	3770482	3778706	1	3795128	3797736	1697	282	4	3.10511e-09	4.78948e-06
1	3770482	3778706	1	3797753	3802440	1697	762	6	1.08921e-11	2.56203e-08
1	3770482	3778706	1	3803426	3813169	1697	1672	15	5.21758e-28	6.53089e-24
1	3797753	3802440	1	3803426	3813169	762	1672	3	1.40402e-05	0.00556581
1	3803426	3813169	1	3841389	3855110	1672	1822	8	3.5347e-13	1.03786e-09
1	3841389	3855110	1	3912113	3918646	1822	671	3	1.24174e-05	0.00514582
1	3912113	3918646	1	3957438	3977387	671	2596	4	5.33538e-07	0.000477834
1	3957438	3977387	1	4109074	4123416	2596	2863	17	2.12954e-25	2.2012e-21
1	3957438	3977387	1	4129980	4143949	2596	2101	9	7.31285e-13	2.0422e-09
1	3982598	3984848	1	4109074	4123416	324	2863	9	9.13199e-20	5.75206e-16
1	4109074	4123416	1	4129980	4143949	2863	2101	9	1.73661e-12	4.58619e-09
1	4124438	4127026	1	4129980	4143949	290	2101	12	1.32688e-29	1.88266e-25
1	4129980	4143949	1	5654218	5658135	2101	659	3	1.79633e-05	0.00650802
1	4338831	4352599	1	4400922	4407495	1525	840	11	3.05621e-23	2.64284e-19
1	4422933	4426859	1	4494042	4501161	511	1188	3	1.5413e-06	0.00113358
1	4494042	4501161	1	4531798	4538923	1188	1008	13	1.56327e-28	2.02327e-24
1	4494042	4501161	1	4539689	4545546	1188	726	6	9.66666e-13	2.65944e-09
1	4589488	4594002	1	4657123	4671827	482	1500	8	3.65382e-18	1.98101e-14
1	4589488	4594002	1	4714435	4729411	482	2157	7	1.49615e-14	5.32359e-11
1	4594275	4599098	1	4657123	4671827	446	1500	7	6.8568e-16	2.86614e-12
1	4594275	4599098	1	4714435	4729411	446	2157	4	5.04687e-08	6.01194e-05
1	4657123	4671827	1	4714435	4729411	1500	2157	21	1.7336e-40	5.0448e-36
1	4714435	4729411	1	4733909	4738089	2157	792	8	3.54429e-15	1.36151e-11
1	4714435	4729411	1	4836602	4843362	2157	806	7	5.45042e-13	1.55634e-09
1	4714435	4729411	1	4883721	4890631	2157	715	3	2.47348e-05	0.00796083
1	4714435	4729411	1	4890811	4904534	2157	1914	7	2.19151e-10	4.16144e-07
1	4714435	4729411	1	6291461	6298359	2157	1575	5	1.73974e-07	0.000181871
1	4733909	4738089	1	4832152	4836579	792	645	12	1.73119e-30	2.58758e-26
1	4836602	4843362	1	4890811	4904534	806	1914	7	2.37194e-13	7.10453e-10
1	4883721	4890631	1	4890811	4904534	715	1914	5	1.94071e-09	3.1129e-06
1	4905626	4915611	1	4923328	4926174	1307	353	4	2.69253e-09	4.20467e-06
1	4905626	4915611	1	5094383	5100231	1307	819	3	8.36906e-06	0.00396845
1	4915626	4917883	1	5100626	5113251	284	2753	3	3.2673e-06	0.00203297
1	4923328	4926174	1	5118635	5128774	353	1418	3	8.64512e-07	0.000712795
1	4977784	4981542	1	4991923	4995455	500	509	3	1.14207e-07	0.000125139
1	4977784	4981542	1	5100626	5113251	500	2753	4	2.09557e-07	0.000214042
1	4991923	4995455	1	5091048	5093356	509	228	10	2.4121e-31	3.88949e-27
1	4991923	4995455	1	5100626	5113251	509	2753	4	2.2495e-07	0.000227577
1	5094383	5100231	1	5100626	5113251	819	2753	7	3.31961e-12	8.42267e-09
1	5100626	5113251	1	5118635	5128774	2753	1418	6	7.72579e-09	1.09573e-05
1	5118635	5128774	1	5135484	5137858	1418	376	6	5.35404e-14	1.75601e-10
1	5118635	5128774	1	5141370	5145202	1418	955	18	1.54481e-40	4.52424e-36
1	5118635	5128774	1	5158556	5163736	1418	1218	13	1.83979e-26	2.04846e-22
1	5118635	5128774	1	5167188	5176344	1418	1119	5	4.05417e-09	6.10629e-06
1	5118635	5128774	1	214728411	214731961	1418	739	3	7.85456e-06	0.0037997
1	5135484	5137858	1	5158556	5163736	376	1218	8	9.34898e-20	5.87793e-16
1	5141370	5145202	1	5158556	5163736	955	1218	20	3.99048e-47	1.7092e-42
1	5141370	5145202	1	5167188	5176344	955	1119	5	5.68262e-10	1.00487e-06
1	5141370	5145202	1	5418628	5429803	955	1127	3	8.50706e-06	0.00401085
1	5158556	5163736	1	5202201	5210893	1218	1071	4	1.69966e-07	0.000178348
1	5167188	5176344	1	5202201	5210893	1119	1071	4	1.21389e-07	0.000132131
1	5167188	5176344	1	5326725	5333759	1119	1730	8	9.63788e-15	3.52357e-11
1	5202201	5210893	1	5326725	5333759	1071	1730	12	9.37654e-24	8.46061e-20
1	5326725	5333759	1	5410964	5414910	1730	804	7	1.15275e-13	3.61057e-10
1	5418628	5429803	1	5468103	5473039	1127	693	3	3.27183e-06	0.00203431
1	5418628	5429803	1	5489499	5501510	1127	3638	6	1.02958e-08	1.42369e-05
1	5430382	5436773	1	5462587	5467693	1028	670	7	8.48048e-16	3.50528e-12
1	5430382	5436773	1	5468103	5473039	1028	693	14	3.04644e-34	6.03398e-30
1	5430382	5436773	1	5477116	5488770	1028	1450	4	2.88442e-07	0.000282568
1	5462587	5467693	1	5489499	5501510	670	3638	4	2.00787e-06	0.00139888
1	5473064	5475728	1	5477116	5488770	192	1450	3	1.48541e-07	0.000158229
1	5489499	5501510	1	5514754	5531852	3638	2511	21	4.59804e-31	7.20248e-27
1	5489499	5501510	1	5595104	5608113	3638	1847	7	6.15116e-09	8.89523e-06
1	5514754	5531852	1	5531995	5542711	2511	1492	10	3.36655e-16	1.4579e-12
1	5514754	5531852	1	5588349	5593769	2511	619	3	2.53003e-05	0.00807308
1	5514754	5531852	1	5595104	5608113	2511	1847	4	2.48809e-05	0.00798911
1	5514754	5531852	1	5714215	5719676	2511	561	3	1.88961e-05	0.00672323
1	5531995	5542711	1	5588349	5593769	1492	619	7	6.58765e-15	2.46564e-11
1	5531995	5542711	1	5595104	5608113	1492	1847	8	1.59611e-13	4.89628e-10
1	5595104	5608113	1	5654218	5658135	1847	659	3	1.22549e-05	0.00510148
1	5595104	5608113	1	5660905	5664249	1847	330	3	1.5563e-06	0.00114185
1	5595104	5608113	1	5694787	5711095	1847	1974	4	9.76144e-06	0.00439333
1	5612604	5615838	1	5654218	5658135	626	659	4	1.72839e-09	2.79491e-06
1	5612604	5615838	1	5660905	5664249	626	330	3	6.10334e-08	7.14133e-05
1	5654218	5658135	1	5694787	5711095	659	1974	5	1.5076e-09	2.46287e-06
1	5658852	5660650	1	5694787	5711095	120	1974	4	1.82374e-10	3.51421e-07
1	5660905	5664249	1	5694787	5711095	330	1974	10	8.37879e-24	7.59533e-20
1	5694787	5711095	1	5714215	5719676	1974	561	3	9.24968e-06	0.00424361
1	5694787	5711095	1	5721703	5724980	1974	310	5	3.48223e-11	7.55441e-08
1	5694787	5711095	1	5809927	5826165	1974	2134	6	1.21034e-08	1.64885e-05
1	5714215	5719676	1	5809927	5826165	561	2134	3	1.16602e-05	0.00493933
1	5809927	5826165	1	5880914	5889242	2134	1458	33	8.18811e-70	9.51083e-65
1	5809927	5826165	1	5904278	5908046	2134	558	4	1.18032e-07	0.000128824
1	5880914	5889242	1	5904278	5908046	1458	558	5	1.45615e-10	2.84468e-07
1	5904278	5908046	1	17983050	17992916	558	1930	3	8.51309e-06	0.00401259
1	5943094	5948443	1	6032960	6036885	635	544	3	2.85392e-07	0.00027998
1	6019805	6023503	1	6032960	6036885	771	544	4	1.84621e-09	2.97315e-06
1	6158814	6164107	1	6233793	6241106	777	714	6	6.86069e-14	2.22145e-10
1	6158814	6164107	1	165738770	165747356	777	1530	3	1.14303e-05	0.00487582
1	6233793	6241106	1	6245003	6252228	714	1010	4	1.60717e-08	2.1398e-05
1	6233793	6241106	1	6260391	6261595	714	91	3	1.86161e-09	2.99549e-06
1	6233793	6241106	1	6306461	6314942	714	1476	3	7.9877e-06	0.00384521
1	6245003	6252228	1	6267940	6278219	1010	2062	11	6.3791e-21	4.49759e-17
1	6245003	6252228	1	6291461	6298359	1010	1575	3	2.71267e-05	0.00842498
1	6253157	6256075	1	6267940	6278219	323	2062	9	4.64382e-21	3.30989e-17
1	6253157	6256075	1	6291461	6298359	323	1575	5	1.38681e-11	3.21079e-08
1	6260391	6261595	1	6267940	6278219	91	2062	6	9.07323e-17	4.2213e-13
1	6261766	6263502	1	6267940	6278219	130	2062	3	1.31724e-07	0.00014207
1	6267940	6278219	1	6291461	6298359	2062	1575	11	8.31326e-19	4.79357e-15
1	6267940	6278219	1	6306461	6314942	2062	1476	5	1.0136e-07	0.00011239
1	6291461	6298359	1	6306461	6314942	1575	1476	15	2.63433e-29	3.65451e-25
1	6299199	6301486	1	6306461	6314942	507	1476	3	2.8778e-06	0.00184471
1	6406286	6413042	1	6423881	6432211	1010	1429	5	2.53246e-09	3.97964e-06
1	6523446	6544181	1	6560501	6565125	2569	529	3	1.69839e-05	0.0062806
1	6523446	6544181	1	6631732	6634371	2569	273	4	1.42436e-08	1.91323e-05
1	6523446	6544181	1	6649020	6650936	2569	148	3	3.75969e-07	0.000354945
1	6523446	6544181	1	6763535	6775411	2569	1553	6	8.78571e-09	1.23241e-05
1	6763535	6775411	1	6819413	6823835	1553	392	3	1.55245e-06	0.00113964
1	6784666	6787951	1	6824622	6832120	353	979	3	2.85378e-07	0.00027998
1	6824622	6832120	1	6837600	6841487	979	599	4	7.04139e-09	1.00605e-05
1	6824622	6832120	1	6907045	6919068	979	2449	4	1.88536e-06	0.00133056
1	6837600	6841487	1	6907045	6919068	599	2449	4	2.70087e-07	0.000266878
1	6907045	6919068	1	7026878	7036525	2449	1427	8	1.04678e-12	2.86145e-09
1	6907045	6919068	1	7056690	7069114	2449	1679	4	1.5593e-05	0.00594394
1	7026878	7036525	1	7056690	7069114	1427	1679	5	3.11821e-08	3.90095e-05
1	7043506	7046074	1	7056690	7069114	206	1679	7	6.47576e-18	3.39939e-14
1	7056690	7069114	1	7071734	7080408	1679	1368	6	3.34895e-10	6.16787e-07
1	7056690	7069114	1	7142399	7153383	1679	1413	4	1.81008e-06	0.00128859
1	7291520	7295389	1	7391734	7407198	509	1999	3	7.18748e-06	0.00356691
1	7295542	7301143	1	7310176	7315532	620	832	4	4.2209e-09	6.33792e-06
1	7295542	7301143	1	7353279	7360186	620	991	3	1.59851e-06	0.00116677
1	7295542	7301143	1	7386128	7391633	620	550	3	2.74545e-07	0.000270659
1	7310176	7315532	1	7339050	7346670	832	1115	4	4.38379e-08	5.30319e-05
1	7339050	7346670	1	7353279	7360186	1115	991	9	4.63582e-19	2.72936e-15
1	7339050	7346670	1	7386128	7391633	1115	550	7	3.75067e-16	1.61354e-12
1	7339050	7346670	1	7391734	7407198	1115	1999	5	2.1809e-08	2.82104e-05
1	7353279	7360186	1	7386128	7391633	991	550	9	7.88783e-22	6.08055e-18
1	7353279	7360186	1	7391734	7407198	991	1999	6	1.38771e-10	2.72263e-07
1	7391734	7407198	1	7455944	7460778	1999	641	5	1.39819e-09	2.29893e-06
1	7391734	7407198	1	7494430	7497549	1999	393	3	3.32252e-06	0.00205761
1	7391734	7407198	1	7553083	7556736	1999	423	5	1.7577e-10	3.39362e-07
1	7391734	7407198	1	7557803	7570198	1999	2548	7	9.27743e-10	1.57862e-06
1	7391734	7407198	1	241253070	241257417	1999	595	3	1.14393e-05	0.00487772
1	7489998	7493146	1	7553083	7556736	532	423	4	1.52795e-10	2.9752e-07
1	7489998	7493146	1	7557803	7570198	532	2548	3	1.68562e-05	0.0062472
1	7494430	7497549	1	7557803	7570198	393	2548	3	6.84448e-06	0.00344808
1	7553083	7556736	1	7557803	7570198	423	2548	6	3.62868e-12	9.14589e-09
1	7557803	7570198	1	7596749	7603554	2548	1040	4	2.7951e-06	0.00180284
1	7698039	7702276	1	7774047	7782626	483	834	4	1.57025e-09	2.55517e-06
1	7712905	7719651	1	7774047	7782626	879	834	3	2.70904e-06	0.00176133
1	7970482	7972904	1	7983089	7989196	222	674	3	2.31314e-08	2.97805e-05
1	7974194	7980377	1	7983089	7989196	650	674	3	5.81444e-07	0.000513094
1	7989208	7992340	1	8016417	8021964	544	854	3	6.92911e-07	0.000594204
1	7989208	7992340	1	8113833	8127393	544	2453	3	1.60911e-05	0.00606334
1	8016417	8021964	1	8032193	8042525	854	1083	16	4.90443e-38	1.20684e-33
1	8032193	8042525	1	8044105	8049297	1083	718	3	3.22949e-06	0.00201448
1	8032193	8042525	1	8049831	8052490	1083	197	3	6.69449e-08	7.76738e-05
1	8032193	8042525	1	8052505	8058256	1083	1032	3	9.51721e-06	0.00432171
1	8279484	8286127	1	8286298	8295515	1060	1290	5	1.93677e-09	3.10768e-06
1	8279484	8286127	1	8306249	8313554	1060	1079	8	1.44978e-16	6.56675e-13
1	8286298	8295515	1	8301553	8304521	1290	673	5	2.01617e-10	3.85413e-07
1	8286298	8295515	1	8306249	8313554	1290	1079	9	3.69674e-18	2.00191e-14
1	8286298	8295515	1	8484545	8494150	1290	1406	5	7.86839e-09	1.11353e-05
1	8370825	8378703	1	8388602	8394441	1117	697	4	2.18069e-08	2.82104e-05
1	8370825	8378703	1	8484545	8494150	1117	1406	6	3.48227e-11	7.55441e-08
1	8388602	8394441	1	8484545	8494150	697	1406	8	4.2e-17	2.02483e-13
1	8388602	8394441	1	203984085	203997490	697	1568	3	8.89963e-06	0.00413351
1	8419591	8421667	1	8467297	8469362	173	368	6	1.4555e-19	8.99836e-16
1	8419591	8421667	1	8484545	8494150	173	1406	8	5.46753e-22	4.29943e-18
1	8467297	8469362	1	8484545	8494150	368	1406	15	3.63039e-39	9.71853e-35
1	8484545	8494150	1	8551151	8555402	1406	669	3	5.69396e-06	0.00303844
1	8556829	8557684	1	8593361	8600440	64	1001	3	1.76148e-09	2.84574e-06
1	8571787	8578606	1	8593361	8600440	987	1001	3	6.59398e-06	0.00335904
1	8571787	8578606	1	8660710	8684155	987	4121	5	4.19179e-07	0.000389384
1	8593361	8600440	1	8660710	8684155	1001	4121	7	2.16797e-10	4.12246e-07
1	8660710	8684155	1	9011315	9018415	4121	1319	7	1.44426e-09	2.36757e-06
1	8976322	8984109	1	9006587	9010278	942	458	4	2.06492e-09	3.29824e-06
1	9006587	9010278	1	9106820	9123458	458	2816	3	1.45319e-05	0.00568284
1	9011315	9018415	1	9106820	9123458	1319	2816	28	2.62757e-55	1.61498e-50
1	9011315	9018415	1	9158800	9166188	1319	1156	3	2.39301e-05	0.00779483
1	9011315	9018415	1	9207353	9210314	1319	325	3	5.43532e-07	0.000485231
1	9106820	9123458	1	9153839	9158799	2816	641	4	6.1399e-07	0.000537009
1	9106820	9123458	1	9158800	9166188	2816	1156	10	8.3311e-17	3.88922e-13
1	9106820	9123458	1	9207353	9210314	2816	325	4	4.12129e-08	5.01351e-05
1	9158800	9166188	1	9227904	9235543	1156	1264	6	2.26436e-11	5.07868e-08
1	9207353	9210314	1	9340578	9358850	325	2969	3	6.12133e-06	0.0031934
1	9227904	9235543	1	9254967	9264517	1264	1250	4	3.63371e-07	0.000344523
1	9254967	9264517	1	9268472	9271840	1250	350	3	5.77972e-07	0.000510754
1	9340578	9358850	1	9400998	9403929	2969	314	24	1.11225e-60	8.56444e-56
1	9340578	9358850	1	9404225	9406364	2969	218	4	1.02934e-08	1.42352e-05
1	9340578	9358850	1	9485602	9494385	2969	1430	4	1.76552e-05	0.00643492
1	9408529	9412048	1	9423626	9426242	440	616	3	1.37922e-07	0.000148021
1	9408529	9412048	1	9478480	9483802	440	460	3	5.74405e-08	6.75728e-05
1	9423626	9426242	1	9485602	9494385	616	1430	3	4.68225e-06	0.00264632
1	9485602	9494385	1	9546569	9549102	1430	314	4	2.41226e-09	3.80515e-06
1	9636319	9641795	1	9773887	9778300	680	558	3	3.78064e-07	0.000356507
1	9728101	9734554	1	9744482	9752708	780	1039	4	2.55935e-08	3.26711e-05
1	9744482	9752708	1	9773887	9778300	1039	558	3	1.34366e-06	0.00101707
1	9981519	9988820	1	9995392	9998473	929	386	4	9.84966e-10	1.66895e-06
1	10027206	10032923	1	10104105	10110880	718	1087	4	2.20236e-08	2.84719e-05
1	10060304	10065493	1	10104105	10110880	811	1087	5	2.17799e-10	4.13863e-07
1	10091670	10095006	1	10104105	10110880	476	1087	3	9.55888e-07	0.000772499
1	10104105	10110880	1	10146587	10159148	1087	2045	28	1.40956e-61	1.14998e-56
1	10146587	10159148	1	10162206	10164459	2045	219	3	6.17241e-07	0.000539474
1	10256505	10261190	1	10296514	10298990	849	324	4	3.40611e-10	6.26642e-07
1	10296514	10298990	1	10489442	10494479	324	1300	3	5.1566e-07	0.000464493
1	10570148	10577632	1	10613926	10624248	794	1594	3	1.37674e-05	0.00549851
1	10613926	10624248	1	10678208	10690939	1594	2021	19	5.52201e-36	1.19567e-31
1	10613926	10624248	1	10749808	10762747	1594	2547	4	1.48397e-05	0.00576176
1	10625253	10628060	1	10678208	10690939	266	2021	7	1.44743e-16	6.56058e-13
1	10678208	10690939	1	10749808	10762747	2021	2547	11	1.25728e-16	5.75436e-13
1	10749808	10762747	1	10833854	10836549	2547	564	9	4.82217e-18	2.57776e-14
1	10749808	10762747	1	10851912	10861520	2547	1188	11	3.82073e-19	2.26602e-15
1	10749808	10762747	1	10874785	10879661	2547	865	4	1.35059e-06	0.0010207
1	10749808	10762747	1	10983405	10991389	2547	1109	4	3.59218e-06	0.00217914
1	10833854	10836549	1	10851912	10861520	564	1188	6	2.12433e-13	6.40909e-10
1	10833854	10836549	1	10983405	10991389	564	1109	3	1.68562e-06	0.00121712
1	10851912	10861520	1	10874785	10879661	1188	865	4	6.58638e-08	7.65166e-05
1	10851912	10861520	1	10991950	10999117	1188	841	3	6.81683e-06	0.00343971
1	10851912	10861520	1	11003061	11016902	1188	2021	4	1.89684e-06	0.00133756
1	10874785	10879661	1	10983405	10991389	865	1109	4	5.00926e-08	5.97129e-05
1	10874785	10879661	1	11003061	11016902	865	2021	3	3.58536e-05	0.00997968
1	10983405	10991389	1	11003061	11016902	1109	2021	8	3.08884e-14	1.04819e-10
1	10991950	10999117	1	11003061	11016902	841	2021	11	6.82794e-22	5.31129e-18
1	10991950	10999117	1	11062999	11073135	841	1269	3	8.29504e-06	0.00394249
1	11003061	11016902	1	11043402	11045859	2021	226	4	2.56605e-09	4.02688e-06
1	11003061	11016902	1	11062999	11073135	2021	1269	12	4.60351e-22	3.64299e-18
1	11062999	11073135	1	11125468	11139310	1269	1909	7	5.48999e-12	1.34996e-08
1	11125468	11139310	1	11139822	11151840	1909	1393	11	9.33305e-20	5.87061e-16
1	11125468	11139310	1	11154057	11165911	1909	1502	6	1.24875e-09	2.07764e-06
1	11139822	11151840	1	11154057	11165911	1393	1502	12	4.03495e-23	3.46515e-19
1	11154057	11165911	1	11298576	11302902	1502	452	6	2.28911e-13	6.88047e-10
1	11586881	11593459	1	11668910	11673386	775	962	3	2.84872e-06	0.00183035
1	11636537	11637795	1	11661250	11668488	90	1369	3	1.26964e-08	1.72229e-05
1	11661250	11668488	1	11714011	11721066	1369	1027	4	2.28781e-07	0.000231024
1	11668910	11673386	1	11714011	11721066	962	1027	4	5.63294e-08	6.64082e-05
1	11884511	11891441	1	251629833	251641841	692	2015	3	1.83463e-05	0.00659596
1	12040041	12045317	1	12072300	12076882	569	547	3	2.08825e-07	0.000213469
1	12134077	12148530	1	12170335	12184323	1995	2058	7	2.10963e-10	4.01765e-07
1	12170335	12184323	1	12207005	12209292	2058	222	6	2.07285e-14	7.22555e-11
1	12170335	12184323	1	12288240	12289696	2058	216	5	6.97975e-12	1.68842e-08
1	12170335	12184323	1	12292958	12298768	2058	716	3	2.16104e-05	0.00732273
1	12292958	12298768	1	12329485	12338436	716	1386	7	1.09113e-14	3.9606e-11
1	12292958	12298768	1	12352802	12361671	716	1055	3	2.96201e-06	0.00188598
1	12329485	12338436	1	12352802	12361671	1386	1055	3	2.11364e-05	0.0072219
1	12338602	12343687	1	12352802	12361671	667	1055	10	1.90217e-23	1.67878e-19
1	12338602	12343687	1	12363786	12379064	667	2235	5	2.96553e-09	4.59122e-06
1	12352802	12361671	1	12363786	12379064	1055	2235	9	4.16734e-16	1.78328e-12
1	12363786	12379064	1	12396582	12402559	2235	754	6	5.28418e-11	1.11339e-07
1	12363786	12379064	1	12441301	12451565	2235	1742	6	7.61078e-09	1.08031e-05
1	12396582	12402559	1	12441301	12451565	754	1742	5	1.58341e-09	2.57536e-06
1	12441301	12451565	1	12500925	12506111	1742	893	16	2.06928e-34	4.16474e-30
1	12441301	12451565	1	12538340	12557926	1742	2636	5	7.59361e-07	0.000640312
1	12507598	12512681	1	12531714	12534793	584	284	7	3.81436e-20	2.4943e-16
1	12507598	12512681	1	12538340	12557926	584	2636	4	3.26866e-07	0.000314524
1	12538340	12557926	1	12587897	12595150	2636	1011	10	1.14004e-17	5.83701e-14
1	12638749	12641191	1	12675134	12677529	326	300	3	6.45986e-09	9.30141e-06
1	12656937	12659539	1	12675134	12677529	278	300	3	4.00104e-09	6.03289e-06
1	12679130	12683991	1	12706461	12717532	496	1728	10	1.35118e-22	1.11028e-18
1	12706461	12717532	1	13049673	13056270	1728	840	3	2.06751e-05	0.00711925
1	12791313	12797216	1	12927373	12933787	756	619	3	7.08268e-07	0.000604839
1	12988406	12991389	1	13004108	13011072	271	789	5	1.81192e-13	5.51877e-10
1	13049673	13056270	1	13062053	13066162	840	306	9	8.65086e-25	8.53024e-21
1	13049673	13056270	1	13070598	13077316	840	946	5	1.29817e-10	2.55904e-07
1	13049673	13056270	1	13135798	13144769	840	1320	4	8.91011e-08	0.000100307
1	13049673	13056270	1	13160443	13163451	840	386	3	2.35876e-07	0.00023716
1	13062053	13066162	1	13135798	13144769	306	1320	3	4.54734e-07	0.000417097
1	13070598	13077316	1	13135798	13144769	946	1320	10	5.95859e-21	4.21412e-17
1	13135798	13144769	1	13160443	13163451	1320	386	5	1.40302e-11	3.24723e-08
1	13135798	13144769	1	13164627	13169873	1320	549	4	1.63696e-08	2.17547e-05
1	13135798	13144769	1	13172587	13184843	1320	1183	5	3.74508e-09	5.68133e-06
1	13160443	13163451	1	13172587	13184843	386	1183	3	6.57294e-07	0.000568551
1	13164627	13169873	1	13172587	13184843	549	1183	5	4.73437e-11	1.00621e-07
1	13243431	13247796	1	13452998	13464975	520	1556	4	2.53821e-08	3.24314e-05
1	13473970	13475488	1	231394377	231401122	155	1004	3	2.59046e-08	3.30251e-05
1	13757418	13762887	1	13780812	13785813	800	537	3	5.48226e-07	0.000488626
1	13757418	13762887	1	13808392	13822180	800	1682	4	1.92113e-07	0.000198353
1	13808392	13822180	1	13822305	13828495	1682	720	5	1.05733e-09	1.78276e-06
1	13808392	13822180	1	13898901	13902953	1682	522	6	1.07064e-12	2.92145e-09
1	13808392	13822180	1	13903947	13913548	1682	1602	6	8.64149e-10	1.48052e-06
1	13861916	13870427	1	13898901	13902953	1177	522	4	8.47384e-09	1.19183e-05
1	13861916	13870427	1	13903947	13913548	1177	1602	4	7.31313e-07	0.000621075
1	13898901	13902953	1	13903947	13913548	522	1602	6	7.99845e-13	2.2237e-09
1	13903947	13913548	1	13964684	13967779	1602	336	4	4.97784e-09	7.35446e-06
1	13903947	13913548	1	14028473	14031870	1602	548	3	4.63346e-06	0.00262643
1	14085168	14088463	1	14206029	14214983	259	1201	3	2.07765e-07	0.00021256
1	14206029	14214983	1	14247087	14251997	1201	554	3	2.02715e-06	0.00140923
1	14206029	14214983	1	14315555	14326950	1201	1453	7	5.61518e-13	1.60139e-09
1	14254608	14257019	1	14315555	14326950	300	1453	3	5.71056e-07	0.000505587
1	14315555	14326950	1	14329166	14336007	1453	1093	3	2.69964e-05	0.00840138
1	14315555	14326950	1	14356968	14366404	1453	1170	4	4.85521e-07	0.00044109
1	14329166	14336007	1	14356968	14366404	1093	1170	5	1.38842e-09	2.28423e-06
1	14356968	14366404	1	14448996	14450666	1170	101	3	1.12398e-08	1.54117e-05
1	14356968	14366404	1	14600729	14603263	1170	378	3	5.97249e-07	0.000524705
1	14356968	14366404	1	14609505	14614169	1170	1175	4	2.0931e-07	0.000213854
1	14603424	14607438	1	14647364	14658914	373	1606	3	1.47903e-06	0.00109803
1	14699284	14707814	1	14747692	14750540	1013	215	3	7.12853e-08	8.21534e-05
1	15011478	15022660	1	15059338	15069179	1528	1153	11	1.02048e-21	7.77456e-18
1	15011478	15022660	1	15070666	15073549	1528	443	5	5.80374e-11	1.21427e-07
1	15161346	15163462	1	15174748	15181147	371	1438	3	1.04625e-06	0.000832713
1	15174748	15181147	1	15188192	15192075	1438	337	13	1.07989e-33	2.07009e-29
1	15174748	15181147	1	15192794	15196772	1438	471	11	2.664e-26	2.92809e-22
1	15174748	15181147	1	15237996	15242203	1438	488	15	3.75381e-37	8.70566e-33
1	15174748	15181147	1	15298088	15307667	1438	1276	6	8.8046e-11	1.78253e-07
1	15188192	15192075	1	15237996	15242203	337	488	8	2.49751e-23	2.17619e-19
1	15188192	15192075	1	15298088	15307667	337	1276	3	5.48752e-07	0.000488936
1	15192794	15196772	1	15237996	15242203	471	488	3	8.41313e-08	9.52048e-05
1	15192794	15196772	1	15309025	15314777	471	727	5	1.92958e-12	5.05877e-09
1	15237996	15242203	1	15298088	15307667	488	1276	4	8.93511e-09	1.25144e-05
1	15237996	15242203	1	15309025	15314777	488	727	3	3.09077e-07	0.000300083
1	15298088	15307667	1	15319670	15322420	1276	264	3	2.63802e-07	0.000261667
1	15309025	15314777	1	15319670	15322420	727	264	3	4.88858e-08	5.84217e-05
1	15371844	15378490	1	15387343	15392111	722	759	3	1.1358e-06	0.000890435
1	15371844	15378490	1	15398299	15411671	722	2534	7	7.75656e-13	2.16039e-09
1	15387343	15392111	1	15398299	15411671	759	2534	53	1.23819e-133	7.37866e-128
1	15387343	15392111	1	15499341	15508909	759	1372	6	2.98648e-12	7.62402e-09
1	15398299	15411671	1	15499341	15508909	2534	1372	11	1.74603e-18	9.75601e-15
1	15398299	15411671	1	15513562	15516157	2534	340	10	1.37589e-22	1.12856e-18
1	15398299	15411671	1	15581345	15587478	2534	991	5	3.92681e-08	4.80336e-05
1	15398299	15411671	1	15644238	15646851	2534	648	5	4.78787e-09	7.10749e-06
1	15438395	15441492	1	15499341	15508909	449	1372	3	1.60943e-06	0.00117355
1	15499341	15508909	1	15667205	15673594	1372	794	3	8.81669e-06	0.00410752
1	15581345	15587478	1	15683846	15689470	991	736	3	2.66813e-06	0.00174187
1	15667205	15673594	1	15683846	15689470	794	736	6	9.3738e-14	2.97474e-10
1	15758895	15768879	1	15781927	15784041	830	341	3	1.56885e-07	0.000166123
1	15758895	15768879	1	15961070	15964723	830	555	3	6.75566e-07	0.000581769
1	15968747	15975507	1	16004786	16020194	805	2851	4	1.586e-06	0.0011593
1	16004786	16020194	1	16037798	16043613	2851	815	18	2.55534e-36	5.63992e-32
1	16004786	16020194	1	16048445	16051597	2851	269	3	3.08315e-06	0.00194595
1	16004786	16020194	1	16136921	16143523	2851	864	4	2.09588e-06	0.00144587
1	16037798	16043613	1	16048445	16051597	815	269	3	7.28579e-08	8.37615e-05
1	16037798	16043613	1	16136921	16143523	815	864	7	9.9125e-16	4.06896e-12
1	16037798	16043613	1	16224623	16232015	815	994	3	3.64962e-06	0.00220441
1	16048445	16051597	1	16136921	16143523	269	864	3	8.67937e-08	9.79265e-05
1	16048445	16051597	1	16224623	16232015	269	994	4	3.03313e-10	5.62706e-07
1	16136921	16143523	1	16224623	16232015	864	994	5	1.91224e-10	3.67081e-07
1	16136921	16143523	1	16279438	16288999	864	1118	3	6.16536e-06	0.00320831
1	16224623	16232015	1	16279438	16288999	994	1118	3	9.35688e-06	0.00427338
1	16232127	16238807	1	16279438	16288999	678	1118	11	9.39953e-26	9.95158e-22
1	16232127	16238807	1	16295610	16302959	678	902	15	4.86601e-38	1.19954e-33
1	16232127	16238807	1	16304105	16307123	678	267	3	4.10241e-08	4.99408e-05
1	16279438	16288999	1	16295610	16302959	1118	902	17	3.95032e-40	1.12332e-35
1	16304105	16307123	1	16355177	16362015	267	822	3	7.30922e-08	8.39956e-05
1	16712144	16715942	1	16743884	16753324	432	1304	3	1.23193e-06	0.000950812
1	16719085	16725357	1	16743884	16753324	675	1304	6	1.09101e-12	2.97525e-09
1	16728186	16731587	1	16743884	16753324	597	1304	17	4.60026e-42	1.433e-37
1	16743884	16753324	1	16808934	16815374	1304	815	7	1.7636e-14	6.20756e-11
1	16743884	16753324	1	16834269	16836570	1304	293	4	1.26465e-09	2.10033e-06
1	16743884	16753324	1	16947537	16956582	1304	1244	3	2.87474e-05	0.00872937
1	16808934	16815374	1	16840130	16849339	815	1401	8	1.42764e-16	6.475e-13
1	16867970	16869835	1	16947537	16956582	168	1244	6	1.86213e-16	8.30548e-13
1	16999097	17002167	1	17136383	17150072	374	2927	6	3.96622e-12	9.95272e-09
1	17061928	17064215	1	17136383	17150072	281	2927	3	3.7995e-06	0.00227141
1	17136383	17150072	1	17150988	17154024	2927	458	12	1.83347e-25	1.90378e-21
1	17136383	17150072	1	17154108	17167465	2927	2659	48	1.75681e-89	3.82209e-84
1	17136383	17150072	1	17309388	17317970	2927	1198	5	2.0302e-07	0.000208265
1	17154108	17167465	1	17184575	17190878	2659	861	10	2.50607e-18	1.38113e-14
1	17154108	17167465	1	94472327	94477333	2659	589	3	2.58706e-05	0.00818542
1	17184575	17190878	1	17309388	17317970	861	1198	10	8.80002e-22	6.73449e-18
1	17184575	17190878	1	17323491	17327394	861	749	4	1.02935e-08	1.42352e-05
1	17184575	17190878	1	17351129	17358438	861	800	3	2.24923e-06	0.00152805
1	17309388	17317970	1	17323491	17327394	1198	749	3	4.94915e-06	0.00275129
1	17351129	17358438	1	17360980	17366145	800	577	4	2.70783e-09	4.22663e-06
1	17532690	17537289	1	17550955	17554603	474	397	4	7.46126e-11	1.52955e-07
1	17608613	17618011	1	17695662	17700760	1271	762	3	6.21304e-06	0.00322504
1	17695662	17700760	1	17704159	17710159	762	696	4	4.71627e-09	7.00804e-06
1	17774557	17778685	1	17804252	17809657	530	865	5	8.31161e-12	1.98606e-08
1	17774557	17778685	1	17832159	17845151	530	1921	6	2.59633e-12	6.69284e-09
1	17804252	17809657	1	17832159	17845151	865	1921	9	1.80708e-17	9.06264e-14
1	17832159	17845151	1	17928386	17932573	1921	573	10	1.66135e-21	1.24295e-17
1	17832159	17845151	1	17939102	17941983	1921	226	3	5.6266e-07	0.000499283
1	17928386	17932573	1	17944826	17948556	573	638	4	1.06599e-09	1.7958e-06
1	17944826	17948556	1	17983050	17992916	638	1930	3	1.26822e-05	0.00521979
1	17959478	17967332	1	17983050	17992916	843	1930	3	2.89893e-05	0.00877341
1	17971614	17976738	1	17983050	17992916	823	1930	13	6.12187e-27	7.08081e-23
1	17977389	17982882	1	17998184	18007691	575	1551	3	4.8567e-06	0.00271547
1	17983050	17992916	1	17998184	18007691	1930	1551	20	6.98509e-39	1.81668e-34
1	17983050	17992916	1	18018443	18022327	1930	727	3	1.86914e-05	0.00667575
1	17983050	17992916	1	18029675	18031441	1930	129	3	1.05561e-07	0.000116539
1	17998184	18007691	1	18018443	18022327	1551	727	3	9.76674e-06	0.00439492
1	18043058	18053945	1	18145024	18153151	1331	1077	3	1.99286e-05	0.0069555
1	18450337	18453284	1	18511478	18517248	555	585	3	2.37015e-07	0.00023817
1	18945652	18957591	1	18965228	18970502	1447	671	19	6.28087e-46	2.45262e-41
1	18945652	18957591	1	19592532	19599004	1447	940	3	1.70536e-05	0.00629735
1	18965228	18970502	1	19022586	19026133	671	669	4	2.4227e-09	3.81985e-06
1	18965228	18970502	1	19314622	19327071	671	1518	4	6.35351e-08	7.40183e-05
1	19226657	19234676	1	19314622	19327071	1101	1518	3	3.14002e-05	0.0092085
1	19314622	19327071	1	19431513	19444166	1518	1753	5	5.23317e-08	6.21012e-05
1	19329536	19332930	1	19431513	19444166	358	1753	11	1.11867e-26	1.26299e-22
1	19431513	19444166	1	19565078	19572070	1753	844	22	2.6543e-50	1.31337e-45
1	19431513	19444166	1	19583475	19591199	1753	1364	17	9.83893e-34	1.89669e-29
1	19431513	19444166	1	19592532	19599004	1753	940	6	4.6336e-11	9.86932e-08
1	19464476	19467503	1	19583475	19591199	351	1364	3	7.56781e-07	0.000638549
1	19499934	19502998	1	19565078	19572070	323	844	5	6.13569e-13	1.73718e-09
1	19565078	19572070	1	19583475	19591199	844	1364	56	4.14177e-155	6.30755e-149
1	19565078	19572070	1	19592532	19599004	844	940	6	5.86509e-13	1.66711e-09
1	19592532	19599004	1	19654877	19660324	940	873	3	3.79275e-06	0.00226827
1	19654877	19660324	1	19698708	19702939	873	593	4	4.28109e-09	6.42407e-06
1	19654877	19660324	1	19793333	19798299	873	624	4	5.24768e-09	7.71239e-06
1	19662921	19668664	1	19698708	19702939	620	593	3	3.44002e-07	0.000328752
1	19698708	19702939	1	19724554	19726975	593	187	4	8.88632e-12	2.11528e-08
1	19698708	19702939	1	19762446	19766512	593	447	3	1.29018e-07	0.000139459
1	19793333	19798299	1	19885008	19890111	624	805	3	8.7546e-07	0.000719723
1	19885008	19890111	1	19905458	19909639	805	524	4	1.88846e-09	3.03442e-06
1	19959008	19969803	1	20005767	20011138	1512	648	7	9.96339e-15	3.63192e-11
1	19959008	19969803	1	20019890	20034340	1512	2261	7	5.96277e-11	1.24432e-07
1	19959008	19969803	1	33543109	33549280	1512	910	3	1.7645e-05	0.00643286
1	19989339	19995219	1	20005767	20011138	560	648	8	1.46331e-20	9.9684e-17
1	19989339	19995219	1	20019890	20034340	560	2261	7	5.94271e-14	1.94026e-10
1	20005767	20011138	1	20019890	20034340	648	2261	6	2.2898e-11	5.13069e-08
1	20019890	20034340	1	20105227	20110864	2261	705	4	3.75688e-07	0.000354803
1	20105227	20110864	1	20128832	20133387	705	538	4	1.23499e-09	2.05643e-06
1	20261822	20266020	1	20288833	20306164	494	1893	6	1.55928e-12	4.14424e-09
1	20267003	20269805	1	20288833	20306164	378	1893	7	1.09043e-15	4.45872e-12
1	20288833	20306164	1	20404631	20415284	1893	1521	7	1.81883e-11	4.13351e-08
1	20306375	20311921	1	20350741	20353928	586	414	5	3.43321e-13	1.00914e-09
1	20350741	20353928	1	20425039	20432866	414	1172	3	7.88357e-07	0.000660233
1	20404631	20415284	1	20425039	20432866	1521	1172	5	7.22072e-09	1.02964e-05
1	20404631	20415284	1	151085699	151089408	1521	356	3	1.09342e-06	0.000863289
1	21768578	21780232	1	21976759	22002573	2773	3988	15	3.0888e-19	1.84229e-15
1	21768578	21780232	1	22005692	22020719	2773	2599	5	6.72048e-06	0.003405
1	21858463	21862400	1	21881627	21888536	844	970	18	1.70254e-44	6.09276e-40
1	21858463	21862400	1	21976759	22002573	844	3988	5	1.65696e-07	0.000174433
1	21881627	21888536	1	21976759	22002573	970	3988	7	1.39219e-10	2.72985e-07
1	21900074	21903244	1	21976759	22002573	442	3988	4	5.57058e-07	0.00049521
1	21976759	22002573	1	22005692	22020719	3988	2599	21	6.31367e-30	9.11869e-26
1	21976759	22002573	1	22051076	22066631	3988	2548	7	1.00601e-07	0.000111676
1	21976759	22002573	1	51358638	51364909	3988	1007	4	1.42063e-05	0.00560327
1	22005692	22020719	1	22030988	22033702	2599	292	13	3.60401e-31	5.71067e-27
1	22005692	22020719	1	22051076	22066631	2599	2548	71	8.37285e-149	9.56332e-143
1	22005692	22020719	1	22839724	22845485	2599	555	3	2.027e-05	0.00702979
1	22030988	22033702	1	22051076	22066631	292	2548	6	3.90246e-13	1.137e-09
1	22051076	22066631	1	22734839	22742401	2548	1504	4	1.18519e-05	0.00499123
1	22667303	22670571	1	22728387	22733671	360	628	3	8.00214e-08	9.10955e-05
1	22667303	22670571	1	22734839	22742401	360	1504	3	1.09328e-06	0.000863228
1	22728387	22733671	1	22734839	22742401	628	1504	3	5.7636e-06	0.0030638
1	22734839	22742401	1	22812121	22815981	1504	570	16	1.4024e-38	3.55298e-34
1	22734839	22742401	1	22835527	22838174	1504	222	3	2.56431e-07	0.000255225
1	22734839	22742401	1	22839724	22845485	1504	555	9	3.67013e-20	2.40572e-16
1	22734839	22742401	1	22872632	22875350	1504	271	4	1.63492e-09	2.65346e-06
1	22734839	22742401	1	22877674	22884049	1504	653	3	6.47453e-06	0.00331883
1	22812121	22815981	1	22845560	22848651	570	275	3	2.66372e-08	3.38646e-05
1	22839724	22845485	1	22872632	22875350	555	271	6	2.64236e-17	1.30182e-13
1	22839724	22845485	1	22877674	22884049	555	653	8	1.44822e-20	9.87543e-17
1	22839724	22845485	1	22889257	22895078	555	1001	4	5.67301e-09	8.26394e-06
1	22845560	22848651	1	22872632	22875350	275	271	4	1.81145e-12	4.77279e-09
1	22877674	22884049	1	23003212	23029126	653	4627	4	4.66535e-06	0.00263959
1	22889257	22895078	1	22959040	22962173	1001	532	3	1.04219e-06	0.000830011
1	22889257	22895078	1	23003212	23029126	1001	4627	4	2.47151e-05	0.00795679
1	23003212	23029126	1	23029712	23034071	4627	491	8	3.35856e-14	1.1345e-10
1	23003212	23029126	1	23109847	23123617	4627	1996	6	1.16249e-06	0.00090743
1	23109847	23123617	1	23146697	23151573	1996	721	6	2.06101e-11	4.65152e-08
1	23109847	23123617	1	23264272	23272542	1996	1183	7	4.59421e-12	1.14116e-08
1	23249692	23251919	1	23264272	23272542	194	1183	3	8.32936e-08	9.43815e-05
1	23252100	23254571	1	23264272	23272542	178	1183	6	1.957e-16	8.69467e-13
1	23359589	23364089	1	23624483	23631119	746	862	3	1.83186e-06	0.00130072
1	23359589	23364089	1	40762252	40766036	746	706	4	4.58712e-09	6.83316e-06
1	23432287	23436649	1	23600513	23618001	571	2386	4	2.01412e-07	0.000206832
1	23439772	23444252	1	23495466	23499149	561	415	3	8.74197e-08	9.85922e-05
1	23439772	23444252	1	23500671	23506717	561	712	7	1.85873e-17	9.30803e-14
1	23500671	23506717	1	23557582	23565166	712	1125	7	2.44048e-15	9.53799e-12
1	23500671	23506717	1	23600513	23618001	712	2386	7	4.63051e-13	1.33445e-09
1	23557582	23565166	1	23624483	23631119	1125	862	3	6.23781e-06	0.00323466
1	23600513	23618001	1	23624483	23631119	2386	862	29	3.5618e-65	3.43794e-60
1	23600513	23618001	1	23632163	23636408	2386	413	5	3.76395e-10	6.86304e-07
1	23624483	23631119	1	23700538	23702335	862	147	3	1.39733e-08	1.88006e-05
1	23882204	23887295	1	23955448	23964330	486	1343	4	1.07792e-08	1.4838e-05
1	23952911	23955076	1	23983572	23985760	167	323	3	1.0763e-09	1.81117e-06
1	23955448	23964330	1	23973070	23977750	1343	819	10	1.67168e-21	1.24999e-17
1	23955448	23964330	1	23983572	23985760	1343	323	7	3.26277e-17	1.59033e-13
1	23983572	23985760	1	23999332	24007124	323	1017	10	8.77904e-27	1.00023e-22
1	24296227	24301382	1	24305947	24315601	446	1307	3	1.36461e-06	0.00102931
1	24296227	24301382	1	24412747	24421496	446	1137	5	1.37326e-11	3.18103e-08
1	24305947	24315601	1	24326987	24336149	1307	1539	4	9.44148e-07	0.000764951
1	24326987	24336149	1	24412747	24421496	1539	1137	4	5.44295e-07	0.000485723
1	24412747	24421496	1	24570031	24574244	1137	399	3	6.44677e-07	0.000559139
1	24412747	24421496	1	24586862	24594424	1137	782	3	4.8164e-06	0.00270111
1	24554087	24556566	1	24586862	24594424	300	782	3	8.9329e-08	0.000100545
1	24554087	24556566	1	24659009	24665926	300	687	3	6.05803e-08	7.09377e-05
1	24557582	24559577	1	24570031	24574244	164	399	3	1.92365e-09	3.08771e-06
1	24557582	24559577	1	24659009	24665926	164	687	3	9.83842e-09	1.36582e-05
1	24559896	24561609	1	24570031	24574244	129	399	4	4.05121e-13	1.17691e-09
1	24570031	24574244	1	24586862	24594424	399	782	4	5.64908e-10	9.99579e-07
1	24570031	24574244	1	24659009	24665926	399	687	3	1.42627e-07	0.00015251
1	24576505	24580386	1	24586862	24594424	265	782	4	1.09397e-10	2.18129e-07
1	24576505	24580386	1	24659009	24665926	265	687	7	7.32038e-20	4.65158e-16
1	24586862	24594424	1	24659009	24665926	782	687	4	4.96537e-09	7.3384e-06
1	24770840	24780059	1	24818891	24827534	975	932	5	2.53397e-10	4.75965e-07
1	24770840	24780059	1	24870600	24875840	975	550	5	1.81952e-11	4.1344e-08
1	24770840	24780059	1	24945062	24951947	975	1276	9	1.34688e-18	7.61887e-15
1	24770840	24780059	1	25041800	25055715	975	1698	7	3.88711e-13	1.13284e-09
1	24770840	24780059	1	39487735	39496847	975	1790	4	5.38499e-07	0.000481302
1	24818891	24827534	1	24870600	24875840	932	550	5	1.45246e-11	3.35145e-08
1	24818891	24827534	1	24945062	24951947	932	1276	3	1.14452e-05	0.00487973
1	24945062	24951947	1	24961990	24970737	1276	1180	9	7.4901e-18	3.90642e-14
1	24945062	24951947	1	25041800	25055715	1276	1698	8	2.36265e-14	8.15897e-11
1	24961990	24970737	1	25041800	25055715	1180	1698	8	1.26781e-14	4.56683e-11
1	25041800	25055715	1	25057926	25062478	1698	522	5	2.2298e-10	4.22596e-07
1	25041800	25055715	1	25105275	25121186	1698	2056	15	1.15892e-26	1.30521e-22
1	25041800	25055715	1	25149229	25160288	1698	2421	11	1.08817e-17	5.58603e-14
1	25057926	25062478	1	25105275	25121186	522	2056	5	5.77839e-10	1.02035e-06
1	25066344	25069628	1	25105275	25121186	267	2056	3	1.13653e-06	0.000890805
1	25105275	25121186	1	25149229	25160288	2056	2421	20	1.79773e-34	3.63422e-30
1	25149229	25160288	1	25304221	25307966	2421	739	11	1.19164e-21	9.03862e-18
1	25304221	25307966	1	25495252	25503340	739	1147	3	4.17664e-06	0.00243198
1	25313828	25318706	1	25495252	25503340	527	1147	4	7.9414e-09	1.12305e-05
1	25564479	25567024	1	25631671	25638189	382	918	4	9.00791e-10	1.53693e-06
1	25564479	25567024	1	25713804	25724531	382	1461	4	5.76006e-09	8.37738e-06
1	25713804	25724531	1	25730401	25735480	1461	713	3	7.71637e-06	0.00375018
1	25713804	25724531	1	25737288	25743252	1461	933	3	1.71627e-05	0.00632389
1	25730401	25735480	1	25764921	25776397	713	1773	3	1.37163e-05	0.00548667
1	25737288	25743252	1	25753747	25757761	933	712	4	1.15848e-08	1.58419e-05
1	25737288	25743252	1	25757809	25763793	933	540	3	8.83084e-07	0.000724948
1	25753747	25757761	1	25764921	25776397	712	1773	6	9.42727e-12	2.2355e-08
1	25757809	25763793	1	25924351	25937152	540	1544	3	3.97312e-06	0.00234655
1	25764921	25776397	1	74745255	74752240	1773	741	3	1.5379e-05	0.00589172
1	25913232	25920396	1	25924351	25937152	1381	1544	6	2.15259e-10	4.09434e-07
1	25913232	25920396	1	56974300	56983957	1381	1048	3	2.05024e-05	0.00707904
1	25924351	25937152	1	26001180	26009361	1544	1225	5	9.68392e-09	1.34601e-05
1	25924351	25937152	1	26039951	26046805	1544	887	4	2.06094e-07	0.000211087
1	26001180	26009361	1	26039951	26046805	1225	887	9	3.98274e-19	2.35802e-15
1	26001180	26009361	1	26138117	26141501	1225	288	3	3.03172e-07	0.000295102
1	26012840	26015371	1	26039951	26046805	311	887	4	3.44325e-10	6.32881e-07
1	26012840	26015371	1	26124985	26127639	311	180	3	1.20411e-09	2.00878e-06
1	26039951	26046805	1	26083030	26087952	887	637	4	6.07174e-09	8.78779e-06
1	26083030	26087952	1	26138117	26141501	637	288	3	4.27186e-08	5.1815e-05
1	26124985	26127639	1	26173077	26175483	180	190	3	2.73024e-10	5.10173e-07
1	26611720	26615778	1	26893948	26906713	663	1578	3	7.8151e-06	0.00378579
1	26611720	26615778	1	29670275	29678079	663	1312	3	4.51063e-06	0.00257512
1	26696965	26702927	1	26719025	26725366	593	758	4	2.43523e-09	3.83829e-06
1	26719025	26725366	1	26765023	26777197	758	1490	10	2.1738e-21	1.60445e-17
1	27046219	27052262	1	27266862	27274904	739	1197	3	4.74296e-06	0.00267119
1	27080610	27091442	1	27133092	27134950	1146	177	4	9.9543e-11	1.99496e-07
1	27080610	27091442	1	27135193	27137398	1146	189	3	7.00038e-08	8.08192e-05
1	27080610	27091442	1	27266862	27274904	1146	1197	3	1.749e-05	0.00639873
1	27266862	27274904	1	27306562	27316127	1197	1042	4	1.42248e-07	0.000152241
1	27278882	27295067	1	27306562	27316127	2294	1042	6	4.23851e-10	7.66713e-07
1	27306562	27316127	1	27322943	27324785	1042	137	3	1.99536e-08	2.60044e-05
1	27322943	27324785	1	27406452	27415323	137	1215	12	1.74325e-36	3.89777e-32
1	27325255	27328090	1	27406452	27415323	224	1215	5	6.02348e-13	1.70824e-09
1	27329498	27331787	1	27342398	27348064	179	572	5	4.46773e-15	1.69863e-11
1	27342398	27348064	1	27406452	27415323	572	1215	5	6.64026e-11	1.37274e-07
1	27406452	27415323	1	27498161	27504061	1215	1056	6	1.04163e-11	2.45389e-08
1	27695249	27703740	1	27716757	27719906	1384	300	3	4.93716e-07	0.000447492
1	27695249	27703740	1	27742543	27746914	1384	488	8	2.12006e-18	1.17548e-14
1	27695249	27703740	1	27815041	27820588	1384	578	4	2.42735e-08	3.11456e-05
1	27695249	27703740	1	27820843	27826600	1384	715	5	3.87082e-10	7.04384e-07
1	27742543	27746914	1	27815041	27820588	488	578	9	2.04489e-24	1.95861e-20
1	27742543	27746914	1	27827674	27831356	488	539	4	2.85475e-10	5.31845e-07
1	27820843	27826600	1	27966206	27970404	715	542	3	4.02704e-07	0.000376452
1	28105987	28110840	1	28168081	28176972	643	1256	6	6.51337e-13	1.83426e-09
1	28573740	28580405	1	28608263	28618666	793	1513	5	1.01015e-09	1.70845e-06
1	28573740	28580405	1	28636944	28645914	793	1726	3	1.73686e-05	0.00637214
1	28573740	28580405	1	28650762	28657417	793	790	3	1.69437e-06	0.00122228
1	28591036	28594301	1	28608263	28618666	355	1513	3	1.0673e-06	0.000846673
1	28608263	28618666	1	28636944	28645914	1513	1726	10	9.37478e-18	4.83782e-14
1	28608263	28618666	1	28712652	28716885	1513	705	3	8.27954e-06	0.00393792
1	28636944	28645914	1	28650762	28657417	1726	790	15	8.59357e-33	1.51981e-28
1	28650762	28657417	1	28664842	28665822	790	73	5	2.34413e-16	1.03492e-12
1	28650762	28657417	1	28712652	28716885	790	705	9	9.62668e-22	7.34661e-18
1	28650762	28657417	1	28795608	28810182	790	2403	4	7.50225e-07	0.000634032
1	28712652	28716885	1	28795608	28810182	705	2403	3	3.26583e-05	0.00943253
1	28785870	28791728	1	28823941	28830068	746	1164	4	3.36881e-08	4.18542e-05
1	28785870	28791728	1	28834026	28837733	746	1033	3	3.14399e-06	0.00197438
1	28795608	28810182	1	28823941	28830068	2403	1164	39	6.41266e-87	1.23793e-81
1	28795608	28810182	1	28834026	28837733	2403	1033	9	6.59589e-16	2.76297e-12
1	28823941	28830068	1	28834026	28837733	1164	1033	7	4.18228e-14	1.39134e-10
1	28834026	28837733	1	28958823	28962109	1033	419	3	5.60222e-07	0.000497377
1	29045101	29053583	1	29124202	29128107	1185	456	3	1.0881e-06	0.000860025
1	29045101	29053583	1	29160742	29172571	1185	1841	7	2.6521e-12	6.82376e-09
1	29124202	29128107	1	29160742	29172571	456	1841	11	2.82441e-25	2.8868e-21
1	29160742	29172571	1	29232780	29242693	1841	2051	8	1.93147e-12	5.06274e-09
1	29232780	29242693	1	29405903	29413593	2051	1002	10	8.59611e-19	4.95042e-15
1	29232780	29242693	1	29443602	29448378	2051	756	6	3.21737e-11	7.01749e-08
1	29315274	29317194	1	29405903	29413593	278	1002	3	1.49374e-07	0.000159005
1	29429646	29431075	1	29443602	29448378	91	756	4	1.27605e-12	3.4449e-09
1	29429646	29431075	1	29449350	29454080	91	629	5	2.31472e-16	1.02276e-12
1	29429646	29431075	1	29484828	29488575	91	497	3	6.2702e-10	1.10223e-06
1	29429646	29431075	1	29507945	29518657	91	1836	4	4.448e-11	9.4976e-08
1	29443602	29448378	1	29484828	29488575	756	497	8	1.93202e-20	1.29934e-16
1	29443602	29448378	1	29507945	29518657	756	1836	5	2.08295e-09	3.3251e-06
1	29449350	29454080	1	29484828	29488575	629	497	10	5.47082e-27	6.37078e-23
1	29449350	29454080	1	29507945	29518657	629	1836	6	5.52966e-12	1.35899e-08
1	29484828	29488575	1	29507945	29518657	497	1836	4	4.09426e-08	4.98683e-05
1	29507945	29518657	1	29610445	29614378	1836	735	3	1.66509e-05	0.00619692
1	29507945	29518657	1	29783852	29798059	1836	2112	7	1.42291e-10	2.7853e-07
1	29610445	29614378	1	29662622	29664508	735	247	3	4.13538e-08	5.02887e-05
1	29662622	29664508	1	29670275	29678079	247	1312	6	2.65731e-15	1.03483e-11
1	29662622	29664508	1	29783852	29798059	247	2112	5	1.55934e-11	3.58121e-08
1	29670275	29678079	1	29783852	29798059	1312	2112	18	6.31738e-35	1.30599e-30
1	29783852	29798059	1	29828048	29832701	2112	754	11	3.32441e-22	2.6584e-18
1	29783852	29798059	1	29836798	29843071	2112	536	9	5.66968e-19	3.31667e-15
1	29783852	29798059	1	29951088	29969191	2112	2282	14	1.28881e-22	1.06094e-18
1	29828048	29832701	1	29836798	29843071	754	536	5	4.42522e-12	1.10178e-08
1	29828048	29832701	1	29951088	29969191	754	2282	11	7.77403e-22	5.99957e-18
1	29836798	29843071	1	29951088	29969191	536	2282	12	6.21727e-26	6.70457e-22
1	29870646	29874496	1	29951088	29969191	433	2282	5	3.81879e-10	6.95933e-07
1	29951088	29969191	1	29984859	29987629	2282	310	5	7.17485e-11	1.4745e-07
1	30028549	30036562	1	30086860	30096255	689	1225	9	4.08338e-20	2.66259e-16
1	30028549	30036562	1	30214860	30221125	689	662	3	6.55986e-07	0.00056757
1	30086860	30096255	1	30214860	30221125	1225	662	7	2.65809e-15	1.03483e-11
1	30123847	30130009	1	47583482	47595951	693	2136	3	2.19018e-05	0.00738931
1	30244680	30249801	1	238399812	238406058	519	828	3	5.48694e-07	0.000488916
1	30475484	30479305	1	30515820	30521319	388	606	4	1.82071e-10	3.50936e-07
1	30475484	30479305	1	30522470	30526405	388	337	6	1.14053e-17	5.83733e-14
1	30475484	30479305	1	30539869	30548995	388	790	3	1.99333e-07	0.000204912
1	30515820	30521319	1	30539869	30548995	606	790	7	6.62618e-17	3.13171e-13
1	30522470	30526405	1	30539869	30548995	337	790	16	8.56627e-47	3.59055e-42
1	30610045	30615830	1	30793139	30800861	1081	1000	4	8.05685e-08	9.1627e-05
1	30793139	30800861	1	30944504	30945897	1000	143	4	2.44092e-11	5.45414e-08
1	30793139	30800861	1	30964301	30972823	1000	1044	7	1.55894e-14	5.53267e-11
1	30964301	30972823	1	30981995	30985844	1044	731	4	2.01427e-08	2.62259e-05
1	30964301	30972823	1	31038534	31041624	1044	482	3	8.79599e-07	0.00072257
1	30964301	30972823	1	31047944	31055318	1044	1235	8	3.77514e-16	1.62254e-12
1	31038534	31041624	1	31047944	31055318	482	1235	3	1.45325e-06	0.00108219
1	31511465	31515856	1	31548153	31552944	645	553	3	3.14139e-07	0.000304222
1	31511465	31515856	1	31553144	31559822	645	845	4	5.25861e-09	7.72514e-06
1	31548153	31552944	1	31681246	31688781	553	949	4	4.5194e-09	6.74548e-06
1	31794240	31797769	1	31804919	31812117	423	904	3	3.86688e-07	0.000363388
1	31804919	31812117	1	31905742	31910470	904	420	3	3.78526e-07	0.000356844
1	32046626	32054700	1	32067633	32082475	1188	1570	16	3.83568e-33	7.00968e-29
1	32046626	32054700	1	32136229	32139657	1188	730	3	4.47113e-06	0.00255854
1	32046626	32054700	1	32144934	32152773	1188	940	3	9.49318e-06	0.00431446
1	32067633	32082475	1	32136229	32139657	1570	730	5	8.03975e-10	1.38627e-06
1	32067633	32082475	1	32140648	32143565	1570	262	4	1.69484e-09	2.74519e-06
1	32067633	32082475	1	32144934	32152773	1570	940	4	2.77207e-07	0.000272891
1	32106213	32111429	1	32136229	32139657	549	730	3	4.45322e-07	0.00040978
1	32246316	32250464	1	32265029	32277303	547	1474	3	3.59553e-06	0.00218058
1	32265029	32277303	1	32292822	32296114	1474	328	7	6.97641e-17	3.28807e-13
1	32265029	32277303	1	32322116	32329100	1474	1014	5	3.01244e-09	4.65754e-06
1	32292822	32296114	1	32322116	32329100	328	1014	5	1.65968e-12	4.39403e-09
1	32296226	32298668	1	32322116	32329100	230	1014	5	2.78507e-13	8.26786e-10
1	32322116	32329100	1	32353069	32368243	1014	2774	5	6.86797e-08	7.95003e-05
1	32350371	32352816	1	32353069	32368243	288	2774	6	5.97088e-13	1.69507e-09
1	32353069	32368243	1	32425339	32436936	2774	1702	24	1.65277e-43	5.60724e-39
1	32353069	32368243	1	200768437	200770641	2774	204	3	1.24069e-06	0.000955132
1	32470429	32479248	1	32496499	32498936	1033	325	3	2.61555e-07	0.000259645
1	32496499	32498936	1	32522607	32529077	325	959	3	2.09358e-07	0.000213871
1	32499588	32510655	1	32522607	32529077	1327	959	13	3.44852e-28	4.39684e-24
1	32499588	32510655	1	32590926	32593785	1327	307	4	1.63518e-09	2.65357e-06
1	32499588	32510655	1	32602211	32608235	1327	1205	6	3.87759e-11	8.33808e-08
1	32522607	32529077	1	32602211	32608235	959	1205	4	1.05033e-07	0.000116022
1	32602211	32608235	1	32615475	32618583	1205	475	4	6.38378e-09	9.20153e-06
1	32801109	32810317	1	32815877	32821303	1436	882	6	9.63456e-12	2.28229e-08
1	32801109	32810317	1	32856681	32863028	1436	1352	4	8.2091e-07	0.000682492
1	32815877	32821303	1	32856681	32863028	882	1352	3	1.15372e-05	0.00490452
1	32856681	32863028	1	32891749	32896938	1352	549	12	1.54737e-28	2.00459e-24
1	32931664	32936076	1	32947545	32951383	568	495	4	3.72782e-10	6.80077e-07
1	33041516	33045222	1	33114529	33119788	415	717	9	3.3039e-24	3.10803e-20
1	33114529	33119788	1	33146839	33152739	717	992	10	2.12103e-23	1.86115e-19
1	33114529	33119788	1	33444473	33456875	717	1865	4	1.87311e-07	0.000193892
1	33146839	33152739	1	33300420	33307897	992	1095	4	8.2132e-08	9.3204e-05
1	33146839	33152739	1	33444473	33456875	992	1865	7	8.42267e-13	2.33548e-09
1	33439770	33444209	1	33444473	33456875	629	1865	3	1.09813e-05	0.00475136
1	33444473	33456875	1	33489321	33495330	1865	830	5	3.58124e-09	5.4618e-06
1	33444473	33456875	1	33543109	33549280	1865	910	6	5.52259e-11	1.1597e-07
1	33444473	33456875	1	33589761	33601134	1865	1110	14	9.76657e-28	1.20056e-23
1	33489321	33495330	1	33543109	33549280	830	910	3	2.96143e-06	0.0018858
1	33489321	33495330	1	33589761	33601134	830	1110	3	5.35463e-06	0.00290844
1	33543109	33549280	1	33589761	33601134	910	1110	10	7.1408e-22	5.52956e-18
1	33589761	33601134	1	33615645	33621814	1110	688	3	3.05997e-06	0.00193399
1	33607105	33609252	1	33615645	33621814	270	688	5	8.95661e-14	2.85225e-10
1	33615645	33621814	1	33646022	33653766	688	1051	5	8.10305e-11	1.65197e-07
1	33646022	33653766	1	33743505	33758422	1051	1912	6	1.51141e-10	2.94507e-07
1	33737712	33741397	1	33743505	33758422	521	1912	4	5.80569e-08	6.81984e-05
1	33743505	33758422	1	33776009	33782982	1912	809	21	2.98116e-47	1.28492e-42
1	33743505	33758422	1	33784984	33791394	1912	1025	7	1.25768e-12	3.39886e-09
1	33743505	33758422	1	33849338	33854982	1912	741	3	1.92379e-05	0.00680141
1	33743505	33758422	1	33990993	34001870	1912	1499	5	7.54297e-08	8.64716e-05
1	33776009	33782982	1	33849338	33854982	809	741	4	7.69138e-09	1.09107e-05
1	33849338	33854982	1	33990993	34001870	741	1499	7	2.39804e-14	8.27702e-11
1	33849338	33854982	1	34029249	34034952	741	1129	6	8.05487e-13	2.23802e-09
1	33948378	33951659	1	33990993	34001870	294	1499	5	6.75644e-12	1.6371e-08
1	33970352	33971281	1	33990993	34001870	80	1499	7	3.3185e-21	2.39895e-17
1	33990993	34001870	1	34029249	34034952	1499	1129	50	1.56621e-127	8.94451e-122
1	34107322	34116516	1	34134910	34139229	1193	361	6	1.48627e-14	5.29088e-11
1	34107322	34116516	1	34140662	34148344	1193	1181	3	1.89337e-05	0.00673123
1	34134910	34139229	1	34149160	34158237	361	1306	5	9.50971e-12	2.25388e-08
1	34134910	34139229	1	34210155	34219386	361	1805	3	1.90086e-06	0.00133994
1	34149160	34158237	1	34210155	34219386	1306	1805	30	5.40596e-66	5.48852e-61
1	34210155	34219386	1	34327204	34333838	1805	960	4	5.23442e-07	0.00047036
1	34221045	34225442	1	34327204	34333838	758	960	3	2.64973e-06	0.00173255
1	34851442	34855597	1	34918813	34923142	527	1007	3	1.03142e-06	0.000823395
1	34958654	34961814	1	70864437	70870183	616	716	3	5.93251e-07	0.000521734
1	34976529	34980831	1	35018969	35027083	477	1319	6	1.45273e-13	4.49063e-10
1	35018969	35027083	1	35115311	35118535	1319	293	4	1.32376e-09	2.18942e-06
1	35018969	35027083	1	35122546	35124541	1319	154	3	5.7571e-08	6.7703e-05
1	35133468	35137380	1	190309165	190322297	650	1616	3	7.90807e-06	0.00381774
1	35203031	35208832	1	35230812	35235077	681	457	3	2.08729e-07	0.000213403
1	35203031	35208832	1	35237376	35244431	681	1032	7	9.76797e-16	4.01324e-12
1	35203031	35208832	1	35251281	35265416	681	1789	5	1.08875e-09	1.82942e-06
1	35251281	35265416	1	35266095	35270958	1789	572	10	8.01566e-22	6.15831e-18
1	35251281	35265416	1	35275088	35279683	1789	788	10	1.99256e-20	1.33809e-16
1	35275088	35279683	1	35298930	35305357	788	972	3	3.08751e-06	0.00194741
1	35298930	35305357	1	36587311	36593423	972	872	3	4.17653e-06	0.00243198
1	35298930	35305357	1	36670968	36674613	972	428	3	4.97648e-07	0.00045046
1	35367679	35376999	1	35465091	35477716	1023	1978	6	1.57476e-10	3.05765e-07
1	35367679	35376999	1	36747490	36756221	1023	1202	7	4.88996e-14	1.61074e-10
1	35465091	35477716	1	35491737	35494916	1978	481	8	3.27719e-17	1.59566e-13
1	35465091	35477716	1	35500690	35512762	1978	2718	16	8.35929e-26	8.90933e-22
1	35465091	35477716	1	36747490	36756221	1978	1202	6	4.10927e-10	7.45006e-07
1	35491737	35494916	1	35500690	35512762	481	2718	8	4.13673e-16	1.77128e-12
1	35932739	35935559	1	35955990	35971664	379	2009	3	3.02596e-06	0.00191874
1	35942583	35947410	1	35955990	35971664	577	2009	14	2.78567e-31	4.47084e-27
1	36040550	36044416	1	36139543	36148476	511	1488	3	3.01814e-06	0.00191524
1	36045768	36050871	1	36139543	36148476	820	1488	11	1.78843e-23	1.58248e-19
1	36107670	36109924	1	36139543	36148476	261	1488	5	3.58045e-12	9.03099e-09
1	36139543	36148476	1	36210751	36214331	1488	611	3	5.14441e-06	0.00282652
1	36482485	36488981	1	36502799	36516482	685	1532	34	1.39034e-88	2.93173e-83
1	36502799	36516482	1	36540414	36543438	1532	280	3	5.4398e-07	0.000485535
1	36502799	36516482	1	36587311	36593423	1532	872	4	1.86734e-07	0.000193368
1	37175964	37179626	1	37195199	37202510	421	1146	6	2.94926e-14	1.0033e-10
1	37280472	37287566	1	37295511	37298867	913	344	4	5.7914e-10	1.02239e-06
1	37280472	37287566	1	37341062	37345700	913	736	3	2.08898e-06	0.00144205
1	37280472	37287566	1	37492959	37506895	913	2133	4	8.30277e-07	0.000688841
1	37341062	37345700	1	37360999	37363426	736	314	5	2.68253e-13	7.97901e-10
1	37341062	37345700	1	37492959	37506895	736	2133	4	3.53767e-07	0.000336769
1	37479527	37482186	1	37492959	37506895	284	2133	6	1.13848e-13	3.56668e-10
1	37492959	37506895	1	37578035	37583777	2133	564	14	4.67171e-31	7.30952e-27
1	37492959	37506895	1	37674981	37683839	2133	1317	6	1.10556e-09	1.85563e-06
1	37674981	37683839	1	37761387	37769289	1317	1175	4	3.34625e-07	0.000321111
1	37674981	37683839	1	37839839	37847644	1317	1538	4	9.70502e-07	0.000782096
1	37674981	37683839	1	37905284	37909251	1317	714	6	1.62124e-12	4.29975e-09
1	37674981	37683839	1	38085382	38088976	1317	370	3	7.98047e-07	0.0006668
1	37761387	37769289	1	37915414	37921420	1175	750	4	3.57265e-08	4.41888e-05
1	37839839	37847644	1	37905284	37909251	1538	714	10	1.63852e-21	1.22653e-17
1	37839839	37847644	1	37915414	37921420	1538	750	3	1.045e-05	0.0045938
1	37839839	37847644	1	38045021	38049268	1538	801	3	1.27074e-05	0.00522558
1	37915414	37921420	1	38045021	38049268	750	801	3	1.49488e-06	0.0011071
1	38158276	38164260	1	38186546	38192286	629	827	4	4.36474e-09	6.53672e-06
1	38319822	38322986	1	38336027	38342586	499	963	3	7.66417e-07	0.000645209
1	38336027	38342586	1	38399518	38408857	963	1680	3	2.85155e-05	0.00868736
1	38392127	38395520	1	38399518	38408857	521	1680	4	3.47058e-08	4.30211e-05
1	38399518	38408857	1	38513228	38532216	1680	2907	14	1.544e-22	1.26418e-18
1	38453809	38458130	1	38513228	38532216	807	2907	10	3.18648e-18	1.73794e-14
1	38453809	38458130	1	38580729	38594878	807	1792	3	2.04474e-05	0.00706719
1	38513228	38532216	1	38580729	38594878	2907	1792	21	3.76169e-36	8.20995e-32
1	38580729	38594878	1	38605766	38611653	1792	583	5	5.06152e-10	9.04252e-07
1	38580729	38594878	1	38637212	38641076	1792	608	4	8.29878e-08	9.40894e-05
1	38580729	38594878	1	38641291	38647876	1792	1038	7	8.74859e-13	2.42096e-09
1	38641291	38647876	1	38684299	38692636	1038	1265	4	1.74448e-07	0.000182311
1	38703493	38707102	1	38732691	38737970	426	791	3	2.64801e-07	0.000262373
1	39086073	39093038	1	39103028	39108393	1379	682	7	7.49193e-15	2.78508e-11
1	39103028	39108393	1	39213133	39219049	682	833	4	6.20612e-09	8.96903e-06
1	39213133	39219049	1	39230837	39240969	833	1622	5	1.82332e-09	2.94078e-06
1	39213133	39219049	1	39241023	39248133	833	1054	8	1.74866e-17	8.7825e-14
1	39220310	39221711	1	39230837	39240969	126	1622	8	1.28072e-22	1.05491e-18
1	39220310	39221711	1	39241023	39248133	126	1054	6	1.18921e-17	6.07059e-14
1	39230837	39240969	1	39241023	39248133	1622	1054	10	1.37411e-19	8.52597e-16
1	39230837	39240969	1	39355552	39359870	1622	644	6	3.03646e-12	7.74581e-09
1	39230837	39240969	1	39487735	39496847	1622	1790	5	8.03915e-08	9.14711e-05
1	39241023	39248133	1	39355552	39359870	1054	644	28	3.65404e-76	5.16319e-71
1	39241023	39248133	1	39386240	39391577	1054	662	3	2.33715e-06	0.00157297
1	39355552	39359870	1	39386240	39391577	644	662	5	5.78437e-12	1.41726e-08
1	39414272	39424497	1	39460405	39468867	1811	1838	10	1.0443e-16	4.8258e-13
1	39414272	39424497	1	39487735	39496847	1811	1790	6	2.58184e-09	4.04888e-06
1	39460405	39468867	1	39487735	39496847	1838	1790	21	2.47227e-40	7.10386e-36
1	39460405	39468867	1	39584724	39593557	1838	1572	6	1.30673e-09	2.16386e-06
1	39460405	39468867	1	39675444	39681920	1838	863	3	2.68914e-05	0.00838023
1	39487735	39496847	1	39584724	39593557	1790	1572	12	1.39795e-21	1.05162e-17
1	39487735	39496847	1	39675444	39681920	1790	863	6	3.15088e-11	6.87903e-08
1	39566533	39570293	1	39584724	39593557	724	1572	5	7.76497e-10	1.34176e-06
1	39584724	39593557	1	39597069	39601267	1572	623	3	6.41979e-06	0.00329863
1	39584724	39593557	1	39675444	39681920	1572	863	12	2.21958e-25	2.28737e-21
1	39584724	39593557	1	39743741	39750275	1572	741	3	1.07584e-05	0.00468384
1	39597069	39601267	1	39675444	39681920	623	863	8	3.43418e-19	2.04029e-15
1	39597069	39601267	1	39753506	39756301	623	444	3	1.466e-07	0.000156368
1	39753506	39756301	1	40091159	40094457	444	594	3	1.27078e-07	0.000137645
1	40091159	40094457	1	40095545	40113693	594	3199	4	7.51719e-07	0.000635138
1	40095545	40113693	1	40114736	40119574	3199	1072	4	7.67737e-06	0.00373558
1	40095545	40113693	1	40160055	40165457	3199	932	6	1.56854e-09	2.55365e-06
1	40095545	40113693	1	40238969	40242247	3199	439	5	2.19179e-09	3.48545e-06
1	40095545	40113693	1	40259185	40263625	3199	481	3	2.45297e-05	0.00792087
1	40114736	40119574	1	40167015	40171631	1072	556	4	7.51067e-09	1.06721e-05
1	40259185	40263625	1	40275443	40281068	481	883	17	1.40617e-46	5.82271e-42
1	40263666	40269552	1	40275443	40281068	619	883	14	7.27371e-36	1.56017e-31
1	40275443	40281068	1	40460428	40465900	883	841	3	2.81535e-06	0.00181334
1	40282931	40288560	1	40350492	40356323	721	726	5	1.6143e-11	3.6969e-08
1	40408017	40414465	1	40421640	40422966	1041	148	8	1.37118e-23	1.22434e-19
1	40408017	40414465	1	40423143	40426629	1041	646	22	6.68193e-58	4.60221e-53
1	40408017	40414465	1	40427157	40432513	1041	1207	16	6.77884e-36	1.45859e-31
1	40408017	40414465	1	40460428	40465900	1041	841	31	4.50811e-82	7.18477e-77
1	40408017	40414465	1	40598696	40606848	1041	1493	3	2.53237e-05	0.00807641
1	40421640	40422966	1	40456855	40459058	148	256	3	3.71353e-10	6.77922e-07
1	40421640	40422966	1	40460428	40465900	148	841	7	4.82932e-21	3.43495e-17
1	40423143	40426629	1	40460428	40465900	646	841	23	4.50864e-63	3.88656e-58
1	40427157	40432513	1	40460428	40465900	1207	841	27	2.85396e-68	3.20631e-63
1	40460428	40465900	1	40510827	40516974	841	864	8	3.84506e-18	2.07894e-14
1	40460428	40465900	1	40593621	40598171	841	780	4	1.10184e-08	1.51363e-05
1	40460428	40465900	1	40598696	40606848	841	1493	4	1.46002e-07	0.000155851
1	40510827	40516974	1	40598696	40606848	864	1493	7	6.82195e-14	2.20995e-10
1	40510827	40516974	1	40615759	40619606	864	545	3	7.21421e-07	0.000614234
1	40593621	40598171	1	40598696	40606848	780	1493	3	1.07509e-05	0.00468161
1	40593621	40598171	1	40762252	40766036	780	706	3	1.15249e-06	0.000900995
1	40598696	40606848	1	40615759	40619606	1493	545	32	3.2186e-86	6.04312e-81
1	40598696	40606848	1	40709916	40720273	1493	1990	17	3.94399e-32	6.64909e-28
1	40598696	40606848	1	40762252	40766036	1493	706	9	3.01737e-19	1.80046e-15
1	40598696	40606848	1	40799015	40803815	1493	480	3	2.52874e-06	0.00167178
1	40598696	40606848	1	169981325	169983444	1493	207	3	2.03285e-07	0.000208506
1	40615759	40619606	1	40709916	40720273	545	1990	11	4.79465e-24	4.45837e-20
1	40615759	40619606	1	40762252	40766036	545	706	6	7.60944e-15	2.8234e-11
1	40615759	40619606	1	40771671	40773476	545	237	4	1.64467e-11	3.76079e-08
1	40709916	40720273	1	40762252	40766036	1990	706	16	3.96456e-35	8.30872e-31
1	40709916	40720273	1	40771671	40773476	1990	237	5	9.41326e-12	2.23295e-08
1	40780661	40792750	1	40799015	40803815	2072	480	17	2.88785e-40	8.28063e-36
1	40799015	40803815	1	40885014	40891052	480	804	5	3.51058e-12	8.86453e-09
1	40885014	40891052	1	40932169	40937071	804	489	5	3.85295e-12	9.688e-09
1	41016476	41024146	1	41083986	41090664	1150	1494	6	5.94922e-11	1.24206e-07
1	41083986	41090664	1	41113141	41118396	1494	874	20	4.05292e-46	1.60087e-41
1	41083986	41090664	1	41139544	41142443	1494	459	9	6.19827e-21	4.37911e-17
1	41083986	41090664	1	41595597	41602908	1494	1384	4	1.05272e-06	0.000836939
1	41113141	41118396	1	41139544	41142443	874	459	6	9.7591e-15	3.56314e-11
1	41139544	41142443	1	41160941	41169122	459	1345	7	3.91234e-16	1.67888e-12
1	41191405	41194252	1	41268626	41274627	318	590	3	4.57169e-08	5.50281e-05
1	41268626	41274627	1	41290768	41296300	590	743	5	6.64797e-12	1.613e-08
1	41268626	41274627	1	41370181	41372479	590	266	3	2.67289e-08	3.39598e-05
1	41463610	41466627	1	41567239	41576721	298	1201	3	3.16559e-07	0.000306089
1	41567239	41576721	1	41588337	41593328	1201	889	5	5.65647e-10	1.00068e-06
1	41567239	41576721	1	41595597	41602908	1201	1384	5	5.10515e-09	7.52309e-06
1	41588337	41593328	1	41694839	41701771	889	1443	5	1.40953e-09	2.3159e-06
1	41595597	41602908	1	41694839	41701771	1384	1443	26	1.18795e-57	7.94255e-53
1	41595597	41602908	1	41722094	41723997	1384	181	3	1.08178e-07	0.000119208
1	41694839	41701771	1	41789985	41804106	1443	3171	5	7.46057e-07	0.000631093
1	41694839	41701771	1	41831215	41837957	1443	934	3	1.65957e-05	0.00618325
1	41722094	41723997	1	41789985	41804106	181	3171	3	1.29193e-06	0.00098579
1	41724607	41728382	1	41789985	41804106	609	3171	5	1.0681e-08	1.4718e-05
1	41789985	41804106	1	41831215	41837957	3171	934	11	2.99994e-19	1.79162e-15
1	41789985	41804106	1	41843839	41846176	3171	405	4	1.58792e-07	0.000167909
1	41789985	41804106	1	41896676	41902725	3171	776	4	2.08616e-06	0.00144068
1	41805770	41807396	1	41831215	41837957	179	934	3	3.21876e-08	4.01574e-05
1	41831215	41837957	1	41843839	41846176	934	405	9	2.88552e-23	2.50155e-19
1	41843839	41846176	1	43078455	43085833	405	2108	3	4.25787e-06	0.00246647
1	42050869	42055434	1	42122863	42130820	702	1193	3	4.02905e-06	0.00237028
1	42237580	42240384	1	42279336	42288572	358	1385	3	8.40425e-07	0.000695762
1	42237580	42240384	1	55556070	55565993	358	1572	3	1.22706e-06	0.00094778
1	42279336	42288572	1	42430792	42438833	1385	938	3	1.48809e-05	0.00577111
1	42288949	42293278	1	42448179	42461600	640	2129	3	1.71284e-05	0.00631547
1	42430792	42438833	1	42448179	42461600	938	2129	7	1.43191e-12	3.83247e-09
1	42440116	42442892	1	42448179	42461600	246	2129	3	9.86735e-07	0.000793359
1	42448179	42461600	1	197009176	197012771	2129	1995	4	1.76888e-05	0.00644253
1	42742534	42744728	1	42782547	42792476	245	1961	4	3.14569e-09	4.84551e-06
1	42746295	42750524	1	42757122	42765507	506	1477	5	9.5273e-11	1.91415e-07
1	42757122	42765507	1	42782547	42792476	1477	1961	29	8.35075e-61	6.5404e-56
1	42757122	42765507	1	43039446	43044600	1477	740	7	2.14254e-14	7.44954e-11
1	42757122	42765507	1	43078455	43085833	1477	2108	6	2.03329e-09	3.25303e-06
1	42757122	42765507	1	43085969	43091211	1477	779	5	8.2009e-10	1.41157e-06
1	42782547	42792476	1	43039446	43044600	1961	740	9	5.33848e-18	2.83826e-14
1	42782547	42792476	1	43044649	43047158	1961	275	4	4.99853e-09	7.38263e-06
1	42782547	42792476	1	43078455	43085833	1961	2108	12	1.37324e-19	8.52589e-16
1	42782547	42792476	1	43085969	43091211	1961	779	4	3.17612e-07	0.000306956
1	42952753	42955458	1	42977270	42980010	227	309	3	2.37599e-09	3.75276e-06
1	42977270	42980010	1	43039446	43044600	309	740	3	8.27328e-08	9.38158e-05
1	43039446	43044600	1	43078455	43085833	740	2108	28	6.05026e-66	6.0975e-61
1	43039446	43044600	1	43085969	43091211	740	779	3	1.32141e-06	0.00100346
1	43044649	43047158	1	43078455	43085833	275	2108	5	2.64899e-11	5.87597e-08
1	43078455	43085833	1	43085969	43091211	2108	779	9	1.62088e-17	8.1677e-14
1	43078455	43085833	1	43103669	43106741	2108	316	3	2.02816e-06	0.0014098
1	43078455	43085833	1	43280721	43288487	2108	1070	4	1.4828e-06	0.0011
1	43085969	43091211	1	43103669	43106741	779	316	5	3.68009e-13	1.07732e-09
1	43280721	43288487	1	43311071	43317414	1070	694	3	2.81465e-06	0.00181314
1	43289072	43293109	1	43328157	43336561	873	1425	5	1.20987e-09	2.01809e-06
1	43311071	43317414	1	43347640	43353983	694	780	3	1.0949e-06	0.000864306
1	43328157	43336561	1	43342604	43346620	1425	558	11	1.57811e-25	1.64611e-21
1	43328157	43336561	1	43347640	43353983	1425	780	7	2.41087e-14	8.31291e-11
1	43328157	43336561	1	43355101	43361659	1425	1332	5	9.85587e-09	1.36783e-05
1	43328157	43336561	1	43369883	43374151	1425	533	3	3.00864e-06	0.00191045
1	43342604	43346620	1	43355101	43361659	558	1332	7	1.44043e-15	5.80965e-12
1	43355101	43361659	1	43369883	43374151	1332	533	4	1.5081e-08	2.0178e-05
1	43576304	43582320	1	43642104	43647357	455	538	3	1.01625e-07	0.000112629
1	43613918	43622746	1	43642104	43647357	1209	538	3	1.89434e-06	0.00133623
1	43722608	43729667	1	88460771	88465526	1182	683	3	3.6113e-06	0.00218788
1	43823438	43836059	1	43899329	43905129	1665	841	7	1.20854e-13	3.77496e-10
1	43823438	43836059	1	43907824	43915986	1665	1335	4	1.4002e-06	0.00105079
1	43899329	43905129	1	43907824	43915986	841	1335	3	9.64498e-06	0.00435943
1	43907824	43915986	1	44004210	44021492	1335	2477	10	9.76037e-17	4.52869e-13
1	44004210	44021492	1	44166367	44174534	2477	1176	9	2.75928e-15	1.07228e-11
1	44179082	44181102	1	44244295	44248753	311	595	3	4.38557e-08	5.30487e-05
1	44354658	44359681	1	44380349	44383292	818	476	4	1.37081e-09	2.25798e-06
1	44354658	44359681	1	44530568	44539752	818	1770	5	2.57e-09	4.03216e-06
1	44360059	44366682	1	44508025	44511113	1387	247	3	2.77276e-07	0.000272919
1	44360059	44366682	1	44511604	44518953	1387	1029	3	1.96709e-05	0.00689689
1	44380349	44383292	1	44508025	44511113	476	247	7	3.36972e-21	2.43469e-17
1	44380349	44383292	1	44511604	44518953	476	1029	6	3.23669e-14	1.09537e-10
1	44520024	44523771	1	44530568	44539752	436	1770	3	3.15229e-06	0.00197793
1	44530568	44539752	1	44553112	44555911	1770	424	3	2.90014e-06	0.00185582
1	44553112	44555911	1	44972280	44978839	424	1347	3	1.28348e-06	0.000980947
1	44730831	44733388	1	44972280	44978839	177	1347	3	9.32528e-08	0.000104509
1	44919239	44925183	1	44972280	44978839	770	1347	11	2.98704e-24	2.83132e-20
1	44972280	44978839	1	44985478	44987579	1347	279	7	1.18496e-17	6.05117e-14
1	45168978	45174928	1	45268664	45277022	647	816	3	1.01598e-06	0.000813151
1	45268664	45277022	1	45284015	45290781	816	794	4	1.04872e-08	1.44753e-05
1	45268664	45277022	1	45440822	45451345	816	1437	3	1.09741e-05	0.00474925
1	45284015	45290781	1	45356966	45359917	794	234	3	4.4306e-08	5.3513e-05
1	45284015	45290781	1	45440822	45451345	794	1437	3	1.01175e-05	0.00449842
1	45391002	45394242	1	45440822	45451345	359	1437	3	9.46178e-07	0.000766324
1	45391002	45394242	1	45535419	45540296	359	1137	3	4.69739e-07	0.000429022
1	45440822	45451345	1	45506590	45513600	1437	1018	3	2.11631e-05	0.00722618
1	45506590	45513600	1	45535419	45540296	1018	1137	6	5.62781e-12	1.38162e-08
1	45506590	45513600	1	45570867	45580059	1018	1737	8	4.68319e-15	1.77857e-11
1	45535419	45540296	1	45570867	45580059	1137	1737	6	1.36385e-10	2.67964e-07
1	45570867	45580059	1	45594280	45597261	1737	308	5	1.78086e-11	4.05461e-08
1	45570867	45580059	1	45597333	45600424	1737	333	7	2.44834e-16	1.07798e-12
1	45570867	45580059	1	45601555	45606082	1737	800	8	6.8403e-16	2.86011e-12
1	45570867	45580059	1	45717471	45732444	1737	3113	6	5.23168e-08	6.20889e-05
1	45601555	45606082	1	45717471	45732444	800	3113	5	3.76304e-08	4.62574e-05
1	45717471	45732444	1	45764232	45766439	3113	202	5	3.92681e-11	8.43468e-08
1	45717471	45732444	1	45812740	45815646	3113	284	4	3.58319e-08	4.43008e-05
1	45717471	45732444	1	45863076	45871251	3113	1185	7	1.00618e-10	2.01473e-07
1	45800353	45802003	1	45812740	45815646	239	284	3	2.15269e-09	3.42805e-06
1	45985527	45988384	1	46005993	46021711	269	2681	7	1.12963e-15	4.61214e-12
1	46005993	46021711	1	46021909	46024857	2681	403	3	8.58197e-06	0.00403437
1	46005993	46021711	1	46167289	46175846	2681	1379	8	1.63257e-12	4.32645e-09
1	46005993	46021711	1	46178336	46184186	2681	583	5	3.74459e-09	5.68122e-06
1	46021909	46024857	1	46167289	46175846	403	1379	4	5.66665e-09	8.25643e-06
1	46167289	46175846	1	46186926	46195437	1379	1114	5	3.45261e-09	5.27795e-06
1	46178336	46184186	1	46186926	46195437	583	1114	4	1.05799e-08	1.45935e-05
1	46186926	46195437	1	46370852	46385062	1114	2157	4	1.90264e-06	0.00134091
1	46199752	46202621	1	46325647	46334248	592	1085	5	4.48297e-11	9.56483e-08
1	46199752	46202621	1	46370852	46385062	592	2157	4	1.55817e-07	0.000165055
1	46325647	46334248	1	46370852	46385062	1085	2157	4	1.71485e-06	0.00123439
1	46370852	46385062	1	46388023	46396489	2157	918	4	8.86714e-07	0.000727274
1	46370852	46385062	1	46665153	46681312	2157	2126	4	2.38179e-05	0.00777161
1	46388023	46396489	1	46496045	46500245	918	611	4	5.89619e-09	8.55721e-06
1	46388023	46396489	1	46665153	46681312	918	2126	4	8.37453e-07	0.000693728
1	46642237	46644984	1	46665153	46681312	459	2126	5	3.59225e-10	6.58021e-07
1	46665153	46681312	1	46853591	46859544	2126	739	3	2.61328e-05	0.00823842
1	46811276	46814419	1	46825114	46828408	339	293	3	6.7677e-09	9.69881e-06
1	46853591	46859544	1	46897105	46907989	739	1449	5	5.73426e-10	1.01321e-06
1	46897105	46907989	1	46954387	46966794	1449	1488	19	2.66679e-39	7.19519e-35
1	46897105	46907989	1	47127164	47138627	1449	1694	5	3.51377e-08	4.3525e-05
1	46925187	46926690	1	46954387	46966794	132	1488	3	5.19044e-08	6.16536e-05
1	46954387	46966794	1	47023545	47027950	1488	532	4	2.32691e-08	2.99381e-05
1	46954387	46966794	1	47127164	47138627	1488	1694	5	4.00586e-08	4.88871e-05
1	47023545	47027950	1	47127164	47138627	532	1694	4	3.89869e-08	4.77279e-05
1	47100021	47103008	1	47127164	47138627	548	1694	4	4.38744e-08	5.30666e-05
1	47127164	47138627	1	47209693	47213982	1694	473	3	3.52724e-06	0.0021501
1	47153312	47155929	1	47209693	47213982	600	473	7	1.68367e-18	9.43448e-15
1	47153312	47155929	1	47215411	47218911	600	509	4	5.19059e-10	9.25139e-07
1	47583482	47595951	1	47785859	47794844	2136	1694	5	2.37029e-07	0.00023817
1	47726149	47734263	1	47741135	47745974	1161	507	11	5.70244e-27	6.62362e-23
1	47726149	47734263	1	47757743	47761525	1161	445	3	9.51414e-07	0.000769655
1	47726149	47734263	1	47785859	47794844	1161	1694	8	1.09337e-14	3.96769e-11
1	47741135	47745974	1	47785859	47794844	507	1694	5	1.90513e-10	3.65817e-07
1	47747870	47750919	1	47785859	47794844	581	1694	3	6.51364e-06	0.00333174
1	47875045	47884729	1	47980261	47989446	1561	1022	5	4.16338e-09	6.25771e-06
1	47875045	47884729	1	48086219	48091136	1561	741	4	1.05359e-07	0.000116341
1	47980261	47989446	1	48086219	48091136	1022	741	8	5.35052e-18	2.84355e-14
1	48124196	48130431	1	48141644	48147229	946	779	3	2.75162e-06	0.00178309
1	48124196	48130431	1	48279511	48289907	946	1616	3	2.41115e-05	0.00783469
1	48279511	48289907	1	48332081	48340783	1616	1140	14	1.91162e-28	2.46019e-24
1	48279511	48289907	1	48955065	48962233	1616	1034	3	3.13778e-05	0.00920428
1	48332081	48340783	1	48353770	48356750	1140	286	14	4.54586e-39	1.20283e-34
1	48332081	48340783	1	48947394	48955018	1140	801	3	5.2144e-06	0.00285319
1	48929994	48936828	1	48947394	48955018	598	801	5	1.03555e-11	2.44166e-08
1	48937239	48939111	1	48947394	48955018	162	801	4	1.66139e-11	3.7946e-08
1	48937239	48939111	1	49050829	49056530	162	500	3	3.65192e-09	5.55537e-06
1	48939379	48941124	1	48955065	48962233	170	1034	4	5.60683e-11	1.17631e-07
1	48947394	48955018	1	49001833	49005869	801	446	4	9.71305e-10	1.64723e-06
1	48947394	48955018	1	49043237	49045657	801	226	3	4.09681e-08	4.9886e-05
1	48947394	48955018	1	49050829	49056530	801	500	10	6.60379e-26	7.1102e-22
1	48947394	48955018	1	49056654	49064768	801	748	3	1.483e-06	0.00110006
1	48955065	48962233	1	49001833	49005869	1034	446	5	8.54562e-12	2.03807e-08
1	48955065	48962233	1	49043237	49045657	1034	226	7	4.18114e-19	2.47015e-15
1	48955065	48962233	1	49050829	49056530	1034	500	9	4.88217e-22	3.85683e-18
1	48955065	48962233	1	49056654	49064768	1034	748	4	2.12455e-08	2.75414e-05
1	49001833	49005869	1	49050829	49056530	446	500	8	2.91282e-22	2.3377e-18
1	49043237	49045657	1	49056654	49064768	226	748	4	4.82868e-11	1.02466e-07
1	49056654	49064768	1	49278601	49281166	748	365	3	1.40883e-07	0.000150873
1	49094382	49096810	1	49175221	49179450	204	805	3	3.05543e-08	3.83047e-05
1	49801173	49805426	1	49812602	49816880	614	382	3	8.93678e-08	0.000100574
1	49812602	49816880	1	53747751	53764307	382	2846	3	8.73885e-06	0.00408361
1	49821006	49824025	1	49987399	49997288	393	1170	3	6.71106e-07	0.000578473
1	50030622	50035291	1	88278594	88280218	719	127	3	5.21322e-09	7.66833e-06
1	50139427	50142561	1	50153544	50161183	471	1003	3	7.28183e-07	0.000618992
1	50394541	50397592	1	50442697	50446633	335	623	7	1.92938e-19	1.17636e-15
1	51074837	51080255	1	51099549	51102127	834	315	3	1.25439e-07	0.000136074
1	51074837	51080255	1	51123197	51131532	834	1033	3	4.3845e-06	0.00252025
1	51158501	51162913	1	51358638	51364909	443	1007	4	2.35929e-09	3.72888e-06
1	51226525	51229331	1	51358638	51364909	290	1007	3	1.72135e-07	0.00018021
1	51226525	51229331	1	51397544	51401668	290	481	5	2.13334e-14	7.41943e-11
1	51226525	51229331	1	51457366	51473289	290	2356	3	2.18603e-06	0.00149534
1	51355481	51358272	1	51397544	51401668	355	481	6	5.70603e-17	2.70991e-13
1	51355481	51358272	1	51402508	51409210	355	616	4	1.36113e-10	2.67468e-07
1	51358638	51364909	1	51397544	51401668	1007	481	33	6.95855e-97	1.94643e-91
1	51358638	51364909	1	51402508	51409210	1007	616	17	9.49915e-44	3.27128e-39
1	51358638	51364909	1	51457366	51473289	1007	2356	5	2.96714e-08	3.73157e-05
1	51397544	51401668	1	51457366	51473289	481	2356	8	1.32336e-16	6.03601e-13
1	51402508	51409210	1	51453874	51456893	616	299	7	7.98512e-20	5.05056e-16
1	51402508	51409210	1	51457366	51473289	616	2356	9	5.30787e-18	2.82308e-14
1	51457366	51473289	1	51488212	51493229	2356	549	8	3.82042e-16	1.64097e-12
1	51457366	51473289	1	51495390	51498591	2356	659	3	2.52235e-05	0.00805664
1	51495390	51498591	1	51600791	51604277	659	428	3	1.554e-07	0.000164656
1	51587950	51594054	1	51723300	51735652	745	1835	3	1.73045e-05	0.00635733
1	51723300	51735652	1	51751960	51761912	1835	1361	9	6.98948e-16	2.91995e-12
1	51723300	51735652	1	51762456	51765493	1835	444	4	2.60547e-08	3.31918e-05
1	51723300	51735652	1	51830562	51850887	1835	2720	4	3.30565e-05	0.00949771
1	51723300	51735652	1	51901741	51906951	1835	747	3	1.74427e-05	0.00638773
1	51813971	51820030	1	51830562	51850887	904	2720	4	2.08167e-06	0.00143853
1	51813971	51820030	1	51901741	51906951	904	747	3	2.11997e-06	0.0014589
1	51830562	51850887	1	51851882	51856766	2720	545	10	3.23129e-20	2.12518e-16
1	51830562	51850887	1	51883952	51888700	2720	654	15	4.55172e-31	7.14624e-27
1	51830562	51850887	1	51901741	51906951	2720	747	11	4.80854e-21	3.42195e-17
1	51830562	51850887	1	52589587	52595215	2720	678	4	6.68509e-07	0.000576634
1	51851882	51856766	1	51883952	51888700	545	654	12	2.23231e-32	3.80553e-28
1	51851882	51856766	1	51901741	51906951	545	747	7	2.12402e-17	1.05632e-13
1	51883952	51888700	1	51901741	51906951	654	747	7	7.64132e-17	3.58308e-13
1	51901741	51906951	1	52162020	52174285	747	1769	3	1.56466e-05	0.00595825
1	51976651	51981396	1	234743738	234755636	584	2260	3	1.5579e-05	0.00594037
1	52162020	52174285	1	52262070	52265826	1769	538	4	4.84364e-08	5.79402e-05
1	52162020	52174285	1	52498720	52503108	1769	690	3	1.23595e-05	0.00513003
1	52162020	52174285	1	52512965	52524354	1769	2066	4	9.8533e-06	0.00441977
1	52200522	52204104	1	52262070	52265826	564	538	4	5.05834e-10	9.0392e-07
1	52262070	52265826	1	52307969	52312246	538	557	6	1.69209e-15	6.74777e-12
1	52307969	52312246	1	52512965	52524354	557	2066	3	1.03676e-05	0.00456958
1	52498720	52503108	1	52512965	52524354	690	2066	5	2.37604e-09	3.75276e-06
1	52505593	52511624	1	52512965	52524354	723	2066	3	2.25002e-05	0.00751223
1	52505593	52511624	1	52589587	52595215	723	678	3	8.13801e-07	0.000677691
1	52512965	52524354	1	52581436	52589585	2066	861	6	7.30309e-11	1.49936e-07
1	52512965	52524354	1	52589587	52595215	2066	678	15	1.26994e-32	2.22583e-28
1	52589587	52595215	1	53392123	53399246	678	2239	3	2.35988e-05	0.0077297
1	52643925	52649198	1	52746850	52753706	955	906	3	4.44114e-06	0.00254553
1	52746850	52753706	1	81356603	81362876	906	1012	3	5.27861e-06	0.00287844
1	52849636	52855883	1	52870098	52871238	971	129	4	1.43076e-11	3.30752e-08
1	52849636	52855883	1	52871868	52875569	971	490	7	6.32541e-17	2.99472e-13
1	52938029	52947844	1	53026303	53033924	1550	1433	10	1.8718e-18	1.04163e-14
1	52938029	52947844	1	53176257	53193885	1550	2689	6	1.13633e-08	1.55654e-05
1	53026303	53033924	1	53141381	53146442	1433	1245	7	6.55058e-13	1.84398e-09
1	53026303	53033924	1	53153996	53156355	1433	260	3	3.56622e-07	0.000339086
1	53026303	53033924	1	53176257	53193885	1433	2689	9	3.34565e-14	1.13057e-10
1	53153996	53156355	1	53176257	53193885	260	2689	3	2.33887e-06	0.00157381
1	53176257	53193885	1	53307857	53312043	2689	1059	6	1.19672e-09	1.99787e-06
1	53176257	53193885	1	53326243	53334231	2689	2141	10	2.34467e-14	8.10503e-11
1	53176257	53193885	1	53365455	53374224	2689	2443	7	5.27863e-09	7.74957e-06
1	53296428	53302036	1	53307857	53312043	772	1059	5	1.49553e-10	2.91538e-07
1	53296428	53302036	1	53392123	53399246	772	2239	4	5.17894e-07	0.000466169
1	53305471	53307491	1	53326243	53334231	152	2141	3	2.36154e-07	0.000237422
1	53307857	53312043	1	53326243	53334231	1059	2141	39	1.63469e-90	3.67301e-85
1	53307857	53312043	1	53365455	53374224	1059	2443	23	2.33655e-47	1.01667e-42
1	53307857	53312043	1	53392123	53399246	1059	2239	9	4.38056e-16	1.8681e-12
1	53326243	53334231	1	53365455	53374224	2141	2443	96	1.61832e-223	1.10905e-216
1	53326243	53334231	1	53392123	53399246	2141	2239	22	4.94246e-39	1.30274e-34
1	53365455	53374224	1	53392123	53399246	2443	2239	27	2.09273e-48	9.56111e-44
1	53392123	53399246	1	53450608	53464089	2239	1737	13	6.83425e-22	5.31319e-18
1	53527537	53536534	1	53576274	53586320	1176	1470	7	5.25899e-13	1.50419e-09
1	53527537	53536534	1	53747751	53764307	1176	2846	9	9.51774e-15	3.48709e-11
1	53576274	53586320	1	53685512	53689976	1470	489	8	3.49062e-18	1.89703e-14
1	53576274	53586320	1	53747751	53764307	1470	2846	4	1.66744e-05	0.00620266
1	53685512	53689976	1	53725918	53729326	489	436	3	6.71416e-08	7.78756e-05
1	53725918	53729326	1	53747751	53764307	436	2846	6	8.42323e-12	2.01028e-08
1	53747751	53764307	1	53770493	53774491	2846	388	6	4.18266e-12	1.04576e-08
1	53871490	53873732	1	53881042	53887147	193	1125	5	1.93426e-13	5.87054e-10
1	53956216	53960417	1	54250482	54255430	801	1246	3	6.7949e-06	0.00343155
1	54024484	54033096	1	54086578	54090514	1215	477	6	8.87946e-14	2.83031e-10
1	54024484	54033096	1	54122913	54124380	1215	97	3	1.11375e-08	1.52866e-05
1	54024484	54033096	1	54250482	54255430	1215	1246	3	2.34282e-05	0.00769973
1	54033138	54038562	1	54086578	54090514	877	477	4	1.82595e-09	2.94398e-06
1	54033138	54038562	1	54250482	54255430	877	1246	6	3.98751e-12	1.00043e-08
1	54033138	54038562	1	297858267	297860973	877	275	3	9.69877e-08	0.000108216
1	54250482	54255430	1	54293743	54299776	1246	876	10	1.54993e-21	1.16157e-17
1	54250482	54255430	1	54314143	54318941	1246	652	5	1.44778e-10	2.82914e-07
1	54260205	54266964	1	54293743	54299776	1069	876	13	6.32429e-30	9.12442e-26
1	54260205	54266964	1	54314143	54318941	1069	652	3	2.3295e-06	0.00156897
1	54281087	54282844	1	54293743	54299776	154	876	5	1.76688e-14	6.21593e-11
1	54293743	54299776	1	54314143	54318941	876	652	25	8.40636e-69	9.52225e-64
1	54314143	54318941	1	220967232	220974894	652	660	3	5.51081e-07	0.000490692
1	54751715	54761748	1	54820064	54827446	1901	1261	7	5.10326e-12	1.26007e-08
1	54751715	54761748	1	54924216	54935149	1901	1560	6	1.52454e-09	2.48876e-06
1	54820064	54827446	1	54924216	54935149	1261	1560	9	8.24719e-17	3.85399e-13
1	54924216	54935149	1	54936725	54941456	1560	645	4	6.05081e-08	7.08592e-05
1	54924216	54935149	1	55053150	55061580	1560	948	5	2.85739e-09	4.43918e-06
1	55168562	55170081	1	55257669	55262576	106	1353	3	2.01158e-08	2.61933e-05
1	55176379	55181974	1	55241407	55248598	843	1554	5	1.56399e-09	2.54741e-06
1	55176379	55181974	1	55257669	55262576	843	1353	4	9.96892e-08	0.000110843
1	55241407	55248598	1	55257669	55262576	1554	1353	51	1.32302e-125	6.97445e-120
1	55241407	55248598	1	55368845	55375149	1554	1301	10	7.33047e-19	4.25192e-15
1	55241407	55248598	1	63707090	63712500	1554	824	3	1.42538e-05	0.00561589
1	55257669	55262576	1	55368845	55375149	1353	1301	7	5.96552e-13	1.6939e-09
1	55257669	55262576	1	55375271	55379229	1353	554	15	1.02934e-36	2.32428e-32
1	55375271	55379229	1	55452128	55456126	554	796	6	1.72665e-14	6.08533e-11
1	55482119	55485862	1	55556070	55565993	401	1572	4	9.36576e-09	1.30642e-05
1	55556070	55565993	1	55695834	55702030	1572	855	4	1.91286e-07	0.000197604
1	55695834	55702030	1	55708730	55716000	855	993	4	3.08079e-08	3.85836e-05
1	56028892	56036479	1	56102109	56113136	718	2058	3	2.179e-05	0.00736426
1	56036793	56045832	1	56093073	56096362	1876	534	4	5.93847e-08	6.9615e-05
1	56036793	56045832	1	56102109	56113136	1876	2058	15	5.21426e-26	5.65408e-22
1	56036793	56045832	1	56131524	56134662	1876	364	3	2.18628e-06	0.00149544
1	56036793	56045832	1	56138879	56152142	1876	2980	9	9.09075e-13	2.50956e-09
1	56102109	56113136	1	56131524	56134662	2058	364	8	4.7823e-18	2.55844e-14
1	56102109	56113136	1	56138879	56152142	2058	2980	50	3.06236e-99	8.9305e-94
1	56131524	56134662	1	56138879	56152142	364	2980	15	2.45654e-34	4.90099e-30
1	56138879	56152142	1	56213277	56217095	2980	324	6	1.86285e-12	4.89785e-09
1	56742273	56749901	1	56910632	56914058	948	544	3	9.46898e-07	0.000766862
1	56742273	56749901	1	56915385	56923724	948	1138	3	8.56687e-06	0.0040299
1	56742273	56749901	1	56974300	56983957	948	1048	3	6.70416e-06	0.003399
1	56853265	56858919	1	56910632	56914058	851	544	7	5.23091e-17	2.4955e-13
1	56853265	56858919	1	56915385	56923724	851	1138	3	6.21265e-06	0.00322496
1	56910632	56914058	1	56974300	56983957	544	1048	3	1.27785e-06	0.00097797
1	56915385	56923724	1	56974300	56983957	1138	1048	17	6.96214e-39	1.81415e-34
1	56915385	56923724	1	57011584	57014040	1138	236	4	3.07971e-10	5.70884e-07
1	56915385	56923724	1	57987435	57992609	1138	862	3	6.45487e-06	0.00331156
1	56974300	56983957	1	56995628	56997616	1048	159	3	3.18127e-08	3.97403e-05
1	56974300	56983957	1	57131118	57139721	1048	1603	7	4.3063e-13	1.24732e-09
1	56995628	56997616	1	57011584	57014040	159	236	3	3.60906e-10	6.60875e-07
1	56998465	57002011	1	57011584	57014040	389	236	7	5.88502e-22	4.61713e-18
1	56998465	57002011	1	57131118	57139721	389	1603	4	8.96606e-09	1.25552e-05
1	57011584	57014040	1	57044842	57048114	236	273	3	1.84009e-09	2.96505e-06
1	57044842	57048114	1	57131118	57139721	273	1603	5	6.50936e-12	1.58245e-08
1	57131118	57139721	1	57249661	57278057	1603	3567	9	1.10773e-12	3.01724e-09
1	57249661	57278057	1	57332887	57334632	3567	151	7	1.38607e-16	6.30735e-13
1	57323473	57325010	1	60995413	61000579	134	796	3	8.31973e-09	1.17184e-05
1	57332887	57334632	1	57389913	57399146	151	1102	3	3.16539e-08	3.956e-05
1	57389913	57399146	1	57454390	57458394	1102	505	4	5.70901e-09	8.31019e-06
1	57987435	57992609	1	58054333	58058956	862	500	4	2.05766e-09	3.28817e-06
1	57995516	57998677	1	58015226	58021213	279	972	3	1.3785e-07	0.000147959
1	58015226	58021213	1	58176612	58184806	972	1014	8	4.41224e-17	2.12118e-13
1	58054333	58058956	1	58176612	58184806	500	1014	4	3.93584e-09	5.94178e-06
1	58176612	58184806	1	58196845	58202033	1014	733	5	9.29794e-11	1.87136e-07
1	58952167	58955492	1	59020424	59032645	420	1850	4	2.15588e-08	2.79132e-05
1	59020424	59032645	1	59161958	59164613	1850	294	3	1.10654e-06	0.000871721
1	59105174	59108991	1	59131600	59135781	482	560	5	5.86393e-13	1.66711e-09
1	59109191	59113154	1	59131600	59135781	429	560	10	3.84789e-28	4.89239e-24
1	59114408	59120377	1	59131600	59135781	610	560	5	1.90813e-12	5.00731e-09
1	59131600	59135781	1	59169572	59174180	560	502	4	3.72577e-10	6.79884e-07
1	59415856	59422970	1	59437324	59445755	622	952	5	2.9879e-11	6.55037e-08
1	60182052	60192728	1	60225252	60229686	1369	703	6	1.86234e-12	4.89747e-09
1	60225252	60229686	1	60322270	60328626	703	627	5	6.83394e-12	1.65519e-08
1	60322270	60328626	1	60335684	60341346	627	638	4	1.52821e-09	2.49416e-06
1	60424922	60429029	1	60529515	60537099	446	1156	3	9.4555e-07	0.000765996
1	60529515	60537099	1	60628879	60635078	1156	1495	4	5.18182e-07	0.00046639
1	60529515	60537099	1	60872221	60875106	1156	503	3	1.3551e-06	0.00102354
1	60628879	60635078	1	60675903	60679292	1495	555	4	2.80679e-08	3.54992e-05
1	60628879	60635078	1	60742436	60750805	1495	1231	6	8.96115e-11	1.80995e-07
1	60675903	60679292	1	60742436	60750805	555	1231	8	2.33419e-18	1.289e-14
1	60675903	60679292	1	60872221	60875106	555	503	4	3.62313e-10	6.63009e-07
1	60742436	60750805	1	60776489	60778787	1231	256	3	2.16003e-07	0.00021966
1	60742436	60750805	1	60872221	60875106	1231	503	4	8.73872e-09	1.2267e-05
1	60742436	60750805	1	60995413	61000579	1231	796	3	6.4332e-06	0.00330428
1	60776489	60778787	1	60872221	60875106	256	503	3	1.47552e-08	1.97807e-05
1	60872221	60875106	1	60926978	60940532	503	2074	11	3.10824e-24	2.93807e-20
1	60885201	60890353	1	60926978	60940532	675	2074	10	1.84776e-20	1.24635e-16
1	60885201	60890353	1	60946661	60952363	675	880	5	3.03608e-11	6.64747e-08
1	60891580	60893975	1	60926978	60940532	237	2074	8	1.58854e-19	9.76361e-16
1	60891580	60893975	1	60946661	60952363	237	880	3	6.26646e-08	7.31222e-05
1	60926978	60940532	1	60946661	60952363	2074	880	15	6.87858e-31	1.06051e-26
1	60926978	60940532	1	60995413	61000579	2074	796	3	3.02647e-05	0.00900693
1	60946661	60952363	1	60995413	61000579	880	796	3	2.36501e-06	0.00158634
1	61040789	61048512	1	61213763	61216677	1025	456	3	7.05237e-07	0.000602776
1	61564087	61576184	1	61637777	61645488	2224	927	11	5.6941e-21	4.0333e-17
1	61637777	61645488	1	61662028	61671695	927	1364	8	3.22805e-16	1.39969e-12
1	61662028	61671695	1	61776498	61786587	1364	1163	3	2.69069e-05	0.00838352
1	62212219	62221246	1	62293882	62297609	1729	573	3	6.64225e-06	0.00337623
1	62212219	62221246	1	62423717	62431190	1729	1068	4	6.73252e-07	0.000579959
1	62412431	62421531	1	62423717	62431190	1527	1068	3	2.9202e-05	0.00881165
1	62412431	62421531	1	62461028	62467770	1527	1139	4	5.31383e-07	0.000476059
1	62412431	62421531	1	62489035	62498229	1527	1394	6	2.13094e-10	4.05597e-07
1	62412431	62421531	1	62505015	62511772	1527	922	4	2.29981e-07	0.000232032
1	62423717	62431190	1	62461028	62467770	1068	1139	5	1.08281e-09	1.82056e-06
1	62423717	62431190	1	62489035	62498229	1068	1394	7	1.85652e-13	5.64836e-10
1	62423717	62431190	1	62505015	62511772	1068	922	3	6.52869e-06	0.00333744
1	62461028	62467770	1	62489035	62498229	1139	1394	5	4.06729e-09	6.12454e-06
1	62505015	62511772	1	63124766	63135742	922	1927	4	5.77801e-07	0.000510636
1	62514695	62517325	1	62727774	62739690	529	1395	3	2.76082e-06	0.0017872
1	62704753	62706216	1	62742824	62749677	132	1643	3	6.98496e-08	8.06684e-05
1	62727774	62739690	1	62742824	62749677	1395	1643	5	2.50477e-08	3.2043e-05
1	62742824	62749677	1	62856103	62857943	1643	291	3	7.52672e-07	0.000635747
1	62742824	62749677	1	63022488	63027602	1643	598	3	6.48081e-06	0.00332065
1	63022488	63027602	1	63039984	63043204	598	522	3	2.10662e-07	0.000215042
1	63022488	63027602	1	63124766	63135742	598	1927	4	1.03671e-07	0.000114702
1	63044503	63046195	1	63124766	63135742	100	1927	3	4.86821e-08	5.82087e-05
1	63124766	63135742	1	63140410	63143033	1927	550	4	7.43081e-08	8.52714e-05
1	63124766	63135742	1	63212158	63216422	1927	555	6	3.48733e-12	8.81232e-09
1	63140410	63143033	1	63212158	63216422	550	555	4	5.18077e-10	9.2375e-07
1	63212158	63216422	1	63232635	63243145	555	1433	4	2.3712e-08	3.04708e-05
1	63276777	63288408	1	63324631	63328134	1225	549	5	5.63452e-11	1.18103e-07
1	63276777	63288408	1	63369809	63375961	1225	866	3	8.14868e-06	0.00389657
1	63978890	63988326	1	64036315	64050685	1050	1656	8	4.09799e-15	1.56369e-11
1	64036315	64050685	1	64206596	64210923	1656	722	7	4.00721e-14	1.33895e-10
1	64403205	64410912	1	64420078	64424305	834	442	3	3.46549e-07	0.000330873
1	64503230	64505249	1	108193233	108209971	236	2434	3	1.29973e-06	0.000990564
1	64845894	64856494	1	65306209	65311459	1675	874	3	2.12057e-05	0.00723549
1	65439928	65448077	1	65615498	65622506	1165	1113	3	1.4798e-05	0.00575012
1	65543951	65549468	1	65615498	65622506	564	1113	3	1.70384e-06	0.00122795
1	65604349	65606102	1	65615498	65622506	167	1113	3	4.41788e-08	5.33877e-05
1	65615498	65622506	1	65847840	65859884	1113	1455	6	4.18105e-11	8.94713e-08
1	65989143	65995575	1	66119615	66123479	783	383	3	1.86681e-07	0.000193327
1	65989143	65995575	1	66124267	66127467	783	462	3	3.27578e-07	0.000315143
1	66241924	66244512	1	66246488	66257716	429	1649	3	2.43165e-06	0.00162105
1	66246488	66257716	1	66316547	66322458	1649	983	5	4.50513e-09	6.72565e-06
1	66246488	66257716	1	270254146	270260437	1649	962	3	2.69031e-05	0.0083829
1	66392934	66394824	1	66569192	66575225	145	1069	4	3.3719e-11	7.33004e-08
1	66634840	66639157	1	66644938	66650681	817	1056	3	4.40312e-06	0.00252881
1	66634840	66639157	1	66650822	66657534	817	658	3	1.07244e-06	0.000849615
1	66822772	66829773	1	66926184	66928657	944	259	3	1.00997e-07	0.000112061
1	67034809	67044998	1	67102956	67110213	1659	888	7	1.72267e-13	5.26683e-10
1	67034809	67044998	1	67221102	67224029	1659	348	3	1.32408e-06	0.00100493
1	67034809	67044998	1	67343626	67352495	1659	1598	5	5.13736e-08	6.10748e-05
1	67034809	67044998	1	67439812	67443446	1659	870	3	2.03324e-05	0.00704261
1	67102956	67110213	1	67221102	67224029	888	348	5	1.15047e-12	3.1262e-09
1	67102956	67110213	1	67225515	67229384	888	408	8	1.43471e-20	9.79303e-17
1	67102956	67110213	1	67299881	67305617	888	969	11	3.82395e-25	3.87089e-21
1	67102956	67110213	1	67307589	67310667	888	283	3	1.09738e-07	0.00012077
1	67102956	67110213	1	67343626	67352495	888	1598	7	1.32683e-13	4.12189e-10
1	67115768	67117477	1	67221102	67224029	300	348	4	7.01784e-12	1.69673e-08
1	67115768	67117477	1	67343626	67352495	300	1598	4	3.13037e-09	4.823e-06
1	67203574	67204804	1	67343626	67352495	116	1598	6	8.73118e-17	4.06906e-13
1	67221102	67224029	1	67299881	67305617	348	969	10	1.14972e-26	1.29591e-22
1	67221102	67224029	1	67343626	67352495	348	1598	13	6.53143e-33	1.17174e-28
1	67225515	67229384	1	67299881	67305617	408	969	4	1.45541e-09	2.38414e-06
1	67225515	67229384	1	67343626	67352495	408	1598	5	4.80675e-11	1.02064e-07
1	67229426	67232689	1	67343626	67352495	428	1598	4	1.29727e-08	1.75646e-05
1	67299881	67305617	1	67311524	67315144	969	473	3	6.65204e-07	0.000574289
1	67299881	67305617	1	67343626	67352495	969	1598	22	7.37907e-50	3.53633e-45
1	67299881	67305617	1	67594652	67598389	969	825	3	3.50797e-06	0.0021415
1	67307589	67310667	1	67343626	67352495	283	1598	7	4.33503e-17	2.08846e-13
1	67311524	67315144	1	67343626	67352495	473	1598	4	1.93381e-08	2.5284e-05
1	67594652	67598389	1	67603506	67613168	825	1310	3	8.61135e-06	0.00404444
1	67603506	67613168	1	67721589	67724737	1310	358	4	2.87471e-09	4.46423e-06
1	67603506	67613168	1	67923566	67931994	1310	1114	3	2.10134e-05	0.0071921
1	67603506	67613168	1	67947545	67954466	1310	814	3	8.27416e-06	0.00393649
1	67603506	67613168	1	67958492	67967870	1310	1083	3	1.93264e-05	0.00682323
1	67721589	67724737	1	67947545	67954466	358	814	3	1.71262e-07	0.000179461
1	67923566	67931994	1	67947545	67954466	1114	814	8	2.26358e-17	1.12166e-13
1	67932470	67935225	1	67947545	67954466	222	814	4	6.30424e-11	1.3086e-07
1	68216374	68227612	1	68243925	68247122	1464	559	6	7.03714e-13	1.97002e-09
1	68547031	68552453	1	68587019	68592550	631	544	3	2.8004e-07	0.000275318
1	68587019	68592550	1	68661962	68671207	544	1294	3	2.39843e-06	0.00160357
1	68597395	68598496	1	68661962	68671207	98	1294	3	1.38781e-08	1.86834e-05
1	68661962	68671207	1	68671823	68680927	1294	1127	4	2.64509e-07	0.00026216
1	68805333	68811608	1	68888743	68895223	882	951	5	1.69998e-10	3.28682e-07
1	68805333	68811608	1	69014492	69018373	882	642	4	6.12457e-09	8.85771e-06
1	68888743	68895223	1	68933663	68938748	951	932	5	2.23794e-10	4.24021e-07
1	68933663	68938748	1	69014492	69018373	932	642	3	1.47687e-06	0.00109691
1	69014492	69018373	1	69105365	69110721	642	401	5	4.62094e-13	1.33198e-09
1	69299857	69304122	1	69320268	69325895	825	842	3	2.30675e-06	0.00155709
1	69617834	69629695	1	69707188	69710665	1859	380	5	7.15981e-11	1.47171e-07
1	69617834	69629695	1	69719381	69722468	1859	319	3	1.43356e-06	0.00107048
1	69617834	69629695	1	69731414	69737834	1859	778	7	1.5125e-13	4.65962e-10
1	69617834	69629695	1	69742996	69755777	1859	2224	6	1.0841e-08	1.49111e-05
1	69707188	69710665	1	69719381	69722468	380	319	4	1.27836e-11	2.97806e-08
1	69742996	69755777	1	69843257	69847642	2224	760	7	4.47561e-13	1.29362e-09
1	69742996	69755777	1	70116872	70121889	2224	546	5	1.06841e-09	1.79944e-06
1	70061562	70065319	1	70116872	70121889	592	546	3	2.33871e-07	0.000235403
1	70210055	70213764	1	70226814	70232558	483	602	4	4.26411e-10	7.70835e-07
1	70215053	70220462	1	70226814	70232558	485	602	4	4.33526e-10	7.82458e-07
1	70215053	70220462	1	70295814	70306169	485	1264	4	8.3953e-09	1.18127e-05
1	70295814	70306169	1	70441504	70449804	1264	889	3	9.67016e-06	0.00436737
1	70783160	70786506	1	70807353	70809138	377	120	3	6.31439e-10	1.109e-06
1	70825975	70830557	1	70845015	70848837	525	594	9	5.07778e-24	4.70568e-20
1	71111309	71114726	1	71141012	71142244	284	83	3	8.81319e-11	1.78333e-07
1	71111309	71114726	1	71154661	71159794	284	732	9	1.2629e-25	1.32336e-21
1	71111309	71114726	1	71160627	71165330	284	960	4	3.28136e-10	6.05397e-07
1	71139457	71140980	1	71150397	71152441	135	164	5	1.98854e-18	1.10479e-14
1	71139457	71140980	1	71154661	71159794	135	732	3	6.61617e-09	9.50451e-06
1	71141012	71142244	1	71154661	71159794	83	732	5	3.0914e-16	1.34299e-12
1	71141012	71142244	1	71160627	71165330	83	960	3	3.42469e-09	5.24111e-06
1	71150397	71152441	1	71160627	71165330	164	960	3	2.68479e-08	3.40914e-05
1	71150397	71152441	1	71310112	71318639	164	1235	3	5.71344e-08	6.72416e-05
1	71160627	71165330	1	71310112	71318639	960	1235	6	6.49569e-12	1.57997e-08
1	71160627	71165330	1	71322849	71325339	960	213	6	1.65951e-16	7.45754e-13
1	71291415	71293139	1	71310112	71318639	147	1235	5	7.78959e-14	2.50271e-10
1	71291415	71293139	1	71425628	71431422	147	976	3	2.02824e-08	2.63785e-05
1	71310112	71318639	1	71425628	71431422	1235	976	4	1.24185e-07	0.000134841
1	71310112	71318639	1	71516085	71524243	1235	1126	4	2.19052e-07	0.000222431
1	71670202	71676305	1	71818789	71822663	751	704	3	1.02036e-06	0.000815983
1	71769151	71774313	1	71818789	71822663	573	704	3	4.54124e-07	0.000416621
1	71769151	71774313	1	71829472	71837366	573	929	6	5.34671e-14	1.75409e-10
1	71829472	71837366	1	71846626	71852002	929	966	5	2.38094e-10	4.49066e-07
1	71846626	71852002	1	71980586	71988705	966	829	8	8.3748e-18	4.34469e-14
1	71846626	71852002	1	72293222	72295460	966	310	3	1.85675e-07	0.000192446
1	71980586	71988705	1	72000921	72002512	829	105	3	4.49626e-09	6.71314e-06
1	71980586	71988705	1	72027648	72033898	829	844	8	2.84063e-18	1.55488e-14
1	71993491	71995009	1	72027648	72033898	96	844	6	5.88926e-19	3.43926e-15
1	72027648	72033898	1	72226648	72230138	844	365	4	5.36393e-10	9.53184e-07
1	72339489	72348537	1	72423404	72430428	1041	897	3	5.57383e-06	0.00299146
1	72486795	72489673	1	72596512	72604604	197	866	4	4.99425e-11	1.05734e-07
1	72490293	72498678	1	72596512	72604604	1006	866	5	2.05367e-10	3.91924e-07
1	72596512	72604604	1	72827571	72829320	866	279	3	9.75283e-08	0.000108758
1	72833177	72837910	1	72867011	72874472	515	763	4	1.42235e-09	2.33445e-06
1	72867011	72874472	1	72885429	72892560	763	665	4	3.95214e-09	5.96573e-06
1	72905599	72910424	1	73079415	73082772	959	482	3	6.82323e-07	0.000586814
1	72905599	72910424	1	73366228	73374054	959	1136	5	6.25436e-10	1.09986e-06
1	73243177	73248514	1	73366228	73374054	716	1136	4	2.59618e-08	3.30827e-05
1	73366228	73374054	1	73399079	73407446	1136	842	4	4.95167e-08	5.91035e-05
1	73366228	73374054	1	73706128	73709505	1136	563	3	1.80158e-06	0.00128334
1	73399079	73407446	1	73435666	73439119	842	512	4	2.05988e-09	3.29095e-06
1	73572821	73577851	1	73706128	73709505	670	563	3	3.71452e-07	0.000351238
1	73632400	73636211	1	73706128	73709505	609	563	4	8.24803e-10	1.41897e-06
1	73632400	73636211	1	73838079	73842535	609	382	4	1.74458e-10	3.37068e-07
1	73676156	73678452	1	73838079	73842535	542	382	3	6.14753e-08	7.18813e-05
1	73838079	73842535	1	74097806	74105591	382	1324	3	8.92128e-07	0.000730578
1	73970512	73975778	1	74097806	74105591	699	1324	3	5.4259e-06	0.00293499
1	74097806	74105591	1	74155657	74159348	1324	388	3	9.3475e-07	0.000759086
1	74155657	74159348	1	74176172	74180391	388	430	3	3.21581e-08	4.01316e-05
1	74161909	74166125	1	74176172	74180391	637	430	3	1.42339e-07	0.000152321
1	74539069	74543832	1	74608773	74612284	509	388	3	5.33538e-08	6.3232e-05
1	74637545	74641928	1	74652597	74661958	528	1112	5	2.86022e-11	6.29762e-08
1	74652597	74661958	1	74745255	74752240	1112	741	5	1.55498e-10	3.02438e-07
1	74745255	74752240	1	74916695	74923078	741	1081	4	2.44287e-08	3.13242e-05
1	74753816	74759047	1	74782015	74791591	672	1342	7	5.58638e-15	2.10409e-11
1	74782015	74791591	1	74844987	74851509	1342	677	3	5.13505e-06	0.00282301
1	74782015	74791591	1	74916695	74923078	1342	1081	7	1.54974e-13	4.7647e-10
1	74844987	74851509	1	74916695	74923078	677	1081	3	2.69478e-06	0.0017545
1	75286165	75290511	1	75377069	75383650	504	839	8	4.98707e-20	3.22424e-16
1	75377069	75383650	1	75403482	75407679	839	764	5	4.442e-11	9.48629e-08
1	75377069	75383650	1	75695461	75701968	839	553	3	6.90219e-07	0.000592452
1	75377069	75383650	1	75795691	75807254	839	1609	3	1.66733e-05	0.0062024
1	75695461	75701968	1	75795691	75807254	553	1609	3	4.82293e-06	0.00270342
1	75705801	75713815	1	75795691	75807254	924	1609	4	2.85409e-07	0.00027998
1	75892137	75894841	1	76606376	76618467	324	1488	3	7.72296e-07	0.000649162
1	75898401	75908048	1	76149790	76153435	1037	348	3	3.24842e-07	0.000312819
1	76175425	76183349	1	76207199	76213552	970	923	3	4.91732e-06	0.00273893
1	76207199	76213552	1	76221816	76225829	923	664	3	1.58668e-06	0.00115967
1	76520250	76527786	1	76586600	76590242	817	302	3	1.03911e-07	0.00011493
1	76586600	76590242	1	76606376	76618467	302	1488	3	6.25527e-07	0.000545429
1	76740569	76744078	1	240930142	240938121	323	1155	3	3.58636e-07	0.000340624
1	77000634	77004874	1	77063027	77070673	514	967	4	3.63664e-09	5.5352e-06
1	77063027	77070673	1	77112596	77114345	967	193	3	4.48127e-08	5.40584e-05
1	77063027	77070673	1	77125393	77127458	967	119	3	1.04216e-08	1.43949e-05
1	77063027	77070673	1	77128200	77130190	967	144	3	1.85367e-08	2.43406e-05
1	77394991	77403759	1	77555292	77561748	1170	775	3	5.10625e-06	0.00281119
1	77555292	77561748	1	77702875	77705936	775	530	3	4.79323e-07	0.000436292
1	77748375	77751048	1	77811892	77816207	296	1094	5	1.44875e-12	3.87299e-09
1	77748375	77751048	1	77936356	77940926	296	529	3	2.65625e-08	3.37854e-05
1	77811892	77816207	1	77837696	77841875	1094	702	7	1.81781e-15	7.2239e-12
1	78110546	78117862	1	78378578	78381062	703	584	3	4.78693e-07	0.000435863
1	78179990	78183403	1	78238342	78243543	400	568	3	8.1241e-08	9.23075e-05
1	78238342	78243543	1	78348227	78352631	568	928	3	1.01091e-06	0.000809852
1	78238342	78243543	1	78353891	78361770	568	954	4	5.13613e-09	7.56466e-06
1	78348227	78352631	1	78378578	78381062	928	584	6	5.95543e-14	1.94348e-10
1	78353891	78361770	1	78378578	78381062	954	584	6	7.02931e-14	2.27122e-10
1	78523131	78525476	1	78538365	78543438	243	461	3	9.70778e-09	1.34903e-05
1	78526592	78531082	1	78538365	78543438	423	461	3	5.13666e-08	6.10722e-05
1	78526592	78531082	1	78650013	78661546	423	1384	3	1.3819e-06	0.00103955
1	78650013	78661546	1	78724273	78725756	1384	98	3	1.69787e-08	2.24865e-05
1	78650013	78661546	1	78750663	78755166	1384	507	4	1.43881e-08	1.93132e-05
1	78650013	78661546	1	78761317	78765108	1384	682	4	4.69367e-08	5.63281e-05
1	78650013	78661546	1	78767848	78773898	1384	713	9	1.66791e-19	1.02377e-15
1	78767848	78773898	1	78939006	78945432	713	615	3	5.83001e-07	0.000514204
1	80598872	80602748	1	80664292	80670751	537	678	6	5.45849e-15	2.05875e-11
1	80942638	80947909	1	81306176	81315094	734	1160	3	4.23276e-06	0.00245577
1	80973978	80977792	1	81306176	81315094	313	1160	4	1.03263e-09	1.74454e-06
1	81306176	81315094	1	81319189	81322189	1160	378	4	2.19922e-09	3.49562e-06
1	81335791	81344423	1	81356603	81362876	1085	1012	3	9.02849e-06	0.00417403
1	81356603	81362876	1	81611584	81619114	1012	946	3	6.0036e-06	0.00315347
1	81611584	81619114	1	81671432	81677133	946	741	9	7.67268e-21	5.37095e-17
1	81706191	81709132	1	81793262	81808373	438	2909	8	3.35344e-16	1.45314e-12
1	81793262	81808373	1	82028455	82033083	2909	602	4	5.44475e-07	0.00048582
1	81793262	81808373	1	82098000	82105610	2909	1479	4	1.85906e-05	0.00665307
1	82028455	82033083	1	82086034	82088835	602	251	14	8.5641e-44	2.9567e-39
1	82028455	82033083	1	82098000	82105610	602	1479	7	5.09836e-15	1.9284e-11
1	82086034	82088835	1	82151100	82152937	251	211	3	1.01984e-09	1.724e-06
1	82098000	82105610	1	82151100	82152937	1479	211	4	5.59746e-10	9.91085e-07
1	82098000	82105610	1	82272782	82280175	1479	1160	3	3.3929e-05	0.00965028
1	82233998	82237805	1	82272782	82280175	664	1160	3	3.13885e-06	0.00197211
1	82272782	82280175	1	82293157	82297449	1160	757	14	5.78588e-33	1.04208e-28
1	82272782	82280175	1	82519843	82528372	1160	1502	3	3.55131e-05	0.00992212
1	82293157	82297449	1	82309956	82314488	757	643	3	7.96801e-07	0.000665921
1	82469959	82476081	1	82519843	82528372	860	1502	23	2.49007e-54	1.47109e-49
1	82469959	82476081	1	82554748	82557004	860	307	3	1.27303e-07	0.000137867
1	82469959	82476081	1	82565929	82576525	860	2068	4	5.79954e-07	0.00051206
1	82469959	82476081	1	82708931	82714331	860	823	3	2.43937e-06	0.00162508
1	82519843	82528372	1	82552538	82554600	1502	184	4	3.43214e-10	6.30922e-07
1	82519843	82528372	1	82554748	82557004	1502	307	7	4.99086e-17	2.38597e-13
1	82519843	82528372	1	82557221	82558854	1502	120	5	7.40806e-14	2.38348e-10
1	82519843	82528372	1	82565929	82576525	1502	2068	20	1.46124e-38	3.69521e-34
1	82519843	82528372	1	82708931	82714331	1502	823	8	2.69082e-16	1.17717e-12
1	82565929	82576525	1	82708931	82714331	2068	823	6	5.61117e-11	1.17704e-07
1	82565929	82576525	1	82740656	82745252	2068	501	5	4.84629e-10	8.69085e-07
1	82679168	82685338	1	82708931	82714331	626	823	4	4.20006e-09	6.30731e-06
1	82708931	82714331	1	82826528	82833437	823	1220	7	1.18595e-14	4.29002e-11
1	82740656	82745252	1	82826528	82833437	501	1220	5	3.49378e-11	7.57697e-08
1	82826528	82833437	1	82846313	82849234	1220	294	3	3.18601e-07	0.000307565
1	83262563	83267141	1	83408245	83412211	846	659	3	1.19572e-06	0.000927811
1	83500251	83502648	1	83552083	83554325	405	348	3	1.93736e-08	2.53231e-05
1	83544004	83549815	1	83654319	83663969	1058	1310	6	1.65153e-11	3.77522e-08
1	83645678	83650857	1	83654319	83663969	849	1310	5	6.92995e-10	1.20844e-06
1	83654319	83663969	1	83789737	83796709	1310	822	4	7.93131e-08	9.03866e-05
1	83818658	83826270	1	84024763	84027907	895	591	5	1.69986e-11	3.87858e-08
1	83818658	83826270	1	84034295	84041460	895	1197	4	7.77279e-08	8.87573e-05
1	84024763	84027907	1	84034295	84041460	591	1197	3	2.43467e-06	0.00162242
1	84034295	84041460	1	84137703	84140193	1197	379	4	2.51947e-09	3.96103e-06
1	84034295	84041460	1	84223861	84233121	1197	1457	3	3.56167e-05	0.00994013
1	84137703	84140193	1	84156891	84160717	379	643	3	1.00231e-07	0.000111319
1	84156891	84160717	1	84223861	84233121	643	1457	5	2.94499e-10	5.4754e-07
1	84223861	84233121	1	84251532	84253472	1457	154	3	7.7572e-08	8.86049e-05
1	84579119	84588452	1	84603455	84609031	1116	648	6	3.36161e-13	9.88944e-10
1	85065807	85073108	1	85169713	85175975	926	1396	7	6.92809e-14	2.24221e-10
1	85229212	85233616	1	85317711	85323718	419	679	3	1.5947e-07	0.000168535
1	86004806	86007754	1	86128805	86138119	312	1352	4	1.87955e-09	3.02116e-06
1	86060740	86067240	1	86128805	86138119	1085	1352	4	2.70725e-07	0.000267373
1	86060740	86067240	1	86147811	86154713	1085	1124	3	1.23347e-05	0.00512371
1	86101246	86103088	1	86128805	86138119	152	1352	3	5.9601e-08	6.98387e-05
1	86101246	86103088	1	86147811	86154713	152	1124	3	3.4262e-08	4.25159e-05
1	86128805	86138119	1	86147811	86154713	1352	1124	17	4.35861e-37	1.00912e-32
1	86128805	86138119	1	86263059	86268085	1352	843	3	1.00857e-05	0.00448952
1	86263059	86268085	1	86290049	86292336	843	237	8	1.17043e-22	9.68107e-19
1	86290049	86292336	1	86324684	86328982	237	633	7	1.86775e-20	1.25859e-16
1	86324684	86328982	1	86351424	86358271	633	976	7	3.95891e-16	1.69727e-12
1	86324684	86328982	1	86453655	86465414	633	1332	3	4.11001e-06	0.00240337
1	86324684	86328982	1	86478575	86482834	633	806	4	4.03974e-09	6.08656e-06
1	86351424	86358271	1	86453655	86465414	976	1332	7	7.20959e-14	2.32508e-10
1	86351424	86358271	1	86478575	86482834	976	806	3	3.34344e-06	0.00206697
1	86453655	86465414	1	86478575	86482834	1332	806	14	9.7564e-32	1.61697e-27
1	86453655	86465414	1	86528972	86531573	1332	409	4	5.23502e-09	7.69791e-06
1	86478575	86482834	1	86528972	86531573	806	409	4	7.03949e-10	1.22645e-06
1	86478575	86482834	1	86731133	86742035	806	1603	15	3.83086e-33	7.00968e-29
1	86478575	86482834	1	86767081	86778446	806	1452	3	1.09106e-05	0.00472957
1	86528972	86531573	1	86731133	86742035	409	1603	7	5.9353e-16	2.50001e-12
1	86635619	86642784	1	86731133	86742035	1127	1603	19	9.12676e-41	2.70764e-36
1	86731133	86742035	1	86767081	86778446	1603	1452	6	3.62396e-10	6.63071e-07
1	86731133	86742035	1	90435596	90448614	1603	1737	4	3.39757e-06	0.00209086
1	87586570	87593173	1	87745165	87749872	789	879	6	2.61885e-13	7.79975e-10
1	87693357	87696370	1	87745165	87749872	383	879	3	2.63967e-07	0.000261749
1	87745165	87749872	1	87807557	87809490	879	191	5	5.33777e-14	1.75193e-10
1	87745165	87749872	1	87833656	87843759	879	1540	3	1.68108e-05	0.0062356
1	87833656	87843759	1	88013889	88017463	1540	483	3	2.8258e-06	0.00181861
1	87833656	87843759	1	88020148	88028900	1540	774	3	1.15205e-05	0.00489953
1	89586782	89591416	1	184896906	184905645	711	1784	3	1.38543e-05	0.00552054
1	89695055	89697458	1	89823171	89827778	222	495	3	9.15759e-09	1.28025e-05
1	89858204	89864932	1	89924587	89931545	1202	1100	7	8.11583e-14	2.60143e-10
1	89924587	89931545	1	89955549	89964753	1100	2117	4	1.68155e-06	0.00121476
1	89940553	89942511	1	89955549	89964753	205	2117	6	1.51544e-14	5.39083e-11
1	89947192	89953006	1	89955549	89964753	900	2117	4	7.6153e-07	0.000641569
1	89955549	89964753	1	90312433	90319287	2117	1220	4	2.52784e-06	0.00167135
1	90293981	90300736	1	90310405	90311994	921	171	3	2.68907e-08	3.41394e-05
1	90293981	90300736	1	90312433	90319287	921	1220	17	2.50813e-39	6.78047e-35
1	90293981	90300736	1	90435596	90448614	921	1737	12	1.60662e-24	1.54966e-20
1	90301501	90303429	1	90312433	90319287	169	1220	5	1.48386e-13	4.57859e-10
1	90312433	90319287	1	90347113	90350306	1220	264	3	2.30634e-07	0.000232572
1	90312433	90319287	1	90435596	90448614	1220	1737	17	1.25865e-34	2.56716e-30
1	90312433	90319287	1	90492962	90495983	1220	419	3	9.21403e-07	0.000750025
1	90347113	90350306	1	90435596	90448614	264	1737	4	2.61584e-09	4.09712e-06
1	90435596	90448614	1	90477302	90480091	1737	241	3	5.04951e-07	0.000455986
1	90435596	90448614	1	90492962	90495983	1737	419	14	3.90427e-34	7.67757e-30
1	90927693	90938885	1	90962220	90969483	1383	1602	5	2.11835e-08	2.74636e-05
1	90962220	90969483	1	91133962	91147176	1602	1852	10	3.33298e-17	1.62052e-13
1	90962220	90969483	1	91249313	91258662	1602	1422	6	3.18931e-10	5.89446e-07
1	91133962	91147176	1	91153288	91155749	1852	201	3	3.54651e-07	0.00033754
1	91133962	91147176	1	91249313	91258662	1852	1422	12	6.33025e-22	4.94661e-18
1	91249313	91258662	1	91420700	91426103	1422	862	6	7.92218e-12	1.89923e-08
1	91249313	91258662	1	91954589	91958312	1422	476	3	2.13257e-06	0.00146601
1	91362368	91364608	1	91420700	91426103	181	862	3	2.61659e-08	3.33181e-05
1	91954589	91958312	1	91989170	91994780	476	975	12	5.3675e-31	8.34104e-27
1	91954589	91958312	1	92004021	92008668	476	459	5	2.03199e-13	6.14268e-10
1	91989170	91994780	1	92004021	92008668	975	459	9	1.32355e-22	1.08889e-18
1	91989170	91994780	1	92055148	92057325	975	342	3	2.56362e-07	0.000255211
1	91989170	91994780	1	92070789	92072786	975	165	5	4.28181e-14	1.42134e-10
1	91989170	91994780	1	92221155	92233438	975	1832	6	7.49318e-11	1.53563e-07
1	92055148	92057325	1	92070789	92072786	342	165	4	5.89791e-13	1.67574e-09
1	92221155	92233438	1	92326186	92334111	1832	1172	4	1.22125e-06	0.000944411
1	92551633	92554392	1	92562141	92566137	411	386	3	2.76447e-08	3.50156e-05
1	92820198	92827175	1	92851810	92853358	662	97	6	1.45531e-19	8.99836e-16
1	92820198	92827175	1	92895316	92900096	662	589	4	1.37951e-09	2.27121e-06
1	92851810	92853358	1	92895316	92900096	97	589	4	6.08319e-13	1.7241e-09
1	92956748	92962073	1	93132471	93138548	594	803	3	7.49855e-07	0.000633797
1	93132471	93138548	1	93192702	93197302	803	627	4	3.83142e-09	5.79819e-06
1	93132471	93138548	1	93211333	93215170	803	473	4	1.24126e-09	2.06544e-06
1	93182435	93183872	1	93192702	93197302	83	627	4	4.14615e-13	1.20336e-09
1	93182435	93183872	1	93211333	93215170	83	473	3	4.08726e-10	7.41407e-07
1	93189530	93191311	1	93211333	93215170	169	473	7	2.17596e-22	1.76265e-18
1	93189530	93191311	1	93304518	93307545	169	254	4	1.96525e-13	5.95666e-10
1	93192702	93197302	1	93211333	93215170	627	473	25	4.72606e-76	6.60983e-71
1	93192702	93197302	1	93302677	93304448	627	233	4	2.69296e-11	5.96674e-08
1	93192702	93197302	1	93304518	93307545	627	254	7	2.85315e-20	1.89008e-16
1	93211333	93215170	1	93302677	93304448	473	233	8	9.78049e-25	9.5958e-21
1	93211333	93215170	1	93304518	93307545	473	254	10	3.45789e-31	5.4982e-27
1	94339940	94351059	1	94365316	94369674	1652	575	5	3.15148e-10	5.82846e-07
1	94339940	94351059	1	94477979	94482485	1652	716	4	1.15116e-07	0.000126033
1	94911283	94913611	1	94940647	94946351	229	783	3	3.98173e-08	4.8636e-05
1	94918216	94923091	1	94933387	94937729	563	447	3	1.10419e-07	0.000121463
1	94918216	94923091	1	94940647	94946351	563	783	3	5.92281e-07	0.000521047
1	94933387	94937729	1	95219245	95223473	447	570	3	1.14588e-07	0.000125494
1	95219245	95223473	1	95640977	95644651	570	823	3	7.13397e-07	0.000608393
1	95219245	95223473	1	95961410	95968759	570	1173	4	1.1878e-08	1.62106e-05
1	95813515	95816408	1	95841444	95844371	227	317	3	2.56586e-09	4.02688e-06
1	95841444	95844371	1	95961410	95968759	317	1173	3	3.55081e-07	0.000337855
1	95961410	95968759	1	96080622	96089717	1173	1490	3	3.58427e-05	0.00997799
1	96080622	96089717	1	96213795	96217549	1490	314	3	7.05865e-07	0.000603238
1	96143813	96148760	1	96213795	96217549	971	314	3	1.95967e-07	0.000201907
1	96213795	96217549	1	96572181	96577479	314	813	3	1.15105e-07	0.000126031
1	96292996	96296801	1	96407750	96412189	511	626	6	2.5059e-15	9.78249e-12
1	96338821	96345323	1	96407750	96412189	670	626	5	5.33032e-12	1.31305e-08
1	96572181	96577479	1	96637649	96642325	813	480	3	4.11097e-07	0.000383253
1	96900332	96907303	1	97041479	97048985	1215	963	7	3.45598e-14	1.16441e-10
1	96900332	96907303	1	97102924	97112712	1215	1716	4	1.08767e-06	0.000859886
1	97041479	97048985	1	97096130	97101618	963	752	5	8.16693e-11	1.66376e-07
1	97041479	97048985	1	97102924	97112712	963	1716	7	3.83721e-13	1.11901e-09
1	97096130	97101618	1	97102924	97112712	752	1716	3	1.4582e-05	0.00569602
1	97096130	97101618	1	97113132	97117353	752	670	4	3.84273e-09	5.81274e-06
1	97102924	97112712	1	97208505	97214679	1716	770	3	1.56433e-05	0.00595716
1	97102924	97112712	1	97313631	97327926	1716	2041	4	8.34379e-06	0.00396058
1	97113132	97117353	1	97208505	97214679	670	770	7	1.11991e-16	5.14916e-13
1	97208505	97214679	1	97331013	97340274	770	1422	3	8.95103e-06	0.00414937
1	97331013	97340274	1	97453163	97456241	1422	428	3	1.55195e-06	0.00113939
1	97415598	97418467	1	97453163	97456241	554	428	4	1.88382e-10	3.62132e-07
1	97415598	97418467	1	97457161	97459515	554	283	3	2.66577e-08	3.38844e-05
1	97418555	97420739	1	97453163	97456241	402	428	5	6.12874e-14	1.99719e-10
1	97453163	97456241	1	97531130	97534256	428	387	4	4.47364e-11	9.54641e-08
1	98508846	98514580	1	98532092	98538607	704	679	3	7.54802e-07	0.000637153
1	98582275	98587174	1	98887146	98895366	667	1023	4	1.28894e-08	1.74586e-05
1	99420109	99425678	1	99769698	99780393	851	1359	3	1.05335e-05	0.00461729
1	99936436	99952093	1	100084075	100091731	1982	908	8	5.37876e-15	2.0298e-11
1	99936436	99952093	1	100384042	100389574	1982	1039	4	1.03551e-06	0.000825793
1	100084075	100091731	1	100384042	100389574	908	1039	7	7.67695e-15	2.84614e-11
1	100216090	100219511	1	100384042	100389574	421	1039	4	2.18029e-09	3.46838e-06
1	100344077	100349622	1	100384042	100389574	490	1039	5	1.40224e-11	3.24598e-08
1	100384042	100389574	1	100701289	100711669	1039	1947	6	1.57233e-10	3.05337e-07
1	100645759	100653992	1	100701289	100711669	1795	1947	30	7.84203e-61	6.17727e-56
1	100645759	100653992	1	101084915	101091594	1795	970	3	3.54365e-05	0.00990881
1	100645759	100653992	1	101164408	101166984	1795	249	3	6.14426e-07	0.000537288
1	100701289	100711669	1	101164408	101166984	1947	249	4	3.26221e-09	5.00868e-06
1	101084915	101091594	1	101164408	101166984	970	249	8	5.38745e-22	4.23889e-18
1	101084915	101091594	1	101176003	101178547	970	317	4	5.31606e-10	9.45413e-07
1	101164408	101166984	1	101176003	101178547	249	317	4	2.28144e-12	5.92343e-09
1	101373295	101384002	1	101465464	101469290	1491	682	5	4.43092e-10	7.98629e-07
1	101590914	101592916	1	101752936	101755073	175	231	4	1.54408e-13	4.74942e-10
1	101752936	101755073	1	102058684	102064415	231	870	3	5.60593e-08	6.61182e-05
1	102022721	102028233	1	102058684	102064415	781	870	3	2.15946e-06	0.00148012
1	102232492	102234629	1	102344022	102347294	192	409	3	3.33313e-09	5.10956e-06
1	102344022	102347294	1	102355122	102356993	409	139	3	1.25783e-09	2.09022e-06
1	102344022	102347294	1	102358382	102364320	409	1073	6	1.66941e-14	5.89876e-11
1	102358382	102364320	1	102709119	102710978	1073	293	3	2.14715e-07	0.000218643
1	103201257	103205665	1	103279192	103287994	614	1401	4	3.24239e-08	4.04154e-05
1	103279192	103287994	1	103359648	103364441	1401	692	3	6.23086e-06	0.00323175
1	103279192	103287994	1	103633350	103636076	1401	427	3	1.47415e-06	0.0010953
1	103898667	103904119	1	103917271	103919533	637	312	5	1.25999e-13	3.92137e-10
1	104116888	104123499	1	104168918	104174640	1228	808	4	5.72851e-08	6.73958e-05
1	104848606	104853822	1	105180714	105189746	644	1372	4	3.60807e-08	4.45723e-05
1	105548564	105555962	1	105970935	105976157	1629	1060	4	5.1636e-07	0.000464971
1	105938380	105940308	1	105970935	105976157	364	1060	3	3.96946e-07	0.000371728
1	105964152	105968082	1	106178765	106185239	506	1330	3	2.09667e-06	0.00144634
1	105970935	105976157	1	106039605	106041200	1060	170	3	4.02704e-08	4.91194e-05
1	105970935	105976157	1	106178765	106185239	1060	1330	27	2.24647e-64	2.08044e-59
1	106178765	106185239	1	106375024	106385745	1330	1628	5	1.89084e-08	2.47741e-05
1	108193233	108209971	1	108281844	108289914	2434	1350	12	8.8796e-21	6.17481e-17
1	108713576	108719967	1	109737730	109746910	1056	1304	3	1.76894e-05	0.00644253
1	109044693	109053109	1	109409316	109415040	1331	871	3	1.06095e-05	0.00464025
1	109222148	109225782	1	109417601	109423649	612	1666	3	7.2366e-06	0.003585
1	109417601	109423649	1	109737730	109746910	1666	1304	17	1.92449e-34	3.88474e-30
1	109657790	109661015	1	109737730	109746910	387	1304	3	8.86299e-07	0.00072702
1	109737730	109746910	1	109821936	109823577	1304	130	4	4.80331e-11	1.02007e-07
1	109862888	109871067	1	110001517	110011370	777	1113	7	4.17457e-15	1.59158e-11
1	109988839	109993308	1	110001517	110011370	373	1113	3	4.94238e-07	0.000447817
1	113695682	113698833	1	113710029	113714589	524	438	3	8.37588e-08	9.48302e-05
1	114071395	114074766	1	114093455	114097404	502	441	7	2.9348e-19	1.75655e-15
1	114074857	114075780	1	114093455	114097404	107	441	4	2.83834e-13	8.41688e-10
1	116929408	116936319	1	116945393	116948000	806	183	4	2.78423e-11	6.15304e-08
1	117387492	117389695	1	117618647	117622950	281	838	3	9.02957e-08	0.000101518
1	120812225	120813810	1	120934820	120938988	129	565	5	7.993e-16	3.3178e-12
1	120934820	120938988	1	121004724	121009085	565	830	25	5.564e-71	6.80905e-66
1	120934820	120938988	1	121170761	121174849	565	691	6	8.30723e-15	3.06489e-11
1	121004724	121009085	1	121138979	121142105	830	286	4	1.88595e-10	3.6244e-07
1	121004724	121009085	1	121170761	121174849	830	691	8	5.76999e-19	3.37104e-15
1	121124594	121127547	1	121170761	121174849	319	691	3	7.41333e-08	8.50921e-05
1	121138979	121142105	1	121170761	121174849	286	691	5	1.2229e-13	3.8172e-10
1	121351935	121355207	1	121479905	121482581	747	234	3	3.68962e-08	4.54486e-05
1	121460406	121463453	1	121479905	121482581	222	234	4	4.24174e-13	1.22965e-09
1	121460406	121463453	1	121509362	121511780	222	283	4	9.11261e-13	2.51357e-09
1	123704884	123710874	1	123878101	123880741	708	224	3	2.75456e-08	3.48997e-05
1	124332816	124336851	1	124400313	124406349	336	832	3	1.51167e-07	0.000160726
1	124345739	124349511	1	124400313	124406349	480	832	3	4.40531e-07	0.000406135
1	125175954	125178076	1	125229140	125231636	415	527	3	7.24705e-08	8.3372e-05
1	139649177	139657767	1	189588859	189596572	1140	1386	3	2.65919e-05	0.00832816
1	143205701	143209377	1	143228421	143233752	367	692	3	1.13419e-07	0.000124363
1	143316612	143323698	1	143488226	143498229	816	986	4	2.48679e-08	3.18338e-05
1	146975259	146978024	1	146984383	146995103	358	1264	3	6.39423e-07	0.000555397
1	147621592	147625320	1	147639266	147642588	356	551	4	8.80763e-11	1.78283e-07
1	149353253	149360221	1	149516984	149523126	738	983	3	2.62555e-06	0.00172107
1	150126556	150136398	1	150286898	150296884	1617	1077	6	6.44721e-11	1.33606e-07
1	151218840	151227965	1	151622722	151631002	1275	827	3	8.00232e-06	0.00385009
1	151622722	151631002	1	285007376	285019705	827	1310	3	8.67361e-06	0.00406337
1	151873702	151876874	1	151882920	151890056	481	890	4	2.0023e-09	3.20681e-06
1	152667226	152675255	1	152815747	152819960	932	692	5	4.57919e-11	9.75796e-08
1	152667226	152675255	1	152850896	152855436	932	856	8	8.1261e-18	4.21726e-14
1	154086374	154089721	1	154142923	154145941	315	241	3	3.01457e-09	4.66031e-06
1	154098684	154101884	1	154142923	154145941	242	241	3	1.36358e-09	2.2485e-06
1	155958594	155966843	1	156041001	156043107	1295	152	3	5.23826e-08	6.21508e-05
1	156206757	156213724	1	156219686	156223710	740	462	5	1.9142e-12	5.02228e-09
1	156874681	156881549	1	156927357	156929970	649	203	5	1.58855e-14	5.62901e-11
1	156874681	156881549	1	156958388	156960290	649	159	6	2.66282e-18	1.46398e-14
1	156874681	156881549	1	157114523	157121318	649	663	8	5.75219e-20	3.6945e-16
1	156958388	156960290	1	157114523	157121318	159	663	3	8.05407e-09	1.13758e-05
1	157123096	157126245	1	157309113	157319966	464	1680	3	3.24922e-06	0.00202429
1	157230509	157233154	1	277348307	277360137	385	1653	3	1.77225e-06	0.00126713
1	157309113	157319966	1	157341422	157343536	1680	201	5	1.76277e-12	4.649e-09
1	157309113	157319966	1	157344977	157347016	1680	205	10	1.32004e-26	1.47938e-22
1	157309113	157319966	1	157402888	157406527	1680	440	5	9.00112e-11	1.81747e-07
1	157528928	157531929	1	157564464	157571486	349	1064	4	1.13127e-09	1.89621e-06
1	158115167	158121985	1	158428575	158441206	630	1539	3	6.23092e-06	0.00323175
1	158389349	158393377	1	158428575	158441206	655	1539	7	1.21553e-14	4.3889e-11
1	158395241	158396516	1	158428575	158441206	82	1539	4	1.43778e-11	3.32151e-08
1	158942499	158946740	1	158954170	158961295	451	1068	3	7.71563e-07	0.000648864
1	158954170	158961295	1	159017334	159030946	1068	1957	5	1.58683e-08	2.11508e-05
1	159017334	159030946	1	159062118	159070797	1957	1349	7	9.96777e-12	2.35593e-08
1	159017334	159030946	1	159111592	159114035	1957	393	3	3.1187e-06	0.00196224
1	159575198	159583147	1	159726404	159730730	909	434	3	4.24565e-07	0.000393686
1	161550794	161557934	1	161680217	161683128	795	467	4	1.13316e-09	1.89893e-06
1	161550794	161557934	1	161704902	161712184	795	840	4	1.1832e-08	1.61555e-05
1	162274461	162282551	1	301298916	301304533	843	979	3	3.85752e-06	0.00229678
1	162453732	162458687	1	162464050	162467905	554	394	7	2.65394e-19	1.59612e-15
1	162683246	162688630	1	162762291	162764539	584	251	4	2.73261e-11	6.0497e-08
1	162683246	162688630	1	162766891	162770274	584	884	3	9.50024e-07	0.000768798
1	163153600	163158881	1	163237878	163242067	723	481	4	8.72585e-10	1.49386e-06
1	163153600	163158881	1	163442603	163446272	723	620	3	6.22727e-07	0.00054363
1	163633603	163641338	1	163672743	163675054	1041	231	3	9.59945e-08	0.000107257
1	163633603	163641338	1	163696073	163699123	1041	489	3	9.10521e-07	0.000743065
1	163672743	163675054	1	163696073	163699123	231	489	6	4.68383e-18	2.51065e-14
1	164027289	164033242	1	164072204	164078491	684	879	3	1.49842e-06	0.001109
1	164112029	164113425	1	164195189	164199353	105	616	4	1.0043e-12	2.75413e-09
1	165481419	165483487	1	165607813	165609727	283	169	3	7.49522e-10	1.29908e-06
1	165601274	165606427	1	165654255	165656477	494	229	3	9.99386e-09	1.38446e-05
1	165601274	165606427	1	165688363	165692200	494	495	6	4.97435e-16	2.11213e-12
1	165601274	165606427	1	165738770	165747356	494	1530	7	1.61455e-15	6.45733e-12
1	165607813	165609727	1	165738770	165747356	169	1530	4	2.62362e-10	4.9159e-07
1	165627397	165629824	1	165688363	165692200	224	495	4	8.91254e-12	2.12115e-08
1	165654255	165656477	1	165688363	165692200	229	495	4	9.74043e-12	2.30458e-08
1	165654255	165656477	1	165738770	165747356	229	1530	5	2.13089e-12	5.55677e-09
1	165688363	165692200	1	165738770	165747356	495	1530	11	9.1543e-26	9.71135e-22
1	165738770	165747356	1	166009156	166017674	1530	1148	5	6.71013e-09	9.62537e-06
1	165926123	165930111	1	166009156	166017674	369	1148	6	1.34676e-14	4.83219e-11
1	165977741	165980730	1	166009156	166017674	276	1148	8	4.78911e-21	3.40989e-17
1	165977741	165980730	1	166139099	166149227	276	1541	3	5.30208e-07	0.000475244
1	166009156	166017674	1	166127404	166136058	1148	1118	4	1.59358e-07	0.000168443
1	166127404	166136058	1	166139099	166149227	1118	1541	7	5.13455e-13	1.47105e-09
1	166139099	166149227	1	166193489	166197915	1541	593	3	5.22263e-06	0.00285615
1	166139099	166149227	1	166277092	166291083	1541	1611	8	6.97119e-14	2.25403e-10
1	166139099	166149227	1	166298917	166302110	1541	355	4	5.31378e-09	7.79746e-06
1	166193489	166197915	1	166277092	166291083	593	1611	5	3.24317e-10	5.98915e-07
1	166277092	166291083	1	166298917	166302110	1611	355	4	6.34382e-09	9.14682e-06
1	166277092	166291083	1	166613588	166616175	1611	221	3	3.10753e-07	0.00030139
1	166277092	166291083	1	166617999	166632389	1611	2536	5	4.29326e-07	0.000397332
1	166617999	166632389	1	166740880	166749432	2536	1238	5	1.18025e-07	0.000128824
1	167085293	167096729	1	167106120	167108005	1908	326	3	1.65338e-06	0.00119884
1	167085293	167096729	1	167317935	167320271	1908	283	3	1.08243e-06	0.00085648
1	167085293	167096729	1	167760052	167763987	1908	422	3	3.57682e-06	0.00217192
1	168402843	168406329	1	168452157	168461277	489	1534	5	9.6998e-11	1.94738e-07
1	168452157	168461277	1	168484875	168485745	1534	51	3	3.17092e-09	4.88e-06
1	168452157	168461277	1	168486360	168490084	1534	610	13	6.15774e-30	8.91226e-26
1	168452157	168461277	1	168490952	168499165	1534	1353	8	1.67908e-14	5.93038e-11
1	168452157	168461277	1	168547495	168551788	1534	541	3	3.91849e-06	0.00232239
1	168490952	168499165	1	168547495	168551788	1353	541	3	2.6948e-06	0.0017545
1	168643475	168647297	1	168699857	168710481	786	1301	4	6.45752e-08	7.51278e-05
1	169187322	169189982	1	299615609	299625854	225	1678	3	3.70486e-07	0.000350397
1	171068100	171071279	1	171239309	171242387	280	647	3	4.11279e-08	5.00405e-05
1	171549845	171550932	1	171560849	171568963	81	1046	4	2.91625e-12	7.4614e-09
1	171560849	171568963	1	171602705	171604232	1046	138	3	2.06322e-08	2.68047e-05
1	172064758	172072700	1	172151755	172156584	880	650	3	1.29097e-06	0.000985374
1	172151755	172156584	1	172178343	172180230	650	145	5	2.9206e-15	1.13144e-11
1	172151755	172156584	1	172181286	172185408	650	841	4	5.32157e-09	7.80425e-06
1	172151755	172156584	1	172186523	172189956	650	450	6	1.46132e-15	5.89091e-12
1	172407965	172416059	1	172424271	172426320	789	189	5	2.94689e-14	1.00275e-10
1	172407965	172416059	1	172450172	172451203	789	64	3	8.62191e-10	1.47754e-06
1	172407965	172416059	1	172451945	172458559	789	674	5	1.74688e-11	3.98123e-08
1	172709786	172715420	1	172718594	172728357	1037	1559	3	2.84576e-05	0.00867692
1	172718594	172728357	1	172829582	172836037	1559	654	9	2.23256e-19	1.35158e-15
1	172782857	172784942	1	172794129	172798549	200	458	3	5.29584e-09	7.77316e-06
1	172794129	172798549	1	172829582	172836037	458	654	3	1.86115e-07	0.000192799
1	173579222	173581619	1	173935654	173942506	357	1122	3	4.43941e-07	0.000408827
1	173935654	173942506	1	173946717	173949277	1122	415	3	6.97012e-07	0.000597161
1	173935654	173942506	1	174041637	174047346	1122	758	4	3.1013e-08	3.88228e-05
1	174041637	174047346	1	174111452	174116335	758	834	4	9.50737e-09	1.32402e-05
1	174050942	174053908	1	174111452	174116335	646	834	5	1.86424e-11	4.23111e-08
1	174111452	174116335	1	174126635	174129907	834	586	3	8.06418e-07	0.000672933
1	174111452	174116335	1	174136381	174142322	834	763	4	9.7601e-09	1.35536e-05
1	174136381	174142322	1	286082590	286085412	763	812	6	1.33123e-13	4.1337e-10
1	174746506	174750884	1	174810474	174817364	656	1128	9	1.24705e-20	8.56331e-17
1	174746506	174750884	1	174833158	174840761	656	775	3	9.07573e-07	0.000741013
1	174751725	174754999	1	174833158	174840761	347	775	3	1.34614e-07	0.000144903
1	174755079	174756903	1	174767954	174773520	128	484	3	1.62629e-09	2.64009e-06
1	174755079	174756903	1	174810474	174817364	128	1128	3	2.06166e-08	2.67869e-05
1	174767954	174773520	1	174810474	174817364	484	1128	9	7.96937e-22	6.13306e-18
1	174767954	174773520	1	174833158	174840761	484	775	3	3.65178e-07	0.000345902
1	174810474	174817364	1	174833158	174840761	1128	775	8	1.68819e-17	8.485e-14
1	174833158	174840761	1	174874121	174877355	775	366	3	1.5797e-07	0.000167117
1	175147793	175159338	1	175159656	175178277	1468	2558	12	4.36352e-20	2.83985e-16
1	175147793	175159338	1	175257566	175263690	1468	964	3	1.91806e-05	0.00678875
1	175159656	175178277	1	175257566	175263690	2558	964	13	1.85508e-24	1.77929e-20
1	175159656	175178277	1	175266181	175270741	2558	774	5	1.21145e-08	1.65021e-05
1	175266181	175270741	1	175376684	175382010	774	804	4	8.92854e-09	1.25078e-05
1	175725857	175728008	1	175834829	175838863	166	457	3	3.00017e-09	4.64119e-06
1	175806117	175812002	1	175834829	175838863	715	457	10	8.51728e-27	9.7121e-23
1	175834829	175838863	1	175968379	175975478	457	1047	3	7.56425e-07	0.000638287
1	175968379	175975478	1	175979286	175987231	1047	1325	3	1.80828e-05	0.00653561
1	175979286	175987231	1	175993058	175996762	1325	332	3	5.87307e-07	0.000517481
1	175979286	175987231	1	176149868	176154847	1325	512	3	2.14757e-06	0.00147389
1	176492745	176496047	1	176505007	176508584	348	423	4	2.78683e-11	6.15779e-08
1	176505007	176508584	1	176539138	176543765	423	348	3	2.20766e-08	2.85351e-05
1	176521506	176524748	1	176539138	176543765	301	348	4	7.11229e-12	1.71866e-08
1	176631236	176633913	1	176656364	176662122	424	864	3	3.4009e-07	0.00032555
1	177529643	177531098	1	177576649	177585233	110	844	4	4.28247e-12	1.06857e-08
1	177550793	177552843	1	177576649	177585233	143	844	3	1.20683e-08	1.64473e-05
1	177576649	177585233	1	177785788	177790606	844	545	3	6.72608e-07	0.000579513
1	177825239	177830491	1	177976016	177978817	1279	246	3	2.14893e-07	0.00021879
1	177825239	177830491	1	177980050	177990035	1279	1104	3	1.90566e-05	0.00675937
1	177980050	177990035	1	178996375	179015915	1104	3020	4	6.87772e-06	0.00345964
1	177990087	177995496	1	178019544	178027811	467	1071	7	8.96532e-17	4.17535e-13
1	178716190	178719768	1	178752749	178755623	627	354	4	1.44465e-10	2.82381e-07
1	178716190	178719768	1	178796839	178806310	627	1646	12	8.19926e-27	9.38069e-23
1	178716190	178719768	1	178996375	179015915	627	3020	4	7.41665e-07	0.000627998
1	178719864	178721948	1	178796839	178806310	247	1646	5	4.49222e-12	1.11724e-08
1	178724096	178726162	1	178796839	178806310	161	1646	4	2.88989e-10	5.37941e-07
1	178752749	178755623	1	178796839	178806310	354	1646	10	2.76641e-24	2.62947e-20
1	178752749	178755623	1	178915715	178925673	354	1491	4	4.60634e-09	6.85732e-06
1	178796839	178806310	1	178833251	178835680	1646	392	6	1.68155e-13	5.14801e-10
1	178796839	178806310	1	178915715	178925673	1646	1491	6	4.96383e-10	8.88336e-07
1	178796839	178806310	1	178991809	178996164	1646	386	6	1.53244e-13	4.71681e-10
1	178796839	178806310	1	178996375	179015915	1646	3020	12	1.22612e-18	6.96451e-15
1	178915715	178925673	1	178991809	178996164	1491	386	11	4.34827e-27	5.10696e-23
1	178915715	178925673	1	178996375	179015915	1491	3020	17	4.5095e-29	6.11355e-25
1	178996375	179015915	1	179376363	179378948	3020	489	3	2.17209e-05	0.00734745
1	178996375	179015915	1	179537897	179544798	3020	1323	5	3.84794e-07	0.000361906
1	179376363	179378948	1	179537897	179544798	489	1323	3	1.8635e-06	0.00131847
1	179537897	179544798	1	179568210	179573776	1323	727	5	3.36021e-10	6.18695e-07
1	180273603	180278862	1	180290234	180293427	492	339	4	4.59753e-11	9.79401e-08
1	181299831	181303119	1	181309274	181314928	262	923	3	9.77373e-08	0.000108947
1	181558772	181561775	1	181571828	181588010	235	2274	11	1.77626e-27	2.14123e-23
1	181571828	181588010	1	181588488	181591302	2274	509	3	1.05442e-05	0.00462051
1	181571828	181588010	1	181630245	181636845	2274	1010	4	1.59208e-06	0.00116275
1	181713890	181720625	1	181831188	181834281	769	325	4	2.32109e-10	4.38926e-07
1	181713890	181720625	1	181835579	181837451	769	133	3	7.33343e-09	1.0444e-05
1	181856021	181861472	1	181871264	181875467	611	487	3	1.82479e-07	0.00018952
1	181951117	181956503	1	181967455	181982110	671	1741	10	3.03314e-21	2.20195e-17
1	181967455	181982110	1	182328610	182340948	1741	1825	5	1.25254e-07	0.000135905
1	182001342	182003901	1	182328610	182340948	232	1825	3	5.22185e-07	0.000469446
1	182328610	182340948	1	182378366	182381384	1825	294	5	1.80449e-11	4.10297e-08
1	182382133	182388940	1	182478069	182489322	665	1306	5	2.01971e-10	3.86018e-07
1	182478069	182489322	1	182572963	182582155	1306	1023	4	1.8687e-07	0.00019348
1	182572963	182582155	1	182656273	182666622	1023	1836	5	9.34962e-09	1.30443e-05
1	182594395	182598007	1	182656273	182666622	472	1836	6	9.87879e-13	2.71235e-09
1	182656273	182666622	1	182800564	182809726	1836	1716	8	4.61359e-13	1.33014e-09
1	183401256	183404070	1	183452630	183457223	324	680	3	7.40291e-08	8.49868e-05
1	184100003	184117438	1	184226738	184231462	3604	520	6	9.87757e-11	1.98046e-07
1	184226738	184231462	1	184280138	184290624	520	1548	3	3.57739e-06	0.00217212
1	184280138	184290624	1	184357083	184363548	1548	1093	3	3.25615e-05	0.00941654
1	184280138	184290624	1	184422036	184424814	1548	523	3	3.63935e-06	0.00219946
1	184292020	184298203	1	184357083	184363548	706	1093	4	2.10489e-08	2.73046e-05
1	184357083	184363548	1	184396630	184400313	1093	679	5	9.22528e-11	1.85837e-07
1	184543980	184552281	1	184628413	184636098	1101	1048	7	3.13614e-14	1.06319e-10
1	184813471	184820429	1	184896906	184905645	854	1784	4	3.14379e-07	0.000304412
1	184853571	184856120	1	184896906	184905645	200	1784	4	9.54499e-10	1.62113e-06
1	184858250	184863032	1	184896906	184905645	821	1784	6	2.29251e-11	5.13509e-08
1	185103760	185108357	1	185119834	185123775	616	491	9	3.84691e-24	3.59662e-20
1	185103760	185108357	1	185317884	185320576	616	688	3	5.26484e-07	0.000472567
1	185103760	185108357	1	185330914	185338406	616	1432	3	4.70178e-06	0.00265456
1	185317884	185320576	1	185330914	185338406	688	1432	3	6.53644e-06	0.00333991
1	185330914	185338406	1	185472083	185480956	1432	1321	6	1.05572e-10	2.10871e-07
1	185837727	185853605	1	185865532	185887581	2250	4999	11	5.69282e-13	1.62149e-09
1	185837727	185853605	1	185909018	185917459	2250	1453	6	2.7133e-09	4.2342e-06
1	185865532	185887581	1	185909018	185917459	4999	1453	61	1.21984e-121	5.97118e-116
1	185977193	185982670	1	186051303	186057011	768	910	3	2.34888e-06	0.00157865
1	186192317	186197536	1	186311730	186322288	511	1029	3	1.0033e-06	0.000805024
1	186375453	186381634	1	186727902	186740649	749	2066	8	1.61004e-15	6.44307e-12
1	186727902	186740649	1	186782732	186794934	2066	1263	5	4.74916e-08	5.69591e-05
1	186727902	186740649	1	187011303	187016145	2066	513	3	8.11506e-06	0.00388754
1	186782732	186794934	1	186834713	186838154	1263	322	4	1.62506e-09	2.6384e-06
1	186834713	186838154	1	186850275	186851760	322	116	5	2.76572e-17	1.35986e-13
1	187011303	187016145	1	187057542	187059507	513	270	5	2.05688e-14	7.1754e-11
1	189260686	189265608	1	189289459	189295410	502	1082	3	1.10544e-06	0.00087097
1	189289459	189295410	1	189315871	189322053	1082	747	3	3.62445e-06	0.00219268
1	189357374	189365413	1	189437792	189445927	1237	930	4	1.03168e-07	0.000114202
1	189410490	189414405	1	189430103	189431646	358	236	3	4.1583e-09	6.25076e-06
1	189430103	189431646	1	189437792	189445927	236	930	3	7.30211e-08	8.39209e-05
1	189437792	189445927	1	189498307	189502692	930	461	5	5.93796e-12	1.45334e-08
1	189437792	189445927	1	189510316	189515966	930	848	3	3.36873e-06	0.00207788
1	189498307	189502692	1	189510316	189515966	461	848	3	4.13225e-07	0.000384791
1	189572831	189579570	1	189588859	189596572	1071	1386	7	1.81876e-13	5.53837e-10
1	189864902	189869820	1	190077073	190083741	598	891	4	4.80297e-09	7.12682e-06
1	190072660	190076959	1	190174990	190184304	589	1329	4	2.22664e-08	2.87587e-05
1	190072660	190076959	1	190272516	190278658	589	935	4	5.47972e-09	8.0173e-06
1	190077073	190083741	1	190174990	190184304	891	1329	10	3.50121e-21	2.5257e-17
1	190077073	190083741	1	190214879	190219799	891	532	7	6.17108e-17	2.9257e-13
1	190174990	190184304	1	190214879	190219799	1329	532	13	1.57962e-31	2.57439e-27
1	190174990	190184304	1	190229671	190236622	1329	786	5	5.07059e-10	9.05753e-07
1	190214879	190219799	1	190229671	190236622	532	786	4	1.82379e-09	2.9412e-06
1	190214879	190219799	1	190264764	190272212	532	2045	7	2.05989e-14	7.18222e-11
1	190229671	190236622	1	190255429	190256592	786	87	3	2.16748e-09	3.4496e-06
1	190229671	190236622	1	190264764	190272212	786	2045	8	2.18158e-15	8.59228e-12
1	190272516	190278658	1	190283629	190294515	935	1515	4	2.3563e-07	0.00023695
1	190283629	190294515	1	190309165	190322297	1515	1616	10	4.93375e-18	2.63534e-14
1	190309165	190322297	1	190382187	190388103	1616	695	3	9.65144e-06	0.00436079
1	190369516	190374578	1	190382187	190388103	580	695	3	4.53146e-07	0.000415862
1	190382187	190388103	1	190420966	190424064	695	225	6	3.31697e-17	1.61445e-13
1	190420966	190424064	1	191123873	191128838	225	893	3	5.60072e-08	6.60682e-05
1	190649525	190654730	1	190696706	190699299	1753	464	9	2.88215e-20	1.90745e-16
1	190649525	190654730	1	190909833	190913268	1753	376	3	1.96763e-06	0.00137729
1	190649525	190654730	1	191077917	191085457	1753	699	3	1.25029e-05	0.00517273
1	190696706	190699299	1	190793049	190796647	464	680	5	1.28116e-12	3.45665e-09
1	191077917	191085457	1	191117395	191122511	699	450	13	3.94675e-36	8.60015e-32
1	191077917	191085457	1	191268548	191276038	699	1682	3	1.10579e-05	0.00477389
1	191117395	191122511	1	191262549	191266100	450	416	3	4.54402e-08	5.47191e-05
1	191117395	191122511	1	191268548	191276038	450	1682	4	1.9436e-08	2.53925e-05
1	191123873	191128838	1	191262549	191266100	893	416	3	3.54586e-07	0.000337502
1	191123873	191128838	1	191268548	191276038	893	1682	15	3.70173e-32	6.2501e-28
1	191268548	191276038	1	191369012	191376149	1682	1248	9	1.47547e-16	6.67648e-13
1	191268548	191276038	1	191515224	191525461	1682	1911	4	5.96511e-06	0.00313871
1	191268548	191276038	1	191764474	191770369	1682	901	3	2.34959e-05	0.0077112
1	191326890	191333026	1	191369012	191376149	814	1248	3	7.16266e-06	0.00355789
1	191369012	191376149	1	191515224	191525461	1248	1911	9	4.62484e-16	1.96799e-12
1	191515224	191525461	1	191580733	191588839	1911	955	13	3.74229e-26	4.07407e-22
1	191580733	191588839	1	191638900	191646016	955	1110	6	3.32614e-12	8.43611e-09
1	191638900	191646016	1	191761156	191763801	1110	384	12	1.88681e-31	3.05325e-27
1	191638900	191646016	1	191764474	191770369	1110	901	8	4.95753e-17	2.37252e-13
1	191638900	191646016	1	191770373	191782068	1110	2507	12	1.21616e-21	9.21957e-18
1	192675257	192680336	1	192757978	192763179	568	507	4	4.10307e-10	7.4398e-07
1	192950703	192973560	1	192979566	192989260	2784	1177	12	8.55838e-21	5.95446e-17
1	192950703	192973560	1	192989917	192998061	2784	1285	7	8.14902e-11	1.66036e-07
1	192979566	192989260	1	192989917	192998061	1177	1285	6	2.78175e-11	6.14917e-08
1	193314985	193320013	1	193341591	193351204	976	1750	7	4.82977e-13	1.38867e-09
1	193341591	193351204	1	193351767	193354033	1750	213	3	3.56337e-07	0.000338886
1	193341591	193351204	1	193451268	193453959	1750	378	6	1.94986e-13	5.91134e-10
1	193617195	193623451	1	193690479	193702451	982	1613	5	4.0176e-09	6.0552e-06
1	193623729	193626908	1	193690479	193702451	328	1613	3	1.01966e-06	0.00081557
1	193690479	193702451	1	193764413	193770401	1613	1279	4	1.04332e-06	0.000830714
1	193764413	193770401	1	193832897	193843732	1279	1226	5	3.82309e-09	5.78623e-06
1	193764413	193770401	1	194107353	194109537	1279	192	3	1.02e-07	0.000113036
1	193779539	193783509	1	193832897	193843732	435	1226	7	1.40243e-16	6.37335e-13
1	193832897	193843732	1	193853777	193856297	1226	240	6	1.48634e-15	5.98825e-12
1	193832897	193843732	1	194103470	194107304	1226	396	6	3.05758e-14	1.03886e-10
1	193832897	193843732	1	194112255	194129024	1226	2911	11	2.31761e-18	1.28139e-14
1	193832897	193843732	1	194155029	194159865	1226	955	8	1.74729e-16	7.82767e-13
1	193832897	193843732	1	194686837	194698117	1226	2165	5	5.1656e-08	6.1379e-05
1	194103470	194107304	1	194112255	194129024	396	2911	7	3.05047e-14	1.0367e-10
1	194112255	194129024	1	194155029	194159865	2911	955	33	1.77331e-71	2.22985e-66
1	194112255	194129024	1	194266378	194273000	2911	1012	7	2.12431e-11	4.78255e-08
1	194112255	194129024	1	194346398	194353093	2911	1140	4	6.75391e-06	0.0034174
1	194112255	194129024	1	194360339	194362658	2911	386	6	4.64031e-12	1.1524e-08
1	194155029	194159865	1	194339329	194345174	955	1534	3	2.12521e-05	0.00724554
1	194155029	194159865	1	194346398	194353093	955	1140	3	8.80229e-06	0.00410416
1	194266378	194273000	1	194332094	194336205	1012	504	3	9.15959e-07	0.000746703
1	194266378	194273000	1	194339329	194345174	1012	1534	8	1.65992e-15	6.62528e-12
1	194332094	194336205	1	194346398	194353093	504	1140	11	4.3655e-27	5.1228e-23
1	194332094	194336205	1	194360339	194362658	504	386	3	5.09989e-08	6.06877e-05
1	194332094	194336205	1	194368047	194372322	504	1251	3	1.72582e-06	0.00124046
1	194339329	194345174	1	194353337	194355547	1534	218	4	7.38436e-10	1.28164e-06
1	194339329	194345174	1	194360339	194362658	1534	386	11	5.94796e-27	6.89129e-23
1	194346398	194353093	1	194360339	194362658	1140	386	19	1.5046e-52	8.31547e-48
1	194346398	194353093	1	194368047	194372322	1140	1251	16	5.18512e-35	1.08006e-30
1	194353337	194355547	1	194368047	194372322	218	1251	4	3.2688e-10	6.03243e-07
1	194686837	194698117	1	194763051	194767927	2165	561	3	1.21705e-05	0.00507814
1	194686837	194698117	1	194776061	194781610	2165	716	4	3.36422e-07	0.00032252
1	195018342	195021110	1	195091307	195096722	294	814	3	9.48086e-08	0.000106097
1	195290613	195295101	1	195303518	195305682	967	397	3	3.91166e-07	0.000366967
1	195396038	195403108	1	195508679	195511405	1441	255	4	1.07955e-09	1.81596e-06
1	195396038	195403108	1	195522309	195525564	1441	459	9	4.47744e-21	3.19795e-17
1	195396038	195403108	1	195526363	195533840	1441	1249	6	7.84806e-11	1.60356e-07
1	195396038	195403108	1	195670887	195681669	1441	2799	4	1.44633e-05	0.005666
1	195404317	195405381	1	195508679	195511405	79	255	3	5.48463e-11	1.15244e-07
1	195404317	195405381	1	195522309	195525564	79	459	3	3.21419e-10	5.93848e-07
1	195508679	195511405	1	195522309	195525564	255	459	6	5.82046e-18	3.07423e-14
1	195522309	195525564	1	195605812	195616740	459	2258	4	6.7882e-08	7.86678e-05
1	195605812	195616740	1	195670887	195681669	2258	2799	9	2.68705e-12	6.9072e-09
1	195605812	195616740	1	195872524	195878666	2258	917	5	1.51379e-08	2.02442e-05
1	195670887	195681669	1	195809283	195812578	2799	446	5	1.22179e-09	2.03575e-06
1	195670887	195681669	1	195872524	195878666	2799	917	7	8.16956e-12	1.95553e-08
1	195670887	195681669	1	195943845	195951285	2799	805	6	2.97647e-10	5.52942e-07
1	195943845	195951285	1	195962024	195966426	805	374	3	1.88874e-07	0.000195332
1	196186348	196191485	1	196223823	196227553	701	564	3	4.27593e-07	0.000396018
1	196353948	196357210	1	196370404	196376657	373	817	3	1.95855e-07	0.000201821
1	196863907	196868699	1	196929661	196932583	849	642	4	5.25983e-09	7.7261e-06
1	196929661	196932583	1	196943070	196951328	642	2150	4	2.12283e-07	0.000216471
1	196929661	196932583	1	197045412	197058022	642	2519	3	2.84557e-05	0.00867692
1	196937719	196941084	1	197045412	197058022	460	2519	3	1.05735e-05	0.00463012
1	196943070	196951328	1	197045412	197058022	2150	2519	23	5.78094e-40	1.62034e-35
1	196943070	196951328	1	197062237	197068159	2150	1060	5	2.43357e-08	3.12137e-05
1	196943070	196951328	1	197072809	197077281	2150	471	3	7.0837e-06	0.00353134
1	197045412	197058022	1	197062237	197068159	2519	1060	14	3.40933e-26	3.72342e-22
1	197045412	197058022	1	197072809	197077281	2519	471	7	3.75568e-14	1.25982e-10
1	197045412	197058022	1	197104048	197116467	2519	1990	9	3.46435e-13	1.01764e-09
1	197062237	197068159	1	197072809	197077281	1060	471	7	8.85521e-17	4.12547e-13
1	197308177	197322552	1	197348553	197356178	1930	1067	23	1.21777e-49	5.77545e-45
1	197348553	197356178	1	197493413	197501052	1067	1193	7	6.22616e-14	2.02604e-10
1	197391908	197396701	1	197419896	197423083	808	334	3	1.36013e-07	0.000146237
1	197419896	197423083	1	197493413	197501052	334	1193	3	4.36862e-07	0.000403458
1	197493413	197501052	1	197537098	197543852	1193	823	3	6.4719e-06	0.00331794
1	197493413	197501052	1	197544320	197550771	1193	774	4	4.30282e-08	5.21536e-05
1	197513439	197516656	1	197537098	197543852	389	823	4	6.25976e-10	1.10053e-06
1	197629864	197632328	1	197640250	197643894	334	457	3	2.46135e-08	3.15287e-05
1	197640250	197643894	1	197653142	197658184	457	451	6	1.77592e-16	7.9468e-13
1	197640250	197643894	1	197691896	197701020	457	1042	6	2.73119e-14	9.34454e-11
1	197691896	197701020	1	197758130	197762402	1042	665	3	2.28933e-06	0.00154777
1	197758130	197762402	1	197773215	197778105	665	764	4	3.97287e-09	5.99371e-06
1	197773215	197778105	1	197839098	197844752	764	786	8	8.34375e-19	4.80913e-15
1	197773215	197778105	1	198006928	198010597	764	271	3	6.13763e-08	7.17839e-05
1	197916163	197923189	1	198006928	198010597	1014	271	11	1.19215e-30	1.80751e-26
1	198041005	198049685	1	198077369	198084563	779	724	3	1.23783e-06	0.000953696
1	198041005	198049685	1	198112659	198118215	779	671	3	9.86135e-07	0.000792969
1	198128818	198131563	1	198291119	198294684	441	860	3	3.77339e-07	0.00035597
1	198291119	198294684	1	198451409	198458221	860	1143	3	6.49459e-06	0.00332485
1	198451409	198458221	1	198596352	198607883	1143	1290	4	2.76302e-07	0.000272136
1	198652909	198657652	1	198666828	198673861	707	932	5	5.09699e-11	1.07709e-07
1	198832617	198838855	1	198839294	198850341	957	1165	8	1.18186e-16	5.42312e-13
1	198839294	198850341	1	199014731	199027688	1165	2290	5	5.29593e-08	6.27916e-05
1	199014731	199027688	1	199073518	199082355	2290	1286	8	2.69921e-13	8.0242e-10
1	199126644	199134894	1	199510664	199522193	1152	1496	3	3.43842e-05	0.0097317
1	199201490	199202575	1	199648921	199655740	76	1318	3	6.78315e-09	9.71892e-06
1	199414783	199417972	1	199510664	199522193	742	1496	3	9.32224e-06	0.00426469
1	199500853	199506998	1	199510664	199522193	1026	1496	5	3.43736e-09	5.2564e-06
1	199510664	199522193	1	199522591	199527869	1496	991	3	2.20171e-05	0.00741379
1	199510664	199522193	1	199648921	199655740	1496	1318	10	5.71093e-19	3.33796e-15
1	199522591	199527869	1	199648921	199655740	991	1318	6	1.15857e-11	2.71678e-08
1	199522591	199527869	1	199706911	199723745	991	2962	5	8.4697e-08	9.57658e-05
1	199648921	199655740	1	199706911	199723745	1318	2962	26	4.58708e-50	2.23742e-45
1	199648921	199655740	1	199827016	199835706	1318	945	5	1.21742e-09	2.02921e-06
1	199648921	199655740	1	200420954	200428379	1318	1302	4	5.03914e-07	0.000455229
1	199706911	199723745	1	199801706	199803915	2962	179	3	1.01932e-06	0.000815393
1	199706911	199723745	1	199827016	199835706	2962	945	17	1.39601e-32	2.43745e-28
1	199706911	199723745	1	200051243	200056566	2962	913	4	3.0258e-06	0.00191874
1	199827016	199835706	1	199911081	199917394	945	798	5	9.99734e-11	2.003e-07
1	199827016	199835706	1	199991658	199996320	945	416	5	3.84449e-12	9.67028e-09
1	199827016	199835706	1	200028881	200034223	945	627	11	6.19212e-27	7.15602e-23
1	199911081	199917394	1	200028881	200034223	798	627	3	8.65215e-07	0.00071314
1	199986595	199991342	1	200028881	200034223	386	627	4	2.04395e-10	3.90123e-07
1	199991658	199996320	1	200028881	200034223	416	627	5	4.93544e-13	1.41786e-09
1	200028881	200034223	1	200051243	200056566	627	913	11	4.23301e-27	4.98012e-23
1	200028881	200034223	1	200057212	200059412	627	318	3	5.48683e-08	6.48363e-05
1	200028881	200034223	1	200255450	200263098	627	961	4	7.84756e-09	1.11116e-05
1	200037994	200039066	1	200051243	200056566	94	913	3	4.29635e-09	6.44486e-06
1	200051243	200056566	1	200197490	200201947	913	719	5	5.00232e-11	1.05856e-07
1	200051243	200056566	1	200255450	200263098	913	961	5	2.12765e-10	4.05028e-07
1	200197490	200201947	1	200255450	200263098	719	961	13	1.19098e-31	1.95729e-27
1	200255450	200263098	1	200302479	200306216	961	520	5	1.27846e-11	2.97806e-08
1	200255450	200263098	1	200311617	200316134	961	732	3	2.39496e-06	0.0016018
1	200255450	200263098	1	200684992	200690872	961	1345	3	1.46585e-05	0.00571535
1	200302479	200306216	1	200311617	200316134	520	732	4	1.25253e-09	2.08267e-06
1	200311617	200316134	1	200420954	200428379	732	1302	4	4.87921e-08	5.83199e-05
1	200420954	200428379	1	200646752	200650651	1302	591	7	1.83792e-15	7.29323e-12
1	200420954	200428379	1	200663202	200665209	1302	230	4	4.75642e-10	8.53863e-07
1	200420954	200428379	1	200673710	200679461	1302	958	4	1.42253e-07	0.000152241
1	200444559	200446444	1	200663202	200665209	151	230	3	2.85778e-10	5.32336e-07
1	200646752	200650651	1	200663202	200665209	591	230	9	2.65056e-27	3.15631e-23
1	200650902	200654471	1	200663202	200665209	400	230	13	3.52921e-43	1.16841e-38
1	200663202	200665209	1	200673710	200679461	230	958	6	2.61044e-16	1.14457e-12
1	200663202	200665209	1	200684992	200690872	230	1345	5	1.14387e-12	3.10949e-09
1	200673710	200679461	1	200684992	200690872	958	1345	3	1.4523e-05	0.00568109
1	200673710	200679461	1	200707745	200712958	958	409	4	1.40421e-09	2.30799e-06
1	200786703	200790871	1	200883188	200887449	356	423	4	3.05297e-11	6.6791e-08
1	200786703	200790871	1	200950524	200953722	356	251	3	4.92219e-09	7.28098e-06
1	200860587	200867208	1	200883188	200887449	568	423	4	1.98603e-10	3.80022e-07
1	200883188	200887449	1	200942941	200948573	423	578	3	1.01246e-07	0.0001123
1	201186735	201191387	1	201193926	201204965	401	1438	4	6.56534e-09	9.43545e-06
1	201193926	201204965	1	201270510	201273687	1438	419	4	7.82536e-09	1.10851e-05
1	201395126	201399673	1	201509875	201526613	570	2995	4	4.92063e-07	0.000446229
1	201465603	201467708	1	201509875	201526613	275	2995	3	3.81439e-06	0.00227813
1	201509875	201526613	1	201577809	201586819	2995	1859	20	1.66639e-33	3.14166e-29
1	201509875	201526613	1	201728758	201738741	2995	1163	5	1.96446e-07	0.000202324
1	201577809	201586819	1	201619026	201623113	1859	470	3	4.56539e-06	0.00259708
1	201577809	201586819	1	201728758	201738741	1859	1163	5	1.8764e-08	2.46132e-05
1	201577809	201586819	1	202114612	202118124	1859	786	3	2.10826e-05	0.00720874
1	201946270	201949563	1	201960981	201969345	555	793	5	6.77951e-12	1.6423e-08
1	201950020	201955432	1	201960981	201969345	735	793	8	6.56838e-19	3.82282e-15
[truncated: 18,983 more rows]
