# Supplementary material for: Long-range interactions between proximal and distal regulatory regions in maize
Source: Nat Commun. 2019 Jun 14;10:2633. doi: 10.1038/s41467-019-10603-4 (PMC6572780; doi:10.1038/s41467-019-10603-4)
Supplement: Supplementary file 6 — Supplementary Data 2 [file 41467_2019_10603_MOESM6_ESM.xlsx]

## Sheet: Ear_H3K4me3_interaction
Supplementary Data 2. Interaction PET Peaks from Immatue ear H3K4me3 ChIA-PET library
cA： No. of PETs in anchor1; cB： No. of PETs in anchor2; cAB: No. of PETs between anchor1 and anchor2
chr1	start1	end1	chr2	start2	end2	cA	cB	cAB	p-value	fdr
1	128092	136791	1	266273	268782	1338	376	4	6.0328e-10	2.82724e-06
1	152971	155921	1	171495	179827	980	1234	4	2.00846e-08	6.69684e-05
1	171495	179827	1	197095	199682	1234	1447	4	9.4692e-08	0.000262884
1	171495	179827	1	208852	214083	1234	564	5	6.69325e-12	4.65886e-08
1	276402	281805	1	323789	326923	1440	552	3	8.68908e-07	0.00175348
1	276402	281805	1	336935	340258	1440	1628	5	2.85275e-09	1.15721e-05
1	687656	698937	1	702048	718003	1281	2968	4	1.88332e-06	0.00325936
1	699820	701768	1	702048	718003	188	2968	4	8.99768e-10	4.06939e-06
1	1011036	1017329	1	1026796	1038565	2027	5176	8	1.57843e-10	8.31296e-07
1	1608518	1612705	1	1714568	1718327	956	1369	5	1.56907e-10	8.26982e-07
1	1714568	1718327	1	1937598	1943648	1369	1612	7	1.16237e-13	1.11061e-09
1	1814776	1819775	1	1830687	1845309	1248	5612	10	1.70361e-15	2.15408e-11
1	1830687	1845309	1	1937598	1943648	5612	1612	12	6.25445e-18	1.14663e-13
1	1919110	1922633	1	1937598	1943648	854	1612	7	4.30117e-15	5.1823e-11
1	2018508	2025194	1	2028665	2035052	1395	2346	4	1.04334e-06	0.00203526
1	2103945	2114778	1	2153103	2157814	4761	1820	11	2.39806e-16	3.4609e-12
1	2103945	2114778	1	2157829	2172214	4761	3063	7	5.13531e-08	0.000153594
1	2284084	2290068	1	2296749	2303353	1491	1634	4	3.24881e-07	0.000768478
1	2522460	2527802	1	2561477	2566591	1969	1166	4	2.56706e-07	0.000626554
1	2522460	2527802	1	2629137	2636847	1969	2824	4	8.36803e-06	0.00960582
1	2629137	2636847	1	2773063	2783138	2824	2236	9	4.49085e-14	4.55731e-10
1	2773063	2783138	1	2808858	2814629	2236	2565	7	8.79558e-11	4.86268e-07
1	2808858	2814629	1	2818149	2825976	2565	2722	5	6.17685e-07	0.0013219
1	2808858	2814629	1	2826508	2830957	2565	1715	5	6.41417e-08	0.000186535
1	2826508	2830957	1	2869232	2873001	1715	1599	4	5.18948e-07	0.00114238
1	2826508	2830957	1	2875046	2893008	1715	5162	8	4.17677e-11	2.45831e-07
1	2875046	2893008	1	2958224	2962386	5162	1955	6	1.34933e-07	0.000358317
1	2875046	2893008	1	2973076	2978076	5162	1355	6	1.5798e-08	5.3964e-05
1	2893578	2899268	1	2932907	2936444	1679	1721	6	8.44888e-11	4.69177e-07
1	2893578	2899268	1	2958224	2962386	1679	1955	8	1.64697e-14	1.80415e-10
1	2966311	2970207	1	2989492	2997937	446	2059	3	1.33623e-06	0.00248207
1	2973076	2978076	1	2989492	2997937	1355	2059	5	6.76087e-09	2.5234e-05
1	2973076	2978076	1	3030744	3039707	1355	2512	5	1.80862e-08	6.09658e-05
1	2989492	2997937	1	3030744	3039707	2059	2512	7	4.30859e-11	2.52888e-07
1	3030744	3039707	1	3050573	3053463	2512	532	6	8.37259e-13	6.89743e-09
1	3103262	3110626	1	3115003	3132573	1850	3253	8	2.00835e-12	1.54145e-08
1	3143575	3146363	1	3170921	3177914	235	2493	3	3.46842e-07	0.000812191
1	3143575	3146363	1	3223533	3235130	235	5461	3	3.60698e-06	0.00534635
1	3223533	3235130	1	3271161	3283754	5461	2818	20	1.02236e-28	7.33257e-24
1	3223533	3235130	1	3283860	3287161	5461	279	6	1.79192e-12	1.38838e-08
1	3223533	3235130	1	3287400	3295769	5461	2921	15	7.68723e-20	1.78944e-15
1	3271161	3283754	1	3283860	3287161	2818	279	4	3.56947e-09	1.41881e-05
1	3271161	3283754	1	3287400	3295769	2818	2921	8	2.36657e-11	1.4622e-07
1	3271161	3283754	1	3370665	3386675	2818	7388	8	3.12279e-08	9.89242e-05
1	3287400	3295769	1	3367222	3370397	2921	1331	4	2.05645e-06	0.0034837
1	3287400	3295769	1	3370665	3386675	2921	7388	7	6.99293e-07	0.00146335
1	3370665	3386675	1	3440314	3447820	7388	4736	39	6.28004e-52	2.42405e-46
1	3370665	3386675	1	3448279	3453701	7388	447	8	1.66868e-14	1.82229e-10
1	3440314	3447820	1	3476626	3481308	4736	389	5	8.50388e-10	3.86725e-06
1	3440314	3447820	1	3481853	3493294	4736	4062	7	3.27222e-07	0.000772983
1	3440314	3447820	1	215370987	215374369	4736	922	4	3.24133e-06	0.00493772
1	3448279	3453701	1	3476626	3481308	447	389	3	9.12533e-09	3.31554e-05
1	3448279	3453701	1	3481853	3493294	447	4062	16	1.39651e-36	2.04465e-31
1	3448279	3453701	1	3542509	3549597	447	2504	3	2.41227e-06	0.00394003
1	3481853	3493294	1	3531726	3534033	4062	176	4	2.41418e-09	9.9422e-06
1	3481853	3493294	1	3542509	3549597	4062	2504	10	6.77469e-14	6.68949e-10
1	3494236	3498499	1	3531726	3534033	864	176	10	3.47199e-32	3.33525e-27
1	3531726	3534033	1	3542509	3549597	176	2504	8	1.59524e-21	4.63923e-17
1	3572652	3576147	1	3643747	3647597	1168	622	7	4.89417e-17	7.90725e-13
1	3643747	3647597	1	3652753	3661919	622	2094	5	1.52718e-10	8.06702e-07
1	3652753	3661919	1	3771024	3778787	2094	3331	8	6.43248e-12	4.48912e-08
1	3740784	3744984	1	3771024	3778787	1183	3331	10	5.71119e-18	1.05523e-13
1	3771024	3778787	1	3796136	3797347	3331	91	6	1.01224e-16	1.57432e-12
1	3771024	3778787	1	3797839	3802694	3331	2123	14	4.40639e-23	1.58284e-18
1	3771024	3778787	1	3803706	3813631	3331	4507	16	6.44615e-22	1.95779e-17
1	3796136	3797347	1	3803706	3813631	91	4507	3	1.17002e-07	0.000316461
1	3803706	3813631	1	3841243	3847980	4507	1409	11	8.15091e-18	1.47269e-13
1	3841243	3847980	1	3958343	3969537	1409	3655	4	6.19708e-06	0.00782183
1	3848031	3855094	1	3911673	3917445	1408	1825	6	4.19832e-11	2.46963e-07
1	3911673	3917445	1	3958343	3969537	1825	3655	6	1.1975e-08	4.2272e-05
1	3958343	3969537	1	4109103	4122972	3655	5971	8	4.47057e-08	0.000136011
1	3970473	3973276	1	4109103	4122972	774	5971	4	4.04548e-06	0.00579578
1	3974288	3978325	1	4109103	4122972	338	5971	6	9.68402e-12	6.50595e-08
1	3978385	3985158	1	4109103	4122972	1687	5971	8	1.1466e-10	6.22236e-07
1	4109103	4122972	1	4146917	4150790	5971	1492	11	3.22438e-16	4.54229e-12
1	4131322	4137249	1	30244775	30248862	3190	542	3	8.81568e-06	0.00993514
1	4146917	4150790	1	4219997	4223075	1492	1763	5	5.05046e-09	1.93992e-05
1	4219997	4223075	1	4232767	4243084	1763	944	3	7.88305e-06	0.00922722
1	4232767	4243084	1	4273412	4295271	944	2484	4	2.78956e-07	0.000672817
1	4244154	4262577	1	4273412	4295271	1949	2484	10	4.44089e-17	7.21334e-13
1	4317200	4320870	1	4338763	4346060	1508	2358	9	2.67234e-16	3.83589e-12
1	4346152	4352935	1	4400662	4404957	1053	1527	4	6.24209e-08	0.000182004
1	4416627	4426880	1	4494596	4500918	2930	3019	5	1.95067e-06	0.00334532
1	4494596	4500918	1	4532285	4539297	3019	2273	22	5.36915e-40	1.03623e-34
1	4494596	4500918	1	4541398	4545573	3019	582	6	4.30599e-12	3.0956e-08
1	4589526	4593781	1	4657232	4669650	534	2337	8	7.2325e-18	1.31571e-13
1	4589526	4593781	1	4714550	4724427	534	2367	8	8.00824e-18	1.44938e-13
1	4595098	4598238	1	4657232	4669650	275	2337	9	5.22506e-23	1.85806e-18
1	4657232	4669650	1	4714550	4724427	2337	2367	23	2.45042e-44	6.4224e-39
1	4670257	4671817	1	4714550	4724427	124	2367	3	4.33176e-08	0.000132338
1	4714550	4724427	1	4733516	4738037	2367	3068	10	2.45903e-15	3.04754e-11
1	4714550	4724427	1	4832192	4839076	2367	1156	4	5.14214e-07	0.00113431
1	4725363	4733375	1	4832192	4839076	883	1156	3	1.83601e-06	0.00319438
1	4725363	4733375	1	4839132	4843504	883	1404	5	1.19736e-10	6.47301e-07
1	4733516	4738037	1	4832192	4839076	3068	1156	21	7.4646e-44	1.86436e-38
1	4839132	4843504	1	4897687	4904509	1404	2057	4	6.36796e-07	0.00135604
1	4978244	4995598	1	5094412	5098947	3921	1538	14	4.78212e-24	1.95236e-19
1	5094412	5098947	1	5100823	5113790	1538	3944	9	3.13253e-14	3.26167e-10
1	5100823	5113790	1	5121544	5126989	3944	914	4	1.52518e-06	0.00275449
1	5119219	5120513	1	5158566	5163019	81	2283	3	1.07117e-08	3.82642e-05
1	5121544	5126989	1	5141644	5145213	914	1156	3	2.03529e-06	0.0034564
1	5121544	5126989	1	5158566	5163019	914	2283	7	7.84298e-14	7.65886e-10
1	5141644	5145213	1	5158566	5163019	1156	2283	23	9.40041e-52	3.5637e-46
1	5141644	5145213	1	5327211	5333761	1156	2999	4	1.30902e-06	0.00244562
1	5141644	5145213	1	5410966	5416792	1156	2645	4	7.975e-07	0.00163077
1	5141644	5145213	1	5463098	5467592	1156	1550	4	9.59991e-08	0.000265974
1	5168929	5170970	1	5202219	5210533	179	2333	4	2.82372e-10	1.41885e-06
1	5202219	5210533	1	5327211	5333761	2333	2999	7	3.45778e-10	1.70556e-06
1	5327211	5333761	1	5410966	5416792	2999	2645	5	1.14971e-06	0.00220327
1	5410966	5416792	1	302965755	302970621	2645	497	3	3.89831e-06	0.00564604
1	5429895	5436854	1	5463098	5467592	3581	1550	15	1.21057e-26	7.06045e-22
1	5429895	5436854	1	5468735	5475774	3581	1667	26	1.88405e-50	6.55699e-45
1	5468735	5475774	1	5479998	5486978	1667	2049	6	2.28546e-10	1.16942e-06
1	5468735	5475774	1	5490082	5501518	1667	4315	5	7.13678e-07	0.00148794
1	5490082	5501518	1	5516568	5528074	4315	3406	10	2.46995e-12	1.86473e-08
1	5531915	5536388	1	5588368	5591484	1857	741	4	3.35589e-08	0.000105485
1	5588368	5591484	1	5612491	5615734	741	1427	3	2.03948e-06	0.00346046
1	5661112	5663870	1	5697493	5700165	449	528	3	2.31509e-08	7.59752e-05
1	5661112	5663870	1	5700317	5710167	449	2410	4	1.28415e-08	4.49053e-05
1	5700317	5710167	1	5714626	5717844	2410	268	3	4.65003e-07	0.00104196
1	5700317	5710167	1	5718187	5719686	2410	102	4	3.31417e-11	1.99147e-07
1	5700317	5710167	1	5789333	5811780	2410	2931	13	3.9609e-21	1.08361e-16
1	5714626	5717844	1	5789333	5811780	268	2931	4	3.55371e-09	1.4136e-05
1	5714626	5717844	1	229757519	229768286	268	3864	3	1.90531e-06	0.003288
1	5815863	5826054	1	5882352	5888600	3413	2533	11	2.3481e-16	3.40035e-12
1	5882352	5888600	1	5903117	5907686	2533	1796	5	7.56822e-08	0.000215897
1	6067823	6077008	1	6078031	6089772	999	1570	3	6.6082e-06	0.00818769
1	6067823	6077008	1	6116538	6126356	999	1147	3	2.59285e-06	0.00416947
1	6105193	6109826	1	6139974	6146652	546	783	3	1.35756e-07	0.00036021
1	6116538	6126356	1	6127259	6138998	1147	1639	5	9.52386e-10	4.28364e-06
1	6116538	6126356	1	6139974	6146652	1147	783	3	1.25248e-06	0.0023585
1	6127259	6138998	1	6152656	6156173	1639	373	3	3.95565e-07	0.000908546
1	6158765	6163544	1	6235127	6241861	829	1620	6	8.68136e-13	7.13243e-09
1	6235127	6241861	1	6242529	6252401	1620	3219	4	6.51002e-06	0.00810445
1	6235127	6241861	1	6268754	6278201	1620	3807	7	1.44904e-10	7.68295e-07
1	6242529	6252401	1	6268754	6278201	3219	3807	19	8.56457e-29	6.20555e-24
1	6242529	6252401	1	6291779	6295704	3219	1570	6	2.33038e-09	9.63449e-06
1	6268754	6278201	1	6291779	6295704	3807	1570	11	4.22387e-18	8.02068e-14
1	6268754	6278201	1	6299133	6301534	3807	1426	4	7.61621e-06	0.00902133
1	6268754	6278201	1	6306112	6314156	3807	2517	7	2.98047e-09	1.20476e-05
1	6291779	6295704	1	6306112	6314156	1570	2517	9	6.86884e-16	9.1828e-12
1	6295727	6298261	1	6306112	6314156	218	2517	4	8.44953e-10	3.84606e-06
1	6320346	6330064	1	6418839	6422982	1409	749	3	2.02765e-06	0.00344786
1	6406343	6410451	1	6424662	6431985	1064	1469	5	3.80033e-10	1.85727e-06
1	6406343	6410451	1	11063725	11069617	1064	1019	3	2.19844e-06	0.00366665
1	6411039	6413043	1	6424662	6431985	240	1469	4	1.44623e-10	7.67191e-07
1	6523446	6536375	1	6539454	6544430	1529	1949	7	9.41369e-13	7.68946e-09
1	6830572	6841557	1	6907027	6919070	2454	3871	6	9.49637e-08	0.000263501
1	6907027	6919070	1	7026908	7034965	3871	3187	7	1.66107e-08	5.64584e-05
1	7026908	7034965	1	7062502	7068929	3187	2937	5	2.56434e-06	0.00413614
1	7062502	7068929	1	7071655	7080507	2937	3365	6	1.19609e-07	0.000322568
1	7062502	7068929	1	25150681	25160307	2937	2755	5	1.26614e-06	0.00238021
1	7071655	7080507	1	7142831	7147346	3365	816	11	8.37485e-22	2.50768e-17
1	7147941	7153522	1	7177897	7184277	1311	1805	5	2.98793e-09	1.20686e-05
1	7177897	7184277	1	7291434	7300678	1805	2967	5	1.68713e-07	0.000434832
1	7237516	7240299	1	7251107	7258953	984	755	4	2.87525e-09	1.16534e-05
1	7251107	7258953	1	7291434	7300678	755	2967	4	2.3248e-07	0.000575832
1	7291434	7300678	1	7338945	7346415	2967	2238	9	7.02087e-14	6.90367e-10
1	7291434	7300678	1	7386147	7390275	2967	1166	5	1.9586e-08	6.55323e-05
1	7309434	7313731	1	7338945	7346415	1410	2238	4	9.03629e-07	0.00180978
1	7338945	7346415	1	7354974	7359848	2238	1758	9	6.6097e-16	8.86427e-12
1	7338945	7346415	1	7386147	7390275	2238	1166	6	4.59847e-11	2.68419e-07
1	7354974	7359848	1	7386147	7390275	1758	1166	15	3.99665e-33	4.13889e-28
1	7456096	7460752	1	7489888	7493174	1568	876	3	4.45085e-06	0.00619687
1	7456096	7460752	1	7557509	7569705	1568	4757	6	2.30614e-08	7.57167e-05
1	7489888	7493174	1	7557509	7569705	876	4757	6	7.40222e-10	3.41029e-06
1	7557509	7569705	1	7688022	7701889	4757	2656	6	4.96346e-07	0.00110165
1	7688022	7701889	1	7713392	7717702	2656	986	5	4.93389e-09	1.89935e-05
1	7970625	7972850	1	7985230	7992280	296	1971	6	5.73703e-15	6.77015e-11
1	7974155	7980092	1	7985230	7992280	1091	1971	9	2.93562e-18	5.65023e-14
1	7985230	7992280	1	8035200	8041293	1971	668	7	3.13777e-15	3.84383e-11
1	7985230	7992280	1	8052677	8058234	1971	2319	4	3.88545e-06	0.0056324
1	8016412	8021786	1	8035200	8041293	1819	668	6	4.75784e-13	4.10265e-09
1	8016412	8021786	1	8044838	8049429	1819	2036	5	2.74562e-08	8.84632e-05
1	8016412	8021786	1	8052677	8058234	1819	2319	4	2.83525e-06	0.00446158
1	8035200	8041293	1	8052677	8058234	668	2319	7	9.76553e-15	1.11043e-10
1	8035200	8041293	1	8113797	8123855	668	4722	6	1.41148e-10	7.50253e-07
1	8052677	8058234	1	8113797	8123855	2319	4722	12	6.01497e-17	9.62288e-13
1	8153750	8165233	1	8279359	8285226	3048	1876	7	8.61026e-11	4.7714e-07
1	8287714	8292142	1	8301525	8306634	1828	1799	7	1.86767e-12	1.44286e-08
1	8287714	8292142	1	8307038	8313543	1828	1670	7	1.11343e-12	8.97406e-09
1	8370826	8377724	1	8484584	8491770	2700	2702	9	1.61924e-13	1.51169e-09
1	8495598	8499528	1	8551298	8556100	890	1908	3	8.36872e-06	0.00960609
1	8551298	8556100	1	8571775	8578699	1908	3065	8	1.60201e-12	1.25175e-08
1	8571775	8578699	1	8594655	8600722	3065	2014	15	5.94834e-26	3.14915e-21
1	8571775	8578699	1	8660780	8665391	3065	1933	6	5.96021e-09	2.24948e-05
1	8594655	8600722	1	8665861	8672850	2014	3045	5	3.27754e-07	0.000773895
1	8660780	8665391	1	8674767	8683379	1933	2288	4	3.41449e-06	0.00513046
1	8665861	8672850	1	8674767	8683379	3045	2288	7	3.35798e-10	1.66013e-06
1	8978393	8984141	1	9009158	9018088	2637	3786	9	2.59445e-12	1.95247e-08
1	9009158	9018088	1	9107123	9115917	3786	2785	27	4.16617e-46	1.16376e-40
1	9118734	9123278	1	9159862	9164137	1796	1130	5	1.39321e-09	6.06094e-06
1	9118734	9123278	1	9227826	9235149	1796	2355	4	2.86523e-06	0.0044951
1	9227826	9235149	1	9255027	9271038	2355	1960	5	8.12953e-08	0.000230054
1	9340493	9345415	1	9345627	9356849	2384	3396	5	1.26954e-06	0.0023849
1	9340493	9345415	1	9405006	9412240	2384	1517	5	2.44104e-08	7.96775e-05
1	9345627	9356849	1	9486237	9493062	3396	3285	6	2.41744e-07	0.00059572
1	9423562	9426002	1	9449186	9454788	722	1450	3	1.97948e-06	0.00338286
1	9486237	9493062	1	9546629	9549624	3285	1383	5	7.51285e-08	0.000214606
1	9486237	9493062	1	9592421	9599044	3285	711	4	2.7422e-07	0.000662899
1	9577663	9585909	1	9592421	9599044	829	711	4	1.1404e-09	5.04697e-06
1	9592421	9599044	1	9621494	9629601	711	823	4	1.10777e-09	4.91997e-06
1	9610181	9620424	1	9621494	9629601	1035	823	3	1.06931e-06	0.00207771
1	9621494	9629601	1	9636411	9645187	823	1807	3	5.63862e-06	0.0073347
1	9728877	9733447	1	9780253	9784611	929	923	3	1.09075e-06	0.00210991
1	9879933	9885391	1	9985548	9992681	1461	2028	5	9.10849e-09	3.30999e-05
1	10523718	10535056	1	10540928	10558870	1104	1982	5	2.02461e-09	8.49988e-06
1	10613998	10619351	1	10680779	10690638	2402	2979	8	7.86864e-12	5.37348e-08
1	10680779	10690638	1	10750548	10755097	2979	652	6	7.85115e-12	5.36945e-08
1	10875803	10879458	1	10983727	10991338	1404	1039	3	5.3256e-06	0.00704251
1	10983727	10991338	1	11011738	11017216	1039	2251	5	2.81682e-09	1.14428e-05
1	10991920	10996274	1	11007800	11011171	740	260	4	1.28357e-11	8.4026e-08
1	10991920	10996274	1	11011738	11017216	740	2251	4	7.174e-08	0.000206119
1	11011738	11017216	1	11063725	11069617	2251	1019	5	2.55757e-09	1.04799e-05
1	11158492	11165928	1	11298436	11302890	1564	1262	4	1.40966e-07	0.000372036
1	11432487	11440014	1	11582652	11590244	2057	2116	4	3.20697e-06	0.00490129
1	11722071	11726521	1	11880121	11887097	2123	2025	5	5.72902e-08	0.000168596
1	11951184	11961266	1	11976585	11984187	2335	814	4	1.21214e-07	0.000326276
1	11965509	11968351	1	11976585	11984187	272	814	4	2.25382e-11	1.39865e-07
1	12140324	12147920	1	12170331	12183969	1840	3884	9	1.34615e-13	1.27184e-09
1	12170331	12183969	1	12207757	12208510	3884	54	4	1.66663e-11	1.06156e-07
1	12170331	12183969	1	12291602	12296216	3884	409	6	2.33611e-12	1.76997e-08
1	12170331	12183969	1	12297427	12298615	3884	87	3	6.54013e-08	0.00018973
1	12170331	12183969	1	12329244	12343683	3884	6196	8	9.36304e-08	0.000260443
1	12297427	12298615	1	12329244	12343683	87	6196	7	4.98666e-18	9.32731e-14
1	12329244	12343683	1	12353938	12360694	6196	2423	17	1.23043e-23	4.78418e-19
1	12329244	12343683	1	12363830	12378726	6196	3477	9	2.1117e-09	8.83189e-06
1	12353938	12360694	1	12363830	12378726	2423	3477	12	2.7118e-18	5.23845e-14
1	12363830	12378726	1	12397494	12402387	3477	1292	4	3.62786e-06	0.00536748
1	12363830	12378726	1	12441662	12450744	3477	3787	6	6.29948e-07	0.00134467
1	12397494	12402387	1	12441662	12450744	1292	3787	6	1.92215e-09	8.09889e-06
1	12441662	12450744	1	12501831	12509698	3787	2046	21	1.0058e-36	1.50372e-31
1	12501831	12509698	1	12531673	12534843	2046	682	4	3.54592e-08	0.000110867
1	12509780	12516275	1	12531673	12534843	2125	682	7	6.13626e-15	7.20821e-11
1	12509780	12516275	1	12538321	12544649	2125	1728	8	4.01556e-14	4.11234e-10
1	12524691	12529985	1	12538321	12544649	676	1728	3	2.74452e-06	0.00435269
1	12531673	12534843	1	12545992	12553280	682	1517	3	1.91059e-06	0.00329407
1	12538321	12544649	1	12614785	12617376	1728	321	3	2.95379e-07	0.000706487
1	12545992	12553280	1	12587909	12595647	1517	1189	11	8.39574e-24	3.35665e-19
1	12637871	12641502	1	12674488	12683203	828	1754	3	5.2543e-06	0.0069769
1	12674488	12683203	1	12708140	12717958	1754	3810	11	1.4268e-17	2.49715e-13
1	12846380	12852610	1	12930093	12932775	1004	317	4	9.65084e-11	5.30237e-07
1	13004842	13007563	1	13160537	13182332	209	6386	3	4.04801e-06	0.00579877
1	13050452	13056183	1	13135990	13146341	2694	3160	7	1.32811e-09	5.80509e-06
1	13135990	13146341	1	13160537	13182332	3160	6386	20	2.11728e-26	1.19545e-21
1	13270040	13274232	1	288455948	288459405	405	844	4	1.28738e-10	6.8999e-07
1	13757747	13762514	1	13808513	13828103	1777	4800	6	5.06023e-08	0.000151668
1	13808513	13828103	1	13861762	13868532	4800	2183	5	4.41731e-06	0.00616525
1	13808513	13828103	1	13904677	13912893	4800	2932	9	5.2798e-11	3.04092e-07
1	13904677	13912893	1	13964694	13967897	2932	947	7	5.73369e-13	4.86482e-09
1	14026415	14032069	1	14081697	14086939	2032	484	3	1.64048e-06	0.00292008
1	14207073	14213503	1	14310026	14326602	2023	5670	9	8.78151e-12	5.93909e-08
1	14310026	14326602	1	14328932	14335980	5670	1989	8	2.77115e-10	1.39541e-06
1	14310026	14326602	1	14358537	14366075	5670	1810	14	7.61963e-21	2.01698e-16
1	14328932	14335980	1	14358537	14366075	1989	1810	9	2.98761e-16	4.24537e-12
1	14358537	14366075	1	14448596	14451149	1810	849	3	6.21663e-06	0.00783662
1	14358537	14366075	1	14583379	14603133	1810	4020	8	8.96183e-12	6.04371e-08
1	14583379	14603133	1	14605900	14607172	4020	95	3	9.46291e-08	0.000262778
1	14689366	14695652	1	14699365	14708462	734	3342	7	2.41011e-13	2.17264e-09
1	14689366	14695652	1	14830911	14834773	734	1435	3	2.01583e-06	0.00343341
1	15011517	15018267	1	15059231	15064126	2814	1472	5	4.76772e-08	0.000143815
1	15175150	15178924	1	15192412	15197479	1523	2054	5	1.19178e-08	4.20983e-05
1	15668696	15673584	1	15683935	15687455	639	779	5	1.2539e-12	1.00037e-08
1	15668696	15673584	1	15692058	15694097	639	268	3	8.70488e-09	3.17419e-05
1	15960767	15975139	1	16002415	16003513	4449	79	3	7.3328e-08	0.000210075
1	15960767	15975139	1	16004817	16020254	4449	5725	13	4.88372e-14	4.91394e-10
1	16004817	16020254	1	16037821	16043685	5725	2766	32	4.39358e-51	1.58092e-45
1	16004817	16020254	1	16226000	16231764	5725	1630	5	2.52378e-06	0.00408468
1	16037821	16043685	1	16226000	16231764	2766	1630	4	3.68155e-06	0.00542237
1	16139103	16143148	1	16226000	16231764	1580	1630	6	4.25578e-11	2.50065e-07
1	16233395	16235886	1	16281881	16286464	218	2252	3	2.04182e-07	0.000513713
1	16233395	16235886	1	16299191	16303508	218	671	4	4.26923e-12	3.07443e-08
1	16281881	16286464	1	16299191	16303508	2252	671	16	7.95766e-38	1.3096e-32
1	16299191	16303508	1	16355375	16361325	671	959	3	4.62096e-07	0.00103701
1	16355375	16361325	1	16413463	16416665	959	1265	3	3.07391e-06	0.00474707
1	16628261	16631341	1	16705340	16716069	1091	3808	4	2.66768e-06	0.00425916
1	16705340	16716069	1	16719782	16728024	3808	1615	6	7.42058e-09	2.74692e-05
1	16705340	16716069	1	16728132	16731605	3808	1257	4	4.65253e-06	0.00640001
1	16719782	16728024	1	16743923	16747868	1615	1275	5	1.49774e-09	6.4627e-06
1	16728132	16731605	1	16743923	16747868	1257	1275	11	2.28743e-24	9.95107e-20
1	16743923	16747868	1	16809146	16813019	1275	569	5	8.2362e-12	5.60421e-08
1	16749902	16753643	1	16809146	16813019	1251	569	3	6.24743e-07	0.00133445
1	16809146	16813019	1	16841898	16849113	569	1277	3	6.64383e-07	0.00140442
1	16947475	16956186	1	16966243	16967380	3562	77	3	3.4848e-08	0.000109165
1	16947475	16956186	1	16968004	16981120	3562	3568	18	1.16838e-26	6.85203e-22
1	17139877	17142641	1	17155348	17158863	544	1229	6	1.3217e-14	1.47524e-10
1	17146032	17149411	1	17155348	17158863	959	1229	5	9.30829e-11	5.12611e-07
1	17146032	17149411	1	17159311	17161477	959	196	3	1.14775e-08	4.07464e-05
1	17313034	17318408	1	17360896	17366090	1925	975	6	6.43076e-12	4.48912e-08
1	17532661	17537808	1	17546021	17549731	1578	347	3	2.84331e-07	0.000683606
1	17804931	17809451	1	17832179	17835212	831	807	4	1.91024e-09	8.05276e-06
1	17837935	17841757	1	17944752	17949713	1573	2840	4	3.55092e-06	0.00528571
1	17944752	17949713	1	17961333	17967477	2840	1522	6	9.23949e-10	4.16721e-06
1	18002039	18007890	1	18018385	18022329	1628	1484	4	3.14267e-07	0.000746116
1	18018385	18022329	1	18038430	18053676	1484	4654	5	5.85125e-07	0.00126613
1	18038430	18053676	1	18085530	18089117	4654	512	4	2.96035e-07	0.000707897
1	18038430	18053676	1	18184728	18187866	4654	1364	9	4.68325e-14	4.72995e-10
1	18134011	18136158	1	18188151	18191957	221	423	3	1.41097e-09	6.12941e-06
1	18188151	18191957	1	18273788	18275145	423	227	3	1.52953e-09	6.58248e-06
1	18459046	18463630	1	18511225	18517276	1990	1737	6	2.45332e-10	1.24795e-06
1	18459046	18463630	1	18518010	18526641	1990	3275	5	4.41236e-07	0.000996412
1	18758786	18768523	1	18952273	18958265	1835	2376	5	6.1395e-08	0.000179284
1	18952273	18958265	1	18966850	18970366	2376	317	10	3.54476e-25	1.72206e-20
1	19231132	19234382	1	19311735	19321167	320	1294	3	1.23088e-07	0.000330805
1	19311735	19321167	1	19431585	19438976	1294	3984	6	2.61772e-09	1.06995e-05
1	19321560	19325826	1	19431585	19438976	1229	3984	12	4.22175e-21	1.15201e-16
1	19329607	19330870	1	19431585	19438976	83	3984	7	1.61303e-19	3.61606e-15
1	19431585	19438976	1	19583415	19587826	3984	2417	7	3.0815e-09	1.24179e-05
1	19593347	19598478	1	19654874	19658696	2047	627	10	7.75188e-23	2.70229e-18
1	19885202	19890211	1	19905797	19909950	2352	1188	7	6.00676e-13	5.0785e-09
1	19885202	19890211	1	19959799	19964771	2352	1764	4	2.65643e-06	0.00424504
1	19959799	19964771	1	20022369	20028108	1764	1735	5	1.0696e-08	3.82275e-05
1	19965435	19969990	1	20007970	20010272	1510	167	6	3.60867e-17	5.91588e-13
1	20105476	20111025	1	20126262	20132289	627	1819	3	2.55494e-06	0.00412381
1	20264467	20270073	1	20290044	20295493	1707	993	4	7.69771e-08	0.000219208
1	20298968	20312026	1	20350816	20353858	2041	612	3	3.35057e-06	0.00505698
1	20739064	20743822	1	20833302	20837454	2057	1489	6	1.19481e-10	6.46251e-07
1	21185297	21196178	1	21199709	21201309	2220	114	8	1.72849e-23	6.57677e-19
1	21185297	21196178	1	21286118	21291155	2220	1213	5	5.67077e-09	2.15287e-05
1	21199709	21201309	1	21286118	21291155	114	1213	4	3.33759e-12	2.44837e-08
1	21500910	21505674	1	21510316	21519482	1699	1023	5	6.44471e-10	3.00173e-06
1	21761143	21766618	1	21977507	21985617	897	1540	3	4.52685e-06	0.00627388
1	21769467	21780224	1	21977507	21985617	4258	1540	9	6.25906e-14	6.20922e-10
1	21856626	21862113	1	21883082	21885860	1854	830	12	4.00856e-27	2.45245e-22
1	21856626	21862113	1	21977507	21985617	1854	1540	8	5.42947e-15	6.43942e-11
1	21977507	21985617	1	21997540	22004470	1540	2457	6	4.1964e-10	2.03676e-06
1	21986454	21991494	1	21997540	22004470	463	2457	4	1.56777e-08	5.3622e-05
1	22598645	22601297	1	22608289	22614577	1184	1655	4	1.3696e-07	0.000362816
1	22668093	22669971	1	22728746	22733045	143	1481	5	1.67332e-14	1.82642e-10
1	22734587	22742094	1	22839799	22844677	4272	1724	10	2.81695e-15	3.47085e-11
1	22839799	22844677	1	33646241	33651924	1724	1102	4	1.21122e-07	0.00032611
1	22879791	22894693	1	22959149	22971609	3388	2466	8	2.6592e-11	1.62504e-07
1	23109615	23123786	1	23146472	23151035	3601	1822	5	4.55811e-07	0.00102475
1	23109615	23123786	1	23242873	23246661	3601	1570	6	4.51835e-09	1.75234e-05
1	23109615	23123786	1	23264199	23272181	3601	3264	6	3.27052e-07	0.000772752
1	23146472	23151035	1	23242873	23246661	1822	1570	4	6.13235e-07	0.00131529
1	23146472	23151035	1	33743532	33747684	1822	838	3	6.09857e-06	0.00773511
1	23242873	23246661	1	23264199	23272181	1570	3264	4	6.07972e-06	0.00772062
1	23324097	23326248	1	23377243	23379198	1080	182	5	1.16747e-14	1.31276e-10
1	23600456	23606665	1	23624270	23636289	1161	4164	6	1.78884e-09	7.58618e-06
1	23608939	23611360	1	23624270	23636289	168	4164	9	1.03492e-22	3.52665e-18
1	23611875	23614757	1	23624270	23636289	281	4164	8	4.1466e-18	7.88807e-14
1	23958463	23963869	1	23974742	23978008	2739	1140	12	1.95597e-23	7.37557e-19
1	24327008	24335583	1	24415891	24421283	1766	1528	4	4.86891e-07	0.0010844
1	24570771	24575152	1	24589105	24594689	1500	1691	6	3.88652e-11	2.30344e-07
1	24771343	24779153	1	24945542	24951693	1060	1567	5	5.14368e-10	2.44784e-06
1	24945542	24951693	1	24962391	24965625	1567	589	4	6.82803e-09	2.54688e-05
1	25105271	25114188	1	25150681	25160307	2643	2755	9	1.592e-13	1.48692e-09
1	25114921	25119175	1	25150681	25160307	1039	2755	7	7.09467e-13	5.92748e-09
1	25150681	25160307	1	25304529	25308086	2755	1747	4	4.75688e-06	0.00649682
1	25559606	25567060	1	25631292	25637997	1570	1484	5	2.76663e-09	1.12561e-05
1	25631292	25637997	1	25713396	25718169	1484	1467	4	2.07989e-07	0.000522363
1	25631292	25637997	1	25718241	25724639	1484	2558	5	3.10048e-08	9.83298e-05
1	25718241	25724639	1	25726773	25737197	2558	3002	5	9.81928e-07	0.00193611
1	25718241	25724639	1	25737232	25743793	2558	1991	4	5.93654e-06	0.00759769
1	25726773	25737197	1	25753994	25760001	3002	1961	6	5.7402e-09	2.17572e-05
1	25737232	25743793	1	25753994	25760001	1991	1961	8	6.53742e-14	6.47025e-10
1	25743810	25745512	1	25753994	25760001	229	1961	8	1.91915e-21	5.49093e-17
1	25753994	25760001	1	25761045	25768964	1961	2361	6	1.38891e-09	6.0447e-06
1	25769271	25775537	1	25790337	25793901	2129	801	12	1.3732e-26	7.96519e-22
1	25769271	25775537	1	25794794	25803728	2129	987	5	1.65507e-09	7.07255e-06
1	25923944	25937190	1	26001755	26009348	5949	1518	16	2.06537e-25	1.0415e-20
1	26001755	26009348	1	26040434	26045473	1518	1666	4	3.7666e-07	0.000871632
1	26001755	26009348	1	26129932	26140023	1518	2888	4	3.29775e-06	0.00500047
1	26001755	26009348	1	26172829	26187866	1518	3424	5	1.45613e-07	0.000383221
1	26013291	26015141	1	26040434	26045473	143	1666	4	2.97149e-11	1.79725e-07
1	26040434	26045473	1	26129932	26140023	1666	2888	6	1.74305e-09	7.41422e-06
1	26083235	26086903	1	26129932	26140023	478	2888	3	4.50896e-06	0.00625816
1	26129932	26140023	1	26172829	26187866	2888	3424	6	1.19996e-07	0.000323406
1	26333181	26346121	1	26517202	26530524	2324	4134	7	3.03357e-09	1.2239e-05
1	26427492	26433743	1	26517202	26530524	1556	4134	6	9.66476e-09	3.49241e-05
1	26603832	26615762	1	26887972	26904715	3654	2794	7	4.59235e-09	1.77941e-05
1	26719153	26723466	1	26765009	26777387	402	2019	6	4.19835e-14	4.283e-10
1	26724337	26725208	1	168490952	168498786	60	2596	3	6.32071e-09	2.37372e-05
1	26873414	26884493	1	26887972	26904715	1991	2794	6	4.11062e-09	1.60889e-05
1	27041575	27055245	1	27082860	27088755	4186	1818	5	9.39225e-07	0.00187049
1	27041575	27055245	1	27254942	27261047	4186	2083	12	4.06753e-18	7.75154e-14
1	27041575	27055245	1	27267229	27271823	4186	627	5	4.96666e-09	1.91084e-05
1	27082860	27088755	1	27254942	27261047	1818	2083	6	4.21854e-10	2.04657e-06
1	27278863	27285326	1	27305421	27313939	1924	2052	9	6.81913e-16	9.1336e-12
1	27285385	27289222	1	27300583	27305272	489	2019	7	4.16207e-16	5.76757e-12
1	27285385	27289222	1	27305421	27313939	489	2052	6	1.5039e-13	1.40711e-09
1	27343769	27347488	1	27405976	27412058	286	2330	6	1.27121e-14	1.42338e-10
1	27405976	27412058	1	27499788	27504147	2330	1812	4	2.84502e-06	0.00447365
1	27570059	27577311	1	27582085	27602043	1561	3500	6	3.69265e-09	1.46366e-05
1	27582085	27602043	1	27695043	27703720	3500	2612	7	2.16214e-09	9.03038e-06
1	27695043	27703720	1	27816071	27824276	2612	4455	21	4.89458e-33	5.04418e-28
1	27831681	27841114	1	27966306	27970326	2413	995	5	3.20746e-09	1.28619e-05
1	27989807	27992460	1	28058301	28059835	389	113	3	1.44806e-10	7.6797e-07
1	28051448	28053743	1	28065299	28067831	344	881	3	4.83242e-08	0.000145518
1	28094613	28097316	1	32603679	32614893	344	2883	3	1.67849e-06	0.00297592
1	28391470	28403330	1	217702808	217705318	2131	762	3	7.32364e-06	0.00878705
1	28572521	28578261	1	28608328	28618671	490	2696	5	1.63334e-10	8.58722e-07
1	28572521	28578261	1	29406166	29412929	490	1811	3	1.20682e-06	0.00229014
1	28608328	28618671	1	28636215	28643821	2696	4334	9	1.03523e-11	6.90891e-08
1	28788221	28798289	1	28995777	29001993	2085	1628	4	1.20521e-06	0.00228815
1	28824469	28830048	1	28995777	29001993	1349	1628	5	2.06291e-09	8.63631e-06
1	28834031	28837711	1	28995777	29001993	1391	1628	5	2.40221e-09	9.89869e-06
1	29045292	29053545	1	29124452	29128966	2734	1472	6	6.04893e-10	2.83417e-06
1	29045292	29053545	1	29161036	29168923	2734	2272	10	5.25088e-16	7.16415e-12
1	29124452	29128966	1	29161036	29168923	1472	2272	8	1.9097e-14	2.06532e-10
1	29161036	29168923	1	29233622	29237611	2272	536	3	3.10488e-06	0.00478306
1	29161036	29168923	1	29237987	29243239	2272	1714	4	2.07054e-06	0.00350309
1	29161036	29168923	1	29406166	29412929	2272	1811	4	2.57112e-06	0.00414361
1	29237987	29243239	1	29406166	29412929	1714	1811	6	1.29392e-10	6.93023e-07
1	29406166	29412929	1	29512928	29518218	1811	782	4	3.76384e-08	0.000116684
1	29449395	29454138	1	29507889	29512750	2622	1860	5	1.06552e-07	0.000291278
1	29670275	29676049	1	29785399	29788838	1875	722	4	3.14436e-08	9.94985e-05
1	29956927	29962003	1	29984918	29990767	839	1520	3	3.56712e-06	0.00530386
1	30516389	30522081	1	30540133	30542079	3940	147	5	2.55885e-12	1.92841e-08
1	30516389	30522081	1	30558173	30564858	3940	2342	5	2.39277e-06	0.00391323
1	30611847	30615552	1	30796677	30800722	1580	816	3	3.68496e-06	0.00542438
1	31038618	31041609	1	31102967	31107802	596	906	3	2.73303e-07	0.00066091
1	31047543	31061461	1	31102967	31107802	4326	906	6	5.14921e-10	2.44993e-06
1	31189390	31194596	1	31208325	31210109	1871	146	3	3.50491e-08	0.000109762
1	32042905	32053274	1	32066818	32081650	3764	2479	20	5.10093e-33	5.20628e-28
1	32042905	32053274	1	32145099	32152704	3764	2685	7	4.28573e-09	1.66975e-05
1	32066818	32081650	1	32136064	32139986	2479	1634	5	4.27167e-08	0.000130652
1	32066818	32081650	1	32145099	32152704	2479	2685	7	2.45361e-10	1.24795e-06
1	32136064	32139986	1	32145099	32152704	1634	2685	7	1.37906e-11	8.93954e-08
1	32269725	32274835	1	32292988	32297965	1096	1835	6	9.72317e-12	6.53019e-08
1	32269725	32274835	1	275529403	275531784	1096	711	3	8.19336e-07	0.00166819
1	32292988	32297965	1	32323766	32328468	1835	1400	12	1.90063e-24	8.44134e-20
1	32292988	32297965	1	32353282	32367445	1835	4683	6	5.28591e-08	0.000157234
1	32353282	32367445	1	32425428	32432657	4683	1746	17	4.49204e-28	3.07751e-23
1	32438478	32443317	1	32471156	32479491	1596	1550	5	3.7251e-09	1.47459e-05
1	32471156	32479491	1	32603679	32614893	1550	2883	4	3.55499e-06	0.0052899
1	32800884	32810196	1	33032496	33037907	3147	1205	4	1.86383e-06	0.00323337
1	32815852	32820443	1	32856798	32863033	1645	3236	5	1.63755e-07	0.000423906
1	32932660	32937606	1	32946119	32951659	374	1419	4	7.46835e-10	3.43778e-06
1	32946119	32951659	1	33042016	33043282	1419	95	4	2.98443e-12	2.21378e-08
1	33114263	33119387	1	33146838	33152252	3244	2038	14	1.72864e-23	6.57677e-19
1	33300995	33312008	1	33439427	33445489	2257	2108	10	3.73715e-17	6.11235e-13
1	33439427	33445489	1	33450389	33456726	2108	2346	6	2.0515e-09	8.59872e-06
1	33450389	33456726	1	33489761	33494284	2346	424	3	1.6958e-06	0.00299784
1	33543540	33547897	1	33595651	33600465	1087	1761	4	1.24794e-07	0.00033485
1	33618821	33621126	1	33646241	33651924	219	1102	4	3.16958e-11	1.90999e-07
1	33646241	33651924	1	33743532	33747684	1102	838	4	6.85277e-09	2.555e-05
1	33683148	33686320	1	33743532	33747684	1095	838	3	1.33563e-06	0.00248118
1	33743532	33747684	1	33784952	33791444	838	1707	7	5.62128e-15	6.64093e-11
1	34108035	34114288	1	34139907	34150789	1230	2982	4	1.63479e-06	0.00291206
1	34703430	34706075	1	34958680	34964734	760	1965	3	5.70836e-06	0.00739618
1	34958680	34964734	1	34965226	34978849	1965	3601	5	6.59107e-07	0.00139507
1	35019213	35025507	1	35131389	35137287	2364	1776	4	2.78328e-06	0.00440068
1	35115912	35120253	1	35131389	35137287	1121	1776	5	1.26644e-09	5.55266e-06
1	35131389	35137287	1	35238622	35240112	1776	94	3	7.92172e-09	2.91484e-05
1	35203772	35207096	1	35246667	35255300	288	1905	4	8.49587e-10	3.86467e-06
1	35372095	35375942	1	35466583	35477303	921	2209	5	1.40902e-09	6.12343e-06
1	35466583	35477303	1	35500768	35506433	2209	1952	6	9.11314e-10	4.1146e-06
1	35492176	35493889	1	35500768	35506433	159	1952	3	5.14672e-08	0.000153891
1	35767178	35781448	1	35959604	35971289	2481	1658	5	4.60844e-08	0.000139665
1	35932976	35935363	1	35959604	35971289	349	1658	3	3.35418e-07	0.000789094
1	36044499	36050503	1	36139550	36148308	726	2981	8	5.90971e-16	7.98605e-12
1	36210656	36214556	1	36245373	36250381	1769	1723	5	1.04806e-08	3.75208e-05
1	36540979	36542602	1	36587235	36593326	148	1991	3	4.39956e-08	0.000134197
1	37282270	37287675	1	37342057	37345073	979	399	4	2.19533e-10	1.12629e-06
1	37282270	37287675	1	37475403	37479650	979	1146	4	1.48958e-08	5.12367e-05
1	37282270	37287675	1	37499860	37503786	979	1225	3	2.97039e-06	0.00462623
1	37342057	37345073	1	37475403	37479650	399	1146	3	1.65884e-07	0.000428582
1	38158506	38162273	1	38186682	38190745	377	1150	5	6.24934e-13	5.25638e-09
1	38319709	38322886	1	38337766	38342462	973	1030	4	9.498e-09	3.43859e-05
1	38392105	38395520	1	38395943	38408468	1472	2883	4	2.90243e-06	0.00454171
1	38450545	38458022	1	38515106	38518604	1719	1079	5	8.90578e-10	4.03126e-06
1	38521815	38527720	1	38580729	38585368	2717	1772	9	4.00908e-15	4.84688e-11
1	38521815	38527720	1	38585481	38600522	2717	3092	5	1.51917e-06	0.00274597
1	38580729	38585368	1	38637304	38647938	1772	3107	4	8.04929e-06	0.00936263
1	38585481	38600522	1	38637304	38647938	3092	3107	16	5.61073e-25	2.66473e-20
1	38585481	38600522	1	38684277	38696346	3092	3964	8	5.30695e-10	2.51764e-06
1	38637304	38647938	1	38684277	38696346	3107	3964	11	1.07703e-14	1.21881e-10
1	38637304	38647938	1	38696546	38697947	3107	95	3	4.37397e-08	0.000133455
1	38901859	38910349	1	38911156	38918798	2145	2692	6	5.12341e-09	1.96545e-05
1	38911156	38918798	1	38967628	38972503	2692	1625	9	1.70344e-15	2.15408e-11
1	38911156	38918798	1	38974497	38977710	2692	1828	7	3.05306e-11	1.84396e-07
1	38993246	38999606	1	39083808	39086101	1150	279	3	5.72538e-08	0.000168512
1	38993246	38999606	1	39086234	39093006	1150	1843	4	1.86969e-07	0.000475876
1	39086234	39093006	1	39098306	39104984	1843	611	3	2.45945e-06	0.004005
1	39105377	39106711	1	39153720	39163476	108	2382	5	4.33157e-14	4.40199e-10
1	39213566	39218977	1	39235660	39240568	1267	948	4	1.95463e-08	6.541e-05
1	39213566	39218977	1	39241676	39248066	1267	2519	5	1.31534e-08	4.5845e-05
1	39213566	39218977	1	39386656	39391340	1267	848	3	2.13941e-06	0.00358843
1	39241676	39248066	1	39358201	39360049	2519	189	6	1.65164e-15	2.09335e-11
1	39358201	39360049	1	39402579	39409532	189	2174	3	1.196e-07	0.000322568
1	39386656	39391340	1	39402579	39409532	848	2174	8	1.65196e-16	2.46281e-12
1	39460408	39465198	1	39488418	39493257	2170	3174	12	2.48115e-19	5.4303e-15
1	39675633	39679113	1	39747509	39756420	915	1659	3	5.99481e-06	0.0076475
1	39747509	39756420	1	40091191	40097357	1659	1703	4	5.83896e-07	0.00126386
1	40033058	40039201	1	40091191	40097357	2004	1703	8	2.24471e-14	2.40072e-10
1	40091191	40097357	1	40283294	40286078	1703	362	3	4.0552e-07	0.000927997
1	40097626	40112234	1	40145019	40147275	4834	246	3	2.8756e-06	0.00450704
1	40097626	40112234	1	40159402	40168752	4834	2508	5	8.89472e-06	0.00999335
1	40112311	40113282	1	40159402	40168752	59	2508	4	4.17055e-12	3.00846e-08
1	40115601	40119549	1	40145019	40147275	1712	246	4	2.94487e-10	1.47345e-06
1	40115601	40119549	1	40159402	40168752	1712	2508	4	3.03953e-06	0.00470733
1	40145019	40147275	1	40159402	40168752	246	2508	6	7.94907e-15	9.18648e-11
1	40511666	40517012	1	40593417	40598068	1606	1932	5	1.14465e-08	4.06499e-05
1	40603454	40606753	1	40711705	40718609	209	3233	9	7.89189e-23	2.74659e-18
1	40787883	40791669	1	297405870	297415197	2017	2339	4	4.39906e-06	0.00614805
1	41453446	41460296	1	41568657	41572448	2104	667	3	4.74183e-06	0.00648318
1	41453446	41460296	1	41594112	41598527	2104	1021	4	1.97168e-07	0.00049836
1	41453446	41460296	1	41695301	41700127	2104	1958	4	2.5836e-06	0.00415869
1	41695301	41700127	1	41791740	41803825	1958	4774	5	2.546e-06	0.00411312
1	41724735	41728280	1	41791740	41803825	454	4774	10	1.41559e-20	3.61641e-16
1	41791740	41803825	1	41833009	41837812	4774	2058	8	9.45307e-11	5.20179e-07
1	41833009	41837812	1	41844286	41846297	2058	924	7	4.10525e-14	4.1961e-10
1	42234717	42240561	1	42280453	42293233	1457	3229	5	8.92302e-08	0.00024968
1	42434681	42439076	1	42448179	42458351	1245	1992	8	1.76656e-15	2.2297e-11
1	42580331	42582060	1	42746231	42749858	642	685	3	1.47776e-07	0.000388126
1	42746231	42749858	1	42782703	42792099	685	2925	4	1.49288e-07	0.000391517
1	42757117	42760914	1	42782703	42792099	1214	2925	4	1.4389e-06	0.00263249
1	43040814	43044715	1	43078843	43090084	1653	4080	11	1.57465e-17	2.72892e-13
1	43078843	43090084	1	43285871	43288699	4080	277	4	1.51571e-08	5.2051e-05
1	43285871	43288699	1	43311764	43317475	277	1597	4	3.59229e-10	1.76616e-06
1	43328180	43335852	1	43342948	43345748	1834	239	4	3.45271e-10	1.70385e-06
1	43328180	43335852	1	43349426	43352763	1834	523	4	7.95378e-09	2.9244e-05
1	43342948	43345748	1	43354993	43361655	239	2655	6	9.39149e-15	1.06962e-10
1	43354993	43361655	1	43369078	43374247	2655	1222	4	1.00796e-06	0.00197843
1	43369078	43374247	1	43568919	43572514	1222	362	3	1.50146e-07	0.000393185
1	43712416	43724521	1	43724584	43729211	2196	2364	4	6.39818e-06	0.00800418
1	43823811	43830301	1	43891237	43893228	1290	317	4	2.62956e-10	1.32789e-06
1	43891237	43893228	1	43900219	43904988	317	2301	3	6.69977e-07	0.00141427
1	43900219	43904988	1	43997983	44003963	2301	1607	4	1.68866e-06	0.00298947
1	43908165	43912369	1	43997983	44003963	769	1607	3	3.24724e-06	0.00494496
1	44007958	44017398	1	44166754	44172796	2729	1411	5	3.3261e-08	0.000104644
1	44380194	44383084	1	44512026	44518873	1256	2532	5	1.29226e-08	4.51498e-05
1	44512026	44518873	1	44519915	44528358	2532	1687	4	2.97819e-06	0.00463556
1	44512026	44518873	1	44529507	44539830	2532	3408	6	5.42097e-08	0.000160823
1	44519915	44528358	1	44529507	44539830	1687	3408	6	4.99037e-09	1.91962e-05
1	44529507	44539830	1	44553194	44560188	3408	1602	4	7.78857e-06	0.00915702
1	44542088	44543815	1	44553194	44560188	187	1602	7	9.28171e-20	2.13949e-15
1	44973797	44978675	1	45175610	45180106	2021	701	3	4.87818e-06	0.00661568
1	45260741	45263940	1	45284508	45290806	1034	1108	4	1.61927e-08	5.51791e-05
1	45268874	45281183	1	45284508	45290806	2575	1108	8	5.38316e-15	6.39521e-11
1	45507955	45511995	1	45536381	45540308	708	1805	5	1.39095e-10	7.4027e-07
1	45536381	45540308	1	45570822	45575601	1805	1773	5	1.33403e-08	4.64581e-05
1	45570822	45575601	1	45595420	45606061	1773	3415	7	1.2771e-10	6.85349e-07
1	45570822	45575601	1	45725109	45729849	1773	1919	4	1.21651e-06	0.00230487
1	45595420	45606061	1	45883944	45895676	3415	1137	4	2.04516e-06	0.00346733
1	45717090	45725035	1	45863378	45872422	2497	2344	9	2.28677e-14	2.44324e-10
1	45863378	45872422	1	45883944	45895676	2344	1137	9	2.01383e-17	3.4175e-13
1	46005903	46024954	1	46170767	46175848	5300	2404	7	2.06444e-08	6.86645e-05
1	46005903	46024954	1	46179728	46184421	5300	1990	7	5.72356e-09	2.17019e-05
1	46155274	46157170	1	46167277	46169193	777	183	3	4.96328e-09	1.90989e-05
1	46179728	46184421	1	46188187	46199527	1990	3029	10	3.89724e-16	5.43606e-12
1	46188187	46199527	1	46379125	46383974	3029	1739	4	6.77159e-06	0.00832754
1	46315336	46319331	1	46326229	46333364	1208	1808	4	2.10634e-07	0.000527756
1	46326229	46333364	1	46372665	46378365	1808	2086	7	4.83581e-12	3.44158e-08
1	46379125	46383974	1	46388525	46394488	1739	1682	4	6.69714e-07	0.00141386
1	46496802	46500249	1	46665607	46676252	889	3176	4	5.81571e-07	0.00125934
1	46642221	46644892	1	46665607	46676252	984	3176	5	1.18387e-08	4.18744e-05
1	46827016	46833406	1	46852515	46859576	1913	1234	5	2.95187e-09	1.19366e-05
1	46852515	46859576	1	46899215	46905831	1234	1532	6	6.72222e-12	4.67442e-08
1	46899215	46905831	1	46960745	46966780	1532	1449	7	1.21121e-13	1.15426e-09
1	46960745	46966780	1	47023864	47027706	1449	1167	9	3.39101e-19	7.3012e-15
1	46960745	46966780	1	47128564	47134174	1449	1613	4	2.75611e-07	0.00066596
1	46960745	46966780	1	83822153	83825623	1449	733	3	2.06667e-06	0.00349737
1	47023864	47027706	1	47128564	47134174	1167	1613	4	1.16769e-07	0.000315994
1	47637127	47640690	1	47655108	47659314	818	958	3	8.33326e-07	0.0016918
1	47726529	47732227	1	47786597	47797048	2427	4369	6	1.80001e-07	0.000460737
1	47747128	47752869	1	47786597	47797048	1919	4369	11	1.6791e-16	2.49976e-12
1	47759977	47761471	1	47786597	47797048	116	4369	5	1.29061e-12	1.02618e-08
1	47874911	47884652	1	47980488	47984563	2876	337	4	8.24791e-09	3.02261e-05
1	47984623	47989540	1	48088673	48091685	1466	308	6	1.23511e-15	1.60177e-11
1	48126847	48131528	1	130774464	130776916	1754	714	3	3.37826e-06	0.00508899
1	48286777	48290081	1	48332194	48340577	1227	3167	12	2.67829e-22	8.48643e-18
1	49060236	49064692	1	49087118	49094160	1946	2386	24	1.81153e-48	5.65561e-43
1	49355342	49366325	1	49385739	49395142	1283	1427	4	1.04591e-07	0.000286691
1	49494768	49498609	1	49597072	49604205	849	2763	4	2.79249e-07	0.000673446
1	49992389	49997651	1	50024864	50034814	1456	2646	4	1.98438e-06	0.00338946
1	50024864	50034814	1	50139456	50144668	2646	1400	5	2.7476e-08	8.85137e-05
1	50153461	50160075	1	50189494	50208880	1822	3033	5	1.96781e-07	0.000497569
1	50189494	50208880	1	50214363	50217223	3033	420	5	1.35889e-10	7.25205e-07
1	50189494	50208880	1	50227144	50230889	3033	1294	5	3.65272e-08	0.000113704
1	50189494	50208880	1	50230916	50236991	3033	1854	5	2.1432e-07	0.000536107
1	50209254	50213843	1	50227144	50230889	573	1294	6	2.46063e-14	2.6054e-10
1	50209254	50213843	1	51086000	51102356	573	2632	3	5.87242e-06	0.007542
1	50515473	50525162	1	50773824	50784787	1543	2073	4	9.53394e-07	0.0018932
1	50861686	50866806	1	50878996	50882431	941	1557	6	1.46292e-12	1.15027e-08
1	51074883	51082505	1	51086000	51102356	3416	2632	14	1.23282e-21	3.62999e-17
1	51086000	51102356	1	51109158	51117727	2632	1079	8	5.18656e-15	6.18588e-11
1	51086000	51102356	1	51123270	51134480	2632	2606	6	1.41177e-08	4.8919e-05
1	51226525	51227866	1	51355577	51357813	135	282	4	1.90517e-14	2.06147e-10
1	51460610	51472273	1	51492332	51498557	2667	1695	11	2.0072e-19	4.45733e-15
1	51492332	51498557	1	51600774	51604170	1695	1293	5	2.0417e-09	8.56271e-06
1	51492332	51498557	1	51723108	51731861	1695	2393	4	2.43035e-06	0.00396454
1	51600774	51604170	1	51723108	51731861	1293	2393	6	1.26854e-10	6.81443e-07
1	51723108	51731861	1	51754675	51762271	2393	2315	8	1.04506e-12	8.47453e-09
1	51754675	51762271	1	51902713	51906947	2315	366	4	4.83179e-09	1.86402e-05
1	52498687	52507481	1	52513591	52524125	2539	3837	7	3.33677e-09	1.3333e-05
1	52513591	52524125	1	52582923	52589296	3837	2634	8	1.18053e-10	6.3934e-07
1	52643868	52649276	1	52671570	52673034	1770	110	4	1.30993e-11	8.54357e-08
1	52849630	52854738	1	52871998	52880263	1347	2312	10	5.51067e-19	1.15147e-14
1	52871998	52880263	1	53029780	53033889	2312	1942	4	3.62268e-06	0.00536207
1	53029780	53033889	1	53141373	53146441	1942	1700	4	1.08017e-06	0.0020946
1	53176428	53191903	1	53291826	53299594	4934	1438	6	1.7187e-08	5.82679e-05
1	53176428	53191903	1	53365656	53372442	4934	3525	6	3.09459e-06	0.0047724
1	53307859	53311188	1	53365656	53372442	1182	3525	6	7.42012e-10	3.4178e-06
1	53365656	53372442	1	53392360	53397246	3525	2594	11	4.31276e-16	5.94921e-12
1	53392360	53397246	1	53450553	53463957	2594	3909	8	1.21118e-10	6.53938e-07
1	53528033	53535879	1	53748077	53755323	1577	2236	5	2.15444e-08	7.1254e-05
1	53528033	53535879	1	53771376	53777782	1577	1316	5	1.55731e-09	6.68981e-06
1	54033456	54036846	1	54250489	54254624	1101	2032	5	2.26041e-09	9.39277e-06
1	54250489	54254624	1	54262357	54266698	2032	797	5	4.52821e-10	2.18135e-06
1	54471871	54478928	1	54625102	54640466	616	2009	5	1.18362e-10	6.40689e-07
1	54751811	54757568	1	54820023	54827750	2549	2855	5	7.55958e-07	0.00155993
1	54955356	54957850	1	55052923	55060866	579	1055	3	3.95321e-07	0.000908212
1	55240635	55248598	1	55369017	55374959	3793	1174	6	1.10008e-09	4.88926e-06
1	55462714	55468284	1	55475510	55481851	656	569	3	9.03863e-08	0.000252483
1	55556997	55566235	1	55696267	55706042	2647	2117	11	2.09903e-18	4.10329e-14
1	55708236	55715904	1	55926677	55934660	2186	1216	4	4.58633e-07	0.00103033
1	56093063	56103804	1	56386565	56405998	2045	3617	6	2.19824e-08	7.24655e-05
1	56093063	56103804	1	80849340	80852693	2045	599	3	3.16099e-06	0.0048491
1	56093063	56103804	1	249092405	249097118	2045	640	3	3.85145e-06	0.00559688
1	56105382	56113069	1	56141613	56149585	3412	3744	30	6.25083e-50	2.14037e-44
1	56680272	56682967	1	56692077	56699184	1212	705	7	1.52704e-16	2.28782e-12
1	56692077	56699184	1	301044635	301053013	705	1890	3	4.06371e-06	0.00581223
1	56742077	56749851	1	56853064	56858990	3593	2127	6	2.66247e-08	8.60323e-05
1	56853064	56858990	1	56910658	56916013	2127	1972	8	1.15449e-13	1.10502e-09
1	56853064	56858990	1	56917596	56921607	2127	1265	5	5.6486e-09	2.14483e-05
1	56910658	56916013	1	56974114	56981885	1972	3182	6	8.36038e-09	3.05802e-05
1	56917596	56921607	1	56974114	56981885	1265	3182	7	7.57999e-12	5.20778e-08
1	56974114	56981885	1	57131093	57139427	3182	4294	7	3.31215e-08	0.000104264
1	57131093	57139427	1	57249584	57270591	4294	6795	9	2.79405e-08	8.98873e-05
1	57249584	57270591	1	57445331	57449092	6795	1410	5	2.86446e-06	0.00449456
1	57823392	57829172	1	57987898	57992397	1900	684	3	3.77207e-06	0.00551171
1	57823392	57829172	1	58015288	58019761	1900	1166	4	2.22859e-07	0.000554786
1	58015288	58019761	1	58054776	58059059	1166	1484	4	8.35699e-08	0.000235737
1	58176405	58181411	1	58196739	58201514	1650	2007	4	1.09332e-06	0.00211366
1	58534565	58541971	1	58587918	58592646	2071	779	3	7.18386e-06	0.00866488
1	59020505	59030797	1	59105651	59107762	3867	211	4	4.1121e-09	1.60889e-05
1	59020505	59030797	1	59249863	59254979	3867	446	4	8.20186e-08	0.000231854
1	59105651	59107762	1	59131484	59135817	211	2432	3	2.33007e-07	0.000576734
1	59438848	59445937	1	59759024	59784763	2144	3627	6	2.94796e-08	9.42106e-05
1	60181945	60191077	1	60225252	60229764	1749	1614	8	4.96022e-15	5.93593e-11
1	60225252	60229764	1	60322590	60327212	1614	662	5	5.6952e-11	3.26334e-07
1	60322590	60327212	1	60328864	60339189	662	2215	3	5.40375e-06	0.00711572
1	60339444	60346007	1	60425293	60432147	1968	1783	5	2.10323e-08	6.97669e-05
1	60339444	60346007	1	60529682	60535052	1968	1743	5	1.88012e-08	6.31553e-05
1	60425293	60432147	1	60529682	60535052	1783	1743	11	3.31596e-21	9.20216e-17
1	60627311	60635352	1	60742417	60748447	4715	1637	8	1.42373e-11	9.18702e-08
1	60627311	60635352	1	62212399	62221475	4715	3330	6	1.72805e-06	0.00304372
1	60742417	60748447	1	60873498	60875107	1637	269	4	3.52541e-10	1.7361e-06
1	60884377	60889395	1	60929582	60935198	2109	1846	7	6.02808e-12	4.23334e-08
1	60947762	60951753	1	60996341	61000586	1351	1396	5	9.67979e-10	4.35009e-06
1	61570942	61575983	1	61637984	61641028	1406	842	5	9.51217e-11	5.2316e-07
1	61641077	61645624	1	61660760	61669794	360	3989	4	3.94967e-08	0.000121961
1	61660760	61669794	1	61779837	61782915	3989	292	3	2.70821e-06	0.00430927
1	62212399	62221475	1	62294156	62297529	3330	1054	6	2.67933e-10	1.3511e-06
1	62407906	62426946	1	62429704	62430509	4208	47	3	1.27539e-08	4.4643e-05
1	62407906	62426946	1	62461003	62467092	4208	2535	10	1.08061e-13	1.03805e-09
1	62407906	62426946	1	62488840	62499925	4208	2065	7	1.52705e-09	6.57448e-06
1	62429704	62430509	1	62461003	62467092	47	2535	4	1.70688e-12	1.32686e-08
1	62461003	62467092	1	62488840	62499925	2535	2065	5	1.50893e-07	0.000395036
1	62488840	62499925	1	62501023	62508431	2065	2432	6	2.24694e-09	9.3441e-06
1	62728003	62739682	1	62742835	62746395	1688	1766	4	7.21843e-07	0.00150122
1	63039110	63043170	1	63124933	63132549	1717	1876	7	1.61702e-12	1.26301e-08
1	63132655	63143050	1	63216216	63227515	2394	1190	4	6.0315e-07	0.00129825
1	63236419	63243146	1	63275433	63281285	1107	1162	3	3.66095e-06	0.00540026
1	63281465	63284977	1	63324482	63328139	887	1245	4	1.39832e-08	4.84904e-05
1	63743544	63747048	1	63856043	63872521	1602	5982	5	2.86937e-06	0.00449866
1	63856043	63872521	1	63927304	63931103	5982	908	4	7.61887e-06	0.00902347
1	63856043	63872521	1	63979517	63988546	5982	1952	6	3.14476e-07	0.000746485
1	63931599	63933306	1	63979517	63988546	143	1952	3	3.73803e-08	0.000115985
1	64042613	64048340	1	64207100	64214449	1701	2419	5	4.6154e-08	0.000139836
1	64420455	64424419	1	64437691	64445836	435	1935	3	1.03002e-06	0.0020128
1	64847908	64855971	1	65307367	65316328	3314	2457	5	1.30532e-06	0.00244176
1	65615931	65622581	1	65848852	65859530	1732	2293	5	3.87567e-08	0.000119888
1	65848852	65859530	1	65940972	65946246	2293	1499	6	2.37176e-10	1.21008e-06
1	65940972	65946246	1	65990006	65995405	1499	1518	4	2.47861e-07	0.000608393
1	65990006	65995405	1	66121624	66127706	1518	1917	4	6.56219e-07	0.00139007
1	66121624	66127706	1	66241774	66257615	1917	3946	6	2.50657e-08	8.15032e-05
1	66241774	66257615	1	66316926	66329517	3946	2927	9	9.35448e-12	6.29452e-08
1	66569280	66573905	1	66635012	66640886	1211	1823	6	1.6969e-11	1.07825e-07
1	66635012	66640886	1	66641201	66654284	1823	2617	7	2.46402e-11	1.5158e-07
1	68189212	68191364	1	68216130	68222521	421	2494	6	1.96519e-13	1.80217e-09
1	68548264	68552453	1	68587021	68590888	793	860	3	5.4991e-07	0.0012007
1	68678035	68683099	1	68804721	68811664	1538	3611	6	4.06704e-09	1.5939e-05
1	69300507	69304021	1	69320334	69325410	1699	930	5	4.00927e-10	1.95219e-06
1	69618106	69630304	1	69732275	69736011	4323	1464	8	2.9813e-12	2.21223e-08
1	69732275	69736011	1	69843205	69850660	1464	2307	4	1.18153e-06	0.00225146
1	69742993	69748669	1	69748876	69754559	1862	1763	4	1.05625e-06	0.00205573
1	69748876	69754559	1	69843205	69850660	1763	2307	6	6.44428e-10	3.00173e-06
1	69748876	69754559	1	246674004	246680262	1763	2316	5	4.44346e-08	0.000135322
1	70062305	70069090	1	70122271	70127417	1453	1288	4	1.14116e-07	0.000309564
1	70210142	70219144	1	70226803	70232557	1986	1671	10	1.03961e-18	2.09199e-14
1	70210142	70219144	1	70303263	70306319	1986	721	3	5.03593e-06	0.00676737
1	70226803	70232557	1	70295783	70300746	1671	1770	9	5.13853e-17	8.27686e-13
1	70500420	70504011	1	70780040	70786660	1562	2008	5	1.20747e-08	4.25816e-05
1	70815279	70830739	1	70846599	70848295	2857	140	3	1.09769e-07	0.000298993
1	70967526	70977072	1	71024221	71028778	1230	563	3	5.75346e-07	0.00124802
1	71769381	71774239	1	71818810	71822469	749	1596	3	2.94083e-06	0.00458928
1	71769381	71774239	1	71829404	71834063	749	787	5	2.92207e-12	2.17359e-08
1	71818810	71822469	1	71829404	71834063	1596	787	3	3.40879e-06	0.00512443
1	71818810	71822469	1	150286831	150296398	1596	1904	4	7.78698e-07	0.00159975
1	71844395	71850477	1	71981279	71988999	2275	2192	8	4.54859e-13	3.93499e-09
1	71981279	71988999	1	72028157	72033609	2192	1148	10	6.57108e-20	1.54316e-15
1	71981279	71988999	1	72104824	72105976	2192	88	3	1.2192e-08	4.2948e-05
1	72300982	72306503	1	72343105	72348537	1283	1991	4	3.91835e-07	0.000901903
1	72343105	72348537	1	72423392	72428126	1991	961	5	1.03884e-09	4.64299e-06
1	72827284	72837999	1	72880267	72887017	1879	1814	4	1.22517e-06	0.00231816
1	72869274	72874439	1	72893142	72910424	1059	3596	4	1.8942e-06	0.00327401
1	73079243	73082122	1	73243015	73247747	1023	1061	4	1.30548e-08	4.55461e-05
1	73243015	73247747	1	73362382	73374004	1061	3295	5	2.06165e-08	6.85911e-05
1	73362382	73374004	1	73399392	73402690	3295	713	4	2.80651e-07	0.000676521
1	73362382	73374004	1	73571082	73577873	3295	1254	4	2.61231e-06	0.00419345
1	73362382	73374004	1	234429833	234441883	3295	2784	5	2.326e-06	0.0038297
1	74097656	74104049	1	74160250	74165393	1949	1993	4	2.05012e-06	0.00347436
1	74637772	74641608	1	74653357	74660147	774	2617	8	3.49273e-16	4.89435e-12
1	74754247	74758623	1	74782341	74791667	423	2837	3	2.96841e-06	0.00462467
1	74782341	74791667	1	74916896	74921852	2837	2311	10	8.95753e-16	1.18115e-11
1	74782341	74791667	1	75043140	75045940	2837	213	3	3.80049e-07	0.000878135
1	75284856	75290573	1	75377134	75383758	1586	1678	7	4.28542e-13	3.7225e-09
1	75703819	75713944	1	75796036	75806673	2508	2688	8	4.92119e-12	3.5e-08
1	75902724	75906688	1	76064088	76069482	849	1660	3	4.8049e-06	0.00654515
1	76159250	76161969	1	82028486	82032038	372	1331	3	2.1045e-07	0.000527419
1	76178688	76183539	1	76208110	76213742	1282	1587	11	3.15859e-23	1.16013e-18
1	76178688	76183539	1	76215300	76225261	1282	2107	6	5.65137e-11	3.24085e-07
1	76208110	76213742	1	76215300	76225261	1587	2107	6	2.01388e-10	1.04033e-06
1	77063219	77070741	1	77167962	77173221	2320	1390	4	9.84405e-07	0.00194026
1	77395210	77402212	1	77454705	77457118	1219	662	3	9.09482e-07	0.00181972
1	77395210	77402212	1	77558925	77561914	1219	1087	3	3.99933e-06	0.00575149
1	77395210	77402212	1	77667168	77671428	1219	631	3	7.87918e-07	0.00161537
1	77812280	77816323	1	77837887	77841816	2368	1043	7	2.54202e-13	2.28379e-09
1	77837887	77841816	1	78238349	78242189	1043	1504	3	6.61151e-06	0.00819094
1	77951003	77953881	1	78109124	78114340	536	1202	3	4.63552e-07	0.00103958
1	78238349	78242189	1	78378610	78381069	1504	1504	4	2.42097e-07	0.000596478
1	78393146	78401508	1	78402476	78406328	758	1686	3	3.58907e-06	0.00532867
1	78653647	78657099	1	78767952	78773947	1596	991	3	6.77511e-06	0.00832946
1	78767952	78773947	1	79065855	79067424	991	149	3	5.54139e-09	2.10903e-05
1	79115598	79119136	1	79332357	79335268	1253	274	5	1.93109e-13	1.77396e-09
1	79425075	79428176	1	79505189	79510139	1020	1118	3	2.55596e-06	0.00412482
1	80555515	80560843	1	80599788	80602552	1618	652	3	2.02468e-06	0.00344417
1	80599788	80602552	1	80664416	80666698	652	333	6	1.51937e-17	2.64636e-13
1	80738939	80741191	1	80761257	80767025	525	1737	3	1.30963e-06	0.00244615
1	80970211	80977214	1	81306513	81315357	2119	1024	11	6.3831e-23	2.25101e-18
1	81612178	81618323	1	81671755	81677503	1594	2447	5	3.54539e-08	0.000110867
1	81671755	81677503	1	81696625	81702821	2447	621	4	4.9747e-08	0.000149316
1	81696625	81702821	1	81793514	81801975	621	2499	3	6.39594e-06	0.00800219
1	82028486	82032038	1	82097903	82104890	1331	4048	8	8.35718e-13	6.88957e-09
1	82272579	82280248	1	82293548	82296646	3000	361	7	7.84586e-16	1.04168e-11
1	82272579	82280248	1	82379988	82383898	3000	944	4	5.8871e-07	0.00127246
1	82472927	82475928	1	82522602	82528006	540	1638	7	1.93512e-16	2.85489e-12
1	82472927	82475928	1	82566181	82576544	540	3256	4	8.87182e-08	0.000248444
1	82522602	82528006	1	82554760	82557035	1638	439	5	7.85325e-12	5.36945e-08
1	82522602	82528006	1	82566181	82576544	1638	3256	10	1.15759e-16	1.77952e-12
1	82566181	82576544	1	82709030	82714373	3256	2902	8	6.97707e-11	3.93728e-07
1	82566181	82576544	1	82827056	82832277	3256	1561	14	4.43171e-25	2.12378e-20
1	82709030	82714373	1	82827056	82832277	2902	1561	9	2.32582e-15	2.88919e-11
1	83822153	83825623	1	84024705	84041407	733	4342	5	1.29218e-08	4.51498e-05
1	84024705	84041407	1	84137747	84140583	4342	1043	4	3.74185e-06	0.00548567
1	84024705	84041407	1	84223795	84233205	4342	3794	6	2.27286e-06	0.00376469
1	84223795	84233205	1	84251548	84253515	3794	191	7	4.5075e-17	7.31594e-13
1	84332050	84335012	1	84356870	84361044	970	1555	3	5.88268e-06	0.00755152
1	84452765	84456360	1	84580373	84588357	753	2039	3	6.19911e-06	0.0078228
1	85066596	85072453	1	85171473	85175717	1236	1619	4	1.48867e-07	0.000390509
1	85779540	85783764	1	86000252	86007729	1716	1938	4	1.11176e-06	0.00214362
1	85837802	85840457	1	86000252	86007729	778	1938	3	5.87369e-06	0.00754317
1	86000252	86007729	1	86128743	86138125	1938	3512	7	2.85862e-10	1.43346e-06
1	86128743	86138125	1	86149523	86154920	3512	1338	12	2.59302e-21	7.28159e-17
1	86128743	86138125	1	86257151	86259265	3512	333	3	2.74412e-06	0.00435242
1	86325018	86329042	1	86351073	86356826	1637	2058	5	1.71974e-08	5.82938e-05
1	86460301	86463834	1	86529042	86531282	427	422	3	1.01573e-08	3.64743e-05
1	86479049	86482541	1	86529042	86531282	1343	422	5	2.38953e-12	1.80852e-08
1	86529042	86531282	1	86637456	86642160	422	1419	3	3.72057e-07	0.000862671
1	86637456	86642160	1	86733233	86737225	1419	1620	7	1.54506e-13	1.44435e-09
1	87586568	87592691	1	87744855	87749248	1897	2449	7	2.05068e-11	1.28309e-07
1	87718045	87719988	1	87744855	87749248	374	2449	3	1.32449e-06	0.00246696
1	87744855	87749248	1	87835047	87841795	2449	1912	4	4.27139e-06	0.00602284
1	87744855	87749248	1	88014128	88021868	2449	2792	7	2.95235e-10	1.4758e-06
1	88014128	88021868	1	88026289	88033878	2792	1320	7	4.11408e-12	2.97076e-08
1	88026289	88033878	1	88439032	88457691	1320	3172	4	2.75229e-06	0.00436208
1	88439032	88457691	1	88461253	88464611	3172	244	3	7.97845e-07	0.00163131
1	88439032	88457691	1	88465460	88469783	3172	1544	5	1.08741e-07	0.00029642
1	89858376	89864834	1	89924928	89935480	1944	2116	5	4.60932e-08	0.000139672
1	89924928	89935480	1	89947196	89951644	2116	1753	5	2.76707e-08	8.90733e-05
1	89924928	89935480	1	89955928	89962672	2116	1307	4	5.36523e-07	0.00117521
1	90314896	90319101	1	90441054	90442261	1644	71	5	7.92802e-16	1.05127e-11
1	90314896	90319101	1	90493544	90499570	1644	1681	4	5.35062e-07	0.00117274
1	90429497	90437460	1	90493544	90499570	1431	1681	4	3.08916e-07	0.000735137
1	90442323	90447461	1	90493544	90499570	1695	1681	4	6.03771e-07	0.00129897
1	90928383	90934919	1	91134630	91141943	1617	1489	4	3.10043e-07	0.000737324
1	90962207	90969156	1	91134630	91141943	3073	1489	8	2.29727e-13	2.08063e-09
1	90962207	90969156	1	91142087	91146645	3073	1600	4	5.17095e-06	0.00689504
1	91142087	91146645	1	91249920	91257232	1600	2303	4	1.66556e-06	0.00295621
1	94339350	94350954	1	94472820	94476388	2753	523	4	4.00903e-08	0.000123563
1	94472820	94476388	1	94650078	94653663	523	1932	4	9.78789e-09	3.5321e-05
1	94478108	94482413	1	94573441	94576947	1751	926	3	7.29434e-06	0.00876378
1	96081645	96088538	1	96143711	96147994	3366	1312	7	1.44092e-11	9.281e-08
1	96900438	96907104	1	97042088	97048774	3209	1449	10	2.96622e-17	4.91967e-13
1	97042088	97048774	1	97103072	97108881	1449	2258	9	1.2683e-16	1.93292e-12
1	97113680	97117236	1	97208640	97212735	1061	1183	3	3.4027e-06	0.00511891
1	97208640	97212735	1	97310462	97316833	1183	1793	4	1.87563e-07	0.000476838
1	97321259	97326045	1	249306017	249309578	1767	927	3	7.51854e-06	0.00894808
1	97703147	97707274	1	97887018	97890326	1645	1522	4	3.61961e-07	0.00084276
1	98584877	98600577	1	98888460	98895042	3017	1021	6	1.23313e-10	6.64947e-07
1	99936635	99949981	1	100084693	100090986	4256	1893	6	3.62574e-08	0.000113038
1	100084693	100090986	1	100385025	100389140	1893	829	3	6.6172e-06	0.00819559
1	101086072	101090945	1	101176285	101178533	1834	658	3	3.02404e-06	0.0046895
1	102711041	102719752	1	239454426	239459242	966	912	3	1.18265e-06	0.00225298
1	102954291	102959307	1	103279225	103287211	1015	2578	4	4.30729e-07	0.000976947
1	103201364	103205236	1	103279225	103287211	938	2578	4	3.15101e-07	0.000747846
1	103279225	103287211	1	103633361	103636365	2578	1535	4	2.20524e-06	0.00367504
1	104670151	104674899	1	104755504	104757418	1665	233	4	2.11837e-10	1.08968e-06
1	105036477	105041936	1	105180945	105187637	1251	2479	4	8.43535e-07	0.00170991
1	105180945	105187637	1	105447595	105449844	2479	250	3	4.10677e-07	0.000938485
1	105551028	105555712	1	105698548	105704392	2262	2169	4	5.12915e-06	0.00686102
1	106179441	106185112	1	106374845	106384643	2024	3072	6	7.92226e-09	2.91484e-05
1	107180084	107185712	1	107331490	107339947	1308	2849	5	2.82874e-08	9.08518e-05
1	108199128	108209982	1	108282250	108289652	2047	3058	6	8.2428e-09	3.02126e-05
1	108589615	108596414	1	108660895	108662964	1682	353	3	3.6233e-07	0.000843435
1	108663499	108666692	1	108713599	108727377	1353	3692	8	4.59567e-13	3.97087e-09
1	109843432	109848839	1	109854163	109870604	2336	1478	5	1.94104e-08	6.50168e-05
1	110296199	110300702	1	110342873	110345992	1648	548	3	1.27236e-06	0.00238952
1	114072273	114074747	1	114093574	114095184	1041	113	4	1.74613e-12	1.35489e-08
1	114810055	114812431	1	114870495	114874728	449	1694	3	7.61008e-07	0.00156899
1	116713717	116715960	1	116772929	116777515	404	991	3	1.1142e-07	0.000303024
1	116906045	116910580	1	116930379	116933590	1096	709	3	8.12461e-07	0.00165594
1	116906045	116910580	1	117001259	117006129	1096	1429	3	6.58059e-06	0.0081655
1	117387455	117389667	1	117619032	117625047	426	2540	3	2.18001e-06	0.00364273
1	117651793	117660536	1	117671194	117693009	834	2105	5	6.76624e-10	3.13772e-06
1	117831087	117834122	1	117872074	117875143	877	778	4	2.04674e-09	8.58216e-06
1	118850409	118855935	1	118871618	118880247	623	1904	3	2.87236e-06	0.00450297
1	119169857	119172063	1	265457703	265466712	600	1738	3	1.95548e-06	0.00335033
1	120785543	120798192	1	120798485	120807622	2249	1008	6	1.98558e-11	1.24677e-07
1	120934955	120937035	1	121004859	121009132	213	2293	7	2.88308e-18	5.55414e-14
1	120934955	120937035	1	121171063	121174967	213	1462	4	8.78068e-11	4.8557e-07
1	121004859	121009132	1	121171063	121174967	2293	1462	11	7.59919e-21	2.01408e-16
1	121171063	121174967	1	121351851	121355209	1462	1502	4	2.15241e-07	0.000537967
1	121171063	121174967	1	121457912	121463418	1462	1389	6	1.03089e-11	6.88436e-08
1	121210494	121214130	1	297876092	297883680	610	1757	3	2.12223e-06	0.00356691
1	121351851	121355209	1	121457912	121463418	1502	1389	5	1.59862e-09	6.84928e-06
1	121351851	121355209	1	272189305	272193089	1502	886	3	4.05031e-06	0.00580062
1	123544707	123547201	1	272418769	272422781	773	1789	3	4.54048e-06	0.00628662
1	125175956	125178109	1	125229083	125231607	713	1049	3	7.24755e-07	0.00150669
1	131052610	131054714	1	163873953	163878750	585	2079	3	3.09396e-06	0.0047724
1	143282239	143285661	1	143316968	143323903	1073	2788	5	9.54141e-09	3.45077e-05
1	143488224	143492936	1	143505985	143511981	679	1344	3	1.31345e-06	0.00245134
1	144840035	144842171	1	294116060	294121398	208	2532	3	2.51796e-07	0.000616271
1	146074565	146081208	1	168125989	168128151	1337	557	3	7.15051e-07	0.00148972
1	146608475	146627881	1	146630795	146634133	2216	1268	4	5.71265e-07	0.00124082
1	147212296	147224475	1	147514116	147523042	2549	2063	4	6.72833e-06	0.00828803
1	147718813	147721624	1	304195921	304203927	793	3390	4	4.78734e-07	0.00106836
1	148160611	148165941	1	148166039	148182417	1858	1930	4	1.49649e-06	0.00271283
1	148781186	148782291	1	148804468	148809205	79	2451	3	1.22846e-08	4.32068e-05
1	148804468	148809205	1	148823088	148826388	2451	285	3	5.88154e-07	0.00127139
1	149431664	149433978	1	149449538	149452176	601	691	3	1.24462e-07	0.000334169
1	149516913	149522619	1	149603953	149606896	1979	1226	5	3.38191e-09	1.35032e-05
1	151024082	151031003	1	151219788	151227877	2121	2329	6	2.03791e-09	8.55019e-06
1	152398308	152406559	1	152640531	152646840	1537	710	3	2.24046e-06	0.00372093
1	152628771	152638136	1	152640531	152646840	1970	710	4	3.58049e-08	0.000111766
1	152628771	152638136	1	152663789	152670234	1970	765	4	4.81942e-08	0.000145168
1	152671096	152674856	1	152850994	152855387	636	1923	4	2.09732e-08	6.95924e-05
1	152816018	152820180	1	152850994	152855387	1268	1923	6	3.07053e-11	1.85297e-07
1	152850994	152855387	1	152892888	152895127	1923	404	3	8.10301e-07	0.0016528
1	153741561	153745222	1	170183520	170190109	1504	771	3	2.68588e-06	0.00428175
1	153745444	153750368	1	154143218	154146066	1094	599	3	4.87856e-07	0.00108587
1	154089842	154093468	1	154143218	154146066	795	599	3	1.87572e-07	0.000476838
1	156207668	156213603	1	156220319	156223284	1450	237	8	2.25961e-22	7.2454e-18
1	156874686	156881271	1	157119149	157121355	3467	198	4	2.06058e-09	8.62828e-06
1	156874686	156881271	1	157121515	157126481	3467	1618	4	8.65825e-06	0.00981793
1	157121515	157126481	1	157309761	157319208	1618	1942	5	1.21834e-08	4.29293e-05
1	157506748	157516659	1	157564459	157570773	1121	2732	4	8.02539e-07	0.00163933
1	157896017	157902161	1	158116480	158122057	1131	1095	4	2.20836e-08	7.27878e-05
1	158954170	158959411	1	159017470	159030910	1451	3833	4	8.37109e-06	0.00960777
1	159063843	159070553	1	159111890	159114416	2776	974	4	4.90261e-07	0.00109042
1	159427727	159435209	1	232985375	232992902	1854	773	3	5.04973e-06	0.00678034
1	161555117	161557513	1	161626261	161628631	262	387	3	1.80278e-09	7.63461e-06
1	162277757	162281908	1	162453765	162459000	1185	2807	5	1.61323e-08	5.50084e-05
1	162400260	162404189	1	162453765	162459000	362	2807	3	1.80536e-06	0.00315306
1	162453765	162459000	1	162464433	162466655	2807	209	4	1.10239e-09	4.89813e-06
1	162683149	162687660	1	162762832	162764242	1766	119	4	1.78502e-11	1.13053e-07
1	162683149	162687660	1	162766882	162770367	1766	1845	10	8.66122e-19	1.76632e-14
1	163159298	163163523	1	163238084	163242219	1190	1872	9	4.0354e-18	7.70414e-14
1	163238084	163242219	1	163442245	163446277	1872	1124	4	1.81657e-07	0.000464359
1	163424738	163426992	1	163442245	163446277	417	1124	3	1.7868e-07	0.000457708
1	164071974	164078491	1	164148971	164152511	3086	995	5	1.08507e-08	3.87349e-05
1	164071974	164078491	1	164195792	164207041	3086	2743	5	1.57607e-06	0.00282907
1	164148971	164152511	1	164195792	164207041	995	2743	4	5.08815e-07	0.00112497
1	165739390	165746947	1	166008658	166013293	3721	3220	8	4.44896e-10	2.14951e-06
1	165977933	165978850	1	166008658	166013293	65	3220	4	1.68489e-11	1.07223e-07
1	166127561	166133010	1	166141222	166148556	1911	2433	5	8.42522e-08	0.000237407
1	166141222	166148556	1	166621904	166632861	2433	4673	5	6.53907e-06	0.00813012
1	166286552	166291066	1	166298620	166302107	1878	883	4	7.0526e-08	0.00020296
1	166621904	166632861	1	166740771	166745666	4673	1117	6	2.81342e-09	1.14312e-05
1	166740771	166745666	1	166764575	166767717	1117	1278	3	4.99334e-06	0.00672503
1	166745973	166749407	1	166764575	166767717	1338	1278	3	8.54634e-06	0.00973262
1	166810196	166814221	1	166880155	166881673	1019	132	3	4.17901e-09	1.63176e-05
1	167086214	167095140	1	167105861	167108152	3388	606	4	1.64317e-07	0.000425102
1	168020898	168036688	1	168041832	168052147	2914	1201	5	2.07391e-08	6.89343e-05
1	168020898	168036688	1	168073791	168089514	2914	1765	4	6.16825e-06	0.00779567
1	168062949	168072141	1	168073791	168089514	899	1765	7	1.1605e-14	1.30631e-10
1	168390074	168405778	1	168452668	168458520	3942	2618	6	1.5382e-07	0.000401468
1	168390074	168405778	1	168486330	168490349	3942	2145	8	2.9197e-11	1.77047e-07
1	168390074	168405778	1	168490952	168498786	3942	2596	6	1.46456e-07	0.000385184
1	168452668	168458520	1	168486330	168490349	2618	2145	9	1.58164e-14	1.74068e-10
1	168459044	168460419	1	168486330	168490349	105	2145	4	2.33956e-11	1.44636e-07
1	168459044	168460419	1	168490952	168498786	105	2596	4	5.01773e-11	2.90653e-07
1	168490952	168498786	1	168547687	168551723	2596	1621	10	1.10277e-17	1.95421e-13
1	168775649	168778077	1	168914000	168918021	497	1735	3	1.10778e-06	0.00213739
1	169288180	169292716	1	169358220	169360566	2099	369	3	8.0251e-07	0.00163933
1	169358220	169360566	1	169596847	169615361	369	4146	3	6.113e-06	0.00774822
1	169596847	169615361	1	169641585	169645085	4146	2144	5	1.99672e-06	0.00340588
1	172065704	172072716	1	172153172	172155544	2340	423	4	8.99699e-09	3.27283e-05
1	172153172	172155544	1	172181273	172185197	423	2504	6	2.07105e-13	1.89027e-09
1	172181273	172185197	1	172412852	172416238	2504	1590	5	3.92288e-08	0.000121189
1	172351493	172357803	1	172412852	172416238	2871	1590	5	7.69497e-08	0.000219159
1	172351493	172357803	1	172424460	172425714	2871	110	3	5.37865e-08	0.000159702
1	172384820	172386781	1	172412852	172416238	332	1590	3	2.5474e-07	0.000622328
1	172412852	172416238	1	172424460	172425714	1590	110	8	8.87777e-25	4.12411e-20
1	172412852	172416238	1	172450260	172451346	1590	70	6	2.35164e-19	5.17887e-15
1	172424460	172425714	1	172451378	172457880	110	1946	3	1.67685e-08	5.69491e-05
1	172560083	172568519	1	172609150	172612495	1827	728	4	2.9311e-08	9.37668e-05
1	172560083	172568519	1	172709893	172717277	1827	1965	4	1.50326e-06	0.00272185
1	172718590	172726373	1	172830614	172840084	3170	1782	12	2.34108e-20	5.81288e-16
1	172955947	172965364	1	173134809	173141507	3245	2086	6	1.30604e-08	4.55582e-05
1	173134809	173141507	1	173174226	173179815	2086	658	3	4.43853e-06	0.00618558
1	173395882	173403169	1	173657621	173659840	1995	398	4	3.73316e-09	1.47668e-05
1	173935641	173941924	1	173946266	173949248	1491	919	3	4.41898e-06	0.00616665
1	174136621	174141645	1	286082740	286085638	1309	1848	6	2.92855e-11	1.77482e-07
1	174741938	174754123	1	174810467	174817370	3299	2235	9	1.77825e-13	1.64782e-09
1	174810467	174817370	1	174833213	174846589	2235	2459	10	1.56226e-16	2.33895e-12
1	174833213	174846589	1	174872035	174877575	2459	1895	13	1.83762e-23	6.94162e-19
1	175156996	175177252	1	175257514	175262543	7005	1884	17	1.40911e-24	6.36487e-20
1	175156996	175177252	1	175265277	175270524	7005	1656	13	2.28559e-18	4.4353e-14
1	175376281	175380455	1	175834889	175838873	1764	418	4	2.77998e-09	1.13039e-05
1	175603764	175613235	1	175629679	175634719	2082	722	3	5.8199e-06	0.00749813
1	175806460	175810624	1	175834889	175838873	1251	418	21	1.79923e-61	1.00518e-55
1	175806460	175810624	1	175968483	175978877	1251	3543	6	1.07071e-09	4.77136e-06
1	175980118	175987432	1	175992136	175996955	2112	1951	5	4.64817e-08	0.000140688
1	175980118	175987432	1	176192175	176196707	2112	867	5	8.34506e-10	3.80503e-06
1	177145637	177147571	1	177157650	177164208	342	2437	6	4.89459e-14	4.92232e-10
1	177576611	177584924	1	177785938	177790612	1592	1002	4	6.04707e-08	0.000176974
1	177821138	177830574	1	177975709	177993481	3094	5209	17	4.04894e-23	1.46186e-18
1	177975709	177993481	1	178019959	178026671	5209	2338	8	5.04437e-10	2.40598e-06
1	177993534	177994910	1	178019959	178026671	104	2338	3	2.45324e-08	8.00266e-05
1	178715748	178719617	1	178796593	178806278	2042	5101	6	1.62211e-07	0.000420284
1	178796593	178806278	1	178833242	178835680	5101	935	7	2.44239e-11	1.50424e-07
1	178796593	178806278	1	178915538	178924751	5101	3171	12	5.89263e-15	6.93065e-11
1	178796593	178806278	1	178993725	179003994	5101	3934	11	1.99488e-12	1.5334e-08
1	178833242	178835680	1	178915538	178924751	935	3171	4	7.05623e-07	0.00147445
1	178915538	178924751	1	178993725	179003994	3171	3934	14	1.13581e-19	2.57891e-15
1	178993725	179003994	1	179004123	179015986	3934	4708	15	6.89532e-19	1.42398e-14
1	180275720	180278991	1	180290581	180296717	652	1927	4	2.33499e-08	7.65457e-05
1	180290581	180296717	1	180368919	180374058	1927	741	3	4.9945e-06	0.00672532
1	180290581	180296717	1	180390076	180394830	1927	437	3	1.03142e-06	0.00201515
1	181573630	181591304	1	181630245	181636855	7188	2654	7	3.09172e-07	0.000735666
1	181573630	181591304	1	181713914	181720505	7188	1617	6	3.0585e-07	0.00072845
1	181573630	181591304	1	181856719	181861583	7188	1783	7	2.14399e-08	7.09525e-05
1	181573630	181591304	1	187717179	187718282	7188	169	3	3.04795e-06	0.00471598
1	181630245	181636855	1	181856719	181861583	2654	1783	6	1.58012e-09	6.78096e-06
1	181713914	181720505	1	181835276	181837652	1617	764	3	3.24411e-06	0.00494146
1	181835276	181837652	1	198666526	198672328	764	1756	3	4.14808e-06	0.0059011
1	181856719	181861583	1	181872510	181875511	1783	584	6	1.88396e-13	1.73668e-09
1	181856719	181861583	1	181967450	181972856	1783	1732	4	8.29901e-07	0.00168566
1	181872510	181875511	1	181950755	181956503	584	1596	4	7.1001e-09	2.63656e-05
1	181872510	181875511	1	181967450	181972856	584	1732	3	1.78522e-06	0.00312394
1	181950755	181956503	1	181967450	181972856	1596	1732	7	5.58141e-13	4.75105e-09
1	181976544	181982181	1	182328019	182340948	1543	4352	6	1.24448e-08	4.36836e-05
1	182292035	182295474	1	182328019	182340948	1672	4352	7	4.52003e-10	2.17791e-06
1	182328019	182340948	1	182378386	182388749	4352	3133	14	3.85933e-19	8.25098e-15
1	182378386	182388749	1	182479300	182484790	3133	1708	8	7.93811e-13	6.57266e-09
1	182378386	182388749	1	182485564	182492847	3133	1923	7	1.23456e-10	6.65546e-07
1	182576803	182581945	1	182594720	182598028	1397	1192	8	7.36307e-17	1.16653e-12
1	182576803	182581945	1	182655898	182666516	1397	3284	5	7.88303e-08	0.000223974
1	182655898	182666516	1	182800647	182809652	3284	3877	7	2.05614e-08	6.84293e-05
1	182818439	182828552	1	182928164	182944121	1842	2657	5	1.08419e-07	0.000295692
1	183899429	183903006	1	184086209	184093521	326	1733	3	3.12085e-07	0.000741433
1	184086209	184093521	1	184093575	184116935	1733	6019	8	1.50621e-10	7.96618e-07
1	184093575	184116935	1	184280923	184298063	6019	4188	7	1.93898e-06	0.00333049
1	184228213	184231732	1	184280923	184298063	1204	4188	9	6.02177e-15	7.07861e-11
1	184280923	184298063	1	184357614	184362770	4188	2065	5	1.7479e-06	0.00307205
1	184421976	184424872	1	184544829	184552286	1656	1917	5	1.28179e-08	4.4842e-05
1	184544829	184552286	1	184628055	184635848	1917	1870	4	1.4946e-06	0.00271033
1	184544829	184552286	1	184639427	184643923	1917	2433	4	4.20587e-06	0.00596055
1	184628055	184635848	1	184639427	184643923	1870	2433	4	3.81564e-06	0.00555855
1	184853561	184856173	1	184896787	184905705	710	3349	7	1.93885e-13	1.7801e-09
1	184853561	184856173	1	184922408	184929763	710	2315	3	7.59144e-06	0.00900303
1	184858313	184862742	1	184896787	184905705	2229	3349	11	4.76822e-17	7.7214e-13
1	184858313	184862742	1	185119520	185123879	2229	2469	4	8.0382e-06	0.00935621
1	185104402	185105475	1	185119520	185123879	84	2469	4	1.65886e-11	1.05693e-07
1	185104402	185105475	1	185318295	185320573	84	1311	5	6.05332e-16	8.16972e-12
1	185119520	185123879	1	185318295	185320573	2469	1311	6	1.65879e-10	8.70378e-07
1	185119520	185123879	1	185331195	185335910	2469	1735	4	3.01191e-06	0.00467376
1	185318295	185320573	1	185331195	185335910	1311	1735	5	2.45533e-09	1.01019e-05
1	185843560	185854600	1	185865596	185883140	4282	5689	15	3.75314e-17	6.13378e-13
1	185865596	185883140	1	185910044	185921435	5689	3783	33	1.05931e-48	3.35653e-43
1	185959347	185961512	1	185977639	185982744	796	1427	3	2.5256e-06	0.00408671
1	185959347	185961512	1	186051252	186058531	796	1632	3	3.76883e-06	0.00550963
1	185977639	185982744	1	186051252	186058531	1427	1632	6	2.33531e-11	1.44457e-07
1	186051252	186058531	1	186065436	186073666	1632	821	3	4.13291e-06	0.00588574
1	186051252	186058531	1	186084402	186086507	1632	872	4	3.83892e-08	0.000118837
1	186792176	186794903	1	186835581	186838317	902	874	5	1.25016e-11	8.22167e-08
1	186792176	186794903	1	186850284	186851537	902	99	3	1.21386e-09	5.34311e-06
1	189289696	189295334	1	189317668	189321753	1651	751	4	2.21686e-08	7.30341e-05
1	189430103	189431645	1	189436402	189445570	239	1428	4	1.26999e-10	6.81702e-07
1	189436402	189445570	1	189498480	189502758	1428	551	3	8.42857e-07	0.00170887
1	189591754	189595701	1	189630331	189634873	1951	1328	4	4.14475e-07	0.000945432
1	189776694	189782523	1	189808259	189812356	1699	1151	4	1.35856e-07	0.000360341
1	189863928	189869133	1	291471166	291481483	2609	2088	4	7.72421e-06	0.0091091
1	190079336	190083741	1	190174983	190184293	1692	4833	25	9.76464e-45	2.59124e-39
1	190079336	190083741	1	190215004	190219928	1692	1484	11	3.19086e-22	9.97654e-18
1	190174983	190184293	1	190215004	190219928	4833	1484	41	1.53784e-83	2.51137e-77
1	190174983	190184293	1	190231455	190236712	4833	2039	11	9.67161e-16	1.269e-11
1	190231455	190236712	1	190263190	190271095	2039	3445	7	3.5515e-10	1.74732e-06
1	190315331	190322395	1	190382248	190388108	1528	2465	4	1.8157e-06	0.00316735
1	190369460	190373901	1	190382248	190388108	991	2465	4	3.28082e-07	0.000774584
1	190382248	190388108	1	190545945	190552386	2465	592	3	5.32472e-06	0.0070418
1	190619677	190622115	1	190909723	190917916	605	2036	4	2.15701e-08	7.13167e-05
1	190649516	190654730	1	190696712	190699300	3171	706	10	2.01511e-20	5.06793e-16
1	190919784	190927033	1	190930411	190949098	826	2082	4	8.1477e-08	0.000230446
1	191078847	191085795	1	191119876	191121485	1561	116	6	4.75829e-18	8.93162e-14
1	191123891	191127851	1	191269538	191276065	1369	1915	4	4.34276e-07	0.000983623
1	191123891	191127851	1	191369147	191375871	1369	2397	5	1.50947e-08	5.18536e-05
1	191263076	191266106	1	191369147	191375871	305	2397	3	6.74351e-07	0.00142209
1	191269538	191276065	1	191369147	191375871	1915	2397	8	2.35946e-13	2.1315e-09
1	191327127	191332997	1	191369147	191375871	1791	2397	6	8.87735e-10	4.02268e-06
1	191515079	191525363	1	191581312	191589347	4031	3059	7	1.65548e-08	5.62863e-05
1	191638868	191644280	1	191774325	191782109	1727	2949	7	3.87013e-11	2.29437e-07
1	191907355	191911578	1	192001753	192007434	612	2034	5	1.21855e-10	6.57419e-07
1	192891407	192901259	1	192950775	192960406	3697	3279	14	7.65653e-20	1.78425e-15
1	192891407	192901259	1	192960861	192973385	3697	3753	9	4.6655e-11	2.71883e-07
1	192950775	192960406	1	192991013	192997812	3279	2021	5	4.78692e-07	0.00106836
1	192960861	192973385	1	192979586	192983140	3753	1917	13	5.00224e-21	1.358e-16
1	192960861	192973385	1	192986282	192988553	3753	169	3	4.37753e-07	0.000989809
1	192960861	192973385	1	192991013	192997812	3753	2021	5	9.24359e-07	0.00184504
1	192975522	192977984	1	192991013	192997812	514	2021	3	1.93202e-06	0.00332167
1	192991013	192997812	1	193248979	193256293	2021	1937	4	2.11382e-06	0.00355618
1	193342139	193349247	1	193618782	193623282	1617	949	4	5.1826e-08	0.000154726
1	193451300	193455836	1	193692850	193702064	1170	2500	6	9.07357e-11	5.00723e-07
1	193618782	193623282	1	193692850	193702064	949	2500	6	2.60292e-11	1.59616e-07
1	193692850	193702064	1	193765136	193777503	2500	3198	6	3.469e-08	0.000108718
1	193752521	193757111	1	193765136	193777503	1410	3198	4	3.68249e-06	0.00542307
1	193765136	193777503	1	193832800	193836901	3198	2094	5	5.03827e-07	0.0011158
1	193780280	193783398	1	193832800	193836901	533	2094	4	1.45501e-08	5.02348e-05
1	193837904	193842870	1	193854096	193856277	1540	231	8	2.97302e-22	9.37831e-18
1	194112150	194124325	1	194156295	194159859	4820	1735	31	1.0871e-57	4.70993e-52
1	194124877	194125989	1	194156295	194159859	81	1735	6	9.82899e-19	1.98729e-14
1	194156295	194159859	1	194266310	194270761	1735	1539	6	5.27839e-11	3.04092e-07
1	194368156	194372294	1	194686978	194698104	2064	4758	7	3.52119e-09	1.40171e-05
1	194686978	194698104	1	194763712	194767560	4758	929	8	1.73351e-13	1.60988e-09
1	194763712	194767560	1	194777067	194781550	929	1427	3	4.00456e-06	0.005756
1	195290663	195295098	1	195303821	195305280	1762	119	3	1.57911e-08	5.39491e-05
1	195290663	195295098	1	195396600	195402968	1762	2185	4	1.97956e-06	0.00338286
1	195290663	195295098	1	195526531	195533838	1762	3117	4	7.9727e-06	0.00930096
1	195387804	195394041	1	195396600	195402968	1417	2185	5	1.13232e-08	4.02496e-05
1	195387804	195394041	1	195522916	195525542	1417	1518	4	1.98301e-07	0.000500995
1	195396600	195402968	1	195522916	195525542	2185	1518	10	1.03343e-18	2.08152e-14
1	195396600	195402968	1	195526531	195533838	2185	3117	9	8.79257e-14	8.54293e-10
1	195509112	195511257	1	195522916	195525542	134	1518	9	1.44497e-27	9.15703e-23
1	195526531	195533838	1	195605860	195616710	3117	3962	6	4.35227e-07	0.000985149
1	195605860	195616710	1	195671098	195680279	3962	3303	8	8.82458e-10	4.00133e-06
1	195671098	195680279	1	195872513	195878493	3303	1222	6	6.14811e-10	2.8781e-06
1	196929754	196932820	1	196943228	196950024	1296	3079	5	3.96427e-08	0.000122272
1	196937557	196940957	1	197045404	197053292	447	3161	3	4.83081e-06	0.0065678
1	196943228	196950024	1	197045404	197053292	3079	3161	19	1.11953e-30	9.46901e-26
1	196943228	196950024	1	197062684	197067147	3079	820	4	3.73564e-07	0.000865693
1	197045404	197053292	1	197062684	197067147	3161	820	6	4.40299e-11	2.57859e-07
1	197045404	197053292	1	197104300	197116324	3161	4328	7	3.3405e-08	0.000105032
1	197062684	197067147	1	197104300	197116324	820	4328	6	2.85314e-10	1.43126e-06
1	197104300	197116324	1	197131853	197136780	4328	983	6	8.38169e-10	3.8201e-06
1	197104300	197116324	1	197313477	197315531	4328	136	3	3.48661e-07	0.000815462
1	197131853	197136780	1	197350481	197356087	983	1525	3	5.77572e-06	0.00745579
1	197316617	197322236	1	197350481	197356087	703	1525	4	1.24165e-08	4.3613e-05
1	197350481	197356087	1	197493584	197500430	1525	1844	7	6.28856e-13	5.28728e-09
1	197493584	197500430	1	197544315	197549616	1844	1340	4	3.4355e-07	0.000805727
1	197544315	197549616	1	197696368	197700956	1340	784	3	2.00051e-06	0.00341124
1	197758469	197764028	1	197773474	197775443	1789	181	3	5.85615e-08	0.000171979
1	198113220	198118016	1	198119676	198131563	782	3473	5	5.89804e-09	2.22918e-05
1	198132861	198140155	1	198291106	198297635	1705	2232	5	3.1398e-08	9.9369e-05
1	198530973	198539249	1	198596734	198602542	2901	809	5	2.86074e-09	1.1599e-05
1	198604840	198620051	1	198648688	198651403	3179	1487	4	4.43192e-06	0.00617821
1	198654041	198657688	1	198666526	198672328	1344	1756	6	2.52795e-11	1.55333e-07
1	198666526	198672328	1	198705735	198713227	1756	1674	4	6.82973e-07	0.00143714
1	198747063	198750912	1	198773596	198778572	1649	1293	4	1.91487e-07	0.000485861
1	198832318	198838952	1	198846536	198850616	3808	1763	16	1.88417e-27	1.18344e-22
1	199021967	199027494	1	199073534	199077602	2366	1747	4	2.61756e-06	0.00419711
1	199214880	199219135	1	199250357	199252891	625	717	3	1.56349e-07	0.000406967
1	199501028	199506760	1	199516875	199522272	2045	479	5	3.67798e-11	2.19394e-07
1	199522350	199527254	1	199649958	199654335	1237	2129	5	5.07872e-09	1.94971e-05
1	199649958	199654335	1	199706702	199711573	2129	2523	10	1.24498e-16	1.9001e-12
1	199706702	199711573	1	199719887	199722729	2523	490	3	3.24613e-06	0.00494362
1	199719887	199722729	1	199826830	199830199	490	1102	3	2.73173e-07	0.000660893
1	200197383	200200324	1	200259137	200263118	845	1538	5	1.51436e-10	8.00554e-07
1	200197383	200200324	1	200311830	200316799	845	1776	3	5.79335e-06	0.00747298
1	200259137	200263118	1	200302511	200306194	1538	1396	4	1.96857e-07	0.000497702
1	200259137	200263118	1	200311830	200316799	1538	1776	4	5.10906e-07	0.00112853
1	200302511	200306194	1	200311830	200316799	1396	1776	4	3.48178e-07	0.0008146
1	200674256	200679080	1	200685126	200690661	1603	2045	8	1.62962e-14	1.78885e-10
1	200882870	200885921	1	200942891	200949384	259	2934	3	7.55793e-07	0.00155991
1	201520426	201524247	1	201728881	201737694	380	2159	6	4.47011e-14	4.53844e-10
1	201946093	201949808	1	201962822	201968226	1750	1611	4	5.78983e-07	0.0012545
1	201946093	201949808	1	202075084	202083131	1750	2115	4	1.69516e-06	0.00299698
1	201949890	201953118	1	201962822	201968226	225	1611	8	3.44526e-22	1.07403e-17
1	201949890	201953118	1	202075084	202083131	225	2115	3	1.8607e-07	0.000473926
1	202092070	202096301	1	202172704	202175918	853	790	3	5.30572e-07	0.00116434
1	202092070	202096301	1	202177023	202186819	853	3690	4	8.93125e-07	0.00179399
1	202092070	202096301	1	268253302	268258434	853	1687	3	5.11256e-06	0.00684521
1	202102498	202105701	1	202114770	202117598	1393	589	7	1.14598e-16	1.76423e-12
1	202169536	202172382	1	202177023	202186819	625	3690	4	2.60567e-07	0.000634591
1	202177023	202186819	1	202213792	202218762	3690	2075	14	1.32714e-22	4.4092e-18
1	202412195	202413795	1	202455265	202463016	108	3369	9	2.55702e-25	1.26833e-20
1	202463077	202473342	1	202667506	202672075	2882	416	3	2.95972e-06	0.00461435
1	202667506	202672075	1	202685045	202690720	416	824	6	2.38045e-16	3.44016e-12
1	202883514	202889577	1	202898176	202901913	1398	1046	3	5.36434e-06	0.00707906
1	203131739	203135816	1	203179826	203183577	2215	1486	10	9.57271e-19	1.93917e-14
1	203131739	203135816	1	203350836	203357480	2215	2097	4	4.13851e-06	0.00589106
1	203135998	203136829	1	203179826	203183577	54	1486	7	6.88015e-24	2.76111e-19
1	203220892	203225679	1	203350836	203357480	1547	2097	4	1.00795e-06	0.00197843
1	203350836	203357480	1	203401882	203403936	2097	218	11	1.95752e-30	1.61702e-25
1	203675411	203678441	1	203696663	203700467	1441	1265	4	1.02792e-07	0.000282306
1	203972002	203997841	1	204131717	204143287	5339	4597	14	1.17371e-15	1.52867e-11
1	204143795	204150448	1	204235482	204248936	1709	3796	11	1.0326e-17	1.83599e-13
1	204520458	204526229	1	204526315	204538782	518	2533	4	2.77015e-08	8.9159e-05
1	204526315	204538782	1	204666672	204671840	2533	2756	8	6.47844e-12	4.51822e-08
1	204607965	204610352	1	204666672	204671840	354	2756	5	3.58307e-11	2.14274e-07
1	204664191	204666614	1	204676319	204680957	196	1592	3	5.24673e-08	0.000156337
1	204736659	204740164	1	204747036	204756644	1538	4836	7	5.25019e-10	2.49308e-06
1	204950501	204959585	1	204961496	204979319	1015	2023	4	1.64837e-07	0.000426394
1	204961496	204979319	1	204982746	204988382	2023	2003	6	6.30383e-10	2.94386e-06
1	205089706	205094108	1	205239744	205243409	1355	1504	4	1.60054e-07	0.000415187
1	207280374	207284075	1	207437625	207441878	492	1263	3	4.15905e-07	0.000948083
1	207473443	207481697	1	207514909	207518818	2325	1482	6	2.40649e-10	1.22603e-06
1	207514909	207518818	1	207527315	207530888	1482	1019	3	5.904e-06	0.0075712
1	207527315	207530888	1	207587137	207592249	1019	1398	3	4.96226e-06	0.00669337
1	207587137	207592249	1	207699804	207703966	1398	1093	3	6.11459e-06	0.00774848
1	207945571	207951809	1	280282151	280290650	1036	2810	4	6.5671e-07	0.00139069
1	207954295	207959837	1	208016274	208020189	1930	612	3	2.83601e-06	0.00446246
1	208016274	208020189	1	208047921	208054679	612	1562	3	1.50842e-06	0.0027294
1	208047921	208054679	1	208071276	208074532	1562	965	3	5.87081e-06	0.00754039
1	208075854	208079519	1	208119326	208122355	1340	475	3	4.46829e-07	0.0010069
1	208239653	208244011	1	208252102	208255226	1504	823	3	3.26341e-06	0.00496211
1	208239653	208244011	1	208327225	208341755	1504	2960	4	3.50261e-06	0.0052325
1	208399053	208402304	1	303002284	303006825	1022	1616	3	7.70594e-06	0.00909412
1	208898922	208900803	1	208941212	208952046	134	2776	7	4.05322e-19	8.62207e-15
1	209091511	209100478	1	209128241	209132887	2998	1014	4	7.7914e-07	0.00160016
1	209128241	209132887	1	209138810	209145934	1014	1468	4	4.59261e-08	0.000139309
1	209163871	209169575	1	209285518	209292094	1242	1320	4	6.7439e-08	0.000194949
1	209255443	209260467	1	209285518	209292094	805	1320	3	2.0698e-06	0.0035024
1	209262653	209265300	1	209285518	209292094	768	1320	3	1.79844e-06	0.00314343
1	209285518	209292094	1	209331340	209334939	1320	525	3	5.76487e-07	0.00124986
1	209381629	209387895	1	209397847	209401011	1599	1162	6	6.06055e-12	4.25474e-08
1	209626509	209629814	1	209719705	209723461	608	1188	3	6.52784e-07	0.00138376
1	209719705	209723461	1	209827843	209830373	1188	432	5	1.45582e-12	1.14554e-08
1	210187107	210188996	1	210205615	210211451	190	1597	5	1.02698e-13	9.88766e-10
1	210205615	210211451	1	210281893	210284342	1597	208	3	6.33347e-08	0.000184339
1	211041039	211047528	1	211054114	211061789	1265	1601	5	1.37927e-09	6.00633e-06
1	211111963	211117373	1	211228256	211232930	2328	1707	4	2.24228e-06	0.00372303
1	211228256	211232930	1	211246642	211249814	1707	1028	4	8.8343e-08	0.000247553
1	211563694	211569819	1	211708280	211712211	2178	870	4	1.1978e-07	0.000322919
1	211796999	211803995	1	211881910	211883787	1512	193	6	8.76778e-17	1.37879e-12
1	211796999	211803995	1	211943078	211947857	1512	1994	10	3.9949e-19	8.50653e-15
1	211881910	211883787	1	211938096	211940515	193	259	3	2.14475e-10	1.10194e-06
1	212242575	212246648	1	212313421	212316529	1486	1133	3	8.16056e-06	0.00943809
1	212822032	212826267	1	213015543	213019582	840	1540	3	3.72206e-06	0.00546232
1	213507606	213514595	1	213571410	213574051	2597	257	5	5.3399e-12	3.78385e-08
1	213639342	213646113	1	213777634	213781135	2116	1481	4	8.7931e-07	0.00177127
1	213695997	213698235	1	213777634	213781135	202	1481	4	7.46945e-11	4.18621e-07
1	213956405	213961896	1	213970815	213971589	936	109	3	1.81527e-09	7.68137e-06
1	214255736	214260273	1	214310661	214312831	1574	184	6	8.34982e-17	1.31794e-12
1	214255736	214260273	1	214314331	214321260	1574	2435	4	1.94461e-06	0.00333791
1	214383837	214389233	1	214434562	214439302	582	1416	5	1.55697e-11	9.95897e-08
1	214572756	214575275	1	214589412	214593642	286	1807	3	2.38787e-07	0.000589597
1	214580086	214586028	1	214670270	214679951	1568	2702	15	2.14406e-28	1.50223e-23
1	214589412	214593642	1	214670270	214679951	1807	2702	12	4.11989e-21	1.12566e-16
1	214670270	214679951	1	214719476	214724547	2702	1425	5	3.32506e-08	0.000104639
1	215419600	215426871	1	215596899	215601232	1910	1870	4	1.47321e-06	0.00268139
1	216008235	216015035	1	216037398	216048930	2248	3656	8	2.33678e-11	1.44506e-07
1	216037398	216048930	1	216161764	216165467	3656	1368	4	5.52631e-06	0.0072309
1	216165563	216174008	1	216279198	216286447	2876	2195	19	3.12977e-34	3.63081e-29
1	216279198	216286447	1	216312387	216317416	2195	2204	7	2.71438e-11	1.65589e-07
1	216312387	216317416	1	216341016	216342580	2204	123	4	4.94912e-11	2.87228e-07
1	216312387	216317416	1	216349285	216352364	2204	322	3	6.17324e-07	0.00132143
1	216426651	216430539	1	216642286	216647910	476	2221	3	2.03524e-06	0.0034564
1	216770019	216783160	1	217041965	217045636	3921	545	4	1.92393e-07	0.000487879
1	216853760	216857467	1	217014157	217016421	1325	1102	3	5.34096e-06	0.00705798
1	217292103	217298123	1	217379014	217386321	1504	1542	4	2.67266e-07	0.000648897
1	217820043	217823103	1	217876843	217885765	1057	3259	4	1.27608e-06	0.00239507
1	217836703	217839607	1	217876843	217885765	646	3259	6	1.2697e-11	8.32983e-08
1	217876843	217885765	1	217999295	218005455	3259	1831	9	2.71283e-14	2.85394e-10
1	217935878	217941583	1	217999295	218005455	2704	1831	7	3.18431e-11	1.91778e-07
1	218366367	218367535	1	218499018	218503313	81	2254	4	9.9372e-12	6.65546e-08
1	218792256	218796882	1	218834824	218837643	1475	186	4	5.27158e-11	3.03783e-07
1	219169147	219175264	1	219227546	219233654	629	1672	4	1.14952e-08	4.08022e-05
1	219848729	219853224	1	219862521	219882514	1660	5266	5	1.83999e-06	0.00319972
1	219862521	219882514	1	219947280	219954136	5266	1632	6	5.28552e-08	0.000157234
1	219947280	219954136	1	220036358	220044777	1632	1950	6	1.50068e-10	7.93893e-07
1	219957040	219960295	1	220036358	220044777	1716	1950	4	1.13917e-06	0.00218683
1	220367779	220372817	1	220399512	220403804	1409	1018	4	3.96265e-08	0.00012224
1	220440075	220443025	1	220459982	220467067	757	1229	4	7.05691e-09	2.62236e-05
1	220640436	220643493	1	220710952	220721924	969	2248	4	2.08327e-07	0.00052315
1	221452923	221458808	1	221498170	221500815	1966	398	3	8.27735e-07	0.0016819
1	221630730	221635961	1	221697076	221700506	1745	877	3	6.14112e-06	0.00777375
1	221697076	221700506	1	221831160	221842335	877	2653	4	2.70388e-07	0.000655427
1	221831160	221842335	1	221890179	221894564	2653	1600	4	2.90558e-06	0.00454497
1	222262214	222267956	1	222591874	222608600	2067	4871	6	1.33158e-07	0.000354202
1	222703550	222709412	1	222796003	222805238	1391	2770	4	1.98521e-06	0.0033905
1	222796003	222805238	1	222825243	222842173	2770	3029	7	1.20249e-09	5.29855e-06
1	222825243	222842173	1	222952668	222965720	3029	2435	6	2.16241e-08	7.14841e-05
1	222952668	222965720	1	222972417	222978832	2435	707	7	2.04221e-14	2.19854e-10
1	222979111	222992949	1	222995420	223006743	1419	1181	6	3.27063e-12	2.40673e-08
1	223206083	223209445	1	223234344	223244573	787	2469	4	1.32289e-07	0.0003522
1	223234344	223244573	1	223325502	223331537	2469	2720	8	4.77453e-12	3.40253e-08
1	223286278	223292378	1	223325502	223331537	1818	2720	6	2.04999e-09	8.5941e-06
1	223552762	223559097	1	223569259	223574831	628	1035	5	4.76032e-12	3.39355e-08
1	223731620	223734600	1	223749776	223753252	809	697	3	3.112e-07	0.000739661
1	223827614	223832978	1	223967564	223975438	1506	1596	8	1.37766e-15	1.77432e-11
1	224022509	224025975	1	224031117	224036811	1177	1268	6	1.63507e-12	1.27664e-08
1	224050828	224053672	1	224070226	224072730	453	851	3	9.95222e-08	0.000274641
1	224158139	224163829	1	224205483	224207495	1814	793	3	5.10647e-06	0.00683878
1	224158139	224163829	1	224227025	224229327	1814	931	5	5.58376e-10	2.63366e-06
1	224158139	224163829	1	224239962	224242572	1814	772	3	4.71389e-06	0.00645681
1	224205483	224207495	1	224239962	224242572	793	772	3	3.98082e-07	0.000913734
1	224239962	224242572	1	224251638	224258070	772	2265	5	6.62933e-10	3.08028e-06
1	224858259	224862094	1	224918645	224924734	1821	1824	4	1.10638e-06	0.00213507
1	225145177	225148610	1	225165555	225172150	377	1953	4	2.76051e-09	1.12346e-05
1	225145177	225148610	1	225174056	225176319	377	333	11	1.27885e-36	1.89856e-31
1	225165555	225172150	1	232482093	232487374	1953	2377	4	4.12942e-06	0.00588318
1	225296750	225304550	1	225365799	225370273	2396	1109	9	1.95971e-17	3.33632e-13
1	225296750	225304550	1	225502813	225508139	2396	2044	4	5.09291e-06	0.00682363
1	225509449	225515141	1	225524656	225527422	2431	1171	10	2.24701e-19	4.95361e-15
1	225509449	225515141	1	225679100	225682218	2431	555	3	4.21449e-06	0.00597077
1	225524656	225527422	1	225538935	225543218	1171	1052	3	3.21799e-06	0.00491311
1	225679100	225682218	1	225780248	225786418	555	1365	3	7.52617e-07	0.00155471
1	225780248	225786418	1	225829314	225834889	1365	1270	7	2.15724e-14	2.313e-10
1	225890490	225891559	1	225913324	225918319	358	1466	3	2.50484e-07	0.000613695
1	225913324	225918319	1	225925989	225929723	1466	687	3	1.76323e-06	0.00309463
1	225913324	225918319	1	225929888	225935164	1466	2104	5	1.11142e-08	3.95759e-05
1	225929888	225935164	1	225981776	225988153	2104	1663	7	2.87282e-12	2.14146e-08
1	226372139	226376937	1	226421654	226439036	1704	4580	8	1.55364e-11	9.94071e-08
1	226421654	226439036	1	226562206	226571016	4580	3136	12	1.46595e-15	1.87705e-11
1	227154666	227160928	1	227218590	227227574	3330	1206	11	5.46574e-20	1.2936e-15
1	227386040	227389967	1	227427335	227435671	958	3884	7	4.37932e-12	3.14304e-08
1	227427335	227435671	1	227448399	227453500	3884	1388	5	1.74132e-07	0.000447156
1	227439519	227441629	1	227448399	227453500	158	1388	5	2.00465e-14	2.16139e-10
1	227448399	227453500	1	227506031	227507757	1388	125	3	8.95854e-09	3.26052e-05
1	227506031	227507757	1	227538617	227554042	125	3225	4	2.4186e-10	1.23161e-06
1	227691241	227716584	1	227854505	227863274	3865	1919	11	4.43817e-17	7.21334e-13
1	227873928	227876246	1	227993567	228000749	192	3464	4	1.81458e-09	7.68e-06
1	227993567	228000749	1	228035116	228040115	3464	2338	8	2.08262e-11	1.30077e-07
1	227993567	228000749	1	228063474	228067828	3464	887	4	8.12182e-07	0.00165557
1	228035116	228040115	1	228063474	228067828	2338	887	5	1.54917e-09	6.6589e-06
1	228063474	228067828	1	228085976	228088158	887	282	4	3.67475e-11	2.19262e-07
1	228063474	228067828	1	228140758	228145771	887	1646	3	5.33821e-06	0.00705501
1	228140758	228145771	1	228401240	228406896	1646	755	3	3.30185e-06	0.00500407
1	228401240	228406896	1	228415394	228425739	755	3121	5	2.91643e-09	1.1809e-05
1	228442247	228447861	1	228550307	228554112	1592	667	3	2.06475e-06	0.00349441
1	228550307	228554112	1	228686732	228692038	667	1912	3	3.56551e-06	0.00530184
1	228559498	228561568	1	228679276	228684698	178	1528	11	6.06514e-33	6.1608e-28
1	228686732	228692038	1	228755646	228760829	1912	2430	8	2.59692e-13	2.32819e-09
1	228755646	228760829	1	228772643	228780357	2430	1609	6	5.09825e-10	2.42786e-06
1	228755646	228760829	1	228785848	228789767	2430	887	4	1.9971e-07	0.000503824
1	228772643	228780357	1	228904713	228909707	1609	1477	5	3.05247e-09	1.23059e-05
1	228904713	228909707	1	228913361	228920887	1477	2173	4	9.66213e-07	0.00191293
1	228999439	229005763	1	229017652	229020098	2111	429	3	1.28155e-06	0.00240279
1	228999439	229005763	1	229134386	229141655	2111	1656	5	2.0645e-08	6.86645e-05
1	229500320	229513922	1	229522113	229523879	4376	155	8	4.91428e-20	1.17223e-15
1	229500320	229513922	1	229631486	229639780	4376	2067	8	4.95059e-11	2.87234e-07
1	229515006	229519166	1	229576315	229579702	1548	1004	3	6.43129e-06	0.00803187
1	229631486	229639780	1	229715016	229720611	2067	2067	7	1.14836e-11	7.60425e-08
1	229757519	229768286	1	229808210	229816082	3864	3037	15	8.32826e-22	2.50079e-17
1	229808210	229816082	1	229828031	229831095	3037	494	7	7.74251e-15	8.95753e-11
1	229808210	229816082	1	229847198	229850625	3037	606	5	8.52833e-10	3.87611e-06
1	229808210	229816082	1	229863783	229869421	3037	2758	8	2.71329e-11	1.65571e-07
1	229828031	229831095	1	229847198	229850625	494	606	3	4.66301e-08	0.000141037
1	229847198	229850625	1	229863783	229869421	606	2758	4	7.26106e-08	0.00020831
1	229863783	229869421	1	229905351	229913481	2758	1553	13	6.15603e-24	2.48933e-19
1	230037455	230041075	1	230119125	230124161	1792	1532	4	5.21233e-07	0.00114657
1	230241065	230245099	1	230367661	230370344	2095	482	3	1.77492e-06	0.00311131
1	230446056	230448059	1	230525730	230532544	354	3139	3	2.35716e-06	0.00386978
1	230525730	230532544	1	230660784	230662897	3139	263	3	9.6829e-07	0.00191597
1	230622127	230623452	1	230662918	230674127	75	3878	3	4.15037e-08	0.000127383
1	230662918	230674127	1	230714516	230733312	3878	3135	8	4.98246e-10	2.38073e-06
1	230852566	230856588	1	230862466	230869336	970	1400	3	4.30275e-06	0.00604947
1	231347395	231361033	1	231361388	231372540	2244	1373	6	1.23718e-10	6.66792e-07
1	231347395	231361033	1	235094524	235107624	2244	2515	4	8.8683e-06	0.00997249
1	231361388	231372540	1	231393505	231401198	1373	2115	6	8.69806e-11	4.81377e-07
1	231393505	231401198	1	232015267	232018195	2115	432	3	1.31597e-06	0.00245456
1	231553294	231560502	1	231625244	231627465	1555	987	5	3.46985e-10	1.71112e-06
1	231679832	231682747	1	231779767	231785226	240	2186	3	2.49356e-07	0.000611398
1	231779767	231785226	1	231816470	231820716	2186	2010	4	3.32794e-06	0.00503284
1	231779767	231785226	1	231863245	231869410	2186	1890	4	2.61306e-06	0.00419433
1	231816470	231820716	1	231863245	231869410	2010	1890	5	3.11304e-08	9.86838e-05
1	231931000	231935034	1	232007172	232011234	442	1916	6	5.43032e-14	5.43534e-10
1	232026935	232031751	1	232167266	232173706	1289	2123	5	6.14274e-09	2.31179e-05
1	232678728	232682013	1	232692038	232700458	426	2586	3	2.29992e-06	0.00379914
1	232985375	232992902	1	232999051	233005331	773	1207	4	7.13811e-09	2.64882e-05
1	232985375	232992902	1	233261166	233283308	773	3611	5	6.7542e-09	2.52135e-05
1	233093874	233101581	1	233130440	233139569	2511	2301	5	2.44849e-07	0.000602114
1	233130440	233139569	1	233229845	233239190	2301	2058	8	3.02007e-13	2.68477e-09
1	233140716	233144632	1	233229845	233239190	1268	2058	5	4.8535e-09	1.87138e-05
1	233140716	233144632	1	233261166	233283308	1268	3611	4	3.90934e-06	0.00565783
1	233229845	233239190	1	233261166	233283308	2058	3611	6	2.25942e-08	7.43091e-05
1	233254588	233259339	1	233261166	233283308	517	3611	4	1.12517e-07	0.000305715
1	233399960	233407269	1	233438027	233443100	1516	1732	6	4.7758e-11	2.77624e-07
1	233438027	233443100	1	233449498	233454812	1732	2039	6	2.78668e-10	1.40223e-06
1	233449498	233454812	1	233547873	233553235	2039	1238	5	4.11617e-09	1.61018e-05
1	233547873	233553235	1	233654905	233659162	1238	1170	3	5.2147e-06	0.00693647
1	233547873	233553235	1	233705960	233721473	1238	3721	7	1.92858e-11	1.21205e-07
1	233705960	233721473	1	233735178	233747683	3721	4883	10	1.92732e-11	1.21162e-07
1	233722356	233728463	1	233735178	233747683	1149	4883	11	2.10147e-18	4.10426e-14
1	233747738	233750588	1	233899934	233909174	434	3470	3	5.83945e-06	0.00751557
1	234070078	234078925	1	234266658	234271956	3185	2242	5	6.89207e-07	0.00144695
1	234351378	234362807	1	234429833	234441883	2499	2784	7	3.32627e-10	1.64643e-06
1	234474713	234477915	1	234488980	234491121	349	176	4	1.30959e-13	1.24005e-09
1	234904067	234909112	1	234978485	234991009	1737	2027	4	1.39231e-06	0.00256435
1	235094524	235107624	1	235325316	235348125	2515	3212	8	2.04173e-11	1.27862e-07
1	235866218	235868282	1	235876721	235883574	481	1822	4	5.54532e-09	2.11015e-05
1	235876721	235883574	1	235901890	235906907	1822	559	5	4.47709e-11	2.61803e-07
1	235876721	235883574	1	235936611	235942815	1822	1649	5	9.76039e-09	3.52397e-05
1	235901890	235906907	1	235936611	235942815	559	1649	3	1.35272e-06	0.00250635
1	235936611	235942815	1	235995921	236002824	1649	1949	15	3.42923e-30	2.78932e-25
1	235947095	235948827	1	235995921	236002824	134	1949	3	3.05811e-08	9.71458e-05
1	235995921	236002824	1	236107802	236120571	1949	2832	4	8.1302e-06	0.00941477
1	235995921	236002824	1	236125545	236130884	1949	1678	4	1.04073e-06	0.0020309
1	236107802	236120571	1	236125545	236130884	2832	1678	9	3.56703e-15	4.34961e-11
1	236125545	236130884	1	236243012	236252218	1678	2625	6	1.03351e-09	4.6211e-06
1	236340126	236345093	1	236435959	236437018	1914	76	3	5.20275e-09	1.99409e-05
1	237053166	237059312	1	237062602	237068194	1366	1806	4	3.4138e-07	0.000801878
1	237062602	237068194	1	237169395	237174669	1806	517	3	1.40518e-06	0.00258258
1	237430933	237437636	1	237840304	237848923	1605	797	3	3.59946e-06	0.00534036
1	237679287	237686041	1	237746641	237749817	1438	750	4	1.27191e-08	4.45507e-05
1	237679287	237686041	1	237767371	237770565	1438	708	3	1.82127e-06	0.00317445
1	237879438	237892081	1	237897744	237902040	3192	1342	9	1.40922e-15	1.81207e-11
1	237879438	237892081	1	237903941	237906652	3192	918	5	8.60371e-09	3.13946e-05
1	237879438	237892081	1	237932514	237946231	3192	2579	6	4.11648e-08	0.000126471
1	237879438	237892081	1	292913580	292914540	3192	59	3	1.11593e-08	3.97297e-05
1	238159700	238162964	1	238189824	238193446	1054	546	5	2.58776e-12	1.94882e-08
1	238218788	238231884	1	238332098	238336174	2747	1361	4	1.76305e-06	0.00309458
1	238322208	238326402	1	238399935	238403742	1033	1185	3	3.15769e-06	0.00484543
1	238332098	238336174	1	238399935	238403742	1361	1185	3	7.18088e-06	0.00866216
1	238443489	238448231	1	238462185	238472747	474	1677	3	8.6845e-07	0.00175272
1	238597017	238602399	1	238610893	238631147	538	3120	5	5.38735e-10	2.55012e-06
1	238799553	238803178	1	238891323	238902249	1300	4072	7	5.04308e-11	2.91883e-07
1	238803991	238807718	1	238891323	238902249	1544	4072	9	4.30753e-14	4.38557e-10
1	238891323	238902249	1	238934983	238940624	4072	2673	18	7.38705e-28	4.91612e-23
1	238903219	238907852	1	238934983	238940624	1739	2673	8	2.60556e-13	2.33495e-09
1	238934983	238940624	1	239015566	239020860	2673	1868	22	4.95379e-43	1.19508e-37
1	238934983	238940624	1	239141198	239146345	2673	1128	4	7.54582e-07	0.00155771
1	239122704	239131687	1	239169276	239174254	856	2546	4	2.08628e-07	0.000523718
1	239141198	239146345	1	239169276	239174254	1128	2546	4	6.22562e-07	0.00133059
1	239176951	239186109	1	239308436	239311657	1913	803	3	6.20931e-06	0.00782926
1	239572625	239576836	1	239609739	239612365	784	472	3	8.80451e-08	0.000246885
1	239717516	239725503	1	239983794	239988417	2758	1702	7	2.20217e-11	1.3694e-07
1	239983794	239988417	1	240244253	240247220	1702	1189	5	1.37374e-09	5.98479e-06
1	240235080	240238784	1	240244253	240247220	782	1189	4	7.04078e-09	2.61683e-05
1	240267884	240276273	1	240356136	240358761	2220	256	3	3.16996e-07	0.00075167
1	240267884	240276273	1	240361160	240373564	2220	1961	5	6.09464e-08	0.000178121
1	240361160	240373564	1	240402973	240408637	1961	1639	4	9.71733e-07	0.00192067
1	240864646	240877725	1	240891607	240898450	2603	964	4	3.64842e-07	0.000848165
1	241006051	241007392	1	241074624	241079376	105	2608	4	5.1111e-11	2.95497e-07
1	241027688	241028698	1	241074624	241079376	77	2608	8	2.40461e-24	1.03969e-19
1	241340502	241343904	1	241402994	241406821	537	547	3	4.40526e-08	0.000134332
1	241402994	241406821	1	241439223	241443626	547	609	3	6.42551e-08	0.000186762
1	241439223	241443626	1	241475073	241481728	609	1141	6	1.66842e-14	1.82229e-10
1	241999373	242002669	1	242036473	242041382	1294	2704	5	2.07242e-08	6.88955e-05
1	242036473	242041382	1	242141661	242145440	2704	2008	7	6.02566e-11	3.43785e-07
1	242036473	242041382	1	243741583	243746276	2704	1680	4	3.79229e-06	0.00553402
1	242141661	242145440	1	242188961	242194415	2008	2368	4	4.53651e-06	0.00628211
1	242205566	242214338	1	242402404	242414359	2188	3447	5	8.99403e-07	0.0018037
1	242329660	242334480	1	242398088	242401098	1548	727	3	2.45619e-06	0.00400061
1	242329660	242334480	1	242402404	242414359	1548	3447	4	7.12114e-06	0.00861664
1	242793284	242798119	1	242883483	242886643	1277	740	3	1.45798e-06	0.0026589
1	243104009	243108449	1	243123745	243134445	1282	915	4	1.77869e-08	6.00714e-05
1	243741583	243746276	1	243889907	243894746	1680	1733	4	6.57528e-07	0.00139215
1	243899950	243901391	1	243994472	244000884	95	2094	8	2.39278e-24	1.03669e-19
1	244110672	244117997	1	244121985	244126508	1437	2437	8	2.75277e-14	2.89308e-10
1	244266145	244275329	1	244279019	244291899	1622	1323	5	1.83876e-09	7.7684e-06
1	244391182	244394390	1	244409348	244414979	469	1198	3	3.0762e-07	0.000732465
1	244527510	244529575	1	244544011	244547408	190	1330	4	3.79672e-11	2.25589e-07
1	244611895	244621822	1	244621955	244628258	1080	1654	4	9.48278e-08	0.000263188
1	244857920	244866062	1	244889505	244895122	2345	1104	5	4.66347e-09	1.80367e-05
1	245142300	245146740	1	245161305	245171867	773	2213	3	8.55112e-06	0.00973607
1	245735449	245741335	1	245837152	245841242	1988	1593	4	9.166e-07	0.00183179
1	245735449	245741335	1	245846820	245851693	1988	530	3	2.01585e-06	0.00343341
1	246030410	246035071	1	246070790	246074955	1868	1224	5	2.51907e-09	1.03441e-05
1	246215680	246219735	1	246353760	246358376	1762	1418	7	2.76078e-13	2.46573e-09
1	246215680	246219735	1	246560051	246568868	1762	1929	5	1.79677e-08	6.0605e-05
1	246560051	246568868	1	246635381	246637688	1929	732	3	4.83075e-06	0.0065678
1	246560051	246568868	1	246674004	246680262	1929	2316	5	6.92294e-08	0.000199527
1	246592348	246595455	1	259834087	259837424	1435	415	3	3.65937e-07	0.000850432
1	246600250	246603201	1	246635381	246637688	1188	732	3	1.13738e-06	0.00218418
1	246635381	246637688	1	246674004	246680262	732	2316	4	7.6931e-08	0.000219135
1	247131238	247133466	1	247428551	247437924	181	2199	3	1.0866e-07	0.00029624
1	247311559	247315464	1	247428551	247437924	1446	2199	4	9.31298e-07	0.00185696
1	247735550	247740531	1	247740773	247754165	466	1620	3	7.44257e-07	0.00154164
1	247735550	247740531	1	247755964	247758930	466	1209	3	3.1013e-07	0.000737448
1	248106092	248109648	1	248197155	248211557	1226	2839	8	2.61793e-14	2.76094e-10
1	248106092	248109648	1	248267279	248273085	1226	3007	5	2.68157e-08	8.66098e-05
1	248251468	248254413	1	248267279	248273085	885	3007	7	4.26321e-13	3.70472e-09
1	248251468	248254413	1	248471731	248475614	885	707	3	4.24921e-07	0.000965205
1	248267279	248273085	1	248290582	248291648	3007	76	7	1.18531e-20	3.05492e-16
1	248267279	248273085	1	248430723	248433672	3007	434	3	3.81199e-06	0.00555551
1	248303040	248306478	1	248314807	248322041	1215	840	3	1.83513e-06	0.00319311
1	248430723	248433672	1	248450821	248463670	434	1607	5	6.74047e-12	4.68558e-08
1	248442000	248446160	1	248450821	248463670	1411	1607	4	2.44418e-07	0.00060118
1	248450821	248463670	1	248471731	248475614	1607	707	3	2.52671e-06	0.00408819
1	248450821	248463670	1	248489660	248493558	1607	1436	6	2.21126e-11	1.37425e-07
1	248450821	248463670	1	248521848	248524558	1607	792	4	2.4606e-08	8.02299e-05
1	248471731	248475614	1	248521848	248524558	707	792	5	2.25971e-12	1.71676e-08
1	248489660	248493558	1	248521848	248524558	1436	792	5	7.7857e-11	4.35081e-07
1	248750075	248753439	1	248793681	248806268	395	3548	4	3.58949e-08	0.000111998
1	248753847	248755725	1	248793681	248806268	660	3548	4	2.76901e-07	0.000668542
1	249306017	249309578	1	249337069	249343315	927	617	3	3.2471e-07	0.00076816
1	249836981	249839611	1	249849723	249854438	368	1181	3	1.42412e-07	0.000375477
1	250039186	250047673	1	250096231	250101482	1519	1620	6	3.24407e-11	1.95045e-07
1	250039186	250047673	1	250102478	250116172	1519	2568	9	6.11558e-16	8.24418e-12
1	250039186	250047673	1	268307660	268315874	1519	2388	4	1.56554e-06	0.00281302
1	250047795	250049093	1	250096231	250101482	113	1620	8	1.2879e-24	5.87991e-20
1	250102478	250116172	1	250171784	250186244	2568	3796	5	3.1196e-06	0.00479912
1	250118624	250124382	1	250151500	250154140	1926	691	3	4.04911e-06	0.00579956
1	250295143	250306162	1	250319495	250323162	2976	1088	6	1.65979e-10	8.70689e-07
1	250319495	250323162	1	250336490	250352933	1088	4099	4	3.52374e-06	0.00525556
1	250336490	250352933	1	250357777	250360782	4099	214	5	2.07267e-11	1.29547e-07
1	250336490	250352933	1	250441330	250453139	4099	4993	8	2.74524e-08	8.84632e-05
1	250357777	250360782	1	250435740	250440299	214	2170	3	1.72829e-07	0.000444201
1	250357777	250360782	1	250441330	250453139	214	4993	4	1.20496e-08	4.25073e-05
1	250435740	250440299	1	250441330	250453139	2170	4993	6	2.03937e-07	0.000513217
1	250606955	250608857	1	251434974	251446505	474	3439	23	1.11178e-56	4.68127e-51
1	251629621	251646148	1	252107620	252115391	5650	2642	6	1.29392e-06	0.00242213
1	252376664	252391039	1	252434865	252444240	2973	2900	10	1.33578e-14	1.48862e-10
1	252521025	252529565	1	252661635	252674977	1996	4804	6	1.00222e-07	0.000276322
1	252614070	252619159	1	252629725	252633664	1015	289	5	8.80073e-14	8.54694e-10
1	252614070	252619159	1	252661635	252674977	1015	4804	4	4.99834e-06	0.00672921
1	252629725	252633664	1	252661635	252674977	289	4804	3	4.56955e-06	0.00631679
1	252661635	252674977	1	252781364	252786947	4804	1264	8	2.1466e-12	1.63514e-08
1	252661635	252674977	1	252787359	252800920	4804	4788	11	8.45526e-12	5.73305e-08
1	252787359	252800920	1	252912783	252921032	4788	2349	9	7.39829e-12	5.09283e-08
1	252912783	252921032	1	252941174	252945123	2349	365	3	1.08718e-06	0.00210546
1	253026735	253030850	1	253161203	253175068	441	4076	4	9.66466e-08	0.000267645
1	253161203	253175068	1	253267492	253279405	4076	3307	10	1.0646e-12	8.60661e-09
1	253267492	253279405	1	253283979	253289394	3307	1505	9	5.38133e-15	6.39521e-11
1	253289737	253295434	1	253352546	253355911	1657	999	7	1.56113e-14	1.72078e-10
1	253289737	253295434	1	253356503	253362944	1657	2224	11	2.14606e-20	5.36574e-16
1	253356503	253362944	1	253388834	253393516	2224	2461	7	6.36912e-11	3.61632e-07
1	253356503	253362944	1	273077666	273083697	2224	1819	4	2.40542e-06	0.00393119
1	253388834	253393516	1	254162208	254180440	2461	6123	9	9.56933e-11	5.26031e-07
1	254120272	254122880	1	254162208	254180440	915	6123	4	8.59885e-06	0.00976846
1	254162208	254180440	1	254190860	254193775	6123	494	5	9.9893e-09	3.59561e-05
1	254285747	254293731	1	254392695	254403831	2368	3806	5	2.13509e-06	0.00358264
1	254392695	254403831	1	254415381	254421583	3806	2528	18	8.18727e-29	5.95249e-24
1	255018995	255024691	1	255084546	255088802	2498	1549	6	4.79244e-10	2.29665e-06
1	255206802	255211835	1	255221179	255228917	1575	1808	4	6.02342e-07	0.00129717
1	255221179	255228917	1	255265355	255278123	1808	3810	12	2.47863e-19	5.4303e-15
1	255242658	255246335	1	255265355	255278123	985	3810	12	1.75083e-22	5.7096e-18
1	255512887	255516049	1	255563879	255569865	749	1410	4	1.16979e-08	4.14457e-05
1	255512887	255516049	1	255747664	255754347	749	1807	3	4.2581e-06	0.0060089
1	256166572	256172042	1	256311212	256314653	1976	721	4	3.85297e-08	0.000119255
1	256311212	256314653	1	256320733	256327329	721	1843	4	2.91998e-08	9.34572e-05
1	256497468	256502834	1	256574433	256579691	1102	1167	6	6.70704e-13	5.61466e-09
1	256574433	256579691	1	256836433	256839837	1167	1122	7	3.03543e-15	3.72923e-11
1	257007995	257023586	1	257129418	257134706	3138	2091	10	9.02395e-16	1.18917e-11
1	257007995	257023586	1	257134770	257136453	3138	124	5	3.46689e-13	3.04639e-09
1	257007995	257023586	1	257222223	257232510	3138	3119	7	3.44491e-09	1.37315e-05
1	257134770	257136453	1	257222223	257232510	124	3119	4	2.04869e-10	1.05591e-06
1	257309370	257312664	1	257334503	257339403	768	1799	4	3.41108e-08	0.0001071
1	257334503	257339403	1	257399214	257407454	1799	3118	9	1.5643e-14	1.72338e-10
1	257621310	257625743	1	257635545	257640025	1229	1005	7	2.01773e-15	2.53016e-11
1	257762344	257769854	1	257869834	257876247	3167	1910	7	1.26912e-10	6.81582e-07
1	257762344	257769854	1	258962992	258964166	3167	73	3	2.08373e-08	6.92282e-05
1	257909630	257918023	1	257975120	257977496	2051	249	3	2.30137e-07	0.000570828
1	258039616	258049843	1	258062979	258065971	2312	447	3	1.9013e-06	0.00328322
1	258039616	258049843	1	258067080	258070991	2312	1478	5	1.84447e-08	6.20659e-05
1	258845148	258856483	1	258875450	258880656	4030	960	5	3.39717e-08	0.000106719
1	259164031	259168752	1	259324726	259329587	1689	1807	4	7.92203e-07	0.00162212
1	259172669	259176391	1	259324726	259329587	1288	1807	4	2.71023e-07	0.000656667
1	259172669	259176391	1	259330802	259336990	1288	1054	4	3.18327e-08	0.00010064
1	259503293	259505360	1	259578798	259585035	525	2592	3	4.32228e-06	0.00606863
1	259578798	259585035	1	259601454	259605495	2592	588	3	6.05994e-06	0.00770361
1	259826171	259833243	1	260044851	260048465	1411	1015	3	5.04155e-06	0.00677235
1	260618758	260635601	1	260836309	260844642	3464	2339	5	1.27426e-06	0.00239208
1	260994078	261001761	1	261013302	261033099	768	3876	7	9.26679e-13	7.57529e-09
1	261008877	261011791	1	261013302	261033099	342	3876	5	1.64884e-10	8.65583e-07
1	261013302	261033099	1	261042486	261043905	3876	312	3	3.03051e-06	0.00469609
1	261013302	261033099	1	261045622	261053607	3876	3350	9	2.61218e-11	1.59999e-07
1	261045622	261053607	1	261132735	261140451	3350	1770	7	1.1057e-10	6.01885e-07
1	261458474	261464277	1	261538722	261542572	785	2131	5	5.31958e-10	2.52251e-06
1	261785306	261794905	1	261815082	261822199	3871	1698	6	1.09791e-08	3.91276e-05
1	261810659	261814756	1	261918547	261932952	325	3355	3	2.22629e-06	0.00370373
1	261918547	261932952	1	262087806	262094385	3355	1984	5	4.89155e-07	0.00108819
1	262055120	262067852	1	262087806	262094385	1526	1984	5	1.01369e-08	3.64193e-05
1	262549736	262557754	1	262563848	262567354	661	938	5	3.76101e-12	2.72694e-08
1	262567960	262572162	1	262586484	262591103	1142	1516	4	8.37461e-08	0.000236171
1	262652643	262656461	1	262686264	262690025	1718	1671	6	8.12709e-11	4.52967e-07
1	262991107	262994664	1	263010286	263017662	330	2900	3	1.50846e-06	0.0027294
1	263000209	263002388	1	263010286	263017662	155	2900	3	1.55998e-07	0.000406203
1	263002828	263006055	1	263010286	263017662	1281	2900	5	2.78533e-08	8.9634e-05
1	263010286	263017662	1	263067042	263072271	2900	1581	7	1.87045e-11	1.17796e-07
1	263075355	263078494	1	263157483	263161519	549	1950	3	2.11424e-06	0.00355662
1	263075355	263078494	1	263189584	263195913	549	1734	4	7.72081e-09	2.84813e-05
1	263157483	263161519	1	263189584	263195913	1950	1734	12	5.11114e-23	1.82366e-18
1	263157483	263161519	1	263294150	263298141	1950	2098	4	2.51397e-06	0.00407191
1	263294150	263298141	1	263436191	263439084	2098	468	3	1.63214e-06	0.00290808
1	263294150	263298141	1	263440455	263443745	2098	426	4	5.98926e-09	2.25883e-05
1	263304984	263306280	1	263444061	263451334	117	2361	3	3.6069e-08	0.000112492
1	263444061	263451334	1	263509234	263526032	2361	4914	14	4.1669e-20	9.99568e-16
1	263509234	263526032	1	263619376	263628627	4914	2049	6	1.33186e-07	0.000354234
1	263586221	263590032	1	263619376	263628627	633	2049	5	1.49589e-10	7.91753e-07
1	263619376	263628627	1	263676721	263684031	2049	1980	8	8.86375e-14	8.60421e-10
1	263619376	263628627	1	263685562	263690933	2049	1930	4	2.19984e-06	0.00366863
1	263676721	263684031	1	263846465	263855937	1980	2519	4	5.47011e-06	0.00717426
1	263685562	263690933	1	263846465	263855937	1930	2519	4	4.94865e-06	0.00667929
1	263846465	263855937	1	263878994	263895938	2519	4049	10	6.96135e-14	6.85468e-10
1	263878994	263895938	1	263901493	263909737	4049	2144	11	2.45258e-16	3.53718e-12
1	264057498	264060960	1	264082301	264088957	1204	1125	3	4.27014e-06	0.00602188
1	264687427	264693922	1	264694562	264706122	1345	4495	5	3.05266e-07	0.000727349
1	265247155	265250569	1	265276132	265280003	903	1450	4	2.75581e-08	8.87523e-05
1	265457703	265466712	1	265482857	265484765	1738	578	3	1.74893e-06	0.00307334
1	265457703	265466712	1	265494341	265498059	1738	733	5	1.36986e-10	7.30326e-07
1	265457703	265466712	1	265501089	265506511	1738	1014	7	2.41737e-14	2.56471e-10
1	265482857	265484765	1	265494341	265498059	578	733	4	3.0443e-10	1.51747e-06
1	265548035	265552887	1	265603383	265613580	1333	2927	4	2.08541e-06	0.00352131
1	265770834	265775418	1	265788192	265791415	1580	398	4	1.47176e-09	6.36193e-06
1	265791706	265800865	1	265805307	265807983	1018	1151	3	2.77143e-06	0.00438555
1	265791706	265800865	1	266017644	266024900	1018	782	4	3.78905e-09	1.49684e-05
1	266017644	266024900	1	266043651	266061999	782	2489	5	1.12949e-09	5.006e-06
1	266462804	266474927	1	266534129	266542133	2389	2855	15	2.63685e-25	1.30184e-20
1	266921332	266933278	1	266933957	266938800	3327	560	4	1.11701e-07	0.00030371
1	266921332	266933278	1	266938947	266941362	3327	284	3	1.45018e-06	0.00264819
1	266921332	266933278	1	266941936	266954302	3327	1360	4	3.73221e-06	0.00547419
1	266921332	266933278	1	266966796	266986139	3327	5633	6	4.72432e-06	0.00646442
1	266941936	266954302	1	266954338	266963424	1360	885	3	3.00218e-06	0.00466193
1	266954338	266963424	1	266966796	266986139	885	5633	9	5.39512e-15	6.40225e-11
1	266966796	266986139	1	267002904	267007761	5633	1482	5	1.47119e-06	0.00267863
1	266966796	266986139	1	267102174	267111013	5633	1964	9	6.39027e-12	4.46554e-08
1	267002904	267007761	1	267102174	267111013	1482	1964	5	8.34045e-09	3.05178e-05
1	267028535	267033698	1	267102174	267111013	1501	1964	4	6.90696e-07	0.00144889
1	267102174	267111013	1	267116446	267122022	1964	1363	6	5.35716e-11	3.08296e-07
1	267273604	267276622	1	267314144	267328569	1266	4096	6	2.70928e-09	1.10482e-05
1	267314144	267328569	1	267354739	267365985	4096	3753	16	9.35622e-22	2.78513e-17
1	267354739	267365985	1	267369293	267377283	3753	1515	14	2.1084e-24	9.26717e-20
1	267354739	267365985	1	267432416	267436940	3753	1758	5	4.68369e-07	0.00104865
1	267369293	267377283	1	267432416	267436940	1515	1758	6	5.19875e-11	3.00156e-07
1	267539998	267547431	1	267644521	267648865	1979	1345	4	4.61163e-07	0.00103514
1	267539998	267547431	1	267651476	267655425	1979	1842	5	2.53918e-08	8.24752e-05
1	267651476	267655425	1	267760609	267763582	1842	763	4	3.65099e-08	0.000113666
1	267651476	267655425	1	267872465	267875868	1842	917	3	8.23783e-06	0.00950054
1	267904697	267912209	1	267922996	267924078	2992	86	3	2.88969e-08	9.26272e-05
1	267904697	267912209	1	267997132	268006015	2992	2056	5	3.32741e-07	0.000783491
1	267979476	267991610	1	267997132	268006015	2131	2056	11	1.42747e-19	3.21706e-15
1	267997132	268006015	1	268063722	268070904	2056	2198	4	3.71603e-06	0.00545611
1	268071754	268086615	1	268089206	268099621	2938	1182	5	1.99591e-08	6.66129e-05
1	268089206	268099621	1	268307660	268315874	1182	2388	6	7.34005e-11	4.11804e-07
1	268253302	268258434	1	268307660	268315874	1687	2388	4	2.36601e-06	0.00387902
1	268502174	268506208	1	268573761	268579167	789	2470	6	8.03322e-12	5.47311e-08
1	268779136	268785026	1	268792860	268795065	1304	713	3	1.38882e-06	0.00255917
1	269006970	269019246	1	269047034	269053618	4003	1884	5	8.98899e-07	0.00180303
1	269006970	269019246	1	269068727	269072600	4003	1157	4	4.08764e-06	0.00584096
1	269307195	269326388	1	269326718	269341116	3961	4746	12	3.40454e-14	3.5326e-10
1	269326718	269341116	1	269396180	269401591	4746	1254	5	2.82563e-07	0.000680047
1	269396180	269401591	1	269524756	269530212	1254	1620	5	1.40041e-09	6.08977e-06
1	269524756	269530212	1	269551164	269560922	1620	3240	7	4.76448e-11	2.77042e-07
1	269614566	269619800	1	269668447	269677904	2050	1684	6	2.4346e-10	1.23887e-06
1	269614566	269619800	1	269679124	269689959	2050	3302	7	2.75366e-10	1.38726e-06
1	269668447	269677904	1	269679124	269689959	1684	3302	7	7.09752e-11	3.99993e-07
1	269679124	269689959	1	269768718	269773927	3302	1427	5	8.99063e-08	0.00025134
1	269986029	269992835	1	270115738	270124640	2329	2098	5	1.0757e-07	0.000293682
1	270115738	270124640	1	270219126	270226380	2098	2301	9	4.10939e-15	4.96533e-11
1	270390275	270394482	1	270482677	270484280	1187	150	3	9.7169e-09	3.51006e-05
1	270487491	270489016	1	270552197	270556832	119	1770	3	1.60071e-08	5.46253e-05
1	270511576	270513549	1	270552197	270556832	254	1770	3	1.57161e-07	0.000408782
1	270720294	270728341	1	270855601	270860414	2064	2475	13	6.03652e-23	2.13588e-18
1	270855601	270860414	1	270916316	270921868	2475	3093	9	2.48084e-13	2.23167e-09
1	270916316	270921868	1	270982929	270984193	3093	76	4	2.71669e-11	1.65683e-07
1	271819260	271824801	1	271941316	271944598	1680	938	3	6.70103e-06	0.00826519
1	271941316	271944598	1	271956688	271959534	938	729	6	1.51735e-14	1.676e-10
1	271956688	271959534	1	271993577	271996866	729	979	3	6.29973e-07	0.00134467
1	272299686	272303734	1	272328541	272345819	534	3148	5	5.4263e-10	2.56623e-06
1	272328541	272345819	1	272365900	272372956	3148	2990	6	9.00317e-08	0.000251624
1	272353446	272358685	1	272365900	272372956	1139	2990	8	2.19971e-14	2.35483e-10
1	272703547	272708385	1	272716732	272722514	1320	1929	11	3.71644e-22	1.15013e-17
1	272897739	272900315	1	272910763	272920886	1204	2927	5	2.14633e-08	7.10078e-05
1	272900432	272910107	1	272910763	272920886	1211	2927	7	3.13703e-12	2.31726e-08
1	272910763	272920886	1	272996463	273003998	2927	2294	5	5.10501e-07	0.00112784
1	273077666	273083697	1	273294462	273301694	1819	1643	7	9.60558e-13	7.84017e-09
1	273606426	273612413	1	273669197	273679063	2417	2324	8	1.16604e-12	9.36611e-09
1	273657557	273661886	1	273669197	273679063	871	2324	11	2.95962e-23	1.08894e-18
1	273669197	273679063	1	273753443	273758403	2324	3181	7	5.04695e-10	2.40666e-06
1	273741223	273750484	1	273753443	273758403	3200	3181	8	1.24873e-10	6.72332e-07
1	273741223	273750484	1	273827705	273834160	3200	1874	5	2.93695e-07	0.00070306
1	273753443	273758403	1	273827705	273834160	3181	1874	10	3.49015e-16	4.89396e-12
1	273753443	273758403	1	273838342	273845425	3181	978	6	1.30739e-10	6.99479e-07
1	273827705	273834160	1	273838342	273845425	1874	978	5	8.38874e-10	3.82249e-06
1	273939805	273947640	1	274040487	274046374	2044	1797	4	1.64492e-06	0.00292642
1	274040487	274046374	1	274056972	274063224	1797	1901	7	2.43269e-12	1.83855e-08
1	274056972	274063224	1	274078430	274087129	1901	2135	5	4.31399e-08	0.000131814
1	274056972	274063224	1	274109885	274116409	1901	1629	4	8.39021e-07	0.00170255
1	274078430	274087129	1	274109885	274116409	2135	1629	6	2.54421e-10	1.29031e-06
1	274186913	274188791	1	274229330	274232188	1042	851	3	1.20583e-06	0.00228893
1	274660545	274676737	1	274676755	274684053	1658	699	7	1.28779e-15	1.66804e-11
1	274726501	274730214	1	274767571	274771319	1537	700	3	2.14753e-06	0.00359978
1	274772606	274778234	1	274808417	274811968	1353	1199	3	7.307e-06	0.00877452
1	274884664	274897091	1	275020032	275028366	2709	2388	7	2.01654e-10	1.04111e-06
1	275020032	275028366	1	275156963	275160265	2388	696	3	7.84651e-06	0.00919916
1	275324466	275328227	1	275361870	275366372	683	1686	8	3.83436e-18	7.32692e-14
1	275428670	275432823	1	275463240	275464848	1981	182	5	2.42725e-13	2.18624e-09
1	275428670	275432823	1	275609159	275612162	1981	838	3	7.8225e-06	0.00918114
1	275586715	275598325	1	275684540	275689120	2712	1542	4	2.73993e-06	0.00434768
1	275609159	275612162	1	275684540	275689120	838	1542	4	2.6143e-08	8.4669e-05
1	275684540	275689120	1	275704529	275708107	1542	988	3	6.06042e-06	0.00770375
1	275752930	275758191	1	275857134	275862158	1988	493	3	1.62372e-06	0.00289575
1	275940629	275942104	1	275947799	275956438	119	2956	4	1.39974e-10	7.44203e-07
1	275947799	275956438	1	276043995	276048567	2956	1915	7	8.03294e-11	4.47837e-07
1	276043995	276048567	1	276063866	276069146	1915	1476	5	7.21296e-09	2.67426e-05
1	276043995	276048567	1	276071905	276082527	1915	2599	5	1.17753e-07	0.000318208
1	276071905	276082527	1	276300022	276304140	2599	1484	4	1.99326e-06	0.00340134
1	276071905	276082527	1	276361952	276367293	2599	1508	4	2.12318e-06	0.00356779
1	276300022	276304140	1	276417558	276420258	1484	252	3	9.05273e-08	0.000252777
1	276361952	276367293	1	276417558	276420258	1508	252	5	3.20044e-13	2.82864e-09
1	276518897	276522843	1	276801657	276817299	1011	5053	4	5.99801e-06	0.00764962
1	276738289	276755890	1	276801657	276817299	2609	5053	13	1.1823e-17	2.08774e-13
1	276801657	276817299	1	276986267	276990499	5053	1224	7	1.47359e-10	7.80728e-07
1	276986267	276990499	1	277022758	277027471	1224	1309	4	6.15529e-08	0.000179695
1	276986267	276990499	1	277056305	277060909	1224	1144	3	4.71452e-06	0.00645684
1	277022758	277027471	1	277056305	277060909	1309	1144	4	4.70407e-08	0.000142124
1	277056305	277060909	1	277129561	277136888	1144	4513	6	2.63776e-09	1.07752e-05
1	277129561	277136888	1	277201035	277203113	4513	259	5	8.7351e-11	4.83176e-07
1	277129561	277136888	1	277213456	277221637	4513	1900	9	6.75823e-13	5.65529e-09
1	277129561	277136888	1	298761867	298765870	4513	1220	4	8.04372e-06	0.0093603
1	277201035	277203113	1	277213456	277221637	259	1900	6	2.05385e-15	2.5709e-11
1	277222574	277225865	1	277352743	277360516	1796	2299	4	2.60668e-06	0.00418726
1	277352743	277360516	1	277448514	277467933	2299	2099	5	1.01165e-07	0.000278487
1	277444091	277446055	1	277470877	277480467	248	2190	3	2.76674e-07	0.000668148
1	277448514	277467933	1	277470877	277480467	2099	2190	7	1.90602e-11	1.19929e-07
1	277470877	277480467	1	277598083	277605953	2190	2279	6	2.16607e-09	9.04277e-06
1	277658798	277660203	1	277726306	277730725	104	1847	3	1.21008e-08	4.26665e-05
1	277822754	277829040	1	277881260	277884962	992	687	3	5.48699e-07	0.00119867
1	277822754	277829040	1	277885255	277893473	992	2444	8	1.47054e-15	1.88066e-11
1	278091681	278094917	1	278107242	278110691	539	1296	5	6.81437e-12	4.7354e-08
1	278134346	278139963	1	278161046	278162606	2779	130	3	8.07975e-08	0.000228793
1	278134346	278139963	1	278181832	278186932	2779	1513	5	5.1328e-08	0.00015354
1	278286899	278295588	1	278372812	278378465	1680	920	4	5.33239e-08	0.000158461
1	278372812	278378465	1	278404493	278409243	920	1504	3	4.54949e-06	0.00629622
1	278509822	278514454	1	278526017	278534009	719	4130	5	9.16781e-09	3.32984e-05
1	278526017	278534009	1	278610570	278616807	4130	2389	5	3.30643e-06	0.00500957
1	278526017	278534009	1	278618172	278621137	4130	1073	5	6.63795e-08	0.000192253
1	278526017	278534009	1	278687059	278690103	4130	1061	4	3.28832e-06	0.00499033
1	278526017	278534009	1	278704002	278711042	4130	3245	6	6.9727e-07	0.00145992
1	278618172	278621137	1	278687059	278690103	1073	1061	3	2.54324e-06	0.00411023
1	278687059	278690103	1	278704002	278711042	1061	3245	9	1.99153e-16	2.92794e-12
1	278704002	278711042	1	278719219	278722450	3245	285	3	1.3603e-06	0.00251644
1	278729617	278741720	1	278894819	278907714	4556	3883	7	1.87359e-07	0.000476411
1	278802718	278805485	1	278894819	278907714	304	3883	3	2.81916e-06	0.00444472
1	278820934	278825879	1	278894819	278907714	2517	3883	7	3.41064e-09	1.36077e-05
1	278894819	278907714	1	279075884	279097212	3883	3989	9	1.2184e-10	6.57419e-07
1	279075884	279097212	1	279099129	279105360	3989	560	6	1.80261e-11	1.14048e-07
1	279274607	279279713	1	279333287	279334328	2320	82	3	1.16671e-08	4.13501e-05
1	279274607	279279713	1	279335120	279340172	2320	2070	8	3.37521e-13	2.96951e-09
1	279281804	279286821	1	279335120	279340172	897	2070	8	1.75085e-16	2.59385e-12
1	279602508	279605832	1	279836007	279846991	1776	4938	7	1.6248e-09	6.95299e-06
1	279728380	279730646	1	279761647	279767266	195	2170	5	5.42157e-13	4.62612e-09
1	279728380	279730646	1	279836007	279846991	195	4938	3	1.52752e-06	0.00275754
1	279761647	279767266	1	279836007	279846991	2170	4938	14	1.3898e-20	3.55482e-16
1	279836007	279846991	1	279872867	279876572	4938	867	12	8.37406e-22	2.50768e-17
1	279836007	279846991	1	279877657	279885087	4938	2469	13	4.35719e-18	8.23699e-14
1	279836007	279846991	1	279921843	279927463	4938	1896	5	2.56551e-06	0.0041374
1	279877657	279885087	1	279917429	279921620	2469	1563	10	4.66209e-18	8.77432e-14
1	279917429	279921620	1	279937607	279941630	1563	1633	7	3.20342e-13	2.8301e-09
1	279921843	279927463	1	279937607	279941630	1896	1633	11	3.18214e-21	8.86556e-17
1	279937607	279941630	1	279974976	279986589	1633	3956	5	4.22452e-07	0.00096097
1	279974976	279986589	1	280031436	280034057	3956	185	4	2.65492e-09	1.08338e-05
1	279974976	279986589	1	280034724	280041425	3956	2073	5	1.35096e-06	0.00250439
1	280034724	280041425	1	280093216	280095638	2073	783	4	6.47428e-08	0.000187948
1	280034724	280041425	1	280117822	280123309	2073	1814	5	2.96041e-08	9.44804e-05
1	280117822	280123309	1	280282151	280290650	1814	2810	4	5.95598e-06	0.00761431
1	280160693	280165279	1	280279439	280281111	2026	187	3	9.37818e-08	0.000260801
1	280282151	280290650	1	280368049	280371932	2810	1132	5	1.29312e-08	4.51668e-05
1	280282151	280290650	1	280541652	280546144	2810	725	5	1.41579e-09	6.14635e-06
1	280368049	280371932	1	280530868	280534743	1132	1512	3	8.57005e-06	0.00974917
1	280476257	280479735	1	280530868	280534743	732	1512	3	2.337e-06	0.00384334
1	280530868	280534743	1	280541652	280546144	1512	725	5	6.47618e-11	3.67415e-07
1	280588511	280612916	1	280661889	280667252	5907	678	13	2.4603e-24	1.05946e-19
1	280588511	280612916	1	280691698	280694799	5907	577	4	1.21914e-06	0.00230882
1	280588511	280612916	1	280695883	280707011	5907	4180	21	2.82406e-26	1.56537e-21
1	280772702	280776190	1	280898899	280909595	1234	2484	6	1.19937e-10	6.48222e-07
1	280777338	280781234	1	280898899	280909595	498	2484	4	2.19036e-08	7.22168e-05
1	280809039	280812035	1	280898899	280909595	436	2484	3	2.18622e-06	0.00365023
1	281122736	281132976	1	281135134	281142337	3193	1827	10	2.81671e-16	4.02678e-12
1	281135134	281142337	1	281169622	281178201	1827	2394	4	3.26865e-06	0.00496723
1	281225501	281232503	1	281243744	281250724	3250	2104	11	1.83611e-17	3.14354e-13
1	281259971	281269094	1	281275536	281284497	1009	2577	9	1.61075e-17	2.78919e-13
1	281346864	281353666	1	281453250	281458867	1563	1581	10	5.4977e-20	1.29971e-15
1	281458959	281465906	1	281611713	281624774	1981	3684	6	2.03135e-08	6.76784e-05
1	281458959	281465906	1	281632513	281643917	1981	3868	5	9.71292e-07	0.0019203
1	281611713	281624774	1	281632513	281643917	3684	3868	16	2.83919e-22	8.98285e-18
1	281625800	281632511	1	281632513	281643917	1994	3868	5	1.0027e-06	0.00196991
1	281632513	281643917	1	281753278	281759758	3868	1184	8	2.30654e-13	2.08725e-09
1	281632513	281643917	1	281760141	281766661	3868	2224	10	1.3052e-14	1.45759e-10
1	281760141	281766661	1	281796509	281797703	2224	86	11	8.98716e-35	1.12896e-29
1	282123095	282133734	1	282157585	282167090	1788	3543	5	3.84011e-07	0.000885961
1	282137953	282139807	1	282157585	282167090	145	3543	3	2.32379e-07	0.000575708
1	282303722	282313940	1	282389423	282394758	2183	1020	11	8.47683e-23	2.93099e-18
1	282395504	282400363	1	282496968	282504729	2058	1756	6	3.19541e-10	1.5861e-06
1	282936455	282942338	1	283073597	283078151	1592	741	3	2.82683e-06	0.00445296
1	283053549	283059325	1	283073597	283078151	1364	741	3	1.7823e-06	0.00312109
1	283064439	283068077	1	283079178	283083671	1143	670	3	7.7771e-07	0.00159815
1	283079178	283083671	1	283158320	283165940	670	3243	5	1.94776e-09	8.19953e-06
1	283084581	283087610	1	283158320	283165940	1384	3243	6	1.15416e-09	5.10359e-06
1	283158320	283165940	1	283192317	283198433	3243	1543	6	2.1975e-09	9.15605e-06
1	283192317	283198433	1	283400602	283408557	1543	1650	7	3.14761e-13	2.78893e-09
1	283224863	283230967	1	283400602	283408557	2004	1650	9	1.39529e-16	2.11129e-12
1	283400602	283408557	1	283420758	283424512	1650	1934	12	2.55561e-23	9.51835e-19
1	283561461	283579275	1	283647387	283655542	5112	2241	6	2.81736e-07	0.000678559
1	283647387	283655542	1	283690973	283697312	2241	879	12	7.77638e-26	4.04631e-21
1	283714089	283716795	1	283763454	283767955	915	980	3	1.24679e-06	0.00234924
1	284171750	284180690	1	284240372	284245856	2980	3696	9	6.16222e-12	4.31897e-08
1	284240372	284245856	1	284331008	284333624	3696	399	3	5.48296e-06	0.00718731
1	284539075	284544429	1	284601261	284606025	1772	1245	5	2.10952e-09	8.82448e-06
1	284546161	284552344	1	284601261	284606025	1477	1245	9	7.20796e-19	1.48565e-14
1	284689500	284695888	1	284697144	284705584	1874	2714	4	5.90466e-06	0.0075712
1	284689500	284695888	1	284751164	284758678	1874	2353	4	3.37466e-06	0.00508501
1	284697144	284705584	1	284751164	284758678	2714	2353	17	6.96999e-30	5.56279e-25
1	284751164	284758678	1	284864048	284865592	2353	123	3	4.15265e-08	0.000127434
1	285006810	285011624	1	297472458	297476373	1304	1033	3	4.20022e-06	0.00595373
1	285207690	285215085	1	285276130	285283387	2172	988	5	1.83708e-09	7.76283e-06
1	285342205	285343780	1	285416267	285422002	157	1633	3	2.90202e-08	9.29383e-05
1	285467592	285473132	1	285488295	285489529	1445	78	4	1.43861e-12	1.13367e-08
1	285488295	285489529	1	285584645	285590090	78	832	3	4.621e-10	2.22051e-06
1	285650258	285655032	1	285696180	285700553	2884	423	5	1.09566e-10	5.96727e-07
1	285705263	285710027	1	285786959	285792431	1829	2073	4	1.8639e-06	0.00323337
1	285786959	285792431	1	285809571	285813163	2073	915	6	6.84567e-12	4.75248e-08
1	285933736	285938744	1	285957430	285959045	1370	344	3	1.81441e-07	0.000463918
1	285933736	285938744	1	285959236	285963830	1370	1193	3	7.47121e-06	0.00890922
1	285959236	285963830	1	286076495	286082467	1193	2091	4	3.56661e-07	0.000831424
1	286164580	286168962	1	286207267	286211998	1193	1373	3	7.51999e-06	0.00894869
1	286169631	286176832	1	286207267	286211998	3471	1373	11	3.5605e-19	7.64288e-15
1	286207267	286211998	1	286263070	286272033	1373	3413	7	2.17298e-11	1.35363e-07
1	286263070	286272033	1	286306757	286311666	3413	1629	10	1.74746e-16	2.59235e-12
1	286263070	286272033	1	286410895	286414708	3413	1651	6	4.43196e-09	1.72197e-05
1	286306757	286311666	1	286410895	286414708	1629	1651	5	5.63866e-09	2.14144e-05
1	286352284	286354787	1	286410895	286414708	997	1651	4	6.85062e-08	0.000197738
1	286410895	286414708	1	286725876	286731837	1651	2524	5	4.91218e-08	0.000147627
1	286417720	286420388	1	286725876	286731837	280	2524	3	6.08898e-07	0.00130837
1	286553931	286555915	1	286725876	286731837	291	2524	3	6.83484e-07	0.00143778
1	286632131	286634831	1	286725876	286731837	204	2524	5	1.44816e-12	1.13992e-08
1	286639980	286642558	1	286725876	286731837	192	2524	6	1.83909e-15	2.31436e-11
1	286738225	286743281	1	286755265	286760513	2681	1555	7	9.68114e-12	6.50595e-08
1	286972735	286981724	1	286996861	287000469	2585	1418	4	1.63123e-06	0.00290744
1	286972735	286981724	1	287021955	287026057	2585	1831	5	9.19722e-08	0.000256185
1	287001996	287003586	1	287021955	287026057	438	1831	4	3.88903e-09	1.53121e-05
1	287021955	287026057	1	287059996	287063183	1831	621	11	5.12599e-26	2.73424e-21
1	287021955	287026057	1	287063792	287067589	1831	1073	4	1.38367e-07	0.000365951
1	287534442	287538433	1	287569483	287572362	2045	466	6	1.10285e-13	1.05797e-09
1	287569483	287572362	1	287587347	287597669	466	2933	10	1.42517e-22	4.69811e-18
1	287587347	287597669	1	287653076	287660497	2933	2637	7	6.88284e-10	3.18622e-06
1	287587347	287597669	1	287663383	287668308	2933	1385	6	6.39134e-10	2.98145e-06
1	287600394	287601461	1	287653076	287660497	89	2637	8	8.81258e-24	3.49044e-19
1	287675328	287679853	1	287870054	287875928	1388	2038	4	5.8666e-07	0.00126867
1	287797755	287815974	1	287870054	287875928	3670	2038	5	8.63557e-07	0.00174434
1	287797755	287815974	1	287915310	287925414	3670	4058	6	1.27756e-06	0.00239657
1	287876069	287880089	1	287915310	287925414	734	4058	4	7.17637e-07	0.00149379
1	287998731	288003323	1	288020911	288028387	1671	2952	8	4.16874e-13	3.63155e-09
1	288029245	288034227	1	288172475	288175811	1914	295	4	9.53268e-10	4.2867e-06
1	288176287	288180371	1	288280520	288287714	1003	1466	4	4.37371e-08	0.000133455
1	288176287	288180371	1	288287809	288295903	1003	1617	4	6.45908e-08	0.000187584
1	288287809	288295903	1	288304281	288307472	1617	848	3	4.42796e-06	0.00617471
1	288304281	288307472	1	288350232	288359069	848	2933	6	3.44441e-11	2.06272e-07
1	288350232	288359069	1	288409750	288414367	2933	1864	6	3.70969e-09	1.46904e-05
1	288409750	288414367	1	288419950	288428080	1864	2232	5	4.87436e-08	0.000146615
1	288419950	288428080	1	288455948	288459405	2232	844	6	6.56518e-12	4.57421e-08
1	288699369	288702873	1	288720691	288726274	439	2083	3	1.31934e-06	0.0024591
1	288720691	288726274	1	288964263	288971524	2083	2648	5	1.95022e-07	0.000493591
1	288964263	288971524	1	289010656	289013918	2648	501	6	8.00316e-13	6.6162e-09
1	289129413	289133478	1	289180133	289183544	1762	1101	5	1.11332e-09	4.94257e-06
1	290193303	290201256	1	290209098	290213955	1883	1826	5	1.90229e-08	6.38395e-05
1	290209098	290213955	1	290227668	290232564	1826	1403	10	7.87608e-20	1.82939e-15
1	290209098	290213955	1	290259435	290267810	1826	1869	4	1.23126e-06	0.00232699
1	290278087	290284870	1	290344064	290356816	2703	3940	5	4.77762e-06	0.00651803
1	290344064	290356816	1	290436099	290443903	3940	2224	5	1.86301e-06	0.00323235
1	290436099	290443903	1	290469941	290472779	2224	670	7	7.44701e-15	8.66286e-11
1	290469941	290472779	1	290659018	290662948	670	1397	3	1.41666e-06	0.00260002
1	290659018	290662948	1	290672742	290678780	1397	1940	4	4.95281e-07	0.00109963
1	290659018	290662948	1	290779812	290790673	1397	2511	4	1.37177e-06	0.00253351
1	290667170	290670434	1	290779812	290790673	687	2511	3	8.76417e-06	0.00989734
1	290672742	290678780	1	290779812	290790673	1940	2511	9	4.45352e-15	5.35978e-11
1	290897680	290918472	1	290941978	290949345	4714	2009	14	2.51858e-21	7.0913e-17
1	290897680	290918472	1	291054492	291059511	4714	1294	5	3.18811e-07	0.00075572
1	290941978	290949345	1	291054492	291059511	2009	1294	4	4.20005e-07	0.000956096
1	290941978	290949345	1	291060159	291063580	2009	627	3	3.43592e-06	0.00515638
1	291060159	291063580	1	291095416	291105040	627	2303	4	4.06122e-08	0.000124917
1	291064525	291068660	1	291095416	291105040	1369	2303	4	9.00456e-07	0.00180564
1	291095416	291105040	1	291105999	291115879	2303	3228	9	1.91285e-13	1.7595e-09
1	291095416	291105040	1	291471166	291481483	2303	2088	4	4.74077e-06	0.00648275
1	291491065	291495065	1	291509813	291514612	676	1842	3	3.3205e-06	0.00502444
1	291604338	291611686	1	291658593	291670460	1591	1813	6	8.36059e-11	4.64761e-07
1	291611721	291613873	1	291658593	291670460	253	1813	3	1.66883e-07	0.000430796
1	291658593	291670460	1	291832129	291836910	1813	1836	4	1.11582e-06	0.00214978
1	291832129	291836910	1	291863299	291870092	1836	1923	4	1.40756e-06	0.00258652
1	291832129	291836910	1	292036486	292046750	1836	4227	5	1.03317e-06	0.00201783
1	292036486	292046750	1	292048383	292055986	4227	3220	8	1.19644e-09	5.27519e-06
1	292048383	292055986	1	292161247	292165971	3220	2127	5	5.62289e-07	0.00122382
1	292463065	292465143	1	292475371	292484402	308	2293	6	1.80672e-14	1.96094e-10
1	292475371	292484402	1	292519787	292524374	2293	1703	6	5.06128e-10	2.41242e-06
1	292475371	292484402	1	292611985	292619067	2293	2183	4	5.54801e-06	0.00725125
1	292475371	292484402	1	292774272	292778953	2293	1428	4	1.04557e-06	0.00203885
1	292519787	292524374	1	292611985	292619067	1703	2183	4	1.7249e-06	0.00303903
1	292611985	292619067	1	292625255	292631786	2183	1617	9	2.50406e-16	3.60409e-12
1	292631797	292635333	1	292762517	292766986	1443	785	4	1.54693e-08	5.3003e-05
1	292631797	292635333	1	292774272	292778953	1443	1428	5	1.50324e-09	6.48379e-06
1	292762517	292766986	1	292774272	292778953	785	1428	5	7.24356e-11	4.07143e-07
1	292774272	292778953	1	292812711	292816118	1428	1278	5	8.21914e-10	3.75326e-06
1	292902422	292913259	1	292925638	292929077	4584	327	7	7.54742e-15	8.76526e-11
1	292902422	292913259	1	292940607	292950037	4584	3117	6	1.00735e-06	0.0019776
1	292940607	292950037	1	292991616	292997478	3117	2304	6	1.84907e-08	6.22107e-05
1	292991616	292997478	1	293007530	293012007	2304	1891	5	6.11826e-08	0.000178737
1	292991616	292997478	1	293221954	293226030	2304	626	3	5.14343e-06	0.00687138
1	293190316	293195440	1	293221954	293226030	2973	626	5	9.01896e-10	4.07815e-06
1	293281039	293285274	1	293311119	293314709	1757	911	3	7.01928e-06	0.00853377
1	293425299	293425876	1	293618211	293624211	186	2063	12	1.79428e-34	2.15208e-29
1	293828992	293835273	1	293846835	293851406	2083	387	3	9.04626e-07	0.00181159
1	293918774	293924139	1	293936698	293938798	2708	320	3	1.12119e-06	0.00215876
1	294011025	294015055	1	294058215	294063898	930	1374	5	1.39256e-10	7.40756e-07
1	294058215	294063898	1	294116060	294121398	1374	2532	6	2.54727e-10	1.29125e-06
1	294116060	294121398	1	294145117	294149722	2532	657	3	7.86583e-06	0.00921316
1	294121569	294127629	1	294145117	294149722	1876	657	3	3.2206e-06	0.00491602
1	294255905	294261919	1	294313064	294315277	1663	226	3	9.17834e-08	0.000255779
1	294255905	294261919	1	294452910	294461042	1663	1775	4	6.94318e-07	0.00145509
1	294615352	294620876	1	294630388	294635912	1369	3119	14	3.89311e-26	2.1084e-21
1	294615352	294620876	1	294662360	294668289	1369	2780	6	4.34128e-10	2.10131e-06
1	294630388	294635912	1	294662360	294668289	3119	2780	32	2.02744e-59	9.78221e-54
1	294630388	294635912	1	294668970	294672612	3119	745	8	1.04189e-15	1.36452e-11
1	294668970	294672612	1	294734668	294746020	745	3806	4	5.90833e-07	0.00127666
1	294677660	294685382	1	294728589	294732601	1908	1128	5	1.86507e-09	7.87173e-06
1	294677660	294685382	1	294734668	294746020	1908	3806	8	8.82726e-12	5.96244e-08
1	294732798	294734384	1	294734668	294746020	116	3806	3	1.46903e-07	0.000386312
1	294734668	294746020	1	294959535	294965009	3806	1288	4	5.10824e-06	0.00684072
1	294959535	294965009	1	294976620	294981999	1288	2153	14	9.3655e-29	6.76279e-24
1	295002932	295015564	1	295099850	295106204	2794	1397	4	2.08884e-06	0.00352557
1	295266812	295274388	1	295305431	295311830	1900	1112	6	1.30515e-11	8.52285e-08
1	295266812	295274388	1	295314135	295317649	1900	303	4	1.03059e-09	4.61192e-06
1	295314135	295317649	1	295322594	295337406	303	3150	6	1.09677e-13	1.0531e-09
1	295322594	295337406	1	295584709	295597763	3150	4523	8	1.70383e-09	7.26336e-06
1	295471102	295480219	1	295584709	295597763	2061	4523	6	8.50341e-08	0.00023934
1	295584709	295597763	1	295597894	295604847	4523	1805	6	3.91708e-08	0.000121116
1	295584709	295597763	1	295605989	295622642	4523	5540	18	1.87897e-21	5.39053e-17
1	295605989	295622642	1	295628786	295639276	5540	3421	13	1.18809e-15	1.54551e-11
1	295628786	295639276	1	295683232	295689180	3421	2586	12	4.84008e-18	9.06911e-14
1	295628786	295639276	1	295706770	295711526	3421	1655	13	2.2716e-22	7.26282e-18
1	295628786	295639276	1	295712205	295716481	3421	1584	6	3.51837e-09	1.40086e-05
1	295628786	295639276	1	295749209	295759682	3421	2443	5	1.48131e-06	0.00269266
1	295628786	295639276	1	295766906	295771677	3421	1218	4	2.69973e-06	0.00429835
1	295712205	295716481	1	295749209	295759682	1584	2443	8	6.08689e-14	6.05541e-10
1	295749209	295759682	1	295766906	295771677	2443	1218	5	9.29791e-09	3.37305e-05
1	295766906	295771677	1	295784722	295793132	1218	3683	4	3.60702e-06	0.00534635
1	295775448	295776260	1	295995181	295999821	46	2836	3	3.65755e-09	1.45137e-05
1	295777333	295782803	1	295995181	295999821	3249	2836	6	7.95161e-08	0.000225527
1	295783408	295784665	1	295995181	295999821	77	2836	6	1.37239e-17	2.40589e-13
1	295784722	295793132	1	295946306	295951371	3683	750	8	4.12649e-15	4.98076e-11
1	295784722	295793132	1	295995181	295999821	3683	2836	15	1.48515e-22	4.88825e-18
1	295784722	295793132	1	296027031	296031531	3683	1983	5	7.68953e-07	0.0015826
1	295946306	295951371	1	295995181	295999821	750	2836	6	1.35307e-11	8.79252e-08
1	295995181	295999821	1	296027031	296031531	2836	1983	8	1.17662e-12	9.44034e-09
1	296032884	296039676	1	296066083	296070876	1500	633	3	1.4784e-06	0.00268829
1	296173033	296185238	1	296316225	296319673	2638	515	3	4.30084e-06	0.0060487
1	296302664	296306275	1	296316225	296319673	1365	515	5	7.02934e-12	4.86726e-08
1	296316225	296319673	1	296361515	296365633	515	1860	8	8.71945e-19	1.77479e-14
1	296361515	296365633	1	296458418	296472768	1860	4468	7	1.12477e-09	4.98806e-06
1	296436004	296442111	1	296458418	296472768	1841	4468	9	4.67789e-13	4.03698e-09
1	296458418	296472768	1	296484839	296492617	4468	3069	12	8.50912e-16	1.12481e-11
1	296484839	296492617	1	296599139	296606174	3069	1803	4	8.2094e-06	0.00947651
1	296864974	296872542	1	297038426	297047245	2286	2192	5	1.2175e-07	0.00032755
1	297053076	297059623	1	297070941	297073545	818	1281	3	1.98531e-06	0.0033905
1	297070941	297073545	1	297171233	297180677	1281	982	4	2.34992e-08	7.70114e-05
1	297075962	297079159	1	297171233	297180677	545	982	3	2.66064e-07	0.000646349
1	297171233	297180677	1	297184596	297189516	982	1351	3	4.01377e-06	0.00576489
1	297241662	297245291	1	297309620	297318164	1865	1987	4	1.70335e-06	0.00300943
1	297308565	297309586	1	297381388	297387226	73	2016	3	5.37911e-09	2.05352e-05
1	297309620	297318164	1	297381388	297387226	1987	2016	5	4.04407e-08	0.000124516
1	297405870	297415197	1	297416116	297424885	2339	2112	4	5.26845e-06	0.0069922
1	297405870	297415197	1	297444310	297450633	2339	1892	7	1.4649e-11	9.42113e-08
1	297416116	297424885	1	297440135	297444231	2112	375	17	2.19622e-45	5.90187e-40
1	297416116	297424885	1	297444310	297450633	2112	1892	5	3.99501e-08	0.000123167
1	297425776	297426715	1	297440135	297444231	52	375	3	1.22463e-11	8.07655e-08
1	297440135	297444231	1	297600890	297612410	375	4005	5	3.07657e-10	1.53248e-06
1	297444310	297450633	1	297472458	297476373	1892	1033	5	1.15494e-09	5.10597e-06
1	297444310	297450633	1	297600890	297612410	1892	4005	6	2.53175e-08	8.22465e-05
1	297592172	297597004	1	297600890	297612410	1767	4005	7	3.73508e-10	1.82917e-06
1	297613560	297618819	1	297652138	297656875	1211	1555	4	1.16956e-07	0.000316377
1	297613560	297618819	1	297862455	297876038	1211	3709	4	3.62499e-06	0.00536511
1	297619267	297622748	1	297652138	297656875	1628	1555	6	3.84154e-11	2.27869e-07
1	297743489	297748804	1	297758950	297761419	1484	1119	3	7.83275e-06	0.00919046
1	297848011	297849813	1	297858262	297860369	370	394	5	2.65388e-15	3.27563e-11
1	297848011	297849813	1	297862455	297876038	370	3709	3	4.42335e-06	0.00617072
1	297933244	297940704	1	298045013	298049835	1909	1779	4	1.20769e-06	0.00229101
1	298200689	298208452	1	298216277	298229381	737	1242	5	2.6346e-11	1.61139e-07
1	298407569	298415707	1	298422200	298427613	3168	2399	6	2.57793e-08	8.36314e-05
1	298548249	298555962	1	298557235	298577178	1263	6289	14	2.1671e-22	6.9707e-18
1	298580086	298582857	1	298593529	298596682	989	1262	3	3.34596e-06	0.00505205
1	298809416	298817829	1	298994010	299000016	2130	1878	4	2.30122e-06	0.0038004
1	298854843	298863070	1	298932614	298934442	1618	136	3	1.83042e-08	6.16322e-05
1	298854843	298863070	1	298947097	298951157	1618	913	5	2.86766e-10	1.43753e-06
1	298994010	299000016	1	299188042	299198172	1878	2542	9	3.71835e-15	4.51856e-11
1	299188042	299198172	1	299202529	299207480	2542	1643	4	2.7263e-06	0.00433124
1	299307088	299313323	1	299320556	299324496	3258	1774	5	2.45151e-07	0.000602671
1	299437459	299445750	1	299450539	299454924	2986	1271	4	1.87005e-06	0.00324086
1	299437459	299445750	1	299462981	299465388	2986	309	3	1.35186e-06	0.00250546
1	299450539	299454924	1	299502905	299506389	1271	1354	3	8.71043e-06	0.00985776
1	299462981	299465388	1	299502905	299506389	309	1354	3	1.2693e-07	0.000339936
1	299589526	299592200	1	299602132	299603823	235	150	3	7.48023e-11	4.19114e-07
1	299603831	299609164	1	299644371	299650458	1513	1865	5	7.15279e-09	2.65334e-05
1	299615292	299624428	1	299639375	299644172	4535	1252	8	1.26323e-12	1.00667e-08
1	299615292	299624428	1	299644371	299650458	4535	1865	10	1.10243e-14	1.24556e-10
1	300057826	300063975	1	300202674	300205348	2793	210	3	3.47556e-07	0.000813593
1	300196356	300201481	1	300246746	300249065	2484	199	4	5.55569e-10	2.62159e-06
1	300205360	300211837	1	300238329	300246281	2525	2096	9	9.3278e-15	1.06351e-10
1	300205360	300211837	1	300246746	300249065	2525	199	4	5.93107e-10	2.78325e-06
1	300246746	300249065	1	300263805	300268157	199	2294	3	1.64046e-07	0.000424503
1	300263805	300268157	1	300276905	300281462	2294	1508	6	2.46406e-10	1.25206e-06
1	300422330	300426750	1	300432014	300440795	1966	2316	5	7.60171e-08	0.000216765
1	300502437	300510386	1	300522482	300527917	2284	2976	7	2.83408e-10	1.4229e-06
1	300522482	300527917	1	300606690	300611057	2976	1376	4	2.52228e-06	0.00408289
1	300612057	300620996	1	300729251	300738644	3448	2042	19	2.46225e-33	2.61363e-28
1	300786157	300793056	1	300802644	300805471	2161	614	5	1.67475e-10	8.77236e-07
1	300807336	300818012	1	300850727	300855606	4172	1807	14	1.06662e-22	3.61723e-18
1	300807336	300818012	1	300924273	300932290	4172	2145	11	3.40929e-16	4.79324e-12
1	300850727	300855606	1	300924273	300932290	1807	2145	7	5.84559e-12	4.11471e-08
1	300944845	300950312	1	300953941	300963632	1266	2593	4	1.05586e-06	0.00205533
1	300953941	300963632	1	300964551	300970881	2593	1710	4	3.4486e-06	0.0051711
1	300953941	300963632	1	300971442	300976998	2593	1482	6	4.59961e-10	2.21173e-06
1	300964551	300970881	1	300979336	300988656	1710	1967	5	1.70629e-08	5.78656e-05
1	301298558	301304249	1	301367833	301375512	3028	1601	11	4.30423e-19	9.11948e-15
1	301298558	301304249	1	301376822	301385271	3028	2424	14	7.39811e-23	2.58321e-18
1	301367833	301375512	1	301376822	301385271	1601	2424	6	4.87753e-10	2.33532e-06
1	301376822	301385271	1	301472430	301480593	2424	2880	6	1.56597e-08	5.35691e-05
1	301376822	301385271	1	301486376	301512836	2424	8588	6	8.53206e-06	0.00972471
1	301472430	301480593	1	301486376	301512836	2880	8588	20	1.12963e-24	5.1796e-20
1	301486376	301512836	1	301672290	301681743	8588	3458	7	5.60817e-06	0.00730783
1	301486376	301512836	1	301722146	301730322	8588	3179	7	3.25575e-06	0.00495437
1	301513147	301518285	1	301647332	301650902	1762	1380	4	3.22372e-07	0.000763394
1	301654628	301660933	1	301672290	301681743	633	3458	6	1.60106e-11	1.02225e-07
1	301672290	301681743	1	301722146	301730322	3458	3179	8	2.27562e-10	1.16495e-06
1	301672290	301681743	1	301731956	301738368	3458	1725	5	2.86105e-07	0.000687016
1	302037325	302040659	1	302045276	302052766	1755	730	3	3.6153e-06	0.00535423
1	302130522	302133454	1	302187636	302191979	1376	1257	4	8.3438e-08	0.000235424
1	302136107	302145977	1	302187636	302191979	3647	1257	5	7.85003e-08	0.000223156
1	302136107	302145977	1	302247165	302256254	3647	4121	12	2.49583e-15	3.09133e-11
1	302187636	302191979	1	302247165	302256254	1257	4121	17	1.96954e-31	1.77172e-26
1	302247165	302256254	1	302326973	302333526	4121	2904	21	8.7964e-33	8.85044e-28
1	302247165	302256254	1	302370176	302385618	4121	6081	8	1.27023e-07	0.000340143
1	302326973	302333526	1	302358151	302363027	2904	1883	17	5.02394e-31	4.33562e-26
1	302326973	302333526	1	302370176	302385618	2904	6081	8	8.89066e-09	3.23693e-05
1	302358151	302363027	1	302370176	302385618	1883	6081	6	2.80751e-07	0.000676684
1	302386712	302393282	1	302425620	302433018	1919	2072	7	6.97743e-12	4.83447e-08
1	302451714	302452908	1	302467995	302481355	161	3417	4	8.45978e-10	3.8499e-06
1	302455759	302457740	1	302467995	302481355	299	3417	6	1.64751e-13	1.53605e-09
1	302467995	302481355	1	302532510	302544956	3417	3899	25	1.88302e-39	3.53768e-34
1	302495837	302497970	1	302526097	302531071	177	2945	8	6.11782e-21	1.63576e-16
1	302495837	302497970	1	302532510	302544956	177	3899	3	5.63873e-07	0.00122677
1	302789827	302796438	1	302864029	302872349	2083	3069	8	3.23613e-12	2.38465e-08
1	302796446	302801186	1	302864029	302872349	1904	3069	8	1.59198e-12	1.24437e-08
1	302864029	302872349	1	302958862	302963802	3069	642	5	1.19764e-09	5.27937e-06
1	303094754	303108748	1	303240082	303246620	2573	2590	6	1.19166e-08	4.20983e-05
1	303240082	303246620	1	303279723	303290539	2590	2362	7	1.37241e-10	7.3132e-07
1	303246840	303251372	1	303279723	303290539	904	2362	4	1.9242e-07	0.000487879
1	303259677	303262081	1	303279723	303290539	350	2362	4	4.37748e-09	1.7033e-05
1	303279723	303290539	1	303294293	303298356	2362	1654	5	3.57367e-08	0.000111619
1	303294293	303298356	1	303355604	303362600	1654	2842	5	8.88932e-08	0.000248901
1	303355604	303362600	1	303404543	303409626	2842	1749	8	4.43013e-13	3.84191e-09
1	303374419	303376664	1	303404543	303409626	539	1749	5	3.04297e-11	1.83839e-07
1	303410810	303412876	1	303453720	303457468	242	1086	4	4.46708e-11	2.61324e-07
1	303410810	303412876	1	303464835	303469990	242	1414	4	1.2837e-10	6.88369e-07
1	303453720	303457468	1	303464835	303469990	1086	1414	3	6.20543e-06	0.00782622
1	303464835	303469990	1	303625305	303642206	1414	5861	9	4.97898e-13	4.28463e-09
1	303572266	303577238	1	303625305	303642206	2913	5861	19	4.26531e-26	2.29825e-21
1	303625305	303642206	1	303765823	303772591	5861	1481	6	5.59861e-08	0.000165308
1	303788461	303794333	1	303806241	303817843	1826	4163	11	5.79331e-17	9.29628e-13
1	303825355	303830411	1	303904165	303910779	1966	3160	9	3.88366e-14	3.98495e-10
1	303904165	303910779	1	303926569	303934479	3160	3092	5	3.155e-06	0.00484235
1	303926569	303934479	1	303988360	303991299	3092	1332	8	9.96378e-14	9.62362e-10
1	304065266	304075516	1	304195921	304203927	4342	3390	19	2.66816e-27	1.65143e-22
1	304195921	304203927	1	304244451	304253780	3390	3612	8	5.26726e-10	2.49937e-06
1	304363856	304368051	1	304502469	304512775	1114	4731	7	4.88273e-11	2.8353e-07
1	304368148	304370106	1	304502469	304512775	183	4731	3	1.11091e-06	0.00214226
1	304370186	304375544	1	304502469	304512775	1621	4731	13	1.133e-20	2.93331e-16
1	304415873	304418831	1	304502469	304512775	257	4731	4	2.02449e-08	6.74606e-05
1	304502469	304512775	1	304522334	304533945	4731	4347	30	8.93399e-44	2.20541e-38
1	304502469	304512775	1	304581921	304589711	4731	2848	7	3.01347e-08	9.58999e-05
1	304513747	304516898	1	304522334	304533945	262	4347	4	1.56119e-08	5.34401e-05
1	304522334	304533945	1	304581921	304589711	4347	2848	14	1.02207e-19	2.33817e-15
1	304522334	304533945	1	304633613	304639089	4347	2033	5	1.94103e-06	0.00333323
1	304581921	304589711	1	304654155	304671235	2848	5683	7	1.03345e-07	0.000283753
1	304633613	304639089	1	304654155	304671235	2033	5683	11	5.38692e-15	6.3961e-11
1	304654155	304671235	1	304713521	304726409	5683	3089	18	3.57406e-24	1.49069e-19
1	304654155	304671235	1	304950126	304965625	5683	5160	7	5.17295e-06	0.00689591
1	304713521	304726409	1	304810104	304818277	3089	1965	5	3.11659e-07	0.00074067
1	304713521	304726409	1	304860682	304862438	3089	127	3	1.03362e-07	0.000283761
1	304713521	304726409	1	304867236	304872230	3089	1809	4	8.53028e-06	0.0097232
1	304713521	304726409	1	304950126	304965625	3089	5160	9	1.56224e-10	8.23996e-07
1	304860682	304862438	1	304950126	304965625	127	5160	3	4.7994e-07	0.00107072
1	304867236	304872230	1	304950126	304965625	1809	5160	6	8.56542e-08	0.000240944
1	304950126	304965625	1	305007772	305019681	5160	4240	18	1.73805e-22	5.6854e-18
1	305007772	305019681	1	305072640	305077098	4240	1766	18	9.17782e-31	7.82496e-26
1	305007772	305019681	1	305107464	305114686	4240	1468	7	1.54255e-10	8.14419e-07
1	305007772	305019681	1	305151841	305158196	4240	2363	5	3.56024e-06	0.00529587
1	305072640	305077098	1	305151841	305158196	1766	2363	4	2.71767e-06	0.00432043
1	305342960	305353331	1	305478765	305483530	2090	1878	4	2.13586e-06	0.00358305
1	305582182	305596002	1	305676982	305681226	4496	1358	5	3.20337e-07	0.000759084
1	305582182	305596002	1	305713139	305726474	4496	1985	5	2.03529e-06	0.0034564
1	305597455	305603452	1	305713139	305726474	2061	1985	4	2.51394e-06	0.00407191
[truncated: 12,003 more rows]
