# Supplementary material for: Long-range interactions between proximal and distal regulatory regions in maize
Source: Nat Commun. 2019 Jun 14;10:2633. doi: 10.1038/s41467-019-10603-4 (PMC6572780; doi:10.1038/s41467-019-10603-4)
Supplement: Supplementary file 7 — Supplementary Data 3 [file 41467_2019_10603_MOESM7_ESM.xlsx]

## Sheet: Shoot_H3K27ac_interaction
Supplementary Data 3. Interaction PET Peaks from Shoot H3K27ac ChIA-PET library
cA： No. of PETs in anchor1; cB： No. of PETs in anchor2; cAB: No. of PETs between anchor1 and anchor2
chr1	start1	end1	chr2	start2	end2	cA	cB	cAB	p-value	fdr
1	42240	51583	1	52177	57801	2489	1364	5	2.91292e-09	1.10787e-05
1	153009	156321	1	171489	176992	1097	1102	5	1.7025e-11	9.97966e-08
1	153009	156321	1	25559721	25567071	1097	1528	3	2.70539e-06	0.0042463
1	171489	176992	1	208321	214083	1102	1501	4	1.62747e-08	5.26807e-05
1	368517	372511	1	378861	380954	1383	592	3	3.17546e-07	0.000727448
1	571374	574896	1	686565	696297	1590	2146	4	2.89305e-07	0.000672124
1	1010554	1017704	1	1026632	1038424	2828	6985	12	8.39861e-16	9.71171e-12
1	1026632	1038424	1	1064995	1074115	6985	2264	12	6.11518e-17	8.37218e-13
1	1814156	1820596	1	1832500	1846713	959	4774	6	1.47356e-10	7.28184e-07
1	1832500	1846713	1	1917439	1922597	4774	701	4	2.67066e-07	0.000626753
1	1832500	1846713	1	1937557	1943707	4774	946	4	8.75198e-07	0.00171632
1	2018224	2025228	1	2107927	2114740	1964	1541	4	1.79842e-07	0.000444213
1	2030546	2035634	1	2103945	2105246	1872	184	5	3.09965e-14	2.87627e-10
1	2107927	2114740	1	2153161	2164399	1541	2779	7	9.19553e-13	6.70215e-09
1	2153161	2164399	1	2167379	2172399	2779	2005	4	2.00678e-06	0.0033659
1	2283520	2290070	1	2296447	2303669	1741	1319	4	6.00733e-08	0.000169381
1	2521742	2532285	1	2772685	2784059	3119	2415	4	6.54968e-06	0.00818361
1	2521742	2532285	1	252434891	252444837	3119	2253	4	4.99089e-06	0.006746
1	2628063	2637067	1	2772685	2784059	3259	2415	4	7.77595e-06	0.00921789
1	2772685	2784059	1	2808499	2814841	2415	2244	11	2.67504e-20	5.76937e-16
1	2808499	2814841	1	2817166	2830900	2244	3869	7	1.22892e-10	6.17131e-07
1	2808499	2814841	1	2875065	2899268	2244	7031	5	5.4308e-06	0.00716096
1	2817166	2830900	1	2875065	2899268	3869	7031	23	3.69722e-32	2.90227e-27
1	2869233	2872525	1	2875065	2899268	1562	7031	7	6.16822e-10	2.70411e-06
1	2875065	2899268	1	2932757	2936438	7031	1966	9	1.80657e-12	1.25786e-08
1	2875065	2899268	1	2958033	2962375	7031	1766	8	3.35707e-11	1.87603e-07
1	2875065	2899268	1	2969162	2978234	7031	3107	9	1.00239e-10	5.11314e-07
1	2875065	2899268	1	2990457	2993066	7031	209	3	1.80893e-06	0.00310171
1	2958033	2962375	1	2969162	2978234	1766	3107	5	3.13606e-08	9.50514e-05
1	2958033	2962375	1	2990457	2993066	1766	209	3	2.89844e-08	8.86216e-05
1	2969162	2978234	1	2993121	2999791	3107	1857	7	7.28781e-12	4.5762e-08
1	3030674	3039790	1	3117754	3132148	2912	3487	8	6.93687e-12	4.37594e-08
1	3094534	3097562	1	3117754	3132148	412	3487	3	1.70213e-06	0.00295517
1	3103251	3107677	1	3117754	3132148	1508	3487	10	2.65795e-18	4.36674e-14
1	3117754	3132148	1	3132905	3137812	3487	978	7	1.87746e-13	1.53219e-09
1	3117754	3132148	1	3143674	3146957	3487	426	3	1.88102e-06	0.00319981
1	3117754	3132148	1	3170452	3179546	3487	2721	5	4.62054e-07	0.00100098
1	3132905	3137812	1	3223716	3235210	978	5580	6	4.18199e-10	1.89327e-06
1	3143674	3146957	1	3170452	3179546	426	2721	7	9.8414e-17	1.30863e-12
1	3170452	3179546	1	217617531	217622106	2721	691	3	3.8066e-06	0.00552903
1	3223716	3235210	1	3269437	3275449	5580	1513	5	2.60684e-07	0.000613884
1	3223716	3235210	1	3283932	3295608	5580	4088	7	8.85963e-08	0.000239043
1	3269437	3275449	1	3283932	3295608	1513	4088	11	1.1302e-19	2.25328e-15
1	3269437	3275449	1	3366892	3386923	1513	9483	5	3.43314e-06	0.00509918
1	3283932	3295608	1	3366892	3386923	4088	9483	7	2.94254e-06	0.00453029
1	3366892	3386923	1	3438524	3448070	9483	5078	33	1.72878e-42	3.37506e-37
1	3366892	3386923	1	3448092	3455663	9483	1392	11	4.31079e-16	5.21546e-12
1	3366892	3386923	1	3481853	3499857	9483	7811	9	2.94443e-06	0.00453273
1	3438524	3448070	1	3448092	3455663	5078	1392	6	1.94217e-09	7.67199e-06
1	3438524	3448070	1	3475208	3481849	5078	1303	5	7.87785e-08	0.000215649
1	3438524	3448070	1	3481853	3499857	5078	7811	7	3.41487e-06	0.00507756
1	3448092	3455663	1	3475208	3481849	1392	1303	9	2.3805e-20	5.17497e-16
1	3448092	3455663	1	3481853	3499857	1392	7811	17	1.13078e-28	6.26094e-24
1	3448092	3455663	1	3537951	3551105	1392	4146	6	5.84693e-10	2.57868e-06
1	3475208	3481849	1	3481853	3499857	1303	7811	9	1.19711e-13	1.01127e-09
1	3481853	3499857	1	3530585	3534450	7811	618	10	1.09665e-18	1.90363e-14
1	3481853	3499857	1	3537951	3551105	7811	4146	32	2.93672e-46	7.29692e-41
1	3481853	3499857	1	3555334	3558875	7811	521	4	5.7751e-07	0.00120979
1	3537951	3551105	1	3643763	3648369	4146	1408	4	2.40873e-06	0.00389274
1	3555334	3558875	1	3643763	3648369	521	1408	4	6.32581e-10	2.76741e-06
1	3555334	3558875	1	3658355	3661953	521	1740	4	1.47349e-09	5.96642e-06
1	3570797	3577236	1	3643763	3648369	3274	1408	4	9.50336e-07	0.0018392
1	3658355	3661953	1	3769974	3778778	1740	3783	5	7.68883e-08	0.000210975
1	3739190	3745922	1	3769974	3778778	2798	3783	8	9.61775e-12	5.90239e-08
1	3769974	3778778	1	3795070	3811999	3783	7129	23	3.03847e-32	2.40399e-27
1	3795070	3811999	1	3841623	3855097	7129	4190	12	1.05012e-13	8.95655e-10
1	3911526	3917974	1	3957461	3977986	1582	6488	7	3.87781e-10	1.76673e-06
1	3957461	3977986	1	3981439	3985491	6488	1194	5	1.70806e-07	0.000424725
1	3957461	3977986	1	4108854	4123454	6488	7906	19	3.4189e-20	7.27455e-16
1	3981439	3985491	1	4108854	4123454	1194	7906	5	4.49357e-07	0.000977846
1	3981439	3985491	1	72278888	72281187	1194	718	3	3.64592e-07	0.000819365
1	4108854	4123454	1	4127848	4143940	7906	6257	11	5.49053e-10	2.43291e-06
1	4108854	4123454	1	4144163	4146435	7906	427	4	2.75094e-07	0.000643435
1	4108854	4123454	1	4146992	4150806	7906	1135	5	3.50687e-07	0.000792023
1	4127848	4143940	1	4146992	4150806	6257	1135	4	5.19334e-06	0.00694348
1	4146992	4150806	1	40238674	40245914	1135	1975	3	6.43235e-06	0.00807915
1	4294435	4297046	1	4338526	4352513	312	2650	3	3.25851e-07	0.000743753
1	4317130	4320795	1	4338526	4352513	1004	2650	4	1.07747e-07	0.00028421
1	4338526	4352513	1	4400172	4407682	2650	2318	7	1.12553e-11	6.81827e-08
1	4338526	4352513	1	4414666	4427118	2650	2506	5	8.03542e-08	0.000219344
1	4338526	4352513	1	4531726	4545575	2650	4566	6	4.59888e-08	0.000133603
1	4400172	4407682	1	4414666	4427118	2318	2506	9	8.1827e-16	9.49491e-12
1	4494019	4501559	1	4531726	4545575	3382	4566	17	4.31151e-26	1.80537e-21
1	4531726	4545575	1	4657120	4671785	4566	3784	6	3.65115e-07	0.000820358
1	4589473	4594127	1	4657120	4671785	980	3784	7	3.36348e-13	2.62657e-09
1	4589473	4594127	1	4710208	4712628	980	245	3	7.99629e-09	2.77193e-05
1	4589473	4594127	1	4714075	4733447	980	6447	5	6.26456e-08	0.000175809
1	4594178	4599278	1	4657120	4671785	697	3784	15	7.01274e-34	6.6721e-29
1	4657120	4671785	1	4712926	4714015	3784	91	3	2.31251e-08	7.22721e-05
1	4657120	4671785	1	4714075	4733447	3784	6447	15	1.82942e-19	3.55767e-15
1	4714075	4733447	1	4733454	4738165	6447	2328	8	1.48229e-10	7.32135e-07
1	4714075	4733447	1	4832049	4846158	6447	3447	12	3.3457e-15	3.56571e-11
1	4733454	4738165	1	4832049	4846158	2328	3447	5	2.03542e-07	0.000494745
1	4832049	4846158	1	4883483	4905413	3447	6847	8	4.95767e-09	1.79711e-05
1	4883483	4905413	1	4905789	4919056	6847	4949	11	1.05848e-11	6.44588e-08
1	4883483	4905413	1	5090966	5113794	6847	8781	11	4.05548e-09	1.49982e-05
1	4905789	4919056	1	4935121	4936952	4949	279	4	7.82435e-09	2.71608e-05
1	4905789	4919056	1	5090966	5113794	4949	8781	7	6.15713e-06	0.00783584
1	4977317	4981522	1	5090966	5113794	818	8781	6	2.12219e-09	8.32116e-06
1	4991974	4995582	1	5090966	5113794	1217	8781	6	2.21224e-08	6.94561e-05
1	5090966	5113794	1	5113861	5133514	8781	7491	27	3.36082e-29	1.96582e-24
1	5090966	5113794	1	5167331	5176256	8781	2234	8	1.18742e-09	4.91123e-06
1	5113861	5133514	1	5134849	5138697	7491	1382	5	7.0546e-07	0.00143367
1	5113861	5133514	1	5140093	5145414	7491	3794	14	5.97679e-17	8.20139e-13
1	5113861	5133514	1	5158497	5164434	7491	2847	11	7.67789e-14	6.69672e-10
1	5113861	5133514	1	5167331	5176256	7491	2234	9	9.7251e-12	5.95975e-08
1	5167331	5176256	1	5202000	5210599	2234	6620	18	2.55459e-28	1.35218e-23
1	5410591	5416358	1	5418249	5437057	2153	6031	7	1.94592e-09	7.68377e-06
1	5418249	5437057	1	5461752	5475711	6031	5321	29	5.85529e-41	1.01757e-35
1	5418249	5437057	1	5477146	5501776	6031	14696	18	9.31046e-15	9.26272e-11
1	5461752	5475711	1	5477146	5501776	5321	14696	25	1.50077e-24	5.41665e-20
1	5461752	5475711	1	5514856	5542639	5321	10535	11	1.9835e-09	7.8188e-06
1	5477146	5501776	1	5514856	5542639	14696	10535	35	9.7444e-29	5.41526e-24
1	5514856	5542639	1	5595821	5608257	10535	3262	12	5.29561e-13	4.00939e-09
1	5595821	5608257	1	5612586	5615897	3262	1033	5	2.80283e-09	1.07033e-05
1	5595821	5608257	1	5654254	5659035	3262	1054	4	2.97853e-07	0.000688525
1	5595821	5608257	1	5694836	5712905	3262	5510	8	6.04074e-10	2.65636e-06
1	5595821	5608257	1	47140832	47143545	3262	681	4	5.25157e-08	0.000150499
1	5609243	5612186	1	5694836	5712905	288	5510	4	1.36273e-08	4.4973e-05
1	5612586	5615897	1	5654254	5659035	1033	1054	6	2.76127e-14	2.58301e-10
1	5660892	5664294	1	5694836	5712905	468	5510	6	4.75217e-12	3.07985e-08
1	5694836	5712905	1	5714155	5720928	5510	1384	6	3.04059e-09	1.15147e-05
1	5694836	5712905	1	5721664	5725589	5510	495	9	9.00826e-19	1.58661e-14
1	5694836	5712905	1	5809877	5826153	5510	4798	9	5.25599e-10	2.34037e-06
1	5721664	5725589	1	5809877	5826153	495	4798	3	7.61991e-06	0.0090863
1	5809877	5826153	1	5880832	5889486	4798	3296	15	3.0698e-22	8.38272e-18
1	5880832	5889486	1	5903221	5908102	3296	2042	5	8.58081e-08	0.000232563
1	6018968	6023501	1	6032809	6036854	2209	1033	3	6.78154e-06	0.00838111
1	6233456	6241797	1	6267897	6278227	2313	5993	7	3.04131e-09	1.1516e-05
1	6243332	6256107	1	6267897	6278227	4772	5993	21	3.12909e-28	1.63896e-23
1	6243332	6256107	1	6290876	6298550	4772	4035	8	1.03092e-09	4.31861e-06
1	6267897	6278227	1	6290876	6298550	5993	4035	12	8.98889e-15	8.96653e-11
1	6267897	6278227	1	6299133	6302153	5993	1182	4	5.14292e-06	0.00689261
1	6290876	6298550	1	6306339	6315102	4035	3662	10	7.29546e-14	6.3947e-10
1	6290876	6298550	1	6315699	6330070	4035	3013	6	4.72928e-08	0.000137024
1	6306339	6315102	1	6315699	6330070	3662	3013	10	4.12445e-15	4.33724e-11
1	6315699	6330070	1	6418723	6423081	3013	1244	4	4.19426e-07	0.000923273
1	6406301	6413042	1	6423871	6432196	1740	1865	4	2.37136e-07	0.000564937
1	6523513	6544657	1	6631868	6634370	5620	389	3	5.94671e-06	0.00764249
1	6523513	6544657	1	6649066	6651066	5620	177	3	5.62609e-07	0.00118376
1	6523513	6544657	1	6763942	6774962	5620	2149	6	4.54608e-08	0.000132268
1	6763942	6774962	1	6784724	6787818	2149	426	4	1.52936e-09	6.17846e-06
1	6819738	6841623	1	6906868	6919433	4896	8181	9	1.84101e-08	5.88767e-05
1	6906868	6919433	1	7026620	7036914	8181	3524	8	2.29257e-08	7.17011e-05
1	7026620	7036914	1	7043716	7045795	3524	274	4	1.87883e-09	7.45575e-06
1	7043716	7045795	1	7056686	7069204	274	4186	6	3.66041e-14	3.3634e-10
1	7043716	7045795	1	7071593	7080409	274	3489	3	5.02434e-07	0.00107575
1	7056686	7069204	1	7071593	7080409	4186	3489	12	2.40361e-17	3.48936e-13
1	7056686	7069204	1	7142740	7153534	4186	2390	5	5.98325e-07	0.00124636
1	7071593	7080409	1	7142740	7153534	3489	2390	7	9.30746e-11	4.78159e-07
1	7142740	7153534	1	7177246	7185366	2390	2251	6	3.86167e-10	1.75991e-06
1	7291234	7301136	1	7309811	7315207	3511	1902	5	8.25534e-08	0.000224572
1	7291234	7301136	1	7338223	7346677	3511	3329	7	9.48737e-10	4.00559e-06
1	7291234	7301136	1	7386119	7407652	3511	6362	8	3.2453e-09	1.22115e-05
1	7309811	7315207	1	7338223	7346677	1902	3329	6	1.01427e-09	4.25596e-06
1	7338223	7346677	1	7353123	7360192	3329	2826	11	1.10458e-17	1.66462e-13
1	7338223	7346677	1	7386119	7407652	3329	6362	10	2.45163e-12	1.66384e-08
1	7353123	7360192	1	7386119	7407652	2826	6362	13	5.80932e-18	9.12526e-14
1	7386119	7407652	1	7455721	7460784	6362	1664	12	5.26816e-19	9.52993e-15
1	7386119	7407652	1	7596712	7603648	6362	2155	5	2.7608e-06	0.00431142
1	7553000	7557029	1	7557587	7570561	564	5607	4	2.13018e-07	0.000514865
1	7557587	7570561	1	7596712	7603648	5607	2155	8	2.71667e-11	1.53875e-07
1	7696392	7702466	1	7712776	7719719	953	1487	6	1.34064e-13	1.12431e-09
1	7712776	7719719	1	7759037	7763686	1487	793	3	9.46173e-07	0.00183267
1	7876842	7881582	1	7983521	7992509	781	3121	3	8.24667e-06	0.00960994
1	7970462	7980216	1	7983521	7992509	1407	3121	8	9.06934e-15	9.04378e-11
1	7970462	7980216	1	8032071	8042631	1407	3137	4	8.00538e-07	0.0015954
1	7970462	7980216	1	8043906	8058332	1407	5397	5	1.55022e-07	0.000390054
1	7983521	7992509	1	8032071	8042631	3121	3137	6	1.32908e-08	4.39541e-05
1	7983521	7992509	1	8043906	8058332	3121	5397	6	3.15131e-07	0.000722632
1	8016183	8022083	1	8032071	8042631	1862	3137	14	1.89212e-26	8.24446e-22
1	8016183	8022083	1	8043906	8058332	1862	5397	7	3.35801e-10	1.54963e-06
1	8032071	8042631	1	8043906	8058332	3137	5397	10	2.76411e-13	2.19154e-09
1	8043906	8058332	1	8113597	8126978	5397	7105	12	1.87476e-12	1.30173e-08
1	8278905	8295873	1	8300847	8314065	5768	4327	18	2.80312e-24	9.81093e-20
1	8296069	8297387	1	8300847	8314065	135	4327	3	1.13834e-07	0.000298172
1	8370498	8378812	1	8388584	8394621	3372	1334	9	8.27634e-17	1.11423e-12
1	8370498	8378812	1	8484302	8494160	3372	3955	11	4.88682e-16	5.86985e-12
1	8419592	8421872	1	8484302	8494160	426	3955	3	2.73867e-06	0.00428533
1	8466554	8469348	1	8484302	8494160	999	3955	5	6.16799e-09	2.19171e-05
1	8550633	8556214	1	8571792	8578796	2080	2067	4	7.21984e-07	0.00146221
1	8571792	8578796	1	8594136	8600564	2067	2179	4	8.67526e-07	0.00170472
1	8571792	8578796	1	8660522	8685997	2067	10681	7	7.0959e-08	0.0001963
1	8594136	8600564	1	8660522	8685997	2179	10681	13	1.54127e-16	1.98706e-12
1	8660522	8685997	1	8976152	8984141	10681	2911	8	4.06719e-08	0.000119765
1	8918423	8924017	1	8967381	8971600	2363	774	3	3.5068e-06	0.00518501
1	8976152	8984141	1	9006498	9018524	2911	4660	9	1.53537e-12	1.07953e-08
1	9006498	9018524	1	9107001	9123297	4660	4654	21	1.02609e-30	7.09184e-26
1	9107001	9123297	1	9154543	9166062	4654	4719	14	1.76798e-18	2.97118e-14
1	9107001	9123297	1	9227912	9235341	4654	2818	9	1.1396e-12	8.17714e-09
1	9154543	9166062	1	9227912	9235341	4719	2818	6	7.98258e-08	0.000218119
1	9154543	9166062	1	9255317	9264958	4719	2134	6	1.56724e-08	5.09506e-05
1	9227912	9235341	1	9255317	9264958	2818	2134	6	7.47528e-10	3.22955e-06
1	9227912	9235341	1	9268214	9271825	2818	500	3	1.60797e-06	0.00282348
1	9255317	9264958	1	9268214	9271825	2134	500	5	9.0766e-12	5.59656e-08
1	9340576	9358858	1	9400815	9412489	8124	3696	31	1.89442e-45	4.44968e-40
1	9340576	9358858	1	9478452	9497800	8124	5417	7	6.67672e-06	0.0082911
1	9365766	9370244	1	9400815	9412489	685	3696	4	8.8296e-08	0.000238361
1	9400815	9412489	1	9478452	9497800	3696	5417	9	4.68963e-11	2.54732e-07
1	9478452	9497800	1	9546638	9549602	5417	620	4	2.7061e-07	0.000633885
1	9628721	9630855	1	9635053	9645335	289	2390	6	1.75634e-15	1.94923e-11
1	9728450	9733958	1	9745240	9752700	1294	1233	5	6.80043e-11	3.58316e-07
1	9728450	9733958	1	213956043	213962809	1294	1549	3	4.61072e-06	0.00637369
1	9982810	9989556	1	9995270	9998582	2507	637	4	1.41162e-08	4.63931e-05
1	9995270	9998582	1	10060793	10065880	637	2108	3	1.39412e-06	0.00251269
1	10060793	10065880	1	10103987	10110951	2108	2909	4	2.92483e-06	0.00450625
1	10091439	10094952	1	10103987	10110951	683	2909	3	4.48636e-06	0.00624658
1	10103987	10110951	1	10146513	10159684	2909	3610	11	3.65438e-17	5.18006e-13
1	10146513	10159684	1	10255858	10267475	3610	4356	5	5.34866e-06	0.00708622
1	10613747	10624402	1	10678144	10690741	4183	5897	13	3.25283e-16	4.01134e-12
1	10624906	10628083	1	10678144	10690741	889	5897	5	2.49469e-08	7.73704e-05
1	10678144	10690741	1	10749464	10762747	5897	4561	11	9.16791e-13	6.68365e-09
1	10749464	10762747	1	10851932	10861755	4561	2847	9	1.04383e-12	7.52406e-09
1	10851932	10861755	1	10874769	10880191	2847	2176	6	8.91562e-10	3.79511e-06
1	10851932	10861755	1	10983546	10991389	2847	1952	4	1.98619e-06	0.00333957
1	10983546	10991389	1	10991772	11000824	1952	2045	5	6.50577e-09	2.29816e-05
1	10983546	10991389	1	11003082	11017281	1952	4657	11	7.5771e-18	1.16764e-13
1	10991772	11000824	1	11003082	11017281	2045	4657	18	9.82873e-32	7.42465e-27
1	11003082	11017281	1	11042918	11046082	4657	677	6	1.59042e-11	9.37755e-08
1	11003082	11017281	1	11125146	11151645	4657	10505	17	8.95761e-18	1.36984e-13
1	11042918	11046082	1	11125146	11151645	677	10505	6	1.99443e-09	7.8588e-06
1	11062982	11073214	1	11125146	11151645	2293	10505	10	8.50507e-12	5.27119e-08
1	11125146	11151645	1	11153135	11166052	10505	3036	24	2.66884e-32	2.12835e-27
1	11125146	11151645	1	11298395	11302885	10505	1064	6	2.87395e-08	8.79765e-05
1	11153135	11166052	1	11298395	11302885	3036	1064	5	2.27341e-09	8.84218e-06
1	11298395	11302885	1	11357678	11361443	1064	1591	3	2.78606e-06	0.00434222
1	11405050	11412604	1	11430895	11440607	1135	2975	5	2.83332e-09	1.0806e-05
1	12132529	12150575	1	12170345	12184213	5228	4840	15	3.13143e-19	5.89521e-15
1	12170345	12184213	1	12291454	12298861	4840	1719	10	2.52404e-16	3.16452e-12
1	12170345	12184213	1	12328932	12343936	4840	5503	7	2.49379e-07	0.000590734
1	12291454	12298861	1	12328932	12343936	1719	5503	9	6.2863e-14	5.56367e-10
1	12291454	12298861	1	12361971	12379219	1719	6408	5	9.55182e-07	0.00184679
1	12328932	12343936	1	12352672	12361707	5503	3684	15	1.20324e-20	2.72201e-16
1	12328932	12343936	1	12361971	12379219	5503	6408	12	7.15466e-13	5.32043e-09
1	12352672	12361707	1	12361971	12379219	3684	6408	16	2.51763e-21	6.179e-17
1	12361971	12379219	1	12396574	12402990	6408	1755	8	1.54355e-11	9.12087e-08
1	12361971	12379219	1	12441222	12451629	6408	4506	13	2.38075e-15	2.58776e-11
1	12396574	12402990	1	12441222	12451629	1755	4506	4	7.91863e-06	0.00933806
1	12441222	12451629	1	12500853	12513341	4506	3812	13	3.25241e-18	5.27705e-14
1	12441222	12451629	1	12538323	12557937	4506	6241	7	3.57751e-07	0.000805858
1	12500853	12513341	1	12538323	12557937	3812	6241	9	2.10659e-10	1.00771e-06
1	12531537	12534832	1	12538323	12557937	719	6241	4	8.51881e-07	0.00167858
1	12531537	12534832	1	12628477	12633353	719	1161	3	3.36656e-07	0.000765127
1	12538323	12557937	1	12587902	12594727	6241	1383	19	1.12197e-34	1.16318e-29
1	12538323	12557937	1	12612672	12618065	6241	654	5	7.21403e-09	2.52286e-05
1	12538323	12557937	1	12624308	12626496	6241	793	4	1.25447e-06	0.0023055
1	12587902	12594727	1	12612672	12618065	1383	654	3	4.27917e-07	0.000938734
1	12628477	12633353	1	12674228	12678384	1161	1406	3	2.49978e-06	0.00400338
1	12628477	12633353	1	12678970	12684055	1161	1226	3	1.66078e-06	0.00289659
1	12634041	12641826	1	12674228	12678384	1407	1406	4	3.31946e-08	9.99196e-05
1	12634041	12641826	1	12678970	12684055	1407	1226	3	2.94717e-06	0.00453626
1	12656801	12659699	1	12674228	12678384	756	1406	3	6.93718e-07	0.00141343
1	12678970	12684055	1	12700015	12704565	1226	717	8	2.37171e-20	5.1596e-16
1	12678970	12684055	1	12705644	12718130	1226	6177	6	2.91525e-09	1.10862e-05
1	12705644	12718130	1	12791307	12797502	6177	2015	8	3.42555e-11	1.91145e-07
1	12705644	12718130	1	12844653	12852484	6177	1312	4	8.70701e-06	0.00997903
1	12705644	12718130	1	12927912	12933574	6177	795	4	1.21656e-06	0.00225083
1	12764090	12770738	1	12844653	12852484	1695	1312	3	6.28238e-06	0.00794916
1	12844653	12852484	1	13004218	13010659	1312	1157	5	5.30426e-11	2.85589e-07
1	12927912	12933574	1	13004218	13010659	795	1157	3	4.50147e-07	0.000979211
1	13004218	13010659	1	13049136	13056382	1157	2372	4	1.21917e-07	0.000316504
1	13049136	13056382	1	13061875	13066412	2372	703	4	1.67793e-08	5.41452e-05
1	13061875	13066412	1	13070033	13077294	703	1833	3	1.23307e-06	0.00227591
1	13061875	13066412	1	13135989	13145782	703	3348	5	4.69914e-10	2.1096e-06
1	13135989	13145782	1	13164454	13170467	3348	1538	6	2.97397e-10	1.38603e-06
1	13135989	13145782	1	13171255	13182362	3348	2611	11	4.96284e-18	7.89461e-14
1	13157912	13164350	1	13171255	13182362	1558	2611	6	7.32374e-11	3.82604e-07
1	13171255	13182362	1	13249352	13252524	2611	362	3	4.86798e-07	0.00104712
1	13780677	13785813	1	13808212	13828560	1055	5534	4	2.40758e-06	0.00389203
1	13808212	13828560	1	13861714	13870586	5534	4079	11	1.4138e-13	1.18171e-09
1	13808212	13828560	1	13898578	13903114	5534	990	4	1.87433e-06	0.00319075
1	13808212	13828560	1	13903910	13913624	5534	3753	9	6.45918e-11	3.41653e-07
1	13861714	13870586	1	13898578	13903114	4079	990	5	6.8714e-09	2.41314e-05
1	13861714	13870586	1	13903910	13913624	4079	3753	5	4.70098e-06	0.00646133
1	13903910	13913624	1	13962469	13967965	3753	2020	5	1.53971e-07	0.000387797
1	14056047	14057678	1	14081170	14088681	138	937	3	1.23849e-09	5.09582e-06
1	14081170	14088681	1	14206280	14214609	937	1774	4	1.65899e-08	5.36146e-05
1	14206280	14214609	1	14309973	14327427	1774	5455	9	7.69515e-14	6.70789e-10
1	14206280	14214609	1	274678510	274686182	1774	1151	3	4.87187e-06	0.00662893
1	14309973	14327427	1	14328485	14336007	5455	1890	8	7.80181e-12	4.87249e-08
1	14309973	14327427	1	14357022	14366404	5455	3112	18	3.00578e-27	1.42989e-22
1	14328485	14336007	1	14357022	14366404	1890	3112	4	2.48247e-06	0.00398078
1	14357022	14366404	1	14600393	14614421	3112	5072	7	7.37052e-09	2.57429e-05
1	14583334	14587240	1	14600393	14614421	1005	5072	5	2.17421e-08	6.83478e-05
1	14647498	14658815	1	14689404	14693975	2444	827	8	1.85532e-17	2.72898e-13
1	14753535	14758355	1	45892335	45897576	1369	1016	3	1.55006e-06	0.00273778
1	14888623	14892937	1	15011335	15022664	1655	4734	4	7.63499e-06	0.00910031
1	14988037	14991479	1	15011335	15022664	482	4734	4	5.8242e-08	0.00016482
1	15011335	15022664	1	15059308	15073959	4734	3700	21	1.21394e-32	1.00998e-27
1	15059308	15073959	1	15119672	15126262	3700	1598	4	2.53348e-06	0.00404005
1	15174772	15181197	1	15298453	15315689	4362	5734	6	3.04345e-06	0.00465301
1	15188138	15197287	1	15237789	15242273	2748	1155	6	1.66646e-11	9.7913e-08
1	15298453	15315689	1	15319902	15322461	5734	464	4	1.07138e-07	0.000282726
1	15298453	15315689	1	15322693	15323914	5734	116	3	1.6732e-07	0.000417259
1	15298453	15315689	1	15364418	15372441	5734	1286	7	3.96633e-11	2.18723e-07
1	15335750	15339005	1	15395728	15412069	660	7934	4	1.56472e-06	0.00275898
1	15364418	15372441	1	15395728	15412069	1286	7934	6	1.68709e-08	5.44057e-05
1	15364418	15372441	1	15498921	15509429	1286	2984	5	5.34569e-09	1.92523e-05
1	15387368	15395690	1	15395728	15412069	3370	7934	15	6.9977e-19	1.24796e-14
1	15395728	15412069	1	15498921	15509429	7934	2984	9	2.0168e-10	9.68611e-07
1	15758829	15768668	1	15968267	15975021	1543	2473	5	5.20151e-09	1.87803e-05
1	15968267	15975021	1	16002300	16004383	2473	241	3	1.22013e-07	0.000316628
1	15968267	15975021	1	16004804	16020259	2473	6705	13	2.0625e-18	3.42592e-14
1	16004804	16020259	1	16037790	16044054	6705	1659	12	9.47467e-19	1.66097e-14
1	16004804	16020259	1	16048306	16051606	6705	391	7	2.92332e-14	2.7202e-10
1	16004804	16020259	1	16137055	16143521	6705	2019	5	2.59631e-06	0.00411808
1	16048306	16051606	1	16224584	16232062	391	1994	4	8.04639e-10	3.45445e-06
1	16137055	16143521	1	16224584	16232062	2019	1994	4	5.5682e-07	0.00117405
1	16232153	16239629	1	16279503	16289556	1886	2623	10	1.45215e-18	2.4736e-14
1	16232153	16239629	1	16295344	16307115	1886	2544	16	2.62874e-32	2.10194e-27
1	16279503	16289556	1	16295344	16307115	2623	2544	21	2.10841e-41	3.81865e-36
1	16279503	16289556	1	55932002	55936806	2623	600	3	2.2386e-06	0.00367177
1	16704845	16716129	1	16743754	16753860	3421	4133	5	3.2057e-06	0.00483881
1	16704845	16716129	1	16839984	16849979	3421	3607	5	1.65969e-06	0.00289485
1	16719245	16725914	1	16743754	16753860	1860	4133	10	1.15506e-16	1.51978e-12
1	16727219	16731758	1	16743754	16753860	1132	4133	5	1.42465e-08	4.6806e-05
1	16809072	16815247	1	16839984	16849979	1545	3607	13	1.63259e-24	5.85728e-20
1	16868109	16869925	1	16947163	16957001	227	4434	3	5.84845e-07	0.00122217
1	16947163	16957001	1	16957779	16962952	4434	1704	4	6.62581e-06	0.00824832
1	16947163	16957001	1	16966039	16981469	4434	4250	18	1.92975e-26	8.39625e-22
1	16957779	16962952	1	16966039	16981469	1704	4250	8	4.80414e-13	3.66516e-09
1	17061696	17064306	1	17136414	17167552	816	18496	5	4.36027e-06	0.00611264
1	17136414	17167552	1	17184582	17190948	18496	1724	11	5.49571e-12	3.52375e-08
1	17184582	17190948	1	17309648	17318066	1724	2589	4	8.36995e-07	0.00165424
1	17309648	17318066	1	17323542	17327230	2589	1004	4	9.82315e-08	0.000261867
1	17309648	17318066	1	17346412	17350697	2589	740	4	2.91689e-08	8.91133e-05
1	17346412	17350697	1	17361095	17366184	740	906	3	1.74634e-07	0.000432985
1	17470733	17476358	1	17774653	17778747	1060	813	3	3.70392e-07	0.000830166
1	17608368	17617948	1	17704346	17709679	2850	1116	4	2.18834e-07	0.000527099
1	17721181	17727109	1	18450201	18456748	1337	1769	3	7.54647e-06	0.00902366
1	17774653	17778747	1	17803712	17809743	813	2613	3	5.4785e-06	0.00720964
1	17803712	17809743	1	17825632	17827341	2613	218	5	3.86235e-13	2.98744e-09
1	17803712	17809743	1	17832143	17845207	2613	4379	8	1.77351e-11	1.03559e-07
1	17832143	17845207	1	17928122	17932840	4379	1737	4	6.8019e-06	0.00839778
1	17944212	17949591	1	17958892	17967281	1287	1694	5	3.22288e-10	1.49347e-06
1	17944212	17949591	1	17968402	17971583	1287	457	3	1.17835e-07	0.000307288
1	17958892	17967281	1	17971586	17992829	1694	8135	15	3.9263e-23	1.19357e-18
1	17958892	17967281	1	17997488	18007993	1694	3465	4	2.46228e-06	0.003956
1	17971586	17992829	1	17993903	17997344	8135	526	6	9.74894e-11	4.98728e-07
1	17971586	17992829	1	17997488	18007993	8135	3465	29	1.40913e-42	2.769e-37
1	17971586	17992829	1	18018426	18022469	8135	1908	6	1.95893e-07	0.000478491
1	17997488	18007993	1	18018426	18022469	3465	1908	4	3.92884e-06	0.00566201
1	18018426	18022469	1	18038415	18054108	1908	5703	6	2.46761e-08	7.66256e-05
1	18029657	18031498	1	18038415	18054108	291	5703	5	8.10769e-11	4.1991e-07
1	18038415	18054108	1	18085348	18090126	5703	1323	9	8.37959e-15	8.38937e-11
1	18038415	18054108	1	18184575	18196208	5703	3036	11	8.18828e-15	8.21699e-11
1	18085348	18090126	1	18144984	18153163	1323	2227	5	1.44108e-09	5.85173e-06
1	18133992	18136349	1	18144984	18153163	324	2227	3	2.16865e-07	0.000522986
1	18144984	18153163	1	18184575	18196208	2227	3036	9	3.17264e-15	3.38847e-11
1	18450201	18456748	1	18517927	18527792	1769	3707	4	3.8051e-06	0.00552713
1	18498068	18501850	1	18511482	18517432	782	1003	4	8.28019e-10	3.54571e-06
1	18498068	18501850	1	18517927	18527792	782	3707	4	1.51254e-07	0.000381978
1	18517927	18527792	1	18615039	18618680	3707	462	5	9.59524e-11	4.91796e-07
1	18906344	18910566	1	18965078	18970602	898	1297	4	4.01693e-09	1.48676e-05
1	18945930	18957573	1	18965078	18970602	2631	1297	9	6.96255e-18	1.07957e-13
1	18965078	18970602	1	19022574	19026213	1297	1614	4	4.15719e-08	0.000122009
1	19169231	19174165	1	19226631	19234527	975	1377	3	1.39464e-06	0.00251333
1	19226631	19234527	1	19311558	19327127	1377	4536	4	3.14162e-06	0.00476321
1	19294102	19297585	1	19311558	19327127	522	4536	5	4.82136e-10	2.16156e-06
1	19402585	19407150	1	19429930	19444191	854	3948	4	2.754e-07	0.0006441
1	19426907	19429235	1	204235462	204248998	325	5833	3	3.88446e-06	0.00561447
1	19429930	19444191	1	19583400	19598987	3948	8939	9	6.27768e-09	2.22543e-05
1	19564055	19572109	1	19583400	19598987	4426	8939	22	6.66999e-27	3.05691e-22
1	19583400	19598987	1	19654800	19659844	8939	1452	5	2.11536e-06	0.0035143
1	19654800	19659844	1	19698276	19704011	1452	1658	4	7.24824e-08	0.000200109
1	19662927	19668534	1	19698276	19704011	1591	1658	4	1.04229e-07	0.000275947
1	19698276	19704011	1	19792952	19798287	1658	807	4	6.9833e-09	2.44843e-05
1	19884858	19890365	1	19905283	19909763	2248	1271	6	8.90475e-12	5.49736e-08
1	19884858	19890365	1	19958831	19970812	2248	3648	5	2.26374e-07	0.000542566
1	19958831	19970812	1	19990206	19995351	3648	802	4	1.56905e-07	0.000394229
1	19958831	19970812	1	20005762	20011148	3648	1656	8	1.1429e-13	9.70387e-10
1	19958831	19970812	1	20019897	20034487	3648	5687	11	5.72323e-14	5.0908e-10
1	20005762	20011148	1	20019897	20034487	1656	5687	17	1.01254e-29	6.23811e-25
1	20019897	20034487	1	20105193	20111019	5687	1811	10	2.08091e-15	2.28247e-11
1	20105193	20111019	1	20128570	20134590	1811	1573	7	5.38125e-14	4.80938e-10
1	20261810	20270283	1	20289017	20312244	2716	6629	13	5.91107e-18	9.28023e-14
1	20289017	20312244	1	20369419	20372304	6629	312	4	3.91655e-08	0.000115703
1	20404605	20415211	1	20423349	20432956	2529	2825	6	2.07357e-09	8.14607e-06
1	20404605	20415211	1	20602990	20617026	2529	3408	5	2.88834e-07	0.000671135
1	20423349	20432956	1	20602990	20617026	2825	3408	6	1.20413e-08	4.01847e-05
1	20530762	20540337	1	20602990	20617026	2832	3408	6	1.22179e-08	4.07052e-05
1	20833199	20837288	1	20848420	20852281	656	975	3	1.51636e-07	0.000382816
1	21184691	21190169	1	21196800	21202515	1771	1101	6	9.06875e-13	6.61617e-09
1	21196800	21202515	1	21288311	21298464	1101	2552	5	1.13755e-09	4.71924e-06
1	21288311	21298464	1	21387397	21390608	2552	1159	4	1.64092e-07	0.00041023
1	21678291	21682953	1	21683367	21695289	2100	2435	4	1.4312e-06	0.00256614
1	21683367	21695289	1	21760535	21780231	2435	8657	8	2.07196e-09	8.14083e-06
1	21752755	21754492	1	227984640	228000853	172	5633	3	5.19751e-07	0.00110762
1	21760535	21780231	1	21976827	22004476	8657	6898	22	4.34807e-23	1.31912e-18
1	21760535	21780231	1	22005752	22021275	8657	5250	7	8.20957e-06	0.00957821
1	21840942	21844892	1	21976827	22004476	840	6898	5	4.08485e-08	0.000120179
1	21858317	21862962	1	21881836	21888457	1717	2465	5	8.69177e-09	2.98889e-05
1	21858317	21862962	1	21976827	22004476	1717	6898	5	1.35854e-06	0.00246037
1	21881836	21888457	1	21899996	21903088	2465	752	3	3.64967e-06	0.00534995
1	21881836	21888457	1	21976827	22004476	2465	6898	8	3.91991e-10	1.78429e-06
1	21976827	22004476	1	22005752	22021275	6898	5250	28	9.82472e-38	1.33656e-32
1	21976827	22004476	1	22050728	22066696	6898	5127	27	2.68464e-36	3.28105e-31
1	22005752	22021275	1	22031077	22034059	5250	414	3	5.84712e-06	0.0075555
1	22005752	22021275	1	22050728	22066696	5250	5127	30	5.13856e-45	1.18839e-39
1	22031077	22034059	1	22050728	22066696	414	5127	5	2.7865e-10	1.30533e-06
1	22595828	22615997	1	22666987	22670561	5246	819	8	7.54647e-15	7.61359e-11
1	22666987	22670561	1	22728271	22742713	819	3891	6	1.7006e-11	9.97046e-08
1	22728271	22742713	1	22811932	22815948	3891	1501	8	8.73481e-14	7.55284e-10
1	22728271	22742713	1	22836043	22848575	3891	3266	11	2.89711e-16	3.60226e-12
1	22728271	22742713	1	22877010	22894954	3891	6564	10	1.50494e-11	8.9155e-08
1	22836043	22848575	1	22872277	22875989	3266	1033	9	6.26009e-18	9.75686e-14
1	22836043	22848575	1	22877010	22894954	3266	6564	25	2.87456e-38	4.11542e-33
1	22872277	22875989	1	22877010	22894954	1033	6564	4	4.33076e-06	0.00607892
1	22877010	22894954	1	23002855	23029107	6564	12468	14	7.68631e-11	3.99947e-07
1	22968151	22973860	1	23002855	23029107	705	12468	6	6.96441e-09	2.44267e-05
1	23002855	23029107	1	23109615	23123913	12468	5294	12	8.65459e-10	3.69079e-06
1	23029583	23034457	1	23109615	23123913	1532	5294	6	4.37676e-09	1.60551e-05
1	23109615	23123913	1	23146289	23151494	5294	1202	6	1.04167e-09	4.35998e-06
1	23109615	23123913	1	23249478	23255207	5294	1423	7	4.60298e-11	2.50477e-07
1	23109615	23123913	1	23264201	23272565	5294	2487	6	7.52924e-08	0.000206943
1	23249478	23255207	1	23264201	23272565	1423	2487	7	2.43953e-13	1.95221e-09
1	23359177	23364099	1	23439644	23444008	2486	781	3	4.19025e-06	0.00593071
1	23439644	23444008	1	23488390	23490918	781	369	3	1.38664e-08	4.56919e-05
1	23485268	23488228	1	23500048	23506725	540	1890	3	6.13745e-07	0.00127354
1	23488390	23490918	1	23500048	23506725	369	1890	3	1.96048e-07	0.000478775
1	23557773	23565248	1	23600466	23621677	1006	5522	6	4.64869e-10	2.08827e-06
1	23600466	23621677	1	23623997	23631566	5522	2565	20	1.42404e-32	1.17298e-27
1	23600466	23621677	1	23631726	23636495	5522	943	9	3.03893e-16	3.76455e-12
1	23600466	23621677	1	23700448	23702477	5522	278	4	1.19328e-08	3.98712e-05
1	23683442	23686223	1	159120449	159131562	485	2474	3	9.9507e-07	0.00191036
1	23882358	23886490	1	23952577	23964686	411	4164	3	2.86883e-06	0.00443938
1	23882358	23886490	1	23982135	23985977	411	933	3	3.26788e-08	9.86038e-05
1	23952577	23964686	1	23973121	23978359	4164	1805	14	6.33949e-25	2.36473e-20
1	23952577	23964686	1	23999059	24015415	4164	5562	8	4.28978e-09	1.57745e-05
1	23973121	23978359	1	23999059	24015415	1805	5562	7	3.33481e-10	1.53987e-06
1	23982135	23985977	1	23999059	24015415	933	5562	9	2.94586e-16	3.65829e-12
1	23999059	24015415	1	108713011	108720448	5562	2816	5	5.24588e-06	0.00699227
1	24106429	24108847	1	24128055	24131080	325	676	3	6.13787e-09	2.18256e-05
1	24112953	24115641	1	24305737	24315620	538	2941	3	2.27365e-06	0.00371629
1	24131652	24133121	1	24557586	24564297	151	1546	3	7.30228e-09	2.55164e-05
1	24295904	24301860	1	24305737	24315620	1678	2941	6	2.31151e-10	1.09857e-06
1	24305737	24315620	1	24326832	24335670	2941	3692	10	3.52123e-15	3.73952e-11
1	24305737	24315620	1	24412086	24421707	2941	2799	6	4.78745e-09	1.74129e-05
1	24326832	24335670	1	24412086	24421707	3692	2799	13	4.7898e-21	1.13301e-16
1	24553256	24556566	1	24569237	24580643	929	1990	3	3.62226e-06	0.00531972
1	24557586	24564297	1	24569237	24580643	1546	1990	11	5.36852e-23	1.61082e-18
1	24557586	24564297	1	24586887	24594872	1546	1479	6	2.35319e-12	1.60137e-08
1	24569237	24580643	1	24586887	24594872	1990	1479	16	1.05199e-35	1.19803e-30
1	24569237	24580643	1	24658938	24667968	1990	1948	5	5.62617e-09	2.01682e-05
1	24586887	24594872	1	24658938	24667968	1479	1948	8	3.16388e-16	3.90967e-12
1	24770835	24780366	1	24870565	24875898	2120	1113	4	6.68964e-08	0.000186261
1	24770835	24780366	1	24945053	24952119	2120	3026	5	6.77683e-08	0.000188339
1	24770835	24780366	1	24961851	24970783	2120	1904	5	6.87419e-09	2.41384e-05
1	24770835	24780366	1	25105313	25120362	2120	3421	4	5.64734e-06	0.00736766
1	24818885	24827688	1	24870565	24875898	1290	1113	4	9.25744e-09	3.16855e-05
1	24818885	24827688	1	24961851	24970783	1290	1904	4	7.84832e-08	0.000214906
1	24945053	24952119	1	24961851	24970783	3026	1904	14	1.56324e-26	6.87117e-22
1	24961851	24970783	1	25041778	25055719	1904	3356	5	6.64504e-08	0.000185192
1	25041778	25055719	1	25057833	25062191	3356	1005	8	1.10548e-15	1.25658e-11
1	25041778	25055719	1	25105313	25120362	3356	3421	11	9.62931e-17	1.2827e-12
1	25041778	25055719	1	25149220	25160297	3356	4568	11	2.2051e-15	2.4118e-11
1	25105313	25120362	1	25149220	25160297	3421	4568	16	3.79683e-24	1.31058e-19
1	25149220	25160297	1	25312393	25318690	4568	1046	4	1.0937e-06	0.00206546
1	25542949	25549901	1	25559721	25567071	865	1528	5	2.65621e-11	1.50848e-07
1	25542949	25549901	1	25712860	25736117	865	7428	6	1.09868e-09	4.56998e-06
1	25559721	25567071	1	25712860	25736117	1528	7428	9	3.15448e-13	2.47365e-09
1	25631598	25638380	1	25712860	25736117	1589	7428	9	4.46311e-13	3.42131e-09
1	25712860	25736117	1	25737102	25743793	7428	2878	13	5.27127e-17	7.29655e-13
1	25712860	25736117	1	25753210	25776245	7428	7722	30	2.4971e-35	2.77869e-30
1	25737102	25743793	1	25753210	25776245	2878	7722	15	4.63269e-20	9.75365e-16
1	25743803	25747191	1	25753210	25776245	759	7722	7	8.02717e-12	5.00284e-08
1	25753210	25776245	1	25801429	25803924	7722	284	5	3.24415e-10	1.50263e-06
1	25753210	25776245	1	25804094	25806471	7722	420	4	2.34663e-07	0.000559844
1	25913201	25920584	1	25924130	25938036	3036	3543	12	6.42463e-19	1.15111e-14
1	25924130	25938036	1	26001053	26009350	3543	2089	4	6.11438e-06	0.00779768
1	26001053	26009350	1	26040141	26046803	2089	1587	5	2.58974e-09	9.95917e-06
1	26001053	26009350	1	26124780	26128133	2089	531	3	7.87243e-07	0.00157266
1	26129185	26141634	1	26172829	26188075	2528	4640	12	1.7924e-18	3.00717e-14
1	26517202	26530646	1	26600737	26606996	3544	1289	6	1.45861e-10	7.2127e-07
1	26517202	26530646	1	26607012	26615671	3544	4635	5	6.5946e-06	0.00822275
1	26607012	26615671	1	26620086	26622934	4635	353	5	7.59642e-11	3.95818e-07
1	26696951	26702816	1	26718949	26725425	1148	1745	7	4.60298e-15	4.8152e-11
1	26696951	26702816	1	26764875	26777235	1148	2887	7	1.54218e-13	1.27976e-09
1	26718949	26725425	1	26764875	26777235	1745	2887	8	2.70633e-14	2.53477e-10
1	26873138	26876537	1	26880596	26906736	488	9330	9	8.86322e-17	1.18696e-12
1	27041384	27055649	1	27080644	27091459	4217	2605	12	8.23875e-19	1.45448e-14
1	27041384	27055649	1	27255064	27262869	4217	1010	6	9.59546e-11	4.91796e-07
1	27041384	27055649	1	27266947	27274922	4217	1665	4	4.97271e-06	0.00672748
1	27041384	27055649	1	27278572	27295061	4217	5450	6	1.88021e-06	0.00319932
1	27080644	27091459	1	27129951	27137687	2605	1382	6	3.53578e-11	1.96603e-07
1	27080644	27091459	1	27255064	27262869	2605	1010	4	1.03076e-07	0.000273231
1	27080644	27091459	1	27266947	27274922	2605	1665	5	9.81121e-09	3.3387e-05
1	27080644	27091459	1	27278572	27295061	2605	5450	5	3.2689e-06	0.00491251
1	27255064	27262869	1	27266947	27274922	1010	1665	6	3.73825e-13	2.89518e-09
1	27255064	27262869	1	27278572	27295061	1010	5450	5	3.177e-08	9.619e-05
1	27266947	27274922	1	27278572	27295061	1665	5450	16	6.74072e-28	3.45247e-23
1	27278572	27295061	1	27295215	27296129	5450	121	4	3.99201e-10	1.81546e-06
1	27278572	27295061	1	27296192	27299839	5450	813	5	1.08572e-08	3.66191e-05
1	27278572	27295061	1	27300248	27317182	5450	5598	26	3.10967e-36	3.76985e-31
1	27278572	27295061	1	27318697	27324791	5450	1290	5	1.06148e-07	0.000280435
1	27300248	27317182	1	27318697	27324791	5598	1290	9	5.66786e-15	5.82181e-11
1	27318697	27324791	1	27406012	27415554	1290	2955	7	4.08814e-13	3.1546e-09
1	27325117	27328452	1	27406012	27415554	729	2955	7	7.59605e-15	7.65417e-11
1	27328764	27332198	1	27342019	27347970	508	1051	3	8.82097e-08	0.000238188
1	27328764	27332198	1	27406012	27415554	508	2955	4	1.10117e-08	3.70861e-05
1	27342019	27347970	1	27406012	27415554	1051	2955	4	1.99069e-07	0.000485363
1	27406012	27415554	1	27498137	27504186	2955	2990	7	1.38729e-10	6.8929e-07
1	27406012	27415554	1	27569851	27578237	2955	2427	5	1.17277e-07	0.000306043
1	27569851	27578237	1	27581531	27585229	2427	563	3	1.46792e-06	0.00261933
1	27569851	27578237	1	27587643	27602478	2427	2397	10	7.28437e-18	1.12599e-13
1	27581531	27585229	1	27587643	27602478	563	2397	3	1.4144e-06	0.00254133
1	27695248	27703847	1	27742414	27746902	2782	1073	6	1.15507e-11	6.98735e-08
1	27695248	27703847	1	27814974	27826577	2782	3317	5	4.03367e-07	0.000893548
1	27814974	27826577	1	27836009	27841624	3317	1874	4	3.08475e-06	0.00470109
1	27966226	27970575	1	28084110	28093306	629	2413	3	2.00948e-06	0.00336987
1	27987953	27992306	1	28008591	28012368	641	492	3	1.8188e-08	5.82347e-05
1	28048359	28049914	1	28084110	28093306	178	2413	3	4.5551e-08	0.000132497
1	28084110	28093306	1	28105691	28111268	2413	2340	5	3.61337e-08	0.000107785
1	28084110	28093306	1	28168059	28176358	2413	2527	4	2.86085e-06	0.00443129
1	28105691	28111268	1	28168059	28176358	2340	2527	6	6.76565e-10	2.94583e-06
1	28168059	28176358	1	28225156	28230744	2527	727	3	3.55307e-06	0.00524003
1	28223112	28225149	1	28232832	28236845	252	1502	3	3.13225e-08	9.49689e-05
1	28567709	28571414	1	28607153	28618789	1282	3952	5	2.1132e-08	6.66948e-05
1	28572602	28582080	1	28591000	28594139	3236	457	5	4.61697e-11	2.51102e-07
1	28572602	28582080	1	28607153	28618789	3236	3952	7	1.75625e-09	7.00752e-06
1	28591000	28594139	1	28607153	28618789	457	3952	3	3.37038e-06	0.00502707
1	28607153	28618789	1	28636550	28645959	3952	4115	14	2.83728e-20	6.10179e-16
1	28607153	28618789	1	28664847	28666009	3952	126	3	7.04638e-08	0.000195019
1	28607153	28618789	1	28716904	28719669	3952	325	3	1.21619e-06	0.00225041
1	28636550	28645959	1	28650765	28657404	4115	1733	10	5.48332e-17	7.56916e-13
1	28636550	28645959	1	28664847	28666009	4115	126	5	2.33709e-13	1.87824e-09
1	28650765	28657404	1	28712608	28716885	1733	2006	4	3.11514e-07	0.000715543
1	28785831	28792326	1	28834032	28838531	2209	2257	4	1.29535e-06	0.00236867
1	28794888	28811238	1	28823477	28830183	6018	2781	29	4.32069e-49	1.33594e-43
1	28794888	28811238	1	28834032	28838531	6018	2257	5	2.63932e-06	0.00416915
1	28794888	28811238	1	235068278	235070055	6018	213	3	1.20345e-06	0.00223027
1	28823477	28830183	1	28995427	29004186	2781	2268	4	3.26695e-06	0.00491031
1	28958823	28963651	1	28995427	29004186	881	2268	3	4.5656e-06	0.00632966
1	28995427	29004186	1	29044897	29053861	2268	3581	7	7.75862e-11	4.03161e-07
1	29044897	29053861	1	29160647	29173980	3581	4460	10	1.5632e-13	1.29471e-09
1	29160647	29173980	1	29177662	29181089	4460	1176	4	1.57992e-06	0.00278137
1	29160647	29173980	1	29232480	29243702	4460	5920	6	4.13708e-06	0.00587869
1	29160647	29173980	1	29405494	29413778	4460	2295	7	3.81465e-10	1.74085e-06
1	29160647	29173980	1	29443631	29454389	4460	2555	5	1.12756e-06	0.00211823
1	29177662	29181089	1	29232480	29243702	1176	5920	4	4.8051e-06	0.00656631
1	29232480	29243702	1	29405494	29413778	5920	2295	8	6.80946e-11	3.58729e-07
1	29405494	29413778	1	29507822	29518745	2295	4938	9	3.12863e-13	2.45657e-09
1	29429528	29431128	1	29443631	29454389	196	2555	7	2.62819e-19	4.99158e-15
1	29443631	29454389	1	29609614	29618128	2555	2833	4	5.60482e-06	0.00732807
1	29507822	29518745	1	29609614	29618128	4938	2833	9	2.01405e-12	1.38769e-08
1	29609614	29618128	1	29669588	29678109	2833	2950	7	9.45425e-11	4.85304e-07
1	29783946	29798101	1	29827678	29832704	5726	3004	8	4.29245e-10	1.93791e-06
1	29783946	29798101	1	29950732	29968666	5726	6935	12	2.79924e-12	1.8836e-08
1	29836771	29843432	1	29950732	29968666	1643	6935	6	3.22906e-08	9.75795e-05
1	29870641	29874385	1	29950732	29968666	848	6935	4	2.47443e-06	0.00397191
1	29950732	29968666	1	29984828	29987844	6935	974	10	3.15428e-17	4.50575e-13
1	29950732	29968666	1	30023825	30036713	6935	3349	10	5.99862e-12	3.82419e-08
1	30023825	30036713	1	30086813	30096707	3349	3212	8	1.09209e-11	6.63041e-08
1	30023825	30036713	1	30125810	30129802	3349	563	3	3.83556e-06	0.00555912
1	30086813	30096707	1	30214724	30221118	3212	1862	5	4.79693e-08	0.000138766
1	30475314	30479292	1	30539688	30548896	899	2046	6	6.38695e-13	4.77671e-09
1	30516109	30526510	1	30539688	30548896	3268	2046	16	5.25866e-30	3.37104e-25
1	30539688	30548896	1	30553181	30565239	2046	3387	10	4.13487e-17	5.81405e-13
1	30553181	30565239	1	30610259	30616726	3387	1816	4	2.95938e-06	0.00454908
1	30610259	30616726	1	30964140	30972940	1816	3737	4	4.35271e-06	0.00610432
1	30793129	30801401	1	30964140	30972940	2816	3737	5	7.65652e-07	0.00153719
1	30793129	30801401	1	288831767	288834726	2816	464	3	1.28321e-06	0.00234942
1	30964140	30972940	1	30981441	30985834	3737	2015	9	8.28109e-15	8.29628e-11
1	31047487	31062011	1	31102887	31108122	4803	1262	4	2.79158e-06	0.00434887
1	31215475	31221054	1	31350290	31368534	2010	4819	5	5.10815e-07	0.00109146
1	31506947	31515865	1	31548114	31559815	1914	2885	7	5.37632e-12	3.45309e-08
1	31794369	31797317	1	31804562	31812126	637	1706	3	7.4087e-07	0.00149492
1	32042825	32055213	1	32067341	32082477	5245	3175	29	3.77438e-49	1.18205e-43
1	32067341	32082477	1	32106037	32110970	3175	768	8	8.27934e-17	1.11423e-12
1	32067341	32082477	1	32144903	32152768	3175	1858	13	3.42444e-24	1.193e-19
1	32106037	32110970	1	32155839	32161095	768	1258	3	5.21414e-07	0.00111077
1	32135062	32139887	1	32144903	32152768	1841	1858	5	3.02495e-09	1.14616e-05
1	32140613	32143564	1	32155839	32161095	433	1258	3	9.36116e-08	0.000251222
1	32144903	32152768	1	32246286	32250582	1858	1378	4	9.25711e-08	0.000248851
1	32144903	32152768	1	32265127	32277315	1858	3163	4	2.47443e-06	0.00397191
1	32155839	32161095	1	32265127	32277315	1258	3163	4	5.31307e-07	0.00112841
1	32246286	32250582	1	32265127	32277315	1378	3163	6	1.10365e-10	5.58986e-07
1	32265127	32277315	1	32281440	32285136	3163	897	15	2.15092e-33	1.92462e-28
1	32281440	32285136	1	32322201	32329533	897	2621	3	7.40937e-06	0.00891783
1	32292803	32299122	1	32322201	32329533	975	2621	10	1.98568e-21	4.9257e-17
1	32292803	32299122	1	32353091	32368605	975	7665	4	6.33625e-06	0.00799251
1	32322201	32329533	1	32353091	32368605	2621	7665	12	1.02271e-15	1.17135e-11
1	32353091	32368605	1	32425237	32437903	7665	5737	16	4.01476e-17	5.65094e-13
1	32425237	32437903	1	32470391	32479747	5737	2727	8	2.05095e-10	9.83915e-07
1	32470391	32479747	1	32496479	32498790	2727	476	3	1.25841e-06	0.00231189
1	32470391	32479747	1	32499592	32507100	2727	1696	5	1.34807e-08	4.45284e-05
1	32470391	32479747	1	32601998	32608685	2727	2544	6	1.74272e-09	6.96001e-06
1	32507104	32510531	1	32522903	32528826	553	1871	5	7.79505e-12	4.86928e-08
1	32507104	32510531	1	32601998	32608685	553	2544	3	1.60132e-06	0.00281362
1	32601998	32608685	1	32615378	32618542	2544	614	3	2.18915e-06	0.00361012
1	32801107	32810304	1	32815735	32821571	3695	2137	12	1.62383e-20	3.60833e-16
1	32856693	32863408	1	32891599	32897438	4348	1433	6	9.20761e-10	3.89952e-06
1	32856693	32863408	1	32931331	32935797	4348	709	6	1.39214e-11	8.29627e-08
1	32891599	32897438	1	32931331	32935797	1433	709	4	2.32701e-09	9.03315e-06
1	33041286	33045250	1	33114246	33120306	1002	1578	5	6.49822e-11	3.4359e-07
1	33146815	33152764	1	33294944	33296896	1838	272	4	1.35543e-10	6.74909e-07
1	33146815	33152764	1	33300564	33312441	1838	3206	7	8.43375e-12	5.23022e-08
1	33300564	33312441	1	33439168	33456706	3206	5435	15	1.28721e-21	3.28243e-17
1	33439168	33456706	1	33489438	33495330	5435	1439	6	3.53065e-09	1.3201e-05
1	33439168	33456706	1	33542882	33549272	5435	2300	7	1.50129e-09	6.07326e-06
1	33439168	33456706	1	33589271	33603174	5435	4309	7	1.05683e-07	0.000279328
1	33489438	33495330	1	33542882	33549272	1439	2300	4	2.56361e-07	0.000604796
1	33489438	33495330	1	33589271	33603174	1439	4309	6	8.9481e-10	3.80731e-06
1	33542882	33549272	1	33589271	33603174	2300	4309	7	3.05611e-10	1.42166e-06
1	33615659	33621846	1	33646113	33653832	1521	1736	4	1.04633e-07	0.000276869
1	33615659	33621846	1	33742951	33749934	1521	1506	3	6.86097e-06	0.00845183
1	33615659	33621846	1	33776102	33782908	1521	1542	3	7.36061e-06	0.00887745
1	33646113	33653832	1	33711001	33715081	1736	840	3	1.78462e-06	0.00306843
1	33646113	33653832	1	33742951	33749934	1736	1506	6	5.2424e-12	3.3779e-08
1	33711001	33715081	1	33742951	33749934	840	1506	4	5.58467e-09	2.00314e-05
1	33742951	33749934	1	33776102	33782908	1506	1542	8	5.65982e-17	7.79134e-13
1	33742951	33749934	1	33784986	33791572	1506	1631	4	7.85099e-08	0.000214953
1	33750619	33758635	1	33776102	33782908	3989	1542	10	1.26229e-17	1.89093e-13
1	33750619	33758635	1	33784986	33791572	3989	1631	7	1.67298e-11	9.82385e-08
1	33784986	33791572	1	33798786	33805118	1631	1152	7	2.9417e-15	3.15753e-11
1	33948636	33951509	1	33990874	34002085	376	5557	3	5.19592e-06	0.00694611
1	33948636	33951509	1	34028387	34039364	376	3991	7	5.94622e-16	7.06055e-12
1	33990874	34002085	1	34028387	34039364	5557	3991	21	1.62904e-30	1.09814e-25
1	34107338	34116414	1	34134804	34139485	2099	842	3	3.16694e-06	0.00479117
1	34107338	34116414	1	34139898	34158245	2099	6714	6	1.11824e-07	0.000293623
1	34139898	34158245	1	34210126	34225442	6714	8194	29	2.66164e-34	2.65855e-29
1	34210126	34225442	1	34538697	34548324	8194	3059	6	3.07892e-06	0.00469507
1	34443044	34446261	1	34506609	34512281	550	1734	3	5.0115e-07	0.00107346
1	34443044	34446261	1	34538697	34548324	550	3059	3	2.73083e-06	0.00427505
1	34653478	34661829	1	34703327	34714343	2098	3008	4	3.27386e-06	0.00491799
1	34689313	34692482	1	34703327	34714343	1098	3008	6	2.11189e-11	1.21799e-07
1	34703327	34714343	1	34897935	34902517	3008	1525	4	9.32245e-07	0.00181013
1	34837720	34840954	1	34851478	34855723	666	1220	3	3.10474e-07	0.000713439
1	34851478	34855723	1	34897935	34902517	1220	1525	3	3.69264e-06	0.00540032
1	34897935	34902517	1	34918735	34923144	1525	2406	5	4.28282e-09	1.57508e-05
1	34957969	34981355	1	35018241	35027069	6710	3720	15	2.56005e-19	4.87448e-15
1	34957969	34981355	1	35129721	35137430	6710	2298	8	1.82976e-10	8.87575e-07
1	35018241	35027069	1	35115040	35120802	3720	1417	5	2.57102e-08	7.95573e-05
1	35129721	35137430	1	35202991	35208306	2298	1119	4	9.41437e-08	0.000252469
1	35202991	35208306	1	35238443	35244431	1119	1446	7	1.03464e-15	1.18366e-11
1	35202991	35208306	1	35250399	35265608	1119	5625	8	1.57371e-13	1.30305e-09
1	35202991	35208306	1	228321287	228323410	1119	265	3	1.50741e-08	4.92246e-05
1	35238443	35244431	1	35250399	35265608	1446	5625	6	4.44976e-09	1.6295e-05
1	35250399	35265608	1	35265931	35270919	5625	1014	15	7.52282e-29	4.22755e-24
1	35250399	35265608	1	35274938	35279830	5625	2360	11	4.63657e-16	5.58488e-12
1	35274938	35279830	1	35296791	35305347	2360	2935	8	3.38403e-13	2.64056e-09
1	35296791	35305347	1	36502771	36516467	2935	4532	6	7.99466e-08	0.00021837
1	35296791	35305347	1	36587125	36593502	2935	1794	4	1.60591e-06	0.00282037
1	35296791	35305347	1	36682404	36685330	2935	435	3	1.19707e-06	0.00221996
1	35465092	35477701	1	35491662	35495137	6472	686	8	9.73864e-15	9.65993e-11
1	35465092	35477701	1	35500741	35512912	6472	6819	17	1.66622e-18	2.8096e-14
1	35491662	35495137	1	35500741	35512912	686	6819	5	1.41693e-08	4.65575e-05
1	35500741	35512912	1	89257414	89261973	6819	1926	5	2.24227e-06	0.00367619
1	35711810	35720711	1	35732594	35739107	2208	1539	5	2.92712e-09	1.11215e-05
1	35711810	35720711	1	35762077	35771579	2208	2476	4	1.86227e-06	0.00317525
1	35721599	35724438	1	35732594	35739107	298	1539	5	1.32124e-13	1.10866e-09
1	35756411	35760163	1	35772623	35781093	521	1039	4	1.87723e-10	9.08256e-07
1	35762077	35771579	1	35772623	35781093	2476	1039	7	2.63562e-14	2.47239e-10
1	35762077	35771579	1	35784857	35791597	2476	849	3	5.31002e-06	0.00705051
1	35772623	35781093	1	35784857	35791597	1039	849	11	5.64029e-29	3.21775e-24
1	35772623	35781093	1	35815707	35822055	1039	2891	7	7.7628e-14	6.75902e-10
1	35784857	35791597	1	35815707	35822055	849	2891	5	5.79951e-10	2.56076e-06
1	35942356	35947498	1	35956130	35971844	1584	4344	11	3.62464e-19	6.78126e-15
1	35956130	35971844	1	36138798	36149511	4344	2948	5	1.9864e-06	0.00333963
1	36040550	36044426	1	36138798	36149511	773	2948	3	6.75004e-06	0.00835282
1	36044732	36051224	1	36107595	36110100	2274	632	3	1.70748e-06	0.00296308
1	36044732	36051224	1	36138798	36149511	2274	2948	10	2.97768e-17	4.27119e-13
1	36138798	36149511	1	36154253	36158902	2948	1832	5	2.90051e-08	8.8676e-05
1	36210380	36214496	1	36244803	36249331	1920	1462	4	1.33396e-07	0.000342403
1	36210380	36214496	1	225973885	225977987	1920	825	3	2.28427e-06	0.00373039
1	36472923	36478705	1	36502771	36516467	2366	4532	7	5.2494e-10	2.33813e-06
1	36481002	36490117	1	36502771	36516467	1817	4532	22	9.57419e-42	1.77684e-36
1	36825220	36837133	1	36841148	36844403	2330	422	4	2.03366e-09	8.00185e-06
1	37165753	37170128	1	37195472	37201833	668	1385	4	1.60075e-09	6.44351e-06
1	37165753	37170128	1	37263545	37268027	668	1026	3	1.8652e-07	0.00045856
1	37280615	37287665	1	37295327	37298908	1670	807	3	1.4102e-06	0.00253484
1	37295327	37298908	1	121456870	121464027	807	1353	3	7.51804e-07	0.00151383
1	37475403	37482328	1	37492953	37508095	2029	5569	9	3.04483e-13	2.39641e-09
1	37492953	37508095	1	37530152	37534338	5569	713	4	5.25467e-07	0.00111774
1	37492953	37508095	1	37577954	37586600	5569	1690	8	3.80193e-12	2.5034e-08
1	37675339	37684273	1	37915414	37928169	2302	3069	5	1.08926e-07	0.000287042
1	37761017	37769214	1	37839521	37847589	2574	3571	6	9.16812e-09	3.14048e-05
1	37761017	37769214	1	37915414	37928169	2574	3069	4	7.88918e-06	0.0093132
1	37839521	37847589	1	37915414	37928169	3571	3069	7	6.10169e-10	2.67963e-06
1	37915414	37928169	1	38076338	38083812	3069	2297	4	5.05352e-06	0.00680282
1	38085064	38088730	1	38098207	38102261	578	579	4	2.73975e-11	1.55036e-07
1	38085064	38088730	1	38233289	38236798	578	1869	3	7.27593e-07	0.00147178
1	38240644	38243380	1	38254838	38260231	440	2296	3	5.94734e-07	0.00123974
1	38453608	38458610	1	38513288	38532007	2105	6174	6	6.97559e-08	0.000193291
1	38513288	38532007	1	38580661	38600347	6174	4474	16	2.94993e-20	6.33498e-16
1	38580661	38600347	1	38605849	38611388	4474	708	11	7.1946e-23	2.11443e-18
1	38580661	38600347	1	38636952	38648305	4474	4295	21	8.32976e-32	6.3241e-27
1	38580661	38600347	1	38684076	38693447	4474	3511	6	2.10353e-07	0.000509242
1	38605849	38611388	1	38636952	38648305	708	4295	10	1.11075e-20	2.528e-16
1	38636952	38648305	1	38684076	38693447	4295	3511	13	6.14812e-19	1.1042e-14
1	38700909	38703004	1	38966893	38973686	258	2599	3	1.73772e-07	0.000431096
1	38901840	38910293	1	38911276	38918811	2056	3813	8	9.00434e-13	6.57237e-09
1	38911276	38918811	1	38966893	38973686	3813	2599	6	1.42698e-08	4.68723e-05
1	38911276	38918811	1	38973747	38977710	3813	1576	5	4.90844e-08	0.000141692
1	38973747	38977710	1	38993168	38999640	1576	1464	3	7.01032e-06	0.0085796
1	38993168	38999640	1	39083564	39093018	1464	3435	4	1.33944e-06	0.00243458
1	39083564	39093018	1	39102862	39108403	3435	1551	4	1.68164e-06	0.00292552
1	39083564	39093018	1	39159472	39164503	3435	670	3	6.94843e-06	0.00852439
1	39083564	39093018	1	39213430	39219138	3435	1645	5	3.62448e-08	0.000108063
1	39102862	39108403	1	39159472	39164503	1551	670	5	7.98225e-12	4.97794e-08
1	39213430	39219138	1	39230847	39248929	1645	7679	11	2.68965e-16	3.35956e-12
1	39213430	39219138	1	39400067	39412151	1645	3319	4	1.85201e-06	0.00316188
1	39220163	39221749	1	39230847	39248929	238	7679	6	5.89985e-13	4.43448e-09
1	39230847	39248929	1	39355080	39360032	7679	1953	6	1.60481e-07	0.000402374
1	39230847	39248929	1	39400067	39412151	7679	3319	6	3.38496e-06	0.0050428
1	39386164	39391569	1	39400067	39412151	1279	3319	7	8.63832e-13	6.33133e-09
1	39392532	39396264	1	39400067	39412151	1851	3319	8	1.30688e-13	1.09752e-09
1	39400067	39412151	1	39413552	39424688	3319	3920	6	7.02813e-08	0.000194586
1	39460205	39468853	1	39487671	39496819	3501	3520	8	3.17639e-11	1.78235e-07
1	39487671	39496819	1	39562765	39570498	3520	2640	5	4.17404e-07	0.000919495
1	39562765	39570498	1	39584598	39593753	2640	4570	7	1.17842e-09	4.87855e-06
1	39596985	39601274	1	39675301	39682710	1567	4126	5	7.03705e-08	0.000194779
1	39596985	39601274	1	39744312	39756546	1567	2787	5	1.01491e-08	3.44471e-05
1	39675301	39682710	1	39744312	39756546	4126	2787	6	3.41437e-08	0.000102448
1	39675301	39682710	1	40091142	40114548	4126	8663	7	1.73443e-06	0.00299877
1	40091142	40114548	1	40114564	40119467	8663	1205	5	7.3397e-07	0.00148259
1	40091142	40114548	1	40238674	40245914	8663	1975	5	8.00636e-06	0.00941383
1	40091142	40114548	1	40251984	40269742	8663	5673	12	3.17368e-11	1.78116e-07
1	40091142	40114548	1	40275287	40281367	8663	2667	7	9.63848e-08	0.000257698
1	40159507	40165819	1	119352739	119355174	2413	731	3	3.14743e-06	0.00477001
1	40166937	40171572	1	40238674	40245914	714	1975	4	8.60486e-09	2.96137e-05
1	40238674	40245914	1	40251984	40269742	1975	5673	5	1.03797e-06	0.00197748
1	40238674	40245914	1	40282984	40288636	1975	1304	5	7.38329e-10	3.1921e-06
1	40247826	40250545	1	40251984	40269742	331	5673	3	3.77642e-06	0.00549397
1	40251984	40269742	1	40275287	40281367	5673	2667	15	1.58998e-22	4.48432e-18
1	40251984	40269742	1	40282984	40288636	5673	1304	5	1.36298e-07	0.000349098
1	40282984	40288636	1	40350427	40356077	1304	1255	3	2.51886e-06	0.00402446
1	40282984	40288636	1	40356321	40357855	1304	120	3	2.18897e-09	8.55138e-06
1	40407565	40415371	1	40423138	40432682	3885	5255	18	7.99127e-26	3.26881e-21
1	40423138	40432682	1	40460047	40466119	5255	2185	6	3.38273e-08	0.00010161
1	40550543	40552936	1	40593417	40606850	383	6282	4	7.16847e-08	0.000198107
1	40593417	40606850	1	40615766	40619420	6282	835	8	3.68355e-14	3.38259e-10
1	40593417	40606850	1	40710414	40720286	6282	3995	6	3.10231e-06	0.00472094
1	40710414	40720286	1	40771676	40773458	3995	324	3	1.24459e-06	0.00229239
1	40779874	40793022	1	40799492	40804151	6211	754	9	1.16766e-16	1.53569e-12
1	40932327	40937173	1	41016179	41023605	664	2532	3	2.72698e-06	0.00427014
1	40944321	40947805	1	41016179	41023605	882	2532	3	6.35828e-06	0.00801215
1	41016179	41023605	1	41083902	41090869	2532	3088	4	7.57858e-06	0.00905125
1	41083902	41090869	1	41113666	41118398	3088	2005	5	5.68984e-08	0.000161565
1	41139326	41142265	1	41160886	41169298	492	3710	5	1.31943e-10	6.58402e-07
1	41250809	41255194	1	41268623	41274686	663	1125	3	2.40299e-07	0.000571701
1	41268623	41274686	1	41290776	41296371	1125	1277	4	9.27951e-09	3.17538e-05
1	41453028	41460501	1	41567257	41576711	4204	1691	4	5.22045e-06	0.00696732
1	41453028	41460501	1	41588024	41593340	4204	1821	4	6.97598e-06	0.00854913
1	41567257	41576711	1	41594892	41603442	1691	3246	4	1.89143e-06	0.00321439
1	41594892	41603442	1	41694656	41701792	3246	2957	10	1.04225e-15	1.19076e-11
1	41722148	41723997	1	41789911	41807747	244	7870	5	1.66595e-10	8.14819e-07
1	41724575	41728290	1	41789911	41807747	778	7870	11	9.84415e-20	1.98768e-15
1	41789911	41807747	1	41811718	41813437	7870	228	4	2.21086e-08	6.94271e-05
1	41789911	41807747	1	41831168	41837957	7870	2368	23	6.7243e-36	7.86639e-31
1	41843835	41846299	1	41896943	41903300	837	2078	3	3.01927e-06	0.00462404
1	41896943	41903300	1	42115673	42122071	2078	1992	5	7.78711e-09	2.70471e-05
1	42228909	42233218	1	42279530	42293670	657	5645	5	4.48908e-09	1.6417e-05
1	42235792	42240716	1	42279530	42293670	1081	5645	5	5.28332e-08	0.000151337
1	42279530	42293670	1	42430762	42439028	5645	2264	9	9.05632e-13	6.6087e-09
1	42279530	42293670	1	42439730	42443604	5645	547	6	1.39827e-11	8.32458e-08
1	42279530	42293670	1	42448037	42467198	5645	6987	14	5.06056e-15	5.24642e-11
1	42430762	42439028	1	42448037	42467198	2264	6987	14	1.92283e-20	4.23517e-16
1	42439730	42443604	1	42448037	42467198	547	6987	10	1.06522e-19	2.13506e-15
1	42746231	42750576	1	42757024	42765532	1176	3121	4	3.85925e-07	0.000860234
1	42757024	42765532	1	42782278	42792688	3121	6620	9	6.16691e-11	3.27693e-07
1	42782278	42792688	1	43039206	43047088	6620	1831	7	1.21422e-09	5.00763e-06
1	42782278	42792688	1	43078465	43091876	6620	7124	8	9.21926e-07	0.00179356
1	43039206	43047088	1	43078465	43091876	1831	7124	16	2.14252e-25	8.3983e-21
1	43280365	43293883	1	43311110	43317606	4635	1884	7	1.27769e-10	6.39059e-07
1	43311110	43317606	1	43328227	43336582	1884	2513	10	9.38163e-19	1.64562e-14
1	43311110	43317606	1	43341939	43354686	1884	3628	5	9.25605e-08	0.000248845
1	43328227	43336582	1	43341939	43354686	2513	3628	16	7.3609e-28	3.7446e-23
1	43354778	43361931	1	43369578	43374255	3902	1312	8	3.06584e-14	2.84578e-10
1	43369578	43374255	1	43613596	43622745	1312	1760	3	7.02684e-06	0.00859436
1	43575089	43582325	1	43641945	43647568	992	1586	5	6.33882e-11	3.36114e-07
1	43613596	43622745	1	43641945	43647568	1760	1586	7	4.66977e-14	4.22246e-10
1	43712453	43715560	1	43722388	43729680	875	2710	7	1.48934e-14	1.4421e-10
1	43722388	43729680	1	43823023	43836276	2710	4820	11	3.89812e-16	4.73906e-12
1	43722388	43729680	1	191123045	191128914	2710	1827	4	1.2602e-06	0.00231418
1	43823023	43836276	1	43890724	43893374	4820	841	4	5.70801e-07	0.00119849
1	43823023	43836276	1	43893495	43896313	4820	361	3	3.01147e-06	0.00461398
1	43893495	43896313	1	43907414	43915910	361	4351	3	2.21926e-06	0.00364721
1	43907414	43915910	1	44003723	44021551	4351	6224	7	2.78471e-07	0.000650422
1	44003723	44021551	1	44166278	44174598	6224	2894	14	1.15648e-19	2.3011e-15
1	44003723	44021551	1	44243996	44248750	6224	1593	7	3.05737e-10	1.4218e-06
1	44166278	44174598	1	44243996	44248750	2894	1593	6	1.54188e-10	7.59323e-07
1	44179275	44181416	1	44243996	44248750	611	1593	4	1.95919e-09	7.73208e-06
1	44339062	44342988	1	44354695	44366932	959	6779	4	3.67045e-06	0.00537569
1	44354695	44366932	1	44373066	44375454	6779	396	5	8.94792e-10	3.80731e-06
1	44354695	44366932	1	44380244	44383482	6779	1535	9	1.4617e-13	1.21903e-09
1	44354695	44366932	1	44508026	44526737	6779	5275	10	3.79667e-10	1.73318e-06
1	44380244	44383482	1	44508026	44526737	1535	5275	7	7.57955e-11	3.95075e-07
1	44508026	44526737	1	44530217	44539843	5275	5134	27	2.21363e-39	3.41297e-34
1	44508026	44526737	1	44540648	44545922	5275	1491	9	1.21549e-14	1.19035e-10
1	44530217	44539843	1	44552895	44561183	5134	1802	6	9.51289e-09	3.24748e-05
1	44540648	44545922	1	44552895	44561183	1491	1802	6	6.1711e-12	3.92831e-08
1	44972807	44978798	1	70116121	70127427	2885	2496	4	5.4924e-06	0.00722183
1	45015664	45018087	1	45168961	45175043	280	1681	3	6.02533e-08	0.000169806
1	45110685	45118533	1	45168961	45175043	1578	1681	9	7.27051e-19	1.29189e-14
1	45260239	45265950	1	45268600	45280410	1355	1857	4	8.63973e-08	0.000233949
1	45268600	45280410	1	45283124	45291101	1857	2845	8	3.94928e-14	3.61227e-10
1	45268600	45280410	1	45390906	45394737	1857	898	5	8.46841e-11	4.37237e-07
1	45268600	45280410	1	45440921	45451105	1857	3017	6	4.91087e-10	2.19972e-06
1	45283124	45291101	1	45440921	45451105	2845	3017	5	2.83083e-07	0.000659605
1	45390906	45394737	1	45440921	45451105	898	3017	4	1.15733e-07	0.000302329
1	45440921	45451105	1	45506273	45514268	3017	3232	8	5.04219e-12	3.25448e-08
1	45506273	45514268	1	45535124	45540296	3232	2189	5	1.09679e-07	0.000288724
1	45570110	45580542	1	45594369	45606507	4820	3664	28	2.2571e-46	5.70251e-41
1	45594369	45606507	1	45717035	45732482	3664	6920	7	1.7959e-07	0.000443664
1	45717035	45732482	1	45812948	45814958	6920	200	3	1.51173e-06	0.00268333
1	45717035	45732482	1	45863084	45870979	6920	1775	5	1.62109e-06	0.00284137
1	45863084	45870979	1	45884241	45888860	1775	568	3	5.91829e-07	0.00123471
1	45863084	45870979	1	45892335	45897576	1775	1016	4	2.29569e-08	7.17912e-05
1	45892335	45897576	1	45978416	45985123	1016	2359	3	7.84792e-06	0.00928016
1	45892335	45897576	1	45985624	45988082	1016	302	3	1.67164e-08	5.3971e-05
1	45978416	45985123	1	46005802	46024898	2359	7152	11	6.17677e-15	6.31005e-11
1	45985624	45988082	1	46005802	46024898	302	7152	7	7.45926e-15	7.52813e-11
1	46005802	46024898	1	46167410	46175848	7152	2382	9	1.13802e-11	6.89115e-08
1	46005802	46024898	1	46177855	46184421	7152	1741	5	1.73168e-06	0.00299575
1	46167410	46175848	1	46186537	46199536	2382	3677	11	5.06601e-18	8.04169e-14
1	46167410	46175848	1	46199606	46203230	2382	1823	4	7.50914e-07	0.00151244
1	46177855	46184421	1	46186537	46199536	1741	3677	7	1.49646e-11	8.86701e-08
1	46177855	46184421	1	46199606	46203230	1741	1823	6	1.66879e-11	9.8031e-08
1	46325627	46334261	1	46370862	46384911	2189	6263	7	2.81996e-09	1.07613e-05
1	46370862	46384911	1	46388515	46396157	6263	1573	11	1.80928e-17	2.66387e-13
1	46370862	46384911	1	46495458	46500440	6263	2638	6	2.81691e-07	0.000656769
1	46370862	46384911	1	46665037	46681252	6263	3120	7	3.12802e-08	9.48504e-05
1	46641902	46645124	1	46853543	46860325	1476	1572	3	7.12859e-06	0.00868436
1	46829334	46833497	1	46896769	46908012	1416	3932	4	1.99969e-06	0.0033557
1	46853543	46860325	1	46896769	46908012	1572	3932	5	5.63955e-08	0.000160349
1	46896769	46908012	1	46951290	46954082	3932	413	3	2.45338e-06	0.00394507
1	46896769	46908012	1	46954198	46967245	3932	5483	33	7.23003e-54	3.06156e-48
1	46896769	46908012	1	47024002	47027950	3932	583	4	5.94321e-08	0.00016781
1	46925235	46926735	1	46954198	46967245	188	5483	4	2.41551e-09	9.3465e-06
1	46954198	46967245	1	47127242	47138547	5483	3896	6	1.23774e-06	0.00228299
1	46954198	46967245	1	47147299	47152862	5483	1096	4	2.69722e-06	0.004237
1	47024002	47027950	1	47127242	47138547	583	3896	3	6.6781e-06	0.00829223
1	47147299	47152862	1	47209781	47214880	1096	1179	5	2.37446e-11	1.35693e-07
1	47153153	47155931	1	47209781	47214880	1444	1179	4	1.82565e-08	5.84228e-05
1	47153153	47155931	1	156696614	156701076	1444	643	3	4.62788e-07	0.00100214
1	47209781	47214880	1	47397053	47404192	1179	1848	3	5.91066e-06	0.00760948
1	47564183	47569173	1	47578356	47596231	1412	5804	15	1.71811e-26	7.51891e-22
1	47571769	47573032	1	47578356	47596231	106	5804	6	8.04109e-16	9.34502e-12
1	47578356	47596231	1	47726098	47733782	5804	2961	6	3.53885e-07	0.000798371
1	47726098	47733782	1	47740897	47746139	2961	968	8	3.0211e-16	3.74555e-12
1	47740897	47746139	1	47757872	47762381	968	837	3	3.07934e-07	0.000708615
1	47746758	47753025	1	47785470	47797088	2007	4702	9	6.1648e-14	5.47063e-10
1	47757872	47762381	1	47785470	47797088	837	4702	4	5.07852e-07	0.00108619
1	47785470	47797088	1	69706880	69710803	4702	520	3	8.3097e-06	0.0096617
1	47980196	47989471	1	48082223	48091667	1547	3230	6	2.48803e-10	1.17559e-06
1	48121293	48123817	1	48141717	48147392	230	1888	4	7.69055e-11	4.00029e-07
1	48124013	48131116	1	48141717	48147392	2483	1888	5	1.44147e-08	4.73019e-05
1	48746627	48749472	1	48799409	48805143	432	1270	3	9.56467e-08	0.000255976
1	48931872	48936813	1	48947372	48962260	526	4314	9	1.73533e-19	3.38345e-15
1	48931872	48936813	1	49050596	49064815	526	3179	3	2.68075e-06	0.00421774
1	48937215	48941129	1	48947372	48962260	820	4314	10	5.05172e-20	1.05692e-15
1	48947372	48962260	1	49050596	49064815	4314	3179	13	1.8206e-19	3.54281e-15
1	49050596	49064815	1	49083456	49085702	3179	307	4	1.96493e-09	7.7527e-06
1	49050596	49064815	1	49087129	49096938	3179	3530	8	1.52294e-11	9.00791e-08
1	49050596	49064815	1	49173961	49179451	3179	2851	8	2.83318e-12	1.90474e-08
1	49087129	49096938	1	49354571	49363149	3530	1627	5	3.92727e-08	0.000115986
1	49173961	49179451	1	49386079	49395136	2851	4104	6	3.77963e-08	0.00011221
1	49354571	49363149	1	49386079	49395136	1627	4104	4	4.08375e-06	0.00582632
1	49533026	49537814	1	49597072	49603901	1391	2823	5	5.99341e-09	2.13498e-05
1	49801066	49805872	1	49817763	49824317	850	1088	3	4.57515e-07	0.000992798
1	49817763	49824317	1	50153417	50161311	1088	2032	3	6.17249e-06	0.0078481
1	49987399	49997648	1	50022777	50035224	2957	3102	7	1.79551e-10	8.72368e-07
1	49987399	49997648	1	50195711	50208962	2957	2697	6	3.97085e-09	1.47061e-05
1	50022777	50035224	1	50138693	50147198	3102	2757	6	5.99598e-09	2.13564e-05
1	50138693	50147198	1	50153417	50161311	2757	2032	5	3.47565e-08	0.00010411
1	50153417	50161311	1	50195711	50208962	2032	2697	6	4.30919e-10	1.94441e-06
1	50195711	50208962	1	50209133	50213158	2697	383	4	2.4728e-09	9.54852e-06
1	50195711	50208962	1	50227145	50236979	2697	3190	10	3.53102e-16	4.31897e-12
1	50394420	50397331	1	50442717	50446831	523	1514	3	2.87198e-07	0.000668005
1	50442717	50446831	1	50451096	50456089	1514	713	3	7.26421e-07	0.00146961
1	50451096	50456089	1	50512210	50525356	713	2355	3	2.71727e-06	0.00425819
1	50731448	50735652	1	50773392	50784736	898	2322	4	4.0891e-08	0.000120257
1	50861682	50866958	1	50878921	50882729	2315	1529	4	3.34529e-07	0.00076102
1	51074842	51080174	1	51091045	51096759	2004	639	9	1.02344e-21	2.62541e-17
1	51074842	51080174	1	51099820	51101957	2004	213	3	4.48237e-08	0.000130543
1	51355346	51365199	1	51397481	51401961	4014	1931	8	8.22827e-13	6.05441e-09
1	51355346	51365199	1	51457297	51473305	4014	5052	6	9.18525e-07	0.00178787
1	51402063	51409297	1	51453764	51456915	2217	459	3	6.07924e-07	0.00126346
1	51402063	51409297	1	51457297	51473305	2217	5052	14	1.62396e-22	4.57586e-18
1	51453764	51456915	1	51457297	51473305	459	5052	4	6.206e-08	0.000174345
1	51457297	51473305	1	51487936	51498878	5052	3648	26	7.27682e-42	1.35887e-36
1	51457297	51473305	1	51719272	51735627	5052	6340	7	8.45154e-07	0.00166806
1	51487936	51498878	1	51600473	51604232	3648	1689	4	2.97925e-06	0.0045751
1	51587391	51594106	1	51719272	51735627	1977	6340	6	5.64524e-08	0.000160465
1	51719272	51735627	1	51751911	51765539	6340	4844	21	1.35892e-27	6.70869e-23
1	51751911	51765539	1	51830818	51850883	4844	6533	7	7.80648e-07	0.00156145
1	51814147	51820599	1	51830818	51850883	1933	6533	9	8.13416e-13	5.98956e-09
1	51830818	51850883	1	51851714	51856912	6533	1179	12	1.18788e-20	2.69131e-16
1	51830818	51850883	1	51884002	51888759	6533	1598	13	5.39741e-21	1.26677e-16
1	51830818	51850883	1	51901672	51907673	6533	1594	12	4.32838e-19	7.9592e-15
1	51851714	51856912	1	51884002	51888759	1179	1598	4	2.73321e-08	8.40828e-05
1	51851714	51856912	1	51901672	51907673	1179	1594	3	3.80506e-06	0.00552713
1	52161604	52174420	1	52261930	52266137	4460	1749	5	1.77038e-07	0.000438122
1	52261930	52266137	1	52307842	52312443	1749	1766	4	1.94967e-07	0.000476521
1	52498453	52511630	1	52512960	52524643	3462	3629	13	5.91416e-20	1.22374e-15
1	52512960	52524643	1	52581520	52595215	3629	3234	11	1.22253e-16	1.60084e-12
1	52678155	52683189	1	52747133	52753390	1133	1598	4	2.33257e-08	7.28461e-05
1	52747133	52753390	1	52834008	52842600	1598	2235	5	3.74714e-09	1.39532e-05
1	52849013	52855862	1	52870034	52871219	3362	270	4	1.46795e-09	5.94718e-06
1	52849013	52855862	1	52871630	52880265	3362	3569	9	5.19546e-13	3.93804e-09
1	52857068	52861061	1	52871630	52880265	900	3569	6	1.78518e-11	1.04196e-07
1	52871630	52880265	1	52938048	52948059	3569	3841	8	7.31531e-11	3.8223e-07
1	52938048	52948059	1	53026308	53033929	3841	3413	10	2.25207e-14	2.12987e-10
1	52938048	52948059	1	53140753	53146676	3841	3293	5	1.87087e-06	0.00318702
1	52938048	52948059	1	53176096	53193777	3841	6034	6	1.97234e-06	0.00332205
1	53026308	53033929	1	53140753	53146676	3413	3293	6	2.98658e-08	9.09928e-05
1	53140753	53146676	1	53176096	53193777	3293	6034	10	1.3181e-12	9.37614e-09
1	53176096	53193777	1	53291781	53307464	6034	4517	21	1.15933e-28	6.40721e-24
1	53291781	53307464	1	53307688	53312575	4517	2833	5	1.97922e-06	0.00333002
1	53307688	53312575	1	258217121	258222073	2833	769	3	5.90435e-06	0.00760591
1	53326243	53334488	1	53365163	53374236	4084	7268	14	1.07987e-16	1.42521e-12
1	53365163	53374236	1	53392113	53398843	7268	4870	10	3.44374e-10	1.58458e-06
1	53392113	53398843	1	53450547	53464188	4870	4559	18	3.53855e-25	1.36044e-20
1	53527584	53536510	1	53725625	53729209	2007	842	3	2.77075e-06	0.0043236
1	53527584	53536510	1	53747879	53764805	2007	10043	8	1.46325e-09	5.93051e-06
1	53576274	53585884	1	53685191	53690403	2682	1293	4	3.08357e-07	0.000709371
1	53576274	53585884	1	53747879	53764805	2682	10043	6	4.62651e-06	0.00638793
1	53685191	53690403	1	53725625	53729209	1293	842	3	7.4535e-07	0.00150295
1	53725625	53729209	1	53747879	53764805	842	10043	6	5.56182e-09	1.99566e-05
1	53747879	53764805	1	53770493	53777914	10043	1955	9	3.93385e-11	2.17171e-07
1	54024385	54038552	1	54086504	54090401	5451	803	4	7.72858e-07	0.00154865
1	54259898	54267058	1	54293652	54299421	2991	2066	5	5.63585e-08	0.000160259
1	54259898	54267058	1	54313246	54319072	2991	2439	7	3.69818e-11	2.04989e-07
1	54259898	54267058	1	54449649	54455545	2991	1948	5	4.21757e-08	0.0001236
1	54293652	54299421	1	54313246	54319072	2066	2439	9	2.29451e-16	2.89365e-12
1	54341829	54345437	1	54449649	54455545	621	1948	4	4.66547e-09	1.70124e-05
1	54449649	54455545	1	54462630	54466224	1948	408	3	2.90084e-07	0.000673769
1	54449649	54455545	1	54466483	54472710	1948	1104	3	5.68543e-06	0.00740291
1	54449649	54455545	1	54474012	54480967	1948	1175	5	4.10522e-10	1.86131e-06
1	54457588	54460619	1	54466483	54472710	334	1104	3	2.90268e-08	8.87332e-05
1	54462630	54466224	1	54474012	54480967	408	1175	3	6.38237e-08	0.000178832
1	54474012	54480967	1	54573589	54582133	1175	2518	6	1.09611e-11	6.65347e-08
1	54573589	54582133	1	54621912	54627794	2518	806	3	4.78167e-06	0.00654132
1	54621912	54627794	1	54635891	54641250	806	1337	5	9.58208e-12	5.8829e-08
1	54751407	54763230	1	54819759	54827806	7308	2958	6	1.32417e-06	0.00241251
1	54819759	54827806	1	54924727	54935413	2958	3486	5	6.93475e-07	0.00141304
1	54924727	54935413	1	54936614	54941755	3486	1635	6	5.43474e-10	2.41139e-06
1	54924727	54935413	1	54955705	54957920	3486	378	3	1.31433e-06	0.00239779
1	54924727	54935413	1	55050783	55061250	3486	2754	6	1.18427e-08	3.95947e-05
1	55050783	55061250	1	55111168	55116046	2754	1235	4	2.85516e-07	0.000664452
1	55168033	55170142	1	55176308	55183166	368	2301	3	3.50406e-07	0.000791507
1	55176308	55183166	1	55240113	55248588	2301	3075	4	5.12715e-06	0.00687777
1	55240113	55248588	1	55257669	55262593	3075	3119	6	1.17746e-08	3.94038e-05
1	55240113	55248588	1	55368362	55375167	3075	3016	5	4.13364e-07	0.000912133
1	55257669	55262593	1	55375296	55379201	3119	1254	4	4.96383e-07	0.00106431
1	55368362	55375167	1	55452029	55456296	3016	2603	4	7.69992e-06	0.00915556
1	55368362	55375167	1	55479127	55485927	3016	1025	4	1.95441e-07	0.000477601
1	55479127	55485927	1	55556525	55566710	1025	4075	4	6.43154e-07	0.00132478
1	55479127	55485927	1	55695891	55716133	1025	7068	4	5.61232e-06	0.00733533
1	55556525	55566710	1	55695891	55716133	4075	7068	15	2.0813e-18	3.45524e-14
1	55695891	55716133	1	55779114	55787279	7068	1882	5	2.38471e-06	0.00386129
1	55926215	55931244	1	56028503	56036709	1755	2013	4	3.32024e-07	0.000755891
1	56028503	56036709	1	56092694	56099029	2013	1935	4	4.88667e-07	0.00105061
1	56036793	56045838	1	56101311	56113259	4689	4188	10	1.1764e-12	8.42308e-09
1	56101311	56113259	1	56131500	56135167	4188	674	8	2.64836e-16	3.31349e-12
1	56101311	56113259	1	56138697	56152876	4188	8139	24	1.29698e-31	9.67584e-27
1	56138697	56152876	1	56213466	56221348	8139	1504	8	2.99607e-11	1.6862e-07
1	56386584	56392300	1	56399436	56406374	508	1833	6	1.07301e-14	1.05944e-10
1	56696934	56701293	1	56739886	56749963	875	1977	3	2.97108e-06	0.00456442
1	56853093	56859322	1	56910588	56924779	1798	4390	6	3.73255e-09	1.3904e-05
1	56910588	56924779	1	56974072	56984355	4390	3232	11	9.5521e-16	1.09822e-11
1	56974072	56984355	1	56995575	57002777	3232	3290	6	2.15833e-08	6.79337e-05
1	56974072	56984355	1	57044482	57046783	3232	427	3	1.51009e-06	0.00268089
1	57130812	57139882	1	57249427	57277535	2991	9765	12	8.06624e-14	7.00698e-10
1	57249427	57277535	1	57290466	57291937	9765	150	4	9.72301e-09	3.31131e-05
1	57249427	57277535	1	57332954	57334800	9765	249	6	3.25717e-12	2.16988e-08
1	57249427	57277535	1	57390048	57399407	9765	1651	7	8.47906e-09	2.92343e-05
1	57390048	57399407	1	57480629	57486865	1651	1267	4	4.14493e-08	0.000121732
1	57466384	57469092	1	57480629	57486865	333	1267	3	4.34704e-08	0.000126998
1	58014577	58021015	1	58054300	58058977	2324	827	4	2.95565e-08	9.02057e-05
1	58176398	58184671	1	58196618	58201622	2390	1612	6	5.29892e-11	2.85352e-07
1	59069771	59075069	1	59104855	59113404	1227	2690	6	2.10546e-11	1.21498e-07
1	59104855	59113404	1	59161910	59164764	2690	767	3	5.02153e-06	0.00677374
1	59113951	59121754	1	59131497	59135782	1615	1607	4	9.77063e-08	0.000260698
1	59249956	59254933	1	59413962	59422957	715	1439	3	6.29293e-07	0.00130086
1	59404841	59411814	1	59413962	59422957	1922	1439	6	7.33628e-12	4.60471e-08
1	59413962	59422957	1	59438104	59446113	1439	2214	8	7.05363e-16	8.27097e-12
1	59413962	59422957	1	59776062	59787303	1439	1373	3	4.41713e-06	0.00617479
1	59855209	59858313	1	59869973	59879048	285	2141	3	1.31145e-07	0.00033746
1	60181927	60192438	1	60225080	60230444	2819	2286	7	1.56839e-11	9.25674e-08
1	60181927	60192438	1	60322061	60347124	2819	5961	8	3.57894e-10	1.64226e-06
1	60225080	60230444	1	60322061	60347124	2286	5961	11	6.15126e-16	7.2925e-12
1	60225080	60230444	1	180195565	180198441	2286	968	3	6.18831e-06	0.00786056
1	60322061	60347124	1	60424925	60432076	5961	1697	9	1.13959e-13	9.67848e-10
1	60424925	60432076	1	60526294	60536287	1697	3614	4	2.9255e-06	0.00450683
1	60424925	60432076	1	60626875	60635488	1697	4650	4	7.85189e-06	0.00928303
1	60424925	60432076	1	288172926	288183673	1697	2939	4	1.29691e-06	0.00237059
1	60526294	60536287	1	60626875	60635488	3614	4650	7	1.12827e-08	3.78901e-05
1	60626875	60635488	1	60742339	60750334	4650	2111	5	5.45205e-07	0.00115312
1	60742339	60750334	1	60872136	60875040	2111	599	5	2.1233e-11	1.22364e-07
1	60884384	60890800	1	60926848	60940552	2022	4479	11	7.2788e-18	1.12571e-13
1	60891375	60894019	1	60926848	60940552	514	4479	6	2.4204e-12	1.64339e-08
1	60891375	60894019	1	60946668	60952329	514	1877	3	5.18624e-07	0.00110569
1	60926848	60940552	1	60946668	60952329	4479	1877	13	3.33218e-22	9.06625e-18
1	60926848	60940552	1	61040155	61048455	4479	2465	6	2.68975e-08	8.28305e-05
1	61219706	61220826	1	61231012	61238190	95	1199	3	8.38899e-10	3.58923e-06
1	61477253	61479327	1	61503192	61507723	245	697	3	2.87546e-09	1.09528e-05
1	61563960	61576684	1	61637765	61645707	7269	1883	8	7.20356e-11	3.77112e-07
1	61637765	61645707	1	61661639	61671049	1883	2944	10	4.50533e-18	7.20878e-14
1	61661639	61671049	1	61776304	61786728	2944	2988	8	2.23857e-12	1.53091e-08
1	61661639	61671049	1	61894868	61907379	2944	4943	6	1.34915e-07	0.000345858
1	61797502	61800352	1	61894868	61907379	1048	4943	4	1.50386e-06	0.00267152
1	61894868	61907379	1	62407639	62421979	4943	5808	6	6.63778e-06	0.00825924
1	62407639	62421979	1	62423619	62431341	5808	2033	8	2.26611e-11	1.29971e-07
1	62407639	62421979	1	62460267	62467968	5808	2877	5	7.15602e-06	0.00870789
1	62407639	62421979	1	62488555	62499921	5808	3333	16	1.11198e-22	3.18397e-18
1	62407639	62421979	1	62500956	62517287	5808	3958	12	4.97557e-15	5.16364e-11
1	62423619	62431341	1	62446771	62448863	2033	414	3	3.44376e-07	0.00077988
1	62423619	62431341	1	62460267	62467968	2033	2877	7	8.01303e-12	4.99506e-08
1	62423619	62431341	1	62488555	62499921	2033	3333	4	4.32728e-06	0.00607582
1	62423619	62431341	1	62500956	62517287	2033	3958	6	4.18353e-09	1.54234e-05
1	62446771	62448863	1	62460267	62467968	414	2877	3	9.72545e-07	0.00187471
1	62460267	62467968	1	62488555	62499921	2877	3333	9	7.12014e-14	6.25196e-10
1	62488555	62499921	1	62500956	62517287	3333	3958	15	2.09106e-23	6.61071e-19
1	62742835	62749857	1	62994199	63000357	3321	1384	4	9.39339e-07	0.00182237
1	62994199	63000357	1	63022549	63029003	1384	1158	4	1.43509e-08	4.71078e-05
1	63022549	63029003	1	63039131	63043446	1158	1736	3	4.65083e-06	0.0064125
1	63022549	63029003	1	63124447	63137928	1158	5865	4	4.36064e-06	0.00611287
1	63022549	63029003	1	63139233	63143070	1158	1414	4	1.56311e-08	5.08328e-05
1	63029602	63031937	1	63124447	63137928	183	5865	3	7.06485e-07	0.00143546
1	63124447	63137928	1	63212204	63217589	5865	793	4	9.8187e-07	0.0018894
1	63124447	63137928	1	63232641	63243082	5865	2775	5	6.307e-06	0.00796842
1	63139233	63143070	1	63212204	63217589	1414	793	3	8.14004e-07	0.00161709
1	63212204	63217589	1	63232641	63243082	793	2775	5	3.36714e-10	1.55337e-06
1	63232641	63243082	1	63276347	63287885	2775	2107	4	2.42555e-06	0.00391284
1	63276347	63287885	1	63324483	63328134	2107	1371	4	1.49462e-07	0.000378343
1	63857088	63873718	1	63915120	63918631	5093	884	4	8.64242e-07	0.00169971
1	63857088	63873718	1	63926968	63933357	5093	1990	5	6.37091e-07	0.00131373
1	63857088	63873718	1	63978467	63988546	5093	2967	15	1.56363e-22	4.41413e-18
1	63857088	63873718	1	64036377	64050745	5093	2523	6	6.53295e-08	0.000182422
1	63926968	63933357	1	63978467	63988546	1990	2967	4	2.5204e-06	0.00402635
1	63978467	63988546	1	64036377	64050745	2967	2523	9	7.86585e-15	7.90662e-11
1	64036377	64050745	1	64206128	64211704	2523	2062	5	2.4118e-08	7.50782e-05
1	64403374	64410907	1	64420064	64424416	1544	787	6	5.32692e-14	4.76649e-10
1	64403374	64410907	1	280588524	280613176	1544	8577	5	2.33198e-06	0.00379408
1	64727895	64735716	1	64839068	64843678	1682	1083	3	3.46696e-06	0.00513925
1	64839068	64843678	1	64843690	64856564	1083	5753	4	3.10831e-06	0.00472742
1	65263283	65265070	1	65306058	65319131	208	3351	3	1.94618e-07	0.000475785
1	65265241	65267168	1	65306058	65319131	215	3351	4	5.80511e-10	2.56286e-06
1	65603271	65606490	1	65615473	65622701	460	3750	4	1.91341e-08	6.09652e-05
1	65615473	65622701	1	181713836	181720528	3750	3142	5	1.32649e-06	0.00241585
1	65781167	65787287	1	65848557	65859784	1248	4122	4	1.46407e-06	0.00261401
1	65836307	65838654	1	65848557	65859784	327	4122	4	7.12882e-09	2.496e-05
1	65940828	65946418	1	65989918	65995550	1595	1641	4	1.01052e-07	0.000268433
1	65989918	65995550	1	66119799	66127964	1641	2731	6	1.30333e-10	6.50586e-07
1	66119799	66127964	1	66241578	66257923	2731	6460	10	4.12919e-13	3.18482e-09
1	66241578	66257923	1	66316554	66323486	6460	2682	7	1.38634e-08	4.56873e-05
1	66316554	66323486	1	66333756	66338180	2682	918	5	5.89308e-10	2.59674e-06
1	66383442	66391317	1	66644115	66657291	3774	4093	5	4.90905e-06	0.00666414
1	66511725	66514071	1	66569114	66575019	351	1612	3	1.04776e-07	0.000277175
1	66634747	66640105	1	66644115	66657291	2677	4093	8	1.26181e-11	7.5797e-08
1	67034871	67045126	1	67438331	67443686	4133	2235	5	4.0526e-07	0.000897021
1	67219955	67233170	1	67298854	67315321	5833	6465	22	2.38998e-27	1.15152e-22
1	67219955	67233170	1	67343439	67353120	5833	5579	9	3.14247e-09	1.18632e-05
1	67298854	67315321	1	67320579	67324434	6465	500	5	2.26128e-09	8.79842e-06
1	67298854	67315321	1	67343439	67353120	6465	5579	19	5.23879e-23	1.57504e-18
1	67320579	67324434	1	189572762	189588288	500	4287	3	5.61638e-06	0.00733841
1	67343439	67353120	1	67433643	67438161	5579	1396	5	1.75512e-07	0.000434911
1	67594621	67598390	1	67603430	67613299	1963	2566	4	1.34867e-06	0.00244736
1	67603430	67613299	1	67809269	67813194	2566	643	3	2.57803e-06	0.00409448
1	67721589	67724638	1	67923649	67931502	766	3537	4	1.15648e-07	0.000302161
1	67923649	67931502	1	67947451	67954863	3537	1471	6	3.16215e-10	1.46781e-06
1	67923649	67931502	1	67958499	67975273	3537	6137	6	1.35637e-06	0.00245815
1	67947451	67954863	1	67958499	67975273	1471	6137	9	4.1398e-14	3.77276e-10
1	68216213	68227301	1	68243838	68247122	2813	783	8	3.6795e-17	5.21321e-13
1	68247748	68251794	1	68259803	68263062	838	1335	3	8.08501e-07	0.00160839
1	68390049	68398367	1	68587469	68592542	2470	779	4	2.96815e-08	9.05413e-05
1	68537131	68540881	1	68548070	68552429	728	725	3	8.52654e-08	0.000231217
1	68537131	68540881	1	68565565	68569338	728	668	3	6.67021e-08	0.000185779
1	68587469	68592542	1	68662057	68684476	779	6219	4	1.15311e-06	0.00215533
1	68594908	68599310	1	68662057	68684476	903	6219	5	3.50319e-08	0.000104892
1	68804386	68811713	1	68888720	68895121	1980	2446	4	1.15523e-06	0.00215821
1	68933462	68938872	1	69014293	69018376	2848	2184	4	3.09296e-06	0.00471026
1	69158242	69160681	1	69170134	69172807	294	370	3	7.42498e-10	3.20874e-06
1	69292002	69299194	1	69320181	69326094	2346	1926	4	8.78509e-07	0.00172146
1	69594957	69598469	1	69617465	69630062	518	3366	3	3.03663e-06	0.00464448
1	69617465	69630062	1	69731414	69737356	3366	1385	4	9.93401e-07	0.0019078
1	69617465	69630062	1	69742835	69755596	3366	5124	7	1.34538e-08	4.44493e-05
1	69706880	69710803	1	69731414	69737356	520	1385	3	2.16231e-07	0.000521602
1	69731414	69737356	1	69742835	69755596	1385	5124	13	3.70397e-23	1.13171e-18
1	69742835	69755596	1	69843127	69850151	5124	2757	8	9.24762e-11	4.75346e-07
1	69742835	69755596	1	69852506	69856736	5124	1168	4	2.65488e-06	0.00418625
1	70061337	70071240	1	70116121	70127427	2627	2496	8	2.19213e-13	1.77025e-09
1	70210008	70220287	1	70226790	70232380	1993	1016	4	3.64036e-08	0.000108461
1	70210008	70220287	1	70295482	70306074	1993	3360	5	8.36963e-08	0.000227352
1	70295482	70306074	1	70813590	70830819	3360	4481	8	1.52187e-10	7.49839e-07
1	70500370	70504909	1	70813590	70830819	1038	4481	5	1.38325e-08	4.55953e-05
1	70782376	70786841	1	70807201	70810952	1688	810	4	7.6128e-09	2.64998e-05
1	70782376	70786841	1	70813590	70830819	1688	4481	4	6.6545e-06	0.00827342
1	70813590	70830819	1	70844696	70849255	4481	1303	6	6.26118e-10	2.74167e-06
1	70813590	70830819	1	70968330	70977116	4481	1465	6	1.25449e-09	5.15321e-06
1	70968330	70977116	1	71023972	71029448	1465	1145	3	2.7113e-06	0.00425134
1	71110881	71115185	1	71150307	71152541	520	312	3	2.46908e-09	9.5354e-06
1	71110881	71115185	1	71154296	71159710	520	1658	3	3.7049e-07	0.000830325
1	71110881	71115185	1	71160558	71165349	520	2232	6	4.0205e-14	3.67071e-10
1	71309494	71318639	1	71425697	71431402	1822	2323	5	8.69354e-09	2.98915e-05
1	71425697	71431402	1	71516317	71524433	2323	2942	4	4.47547e-06	0.00623691
1	71516317	71524433	1	71829037	71838170	2942	2633	4	7.30764e-06	0.00883198
1	71769294	71774244	1	71829037	71838170	822	2633	6	1.68828e-12	1.18042e-08
1	71829037	71838170	1	71846225	71852002	2633	2091	8	5.48137e-14	4.88723e-10
1	71980295	71989733	1	72009201	72013319	1980	939	3	3.68405e-06	0.00539167
1	72226646	72229199	1	72296384	72306955	409	3017	3	1.08083e-06	0.00204617
1	72296384	72306955	1	72339481	72348613	3017	2506	16	3.73871e-29	2.17417e-24
1	72423397	72430399	1	72482479	72486126	2207	393	6	6.96315e-15	7.04399e-11
1	72423397	72430399	1	72490077	72498667	2207	3465	4	6.94851e-06	0.00852439
1	72490077	72498667	1	72596918	72606997	3465	2599	6	8.12766e-09	2.81454e-05
1	72596918	72606997	1	72827085	72837929	2599	2519	6	1.23675e-09	5.08937e-06
1	72827085	72837929	1	72880040	72884266	2519	1635	4	6.09166e-07	0.00126587
1	72827085	72837929	1	72887856	72892736	2519	721	4	2.35788e-08	7.35449e-05
1	72887856	72892736	1	72897433	72902631	721	523	4	4.41799e-11	2.41416e-07
1	72897433	72902631	1	73362317	73374246	523	4389	3	6.88747e-06	0.00847355
1	73248734	73249817	1	73362317	73374246	103	4389	3	5.24729e-08	0.000150391
1	73362317	73374246	1	73399319	73405021	4389	860	5	4.91232e-09	1.78244e-05
1	73362317	73374246	1	73451713	73455676	4389	1374	5	4.99146e-08	0.000143868
1	73380460	73383586	1	73399319	73405021	459	860	3	3.56604e-08	0.000106551
1	74093942	74105529	1	74155526	74166937	5308	3012	13	1.29782e-18	2.22457e-14
1	74155526	74166937	1	74176437	74180367	3012	658	5	1.99612e-10	9.59599e-07
1	74504888	74507850	1	74532787	74536518	375	341	3	1.20774e-09	4.98567e-06
1	74538213	74543546	1	74652469	74661843	1214	1822	3	6.18226e-06	0.00785654
1	74538213	74543546	1	74782072	74791570	1214	2720	4	2.5394e-07	0.000600026
1	74637543	74642644	1	74652469	74661843	922	1822	4	1.73017e-08	5.56887e-05
1	74652469	74661843	1	74746705	74751975	1822	623	5	1.23959e-11	7.45814e-08
1	74652469	74661843	1	74753534	74758919	1822	1223	7	9.68538e-15	9.61027e-11
1	74746705	74751975	1	74782072	74791570	623	2720	4	1.78751e-08	5.7312e-05
1	74753534	74758919	1	74782072	74791570	1223	2720	4	2.61487e-07	0.000615546
1	74782072	74791570	1	75041140	75045667	2720	704	3	4.0198e-06	0.00576106
1	75282467	75291120	1	75376978	75383828	1941	2686	4	1.54463e-06	0.00272989
1	75695189	75702291	1	75705087	75713824	1711	2591	9	7.28554e-17	9.89341e-13
1	75695189	75702291	1	75795704	75807271	1711	3651	8	1.49079e-13	1.2415e-09
1	75695189	75702291	1	75892100	75895046	1711	944	3	2.42163e-06	0.0039079
1	75705087	75713824	1	75795704	75807271	2591	3651	13	1.53311e-21	3.87989e-17
1	75795704	75807271	1	75898344	75907491	3651	1815	5	7.9468e-08	0.000217221
1	75898344	75907491	1	76049991	76055614	1815	1311	5	4.98105e-10	2.22751e-06
1	75898344	75907491	1	76075041	76081112	1815	1339	3	8.18156e-06	0.00955407
1	76049991	76055614	1	76064095	76067797	1311	1241	4	1.52376e-08	4.96875e-05
1	76049991	76055614	1	76075041	76081112	1311	1339	3	3.10508e-06	0.00472355
1	76049991	76055614	1	76175755	76183974	1311	2313	4	1.81177e-07	0.000447012
1	76175755	76183974	1	76206345	76219892	2313	3472	11	1.96739e-18	3.28063e-14
1	76175755	76183974	1	76221252	76226202	2313	2304	5	2.71626e-08	8.35783e-05
1	76206345	76219892	1	76221252	76226202	3472	2304	4	8.28544e-06	0.00964227
1	76583101	76590358	1	76606243	76619001	1920	3900	10	8.90664e-17	1.19225e-12
1	76602957	76604790	1	76606243	76619001	194	3900	3	2.48531e-07	0.000589003
1	76606243	76619001	1	76841178	76846261	3900	983	4	4.58196e-07	0.000993829
1	76770980	76777205	1	76847278	76851007	1652	1349	3	6.32213e-06	0.00798085
1	77000080	77004600	1	77062671	77070708	960	2240	3	5.68277e-06	0.00740071
1	77062671	77070708	1	77084811	77087616	2240	319	3	2.10613e-07	0.000509699
1	77811905	77816319	1	77836861	77841820	2605	2408	4	3.19748e-06	0.00483052
1	78110685	78117479	1	78180075	78183407	1542	742	3	8.64519e-07	0.00170014
1	78348158	78352373	1	78378396	78381308	2009	1580	4	2.17248e-07	0.00052379
1	78352682	78361785	1	78378396	78381308	1860	1580	6	1.05421e-11	6.42114e-08
1	78378396	78381308	1	78390586	78401329	1580	1371	3	5.8099e-06	0.00752024
1	78526413	78531230	1	78538355	78543353	1252	1161	5	4.27247e-11	2.33974e-07
1	78767820	78773922	1	79093280	79099618	1220	1015	4	5.13042e-09	1.8537e-05
1	79024895	79027558	1	97310290	97328990	373	6655	3	8.67422e-06	0.00995311
1	80849031	80860483	1	80871513	80873530	3741	160	4	2.74349e-10	1.28719e-06
1	80970209	80977944	1	81306006	81315123	2232	2445	8	5.11126e-14	4.58991e-10
1	81318940	81322565	1	81356595	81362869	1348	3108	5	8.25925e-09	2.85485e-05
1	81335336	81344204	1	81356595	81362869	2373	3108	8	5.5608e-13	4.19432e-09
1	81611852	81618796	1	81671523	81677171	2162	1481	5	2.17887e-09	8.51634e-06
1	81706275	81709267	1	81793215	81808196	1235	8004	5	5.62785e-07	0.00118381
1	82028240	82033037	1	82085559	82088886	1752	596	3	6.57381e-07	0.00135047
1	82272594	82280262	1	82293157	82297449	1958	1357	7	3.30872e-14	3.05894e-10
1	82470143	82475982	1	82520108	82528441	1407	2874	10	1.94511e-19	3.76077e-15
1	82470143	82475982	1	82565738	82576541	1407	5359	5	1.4974e-07	0.000378919
1	82520108	82528441	1	82557420	82558858	2874	157	4	8.86446e-11	4.56432e-07
1	82520108	82528441	1	82565738	82576541	2874	5359	9	4.69884e-12	3.04923e-08
1	82557420	82558858	1	82565738	82576541	157	5359	4	1.0677e-09	4.45841e-06
1	82565738	82576541	1	82826511	82833474	5359	2972	5	5.68545e-06	0.00740291
1	82826511	82833474	1	82846139	82849422	2972	569	4	1.77162e-08	5.68631e-05
1	82826511	82833474	1	82899037	82901563	2972	440	3	1.28593e-06	0.00235397
1	82826511	82833474	1	88691839	88694418	2972	681	3	4.74034e-06	0.00650057
1	83543910	83550041	1	83644679	83651850	2540	2758	4	4.93081e-06	0.00668615
1	83652576	83664136	1	83789802	83796535	3908	1501	10	7.87563e-18	1.2124e-13
1	83652576	83664136	1	83799762	83806095	3908	1750	9	3.50708e-15	3.72713e-11
1	83799762	83806095	1	83818438	83826750	1750	2175	4	4.45991e-07	0.000972054
1	84034056	84041417	1	84135723	84140970	3477	1485	7	3.36997e-12	2.23858e-08
1	84103163	84106435	1	249896741	249903866	607	1977	3	9.96364e-07	0.00191215
1	84135723	84140970	1	84223643	84234872	1485	4141	4	2.95555e-06	0.004545
1	84156906	84160895	1	84223643	84234872	1847	4141	4	6.95105e-06	0.00852646
1	84223643	84234872	1	84281349	84284746	4141	470	3	4.21203e-06	0.00595453
1	84281349	84284746	1	84356724	84361913	470	1982	3	4.66809e-07	0.00100969
1	84331846	84335935	1	84353241	84356590	1343	462	3	1.38312e-07	0.000353541
1	84331846	84335935	1	239026293	239030088	1343	576	3	2.67919e-07	0.000628462
1	84580449	84589027	1	84663979	84668219	3386	2329	4	7.83578e-06	0.00927164
1	85229639	85233198	1	85241695	85245254	473	405	3	4.06986e-09	1.50449e-05
1	85463546	85473501	1	85503995	85510481	2920	1977	5	4.02971e-08	0.000118755
1	85463546	85473501	1	85551526	85562009	2920	2826	6	4.85668e-09	1.76348e-05
1	85778967	85783974	1	86000119	86011024	2339	2337	7	5.01343e-12	3.2387e-08
1	86000119	86011024	1	86060711	86067319	2337	3132	11	7.1534e-19	1.27259e-14
1	86000119	86011024	1	86128570	86138314	2337	3306	4	7.23317e-06	0.00877815
1	86101139	86103193	1	86128570	86138314	274	3306	4	1.45619e-09	5.9064e-06
1	86128570	86138314	1	86147531	86156025	3306	2637	15	4.40137e-26	1.84044e-21
1	86147531	86156025	1	86256956	86268235	2637	2747	5	1.23184e-07	0.000319105
1	86290069	86292431	1	86324032	86332283	425	3071	5	2.47307e-11	1.41007e-07
1	86290069	86292431	1	86350372	86358244	425	3476	4	1.03111e-08	3.49458e-05
1	86324032	86332283	1	86350372	86358244	3071	3476	5	8.20843e-07	0.00162767
1	86350372	86358244	1	86453470	86464624	3476	2659	5	4.06523e-07	0.000899254
1	86387564	86392421	1	86453470	86464624	757	2659	6	1.09292e-12	7.85907e-09
1	86453470	86464624	1	86478553	86482939	2659	1491	7	5.37766e-13	4.06844e-09
1	86635569	86643157	1	86731069	86742280	3063	4184	9	9.2967e-13	6.76605e-09
1	86731069	86742280	1	86743158	86749996	4184	1920	5	2.04543e-07	0.000496775
1	86743158	86749996	1	86767044	86778704	1920	3663	5	1.06499e-07	0.000281238
1	87833594	87843007	1	88013937	88028978	4450	2996	13	1.26662e-19	2.50368e-15
1	88013937	88028978	1	88029034	88035403	2996	1531	7	1.48185e-12	1.04484e-08
1	88438021	88443488	1	303105253	303109003	1811	1314	3	7.68486e-06	0.00914199
1	88460512	88470023	1	88508850	88512588	3519	658	6	2.51875e-12	1.70593e-08
1	88460512	88470023	1	88701702	88705273	3519	524	3	3.58809e-06	0.00528154
1	89002149	89007184	1	89013705	89018743	1568	948	3	1.89007e-06	0.00321244
1	89257414	89261973	1	89857993	89864946	1926	3331	4	3.492e-06	0.00516836
1	89560544	89569110	1	253727599	253731592	1682	1363	3	6.87813e-06	0.00846569
1	89823072	89826820	1	89857993	89864946	633	3331	4	4.2658e-08	0.000124868
1	89857993	89864946	1	89924566	89931512	3331	1832	6	8.15029e-10	3.49307e-06
1	89857993	89864946	1	89936496	89942496	3331	1016	4	2.7976e-07	0.000652927
1	89924566	89931512	1	89936496	89942496	1832	1016	4	2.60353e-08	8.04804e-05
1	89924566	89931512	1	89947202	89953152	1832	1777	7	1.36466e-13	1.1435e-09
1	89924566	89931512	1	89954019	89965027	1832	4541	8	1.43795e-12	1.01627e-08
1	89931643	89936467	1	89947202	89953152	694	1777	4	5.04137e-09	1.82437e-05
1	89936496	89942496	1	89947202	89953152	1016	1777	7	2.22405e-15	2.43061e-11
1	89936496	89942496	1	89954019	89965027	1016	4541	11	4.52e-21	1.07172e-16
1	89947202	89953152	1	89954019	89965027	1777	4541	7	7.41092e-11	3.86889e-07
1	90293927	90300726	1	90310200	90319465	1802	3339	4	2.71421e-06	0.00425436
1	90347060	90350144	1	90435047	90448578	562	6794	4	4.49213e-07	0.000977846
1	90435047	90448578	1	90492626	90497052	6794	1806	6	4.98224e-08	0.000143618
1	90492626	90497052	1	90504543	90508376	1806	909	3	2.54181e-06	0.00405001
1	90504543	90508376	1	90522913	90526241	909	571	3	8.10736e-08	0.000221047
1	90818799	90821711	1	90928009	90938767	538	2231	3	9.96502e-07	0.00191229
1	90866924	90871182	1	90928009	90938767	1145	2231	4	9.17062e-08	0.000246769
1	90928009	90938767	1	90961956	90969615	2231	5011	6	2.89315e-08	8.84778e-05
1	91132891	91150736	1	91153284	91156001	6034	291	5	1.07381e-10	5.45155e-07
1	91132891	91150736	1	91249317	91258661	6034	3265	13	1.86765e-17	2.74443e-13
1	91153284	91156001	1	91249317	91258661	291	3265	4	1.7637e-09	7.03445e-06
1	91954093	91958357	1	91988752	91995312	1013	2642	4	1.10305e-07	0.000290091
1	91988752	91995312	1	92003187	92008428	2642	1487	7	5.04773e-13	3.83815e-09
1	92182499	92185371	1	92221154	92233591	738	4755	6	3.01578e-11	1.69634e-07
1	92325963	92334154	1	92551421	92561812	1992	1886	4	4.23563e-07	0.000931152
1	92551421	92561812	1	92732822	92739591	1886	3796	12	5.04462e-21	1.18861e-16
1	92562010	92566230	1	92732822	92739591	788	3796	6	1.16518e-11	7.04284e-08
1	92819815	92827206	1	92851631	92853879	1568	301	3	6.07861e-08	0.000171166
1	92819815	92827206	1	92956780	92962285	1568	928	4	9.76154e-09	3.32293e-05
1	92956780	92962285	1	93132439	93139448	928	2413	3	6.41026e-06	0.00805696
1	93191967	93197427	1	93302690	93307534	1309	1076	4	8.57534e-09	2.95189e-05
1	94339325	94351296	1	94365316	94369892	4735	1342	10	1.73816e-17	2.56795e-13
1	94339325	94351296	1	94477868	94482888	4735	1951	5	4.05285e-07	0.000897021
1	94893431	94896590	1	94917447	94924002	713	1574	3	8.15919e-07	0.00161982
1	94917447	94924002	1	94933132	94937729	1574	782	4	5.00554e-09	1.8125e-05
1	94917447	94924002	1	94940648	94946635	1574	2280	5	3.83733e-09	1.42608e-05
1	95374075	95376686	1	298807338	298818017	824	2784	3	6.88614e-06	0.00847243
1	95745351	95749209	1	296458418	296472788	462	5057	3	7.25401e-06	0.00879424
1	95961842	95968964	1	95997340	96001046	1364	353	3	6.46102e-08	0.000180721
1	96143525	96148793	1	96213577	96220034	2332	968	4	5.60785e-08	0.000159569
1	96213577	96220034	1	96407409	96412189	968	1497	3	1.75178e-06	0.00302215
1	96489166	96491686	1	189438232	189446027	466	1933	3	4.22181e-07	0.000928658
1	96568298	96577479	1	96638027	96642375	2936	581	3	2.84614e-06	0.00441306
1	97041490	97048972	1	97102934	97113006	2169	4078	7	1.3969e-10	6.93261e-07
1	97102934	97113006	1	97208259	97214874	4078	1959	4	8.24076e-06	0.0096038
1	97102934	97113006	1	97310290	97328990	4078	6655	10	2.70323e-11	1.53258e-07
1	97208259	97214874	1	97310290	97328990	1959	6655	6	7.10213e-08	0.000196414
1	97310290	97328990	1	97329890	97340342	6655	3196	7	5.53617e-08	0.000157783
1	97329890	97340342	1	97415486	97420706	3196	1172	4	4.18265e-07	0.000921053
1	98086707	98089324	1	98329889	98335026	359	1895	3	1.81969e-07	0.000448729
1	98329889	98335026	1	98341204	98343305	1895	408	4	7.786e-10	3.35223e-06
1	98509034	98514009	1	98532017	98538299	971	1125	4	3.11034e-09	1.17566e-05
1	98887422	98895371	1	98959247	98964048	2446	2484	4	2.8209e-06	0.00438229
1	99313176	99324023	1	99419338	99426180	3326	2385	4	8.018e-06	0.0094242
1	99313176	99324023	1	296026625	296031845	3326	1647	5	3.11007e-08	9.43632e-05
1	99419338	99426180	1	99769475	99780748	2385	3082	5	1.32351e-07	0.000340127
1	99935856	99952151	1	100083945	100091673	5724	1672	6	1.16071e-08	3.88823e-05
1	100216454	100219511	1	100347332	100349769	417	327	3	1.46491e-09	5.93567e-06
1	100221299	100226889	1	100343926	100346689	783	297	3	7.27618e-09	2.54341e-05
1	100645759	100654048	1	100701289	100711570	4855	4472	17	1.30731e-23	4.23539e-19
1	101084912	101092096	1	101164283	101167292	2834	786	4	5.31383e-08	0.000152066
1	101373261	101383933	1	101464980	101469618	3002	2392	5	1.18e-07	0.000307611
1	102022871	102028131	1	102059208	102064629	992	2164	3	5.65393e-06	0.00737337
1	102214912	102223264	1	102358318	102364356	2415	2350	4	2.1574e-06	0.00356858
1	102343947	102347322	1	102358318	102364356	934	2350	4	5.0151e-08	0.000144478
1	102557359	102563890	1	102718563	102723316	1184	663	3	2.80036e-07	0.000653418
1	103898513	103904173	1	103916978	103919717	1351	967	3	1.28541e-06	0.0023533
1	105533080	105534758	1	105548329	105556147	245	5508	3	1.40558e-06	0.00252895
1	105943390	105946649	1	105964017	105968245	1226	774	3	4.94108e-07	0.00106027
1	105947651	105949366	1	105970935	105976627	155	2898	3	5.19707e-08	0.000149094
1	107087855	107097625	1	107331470	107340652	2243	3583	6	4.15431e-09	1.53307e-05
1	107087855	107097625	1	158762595	158764594	2243	580	3	1.2679e-06	0.00232578
1	108003290	108005726	1	108193302	108210710	311	5675	3	3.13792e-06	0.0047604
1	108589455	108596691	1	108617539	108621082	1479	1683	4	8.2768e-08	0.000225013
1	108589455	108596691	1	109857008	109871605	1479	3241	4	1.1088e-06	0.00208964
1	108660797	108666892	1	108713011	108720448	1745	2816	5	1.81901e-08	5.8235e-05
1	108713011	108720448	1	109044508	109053051	2816	3430	5	5.04104e-07	0.00107925
1	109417121	109423621	1	109467528	109474626	3727	3059	7	7.99963e-10	3.43879e-06
1	109833754	109836002	1	109843598	109848506	245	1222	4	1.74034e-11	1.01796e-07
1	109843598	109848506	1	109857008	109871605	1222	3241	9	2.64313e-17	3.8168e-13
1	109857008	109871605	1	110001517	110014583	3241	4189	14	2.34324e-21	5.76039e-17
1	109893977	109896159	1	110001517	110014583	312	4189	3	1.28067e-06	0.00234547
1	110001517	110014583	1	284168293	284170660	4189	337	3	1.61308e-06	0.00283036
1	110342476	110346556	1	110376755	110380682	812	667	3	9.21237e-08	0.000247759
1	110346711	110348883	1	110376755	110380682	671	667	3	5.19992e-08	0.000149161
1	113433079	113438997	1	113476046	113480469	1417	842	3	9.80048e-07	0.00188674
1	114071395	114075780	1	114093464	114097396	1269	667	23	7.28226e-67	5.34004e-61
1	114809851	114812411	1	114869967	114874702	545	2248	3	1.05956e-06	0.0020121
1	115447637	115453596	1	115456774	115464159	768	1951	4	1.09631e-08	3.6943e-05
1	116906054	116910483	1	116929957	116936256	767	1373	5	8.53891e-12	5.28998e-08
1	117830947	117834549	1	117871757	117875416	1937	883	3	2.87235e-06	0.00444385
1	119480392	119491551	1	119839590	119849274	2005	2195	4	7.91771e-07	0.00158055
1	119833795	119837906	1	119839590	119849274	2450	2195	5	2.84072e-08	8.70694e-05
1	120682024	120686787	1	120739288	120744057	1278	1746	4	5.35909e-08	0.000153201
1	120682024	120686787	1	120785259	120789524	1278	1308	4	1.69744e-08	5.47218e-05
1	121004783	121009121	1	121170660	121175123	1005	1653	3	2.63383e-06	0.00416309
1	121138979	121142024	1	121170660	121175123	606	1653	3	5.80649e-07	0.00121543
1	121351382	121355207	1	121456870	121464027	2888	1353	4	4.94593e-07	0.00106115
1	123382817	123394399	1	123405436	123411898	2452	693	9	1.30812e-20	2.94376e-16
1	123382817	123394399	1	123415837	123422044	2452	1103	4	1.15025e-07	0.000300873
1	123405436	123411898	1	123415837	123422044	693	1103	3	2.58613e-07	0.000609437
1	124329302	124331962	1	124400204	124406299	373	1751	3	1.61096e-07	0.000403612
1	124333178	124336727	1	124400204	124406299	647	1751	4	3.59216e-09	1.34176e-05
1	124400204	124406299	1	124671886	124674969	1751	909	3	2.31778e-06	0.00377426
1	126989754	126999260	1	127220799	127228988	2149	1824	6	5.87436e-11	3.13532e-07
1	131281223	131282734	1	131296078	131301847	131	1798	3	7.47929e-09	2.60743e-05
1	140848035	140852897	1	140870167	140879312	2309	1945	9	8.18681e-17	1.10425e-12
1	142259463	142264126	1	142271061	142274399	897	1415	3	1.17914e-06	0.00219401
1	143282521	143285693	1	143316371	143323814	568	2162	3	1.06713e-06	0.00202505
1	143488038	143498045	1	143507190	143512157	2280	1036	9	2.5534e-19	4.8649e-15
1	143507190	143512157	1	143647191	143652297	1036	1174	4	4.77578e-09	1.73772e-05
1	143507190	143512157	1	275849146	275856128	1036	1488	3	2.10718e-06	0.00350342
1	143748732	143753285	1	143963809	143978421	1662	2657	6	1.19389e-10	6.00974e-07
1	143914811	143919180	1	143963809	143978421	789	2657	4	4.17477e-08	0.000122453
1	143963809	143978421	1	143986072	143989655	2657	369	3	5.432e-07	0.0011497
1	144833088	144836178	1	296929001	296933294	1285	772	3	5.64314e-07	0.00118603
1	145509943	145513208	1	145542206	145547254	494	1920	4	1.76425e-09	7.03572e-06
1	145987834	145990153	1	250171770	250186330	440	4519	3	4.48746e-06	0.00624726
1	147621664	147627635	1	147638418	147642964	1074	1639	7	1.8641e-15	2.06121e-11
1	148160781	148170104	1	148173607	148179919	1705	1327	6	2.20895e-12	1.51212e-08
1	148160781	148170104	1	148186857	148191261	1705	1490	6	4.41619e-12	2.87949e-08
1	148173607	148179919	1	148186857	148191261	1327	1490	6	9.86311e-13	7.15058e-09
1	148767094	148773721	1	148820645	148826316	1366	1139	3	2.16621e-06	0.00357939
1	148776092	148781083	1	148802914	148809205	1754	2008	4	3.28028e-07	0.000747928
1	148820645	148826316	1	148830042	148835059	1139	2608	4	1.66906e-07	0.000416468
1	149603131	149607021	1	149612481	149617526	1844	803	4	1.04599e-08	3.5418e-05
1	149612481	149617526	1	149687903	149697313	803	2448	4	3.23241e-08	9.76611e-05
1	150126616	150134846	1	150286386	150297013	4489	3535	9	6.11472e-12	3.89573e-08
1	150481951	150486788	1	150539621	150542271	1770	298	3	8.48036e-08	0.000230069
1	150539621	150542271	1	239982331	239990113	298	2072	3	1.35934e-07	0.000348323
1	150719443	150722152	1	150769842	150772126	739	432	3	1.88618e-08	6.01869e-05
1	151022362	151031247	1	151228306	151230529	2566	742	3	3.95258e-06	0.00568667
1	151218798	151227963	1	151462947	151473633	3856	3350	5	2.07169e-06	0.00345416
1	151873276	151877475	1	151882829	151890084	1998	1677	4	2.69203e-07	0.00063113
1	152396737	152411667	1	152665818	152675039	4898	2403	5	1.31918e-06	0.00240488
1	152753037	152755131	1	152851022	152855436	386	2096	3	3.0585e-07	0.000704303
1	154065768	154070861	1	154087346	154095241	765	1325	7	3.90888e-17	5.51122e-13
1	156206900	156213692	1	156219691	156223746	1220	927	3	8.35257e-07	0.00165124
1	156408059	156413267	1	156418915	156423235	1326	1684	6	2.04194e-12	1.40612e-08
1	156691358	156693836	1	156702316	156704335	538	167	3	4.16242e-10	1.88497e-06
1	156696614	156701076	1	180390188	180394937	643	494	3	1.85839e-08	5.93882e-05
1	156874619	156881698	1	156927154	156931078	1897	870	3	2.58218e-06	0.00410015
1	156874619	156881698	1	157112221	157121348	1897	1970	6	4.42066e-11	2.41518e-07
1	156927154	156931078	1	157112221	157121348	870	1970	4	1.87359e-08	5.98106e-05
1	157308791	157320743	1	157340743	157343531	4676	822	7	4.30211e-13	3.30886e-09
1	157308791	157320743	1	157344419	157347320	4676	816	4	4.49275e-07	0.000977846
1	157308791	157320743	1	157402518	157406761	4676	1313	7	1.11776e-11	6.77257e-08
1	157515319	157518491	1	157564150	157571459	638	3030	3	4.13371e-06	0.00587558
1	157528923	157532111	1	157564150	157571459	527	3030	4	1.40892e-08	4.63196e-05
1	158388217	158394030	1	158428479	158447153	1865	5389	10	1.63572e-15	1.82275e-11
1	158941893	158946742	1	158954170	158961172	1191	2842	4	2.80085e-07	0.000653481
1	158941893	158946742	1	159017252	159030969	1191	5663	4	4.24393e-06	0.00598723
1	158954170	158961172	1	159017252	159030969	2842	5663	13	1.4119e-18	2.40639e-14
1	159017252	159030969	1	159062318	159070853	5663	2482	6	1.10191e-07	0.000289873
1	159111435	159114554	1	159120449	159131562	1443	2474	7	2.59236e-13	2.06189e-09
1	159734646	159737077	1	159876912	159890582	241	3782	4	1.48841e-09	6.02358e-06
1	159876912	159890582	1	160028949	160034192	3782	1444	8	5.12667e-14	4.60238e-10
1	162237736	162243980	1	162274397	162282551	3787	1762	8	2.514e-13	2.00435e-09
1	162404398	162409700	1	162424411	162427047	1220	351	3	4.54635e-08	0.000132268
1	162453644	162461283	1	162464045	162467863	2447	551	5	2.92118e-11	1.64652e-07
1	163602258	163604202	1	163633714	163641376	290	2601	3	2.47436e-07	0.000586639
1	163633714	163641376	1	163672471	163675520	2601	840	3	5.95636e-06	0.00765063
1	163672471	163675520	1	163695112	163699626	840	2015	4	1.78232e-08	5.71579e-05
1	163879637	163881986	1	164034178	164043280	327	3545	3	8.95348e-07	0.00174967
1	164015587	164019162	1	164025560	164033244	1190	1410	6	3.69097e-13	2.86224e-09
1	164015587	164019162	1	164034178	164043280	1190	3545	4	6.69255e-07	0.00137047
1	164071862	164078491	1	164110773	164113683	2162	408	4	1.31795e-09	5.39253e-06
1	164977563	164984129	1	165024089	165026990	884	352	3	1.74512e-08	5.61146e-05
1	165587327	165588889	1	165601180	165610094	337	3333	3	8.15017e-07	0.00161857
1	165601180	165610094	1	165653896	165656559	3333	503	3	2.70099e-06	0.00424094
1	165601180	165610094	1	165688149	165692765	3333	1705	5	3.72784e-08	0.000110805
1	165601180	165610094	1	165738512	165747338	3333	4161	9	1.86694e-12	1.29659e-08
1	166008761	166018132	1	166030794	166031763	2789	86	3	7.80691e-09	2.71127e-05
1	166008761	166018132	1	166127372	166135845	2789	2485	5	9.91347e-08	0.00026383
1	166127372	166135845	1	166139165	166149334	2485	3068	10	1.0666e-16	1.40893e-12
1	166127372	166135845	1	166277243	166291627	2485	3105	4	7.19619e-06	0.0087451
1	166139165	166149334	1	166277243	166291627	3068	3105	5	4.71186e-07	0.00101762
1	166139165	166149334	1	166617178	166634041	3068	7786	6	2.34179e-06	0.00380735
1	166193347	166198087	1	166277243	166291627	1551	3105	4	1.1295e-06	0.00212081
1	166617178	166634041	1	166741295	166749485	7786	2443	6	6.35052e-07	0.00131051
1	166741295	166749485	1	166756411	166759350	2443	526	6	7.4003e-14	6.47716e-10
1	166903202	166909365	1	166923152	166925781	1149	343	3	3.54421e-08	0.000105995
1	167085293	167096156	1	167105619	167108556	5505	1604	6	7.22513e-09	2.52645e-05
1	167760029	167764070	1	168020899	168024296	660	1336	3	3.96559e-07	0.000880024
1	168389918	168406233	1	168452752	168461236	4729	2875	10	3.21982e-14	2.98225e-10
1	168389918	168406233	1	168486357	168499261	4729	7320	17	3.05503e-20	6.55132e-16
1	168452752	168461236	1	168486357	168499261	2875	7320	17	7.71186e-24	2.56479e-19
1	168642276	168647536	1	168696212	168709931	2779	3549	7	2.95732e-10	1.37869e-06
1	168740699	168747771	1	168913015	168917981	2919	1663	4	1.16561e-06	0.00217357
1	169235597	169242487	1	169288121	169293791	1519	3675	4	2.02076e-06	0.0033852
1	169607126	169618628	1	169641585	169645584	3442	2439	5	2.5392e-07	0.000600026
1	170167989	170175584	1	170183207	170189940	1484	1357	5	2.17058e-10	1.03585e-06
1	172151821	172156752	1	172177465	172180464	2404	969	4	6.35434e-08	0.000178112
1	172407660	172416247	1	172423816	172426473	1949	646	4	5.47336e-09	1.96768e-05
1	172452111	172458526	1	172558534	172563987	887	924	3	3.18728e-07	0.000729544
1	172609166	172614108	1	172709794	172717078	803	2027	3	2.47723e-06	0.00397513
1	172709794	172717078	1	172829488	172840325	2027	3615	4	5.87933e-06	0.00758734
1	172718592	172726479	1	172782868	172784831	2419	225	4	1.89579e-10	9.15319e-07
1	172718592	172726479	1	172829488	172840325	2419	3615	11	4.97952e-18	7.91694e-14
1	172829488	172840325	1	172955977	172968344	3615	2063	8	6.06834e-13	4.55202e-09
1	174111537	174116349	1	174126226	174134440	2223	2705	7	9.71039e-12	5.95438e-08
1	174136295	174142484	1	286076113	286086030	1584	6106	6	1.23445e-08	4.10641e-05
1	174746438	174756956	1	174767896	174773479	2742	1179	5	2.28346e-09	8.87439e-06
1	174746438	174756956	1	174810039	174817370	2742	3090	5	2.65667e-07	0.000624289
1	174746438	174756956	1	174833111	174847021	2742	4245	7	9.21927e-10	3.90281e-06
1	174767896	174773479	1	174810039	174817370	1179	3090	7	2.9802e-13	2.35109e-09
1	174810039	174817370	1	174833111	174847021	3090	4245	5	2.231e-06	0.00366171
1	174833111	174847021	1	174871180	174877794	4245	1510	8	1.82615e-13	1.49234e-09
1	174871180	174877794	1	175147793	175178217	1510	11921	9	1.83225e-11	1.06716e-07
1	175079268	175082362	1	284750054	284761751	424	3563	3	1.97798e-06	0.00332857
1	175147793	175178217	1	175257394	175263721	11921	3270	20	6.40887e-24	2.15288e-19
1	175147793	175178217	1	175265430	175270978	11921	2739	11	7.12306e-12	4.4793e-08
1	175805931	175811940	1	175834707	175838956	1474	765	4	3.52856e-09	1.31948e-05
1	176342826	176361183	1	176545909	176549717	4785	1102	5	2.57189e-08	7.95759e-05
1	176521518	176524636	1	176538361	176543483	348	674	3	7.47192e-09	2.60547e-05
1	177230842	177238647	1	177368501	177372443	2427	569	8	8.75021e-19	1.54206e-14
1	177561501	177564554	1	177576442	177585468	579	2305	4	6.89952e-09	2.4216e-05
1	177787663	177790679	1	177820802	177830721	456	4606	3	5.28371e-06	0.00702649
1	177820802	177830721	1	177976009	177990060	4606	2151	5	5.70431e-07	0.00119796
1	177976009	177990060	1	177990171	177995527	2151	661	5	3.81508e-11	2.11118e-07
1	177976009	177990060	1	178019680	178027949	2151	2606	6	4.92768e-10	2.2066e-06
1	177990171	177995527	1	178019680	178027949	661	2606	5	9.92849e-11	5.06848e-07
1	178724016	178726336	1	178796779	178807584	321	4366	4	8.32448e-09	2.87442e-05
1	178915507	178925815	1	178992089	179016201	3811	8378	10	1.28642e-10	6.42809e-07
1	179965593	179970489	1	180009694	180016180	859	846	4	6.10356e-10	2.68006e-06
1	180009694	180016180	1	180195565	180198441	846	968	4	9.83941e-10	4.13911e-06
1	180368828	180373623	1	180390188	180394937	819	494	3	3.84028e-08	0.000113797
1	181557901	181561771	1	181571698	181591491	629	9893	15	2.60871e-28	1.37598e-23
1	181564186	181566357	1	181571698	181591491	296	9893	6	9.97105e-12	6.10177e-08
1	181630127	181636847	1	181713836	181720528	4205	3142	5	2.31032e-06	0.00376559
1	181713836	181720528	1	181856086	181861602	3142	2151	7	2.18e-11	1.25439e-07
1	181856086	181861602	1	181871357	181875426	2151	673	6	1.51761e-13	1.26041e-09
1	181950819	181956465	1	181967468	181985035	1848	6274	11	1.06497e-16	1.4074e-12
1	181967468	181985035	1	182001094	182007740	6274	1765	7	6.53531e-10	2.85339e-06
1	181967468	181985035	1	182328009	182340949	6274	4663	6	7.38101e-06	0.00889599
1	182290300	182295541	1	182328009	182340949	2674	4663	5	1.74535e-06	0.0030128
1	182328009	182340949	1	182378371	182392396	4663	4667	14	1.55957e-18	2.6431e-14
1	182328009	182340949	1	182478056	182492882	4663	5350	9	3.18098e-10	1.47564e-06
1	182378371	182392396	1	182478056	182492882	4667	5350	22	3.24743e-31	2.35263e-26
1	182573119	182583510	1	182594196	182598211	3000	1696	5	2.16022e-08	6.79719e-05
1	182573119	182583510	1	182655487	182666596	3000	4839	16	1.18241e-24	4.30115e-20
1	182800310	182809880	1	182815790	182822111	6094	948	6	5.86007e-10	2.58409e-06
1	182800310	182809880	1	182823774	182829391	6094	2344	5	3.36599e-06	0.00502151
1	182923785	182932020	1	182936963	182944676	2152	1878	5	6.91621e-09	2.42689e-05
1	183401581	183404073	1	183452605	183457825	528	2174	3	8.71988e-07	0.00171092
1	183879324	183888178	1	183889161	183898491	2564	2634	5	8.72878e-08	0.000236084
1	184085074	184091391	1	184097496	184117791	1435	9225	12	7.39902e-18	1.14136e-13
1	184097496	184117791	1	184226903	184231862	9225	1519	5	3.0635e-06	0.00467629
1	184097496	184117791	1	184280300	184298237	9225	5589	12	5.45618e-11	2.92877e-07
1	184226903	184231862	1	184280300	184298237	1519	5589	6	5.72983e-09	2.05178e-05
1	184280300	184298237	1	184307829	184308810	5589	83	4	9.5733e-11	4.91005e-07
1	184280300	184298237	1	184351644	184356554	5589	588	7	1.43404e-13	1.19763e-09
1	184544042	184552289	1	184627977	184636067	2616	2326	6	8.01623e-10	3.44396e-06
1	184544042	184552289	1	184636971	184644138	2616	2999	5	1.82222e-07	0.000449243
1	184627977	184636067	1	184636971	184644138	2326	2999	4	4.84942e-06	0.00660915
1	184853749	184863219	1	184896759	184905705	2736	5159	15	5.68795e-23	1.6982e-18
1	184853749	184863219	1	184921437	184929363	2736	3555	5	5.21548e-07	0.00111082
1	184896759	184905705	1	184921437	184929363	5159	3555	7	2.03931e-08	6.45729e-05
1	185018808	185023675	1	238421160	238423721	1854	351	3	1.59288e-07	0.000399717
1	185330101	185338421	1	185471762	185481364	3861	3692	8	9.92959e-11	5.06848e-07
1	185837277	185854818	1	185865527	185887940	5899	7218	15	6.07361e-16	7.20329e-12
1	185837277	185854818	1	185908797	185922768	5899	4976	13	2.93034e-15	3.14645e-11
1	185865527	185887940	1	185908797	185922768	7218	4976	33	1.27336e-46	3.30032e-41
1	185959286	185961341	1	185977030	185982974	635	2179	3	1.52467e-06	0.00270103
1	185961757	185964445	1	185977030	185982974	299	2179	4	3.91231e-10	1.78137e-06
1	185977030	185982974	1	186051564	186058533	2179	1896	4	6.1677e-07	0.00127911
1	185977030	185982974	1	186069147	186076052	2179	995	4	4.77711e-08	0.000138246
1	186051564	186058533	1	186069147	186076052	1896	995	5	1.5667e-10	7.70034e-07
1	186059891	186064913	1	186069147	186076052	2026	995	3	4.68856e-06	0.0064481
1	186065495	186068548	1	186084402	186087012	274	1212	3	2.11758e-08	6.67981e-05
1	186069147	186076052	1	186080911	186084224	995	493	3	6.84216e-08	0.000189972
1	186323014	186325703	1	186374960	186381691	336	1826	3	1.33494e-07	0.000342623
1	186727423	186740611	1	186784078	186795045	4700	2246	9	1.66804e-13	1.37359e-09
1	186771253	186777511	1	186784078	186795045	1167	2246	4	1.01578e-07	0.000269665
1	189572762	189588288	1	189628961	189630069	4287	118	3	7.37548e-08	0.000203081
1	189572762	189588288	1	189630309	189637041	4287	1592	4	4.4492e-06	0.00620836
1	189855251	189869827	1	189874885	189877143	3582	1184	5	8.76871e-09	3.01362e-05
1	189855251	189869827	1	190072866	190083739	3582	3061	8	1.26906e-11	7.61714e-08
1	190072866	190083739	1	190175115	190184482	3061	2049	5	6.06401e-08	0.000170851
1	190175115	190184482	1	190214515	190220173	2049	2402	9	1.85857e-16	2.3647e-12
1	190214515	190220173	1	190225796	190236831	2402	5500	9	1.21416e-12	8.67277e-09
1	190225796	190236831	1	190263195	190278645	5500	5348	13	3.00774e-15	3.22381e-11
1	190263195	190278645	1	190283210	190294445	5348	4566	10	9.75555e-12	5.9772e-08
1	190263195	190278645	1	190309050	190314050	5348	878	5	1.44756e-08	4.74726e-05
1	190283210	190294445	1	190309050	190314050	4566	878	6	6.68139e-11	3.52415e-07
1	190314054	190322798	1	190368949	190374588	3145	2226	4	4.91798e-06	0.00667416
1	190368949	190374588	1	190381954	190388680	2226	2277	6	2.71053e-10	1.27292e-06
1	190381954	190388680	1	190420033	190424210	2277	1050	7	1.58125e-14	1.5247e-10
1	190420033	190424210	1	190543070	190548689	1050	763	4	9.01177e-10	3.83061e-06
1	191077969	191085941	1	191117186	191123025	1208	1240	4	1.09618e-08	3.69428e-05
1	191123045	191128914	1	191268573	191275982	1827	3706	6	1.50819e-09	6.09831e-06
1	191514662	191525772	1	191580801	191588815	5028	1665	9	2.12166e-14	2.01351e-10
1	191638526	191646435	1	191764565	191770359	2666	2019	4	1.75162e-06	0.00302215
1	191638526	191646435	1	191770381	191782599	2666	7012	13	9.54385e-18	1.45211e-13
1	191761054	191763770	1	191770381	191782599	430	7012	5	1.59607e-09	6.42639e-06
1	191764565	191770359	1	191770381	191782599	2019	7012	7	3.50864e-09	1.31301e-05
1	192675257	192680577	1	192712192	192713996	1550	264	4	6.08245e-11	3.23547e-07
1	192675257	192680577	1	192746091	192752119	1550	1730	4	1.11243e-07	0.000292227
1	192746091	192752119	1	192757767	192763186	1730	956	4	1.62611e-08	5.26481e-05
1	192891271	192898884	1	192950703	192973598	3173	8514	9	6.32641e-10	2.76741e-06
1	192891271	192898884	1	192979591	192989672	3173	2233	4	5.15472e-06	0.00690597
1	192898900	192902254	1	192950703	192973598	916	8514	10	1.30677e-16	1.70596e-12
1	192950703	192973598	1	192979591	192989672	8514	2233	16	8.2813e-23	2.40558e-18
1	192950703	192973598	1	192989882	192997887	8514	1346	11	9.30426e-17	1.24271e-12
1	192975491	192977991	1	192979591	192989672	639	2233	4	9.0132e-09	3.09023e-05
1	192979591	192989672	1	192989882	192997887	2233	1346	7	7.81561e-14	6.80106e-10
1	192989882	192997887	1	193254360	193257787	1346	443	4	2.75996e-10	1.29431e-06
1	193314721	193320026	1	193341530	193351347	2893	3849	9	2.68089e-13	2.12949e-09
1	193314721	193320026	1	193450676	193458115	2893	2460	5	1.12924e-07	0.000296124
1	193341530	193351347	1	193450676	193458115	3849	2460	8	3.99815e-12	2.62513e-08
1	193450676	193458115	1	193690479	193702426	2460	3835	5	4.49298e-07	0.000977846
1	193617352	193625723	1	193690479	193702426	2668	3835	8	7.36393e-12	4.61628e-08
1	193690479	193702426	1	193752207	193756101	3835	1556	5	4.74139e-08	0.000137345
1	193690479	193702426	1	193762118	193772183	3835	3882	6	1.54053e-07	0.000387941
1	193752207	193756101	1	193762118	193772183	1556	3882	7	1.00016e-11	6.11922e-08
1	193762118	193772183	1	193832640	193844054	3882	3927	7	5.82016e-09	2.08016e-05
1	193774074	193777237	1	193832640	193844054	322	3927	3	1.16067e-06	0.00216702
1	193779316	193783470	1	193832640	193844054	788	3927	6	1.42652e-11	8.4793e-08
1	193832640	193844054	1	193853560	193856756	3927	863	4	2.81091e-07	0.000655522
1	193832640	193844054	1	194112187	194128843	3927	6919	8	1.45937e-08	4.78214e-05
1	194103317	194109916	1	194112187	194128843	1631	6919	10	5.11411e-15	5.29463e-11
1	194112187	194128843	1	194155106	194159875	6919	2193	8	1.61332e-10	7.91263e-07
1	194155106	194159875	1	194368002	194372627	2193	2591	4	2.16757e-06	0.00358106
1	194266232	194273069	1	194332048	194336213	2151	1022	5	3.35594e-10	1.54892e-06
1	194266232	194273069	1	194339321	194345229	2151	4238	8	2.9625e-12	1.98679e-08
1	194339321	194345229	1	194353286	194355339	4238	395	3	2.68525e-06	0.00422283
1	194339321	194345229	1	194359853	194362729	4238	673	5	1.22031e-09	5.02997e-06
1	194346211	194353264	1	194359853	194362729	4123	673	7	4.43073e-14	4.02326e-10
1	194353286	194355339	1	194368002	194372627	395	2591	3	6.17884e-07	0.00128089
1	194686852	194698233	1	194776483	194781858	4390	1837	5	2.08433e-07	0.000505122
1	195395388	195403191	1	195526348	195533884	3856	2959	5	1.13479e-06	0.00212884
1	195508181	195511482	1	195522259	195525793	966	1689	4	1.54053e-08	5.01636e-05
1	195670795	195681458	1	195713254	195715409	6147	363	3	6.31671e-06	0.00797523
1	195943812	195952527	1	195956868	195966478	1904	1961	6	4.39713e-11	2.40451e-07
1	195956868	195966478	1	196223745	196237512	1961	3808	5	1.42967e-07	0.000364264
1	196149895	196154059	1	196223745	196237512	1389	3808	9	3.52663e-16	4.31535e-12
1	196186348	196191663	1	196223745	196237512	2972	3808	7	7.60614e-10	3.28137e-06
1	196942899	196951425	1	197045506	197058045	4106	5791	14	5.2444e-18	8.29422e-14
1	197045506	197058045	1	197062163	197068153	5791	2427	7	3.34272e-09	1.25592e-05
1	197045506	197058045	1	197072831	197078061	5791	934	6	3.9642e-10	1.80363e-06
1	197045506	197058045	1	197104864	197116468	5791	4834	8	1.83329e-08	5.86547e-05
1	197062163	197068153	1	197104864	197116468	2427	4834	6	3.83842e-08	0.000113753
1	197072831	197078061	1	197104864	197116468	934	4834	9	8.48488e-17	1.13985e-12
1	197308141	197322542	1	197348356	197356217	3246	2796	5	3.71902e-07	0.000832861
1	197348356	197356217	1	197391929	197397035	2796	2073	4	2.34369e-06	0.00380944
1	197348356	197356217	1	197493308	197501062	2796	3615	7	3.50034e-10	1.6084e-06
1	197493308	197501062	1	197537145	197543852	3615	1140	6	7.89662e-11	4.09684e-07
1	197513396	197516628	1	197537145	197543852	590	1140	6	1.52778e-15	1.70881e-11
1	197629751	197632577	1	197691908	197701036	1087	3438	4	4.14369e-07	0.000913679
1	197639408	197645218	1	197757924	197762924	1441	1415	3	4.85204e-06	0.00661213
1	197652838	197658621	1	197691908	197701036	981	3438	4	2.75935e-07	0.000645202
1	197691908	197701036	1	197756318	197757382	3438	96	3	2.03999e-08	6.45876e-05
1	197691908	197701036	1	197757924	197762924	3438	1415	4	1.17518e-06	0.00218733
1	198041030	198051810	1	198077399	198084666	2239	1434	6	1.78717e-11	1.04292e-07
1	198041030	198051810	1	198185220	198187724	2239	413	3	4.56326e-07	0.000990646
1	198077399	198084666	1	198112408	198127194	1434	2658	6	4.96869e-11	2.68725e-07
1	198112408	198127194	1	198127387	198131563	2658	1098	8	3.49643e-16	4.28537e-12
1	198112408	198127194	1	198138296	198142122	2658	566	4	1.11189e-08	3.73969e-05
1	198131836	198138184	1	198266533	198273555	2709	2391	5	7.10669e-08	0.00019649
1	198596415	198603063	1	198615631	198621307	1675	1363	3	6.7933e-06	0.00839082
1	198603108	198615595	1	198652888	198661301	2358	2912	5	9.47003e-08	0.000253804
1	198648467	198651329	1	198666177	198674075	1035	2148	5	3.54932e-10	1.63016e-06
1	198652888	198661301	1	198666177	198674075	2912	2148	8	1.50823e-13	1.25401e-09
1	198666177	198674075	1	198705713	198714767	2148	2418	4	1.5219e-06	0.00269724
1	198705713	198714767	1	198747238	198750988	2418	756	6	6.14265e-13	4.60546e-09
1	198705713	198714767	1	198832032	198850674	2418	6370	7	6.23569e-09	2.21237e-05
1	199014763	199027724	1	199073519	199082556	5924	3892	16	1.73946e-21	4.37265e-17
1	199073519	199082556	1	199127177	199141976	3892	3741	11	1.26367e-15	1.42537e-11
1	199200662	199203665	1	199214695	199218543	444	1131	3	7.33717e-08	0.000202211
1	199414785	199417973	1	199500809	199507479	2301	2403	4	1.94721e-06	0.00328763
1	199500809	199507479	1	199510244	199528804	2403	6667	9	6.63569e-12	4.20005e-08
1	199648697	199655512	1	199706465	199723784	3071	8378	6	3.57081e-06	0.00526065
1	199706465	199723784	1	199827014	199836156	8378	3349	9	8.7755e-10	3.74076e-06
1	199827014	199836156	1	200028333	200034317	3349	1437	4	1.12623e-06	0.00211639
1	200028333	200034317	1	200051095	200056697	1437	3181	9	9.56662e-17	1.27491e-12
1	200037924	200039155	1	200051095	200056697	178	3181	3	1.04227e-07	0.000275947
1	200302108	200306337	1	220640251	220643564	1252	1237	3	2.13668e-06	0.00354072
1	200311655	200316883	1	200420698	200428414	1860	3448	6	1.094e-09	4.55432e-06
1	200420698	200428414	1	200443945	200446610	3448	366	3	1.15492e-06	0.00215816
1	200420698	200428414	1	200646787	200654453	3448	3598	6	5.32333e-08	0.000152309
1	200646787	200654453	1	200663153	200665567	3598	881	6	1.64918e-11	9.69734e-08
1	200673567	200679574	1	200684917	200690945	2742	2832	6	3.39297e-09	1.27289e-05
1	200861307	200870468	1	200882845	200887689	1261	1306	4	1.59946e-08	5.18818e-05
1	200861307	200870468	1	200942658	200949748	1261	2147	4	1.15538e-07	0.000302004
1	201014550	201017349	1	201102301	201113329	661	3279	3	5.81202e-06	0.00752178
1	201102301	201113329	1	201186903	201190045	3279	491	5	7.06005e-11	3.70567e-07
1	201186903	201190045	1	201193994	201205349	491	3016	3	1.86514e-06	0.00317942
1	201193994	201205349	1	201278876	201283200	3016	682	3	4.97411e-06	0.00672846
1	201509653	201526705	1	201577698	201586820	5644	3875	9	1.01347e-10	5.16527e-07
1	201509653	201526705	1	201728705	201738681	5644	3072	5	8.54107e-06	0.00984711
1	201728705	201738681	1	201756412	201765497	3072	2969	7	1.72679e-10	8.41971e-07
1	201756412	201765497	1	201867101	201873754	2969	772	3	6.86757e-06	0.00845754
1	201945223	201955532	1	201961012	201969274	3894	2199	9	2.60131e-14	2.44326e-10
1	201945223	201955532	1	202075061	202081059	3894	2163	7	9.97009e-11	5.08743e-07
1	201945223	201955532	1	202086139	202105903	3894	4936	6	6.7507e-07	0.00138049
1	202075061	202081059	1	202086139	202105903	2163	4936	7	5.0942e-10	2.27574e-06
1	202086139	202105903	1	202114344	202118121	4936	1883	10	7.55742e-16	8.82042e-12
1	202086139	202105903	1	202169442	202176154	4936	1470	15	2.80317e-27	1.33987e-22
1	202086139	202105903	1	202176499	202186791	4936	5136	7	1.79489e-07	0.00044345
1	202114344	202118121	1	202169442	202176154	1883	1470	5	1.057e-09	4.41863e-06
1	202169442	202176154	1	202213400	202219937	1470	4014	4	2.51283e-06	0.00401745
1	202169442	202176154	1	202349059	202356071	1470	1058	3	2.16356e-06	0.00357621
1	202176499	202186791	1	202213400	202219937	5136	4014	9	6.0561e-11	3.22203e-07
1	202349059	202356071	1	202359065	202363626	1058	649	3	1.87552e-07	0.000460569
1	202411226	202414226	1	202454742	202473905	646	8483	4	1.87103e-06	0.00318708
1	202454742	202473905	1	202548981	202560182	8483	2890	6	2.71413e-06	0.00425436
1	202454742	202473905	1	202667309	202672123	8483	820	5	1.00375e-07	0.000266872
1	202548981	202560182	1	202631655	202636527	2890	1436	4	6.2764e-07	0.0012981
1	202548981	202560182	1	202667309	202672123	2890	820	5	4.86916e-10	2.18234e-06
1	202548981	202560182	1	202894287	202902062	2890	2011	4	2.36867e-06	0.00384276
1	202631655	202636527	1	202667309	202672123	1436	820	3	9.42224e-07	0.0018262
1	202667309	202672123	1	202686226	202690777	820	961	3	2.83358e-07	0.000660144
1	202686226	202690777	1	202748085	202752850	961	907	3	3.83226e-07	0.000854916
1	202979969	202984032	1	202989092	202997338	710	3133	3	6.28042e-06	0.00794702
1	203117396	203121009	1	203125117	203140257	965	7494	5	1.21677e-07	0.00031599
1	203125117	203140257	1	203178583	203183946	7494	2522	14	2.23496e-19	4.29355e-15
1	203178583	203183946	1	203192711	203197196	2522	517	3	1.27585e-06	0.00233807
1	203218262	203226339	1	203395276	203398288	1541	544	3	3.40711e-07	0.000772685
1	203347929	203357871	1	203395276	203398288	2379	544	4	6.10033e-09	2.17024e-05
1	203347929	203357871	1	203401527	203406874	2379	1227	4	1.55754e-07	0.000391632
1	203971870	203982604	1	203983961	203998044	2885	3783	18	1.13573e-30	7.79584e-26
1	203971870	203982604	1	204131814	204150586	2885	5908	6	3.37398e-07	0.000766503
1	203983961	203998044	1	204131814	204150586	3783	5908	10	4.13616e-12	2.70687e-08
1	204131814	204150586	1	204235462	204248998	5908	5833	11	1.26428e-11	7.59299e-08
1	204517093	204520284	1	204531960	204539467	738	2025	3	1.91963e-06	0.00325221
1	204663872	204672142	1	204674688	204680681	1810	1206	3	5.94368e-06	0.00764055
1	204743267	204756614	1	204773343	204779812	8001	1369	6	2.55921e-08	7.92326e-05
1	204762552	204763592	1	204773343	204779812	91	1369	4	5.01528e-13	3.81733e-09
1	204946809	204950096	1	205244777	205258808	428	4423	3	3.87596e-06	0.00560379
1	204953960	204959444	1	204982851	204988995	648	1565	3	6.0253e-07	0.0012539
1	205430839	205435425	1	205440311	205445466	495	1594	5	2.01051e-12	1.38606e-08
1	206530338	206539220	1	206638815	206643871	2972	705	3	5.25591e-06	0.00700346
1	206889782	206893741	1	206930900	206937311	945	1395	3	1.32055e-06	0.00240664
1	206904422	206909116	1	206923926	206926440	950	466	3	5.02958e-08	0.000144842
1	206904422	206909116	1	206930900	206937311	950	1395	3	1.34154e-06	0.00243721
1	206930900	206937311	1	207095374	207106065	1395	3770	6	3.36937e-10	1.55416e-06
1	207471950	207481722	1	207586638	207592359	3319	2328	5	1.69071e-07	0.000421207
1	207514710	207519576	1	207527130	207531081	1805	1399	4	8.76289e-08	0.0002369
1	207514710	207519576	1	207586638	207592359	1805	2328	4	6.59503e-07	0.00135391
1	207586638	207592359	1	207689532	207699753	2328	2052	4	1.09436e-06	0.00206646
1	207953248	207960181	1	208047123	208055341	2465	2360	4	2.37785e-06	0.0038533
1	208015888	208020284	1	208047123	208055341	805	2360	3	3.92766e-06	0.00566139
1	208047123	208055341	1	208070069	208075692	2360	1673	4	5.15521e-07	0.00109962
1	208070069	208075692	1	208217816	208223195	1673	1915	4	2.25392e-07	0.000540428
1	208199576	208204482	1	208217816	208223195	1329	1915	4	9.03907e-08	0.000243534
1	208217816	208223195	1	208239133	208249704	1915	3679	4	5.04078e-06	0.00679267
1	208239133	208249704	1	208255875	208260013	3679	478	4	2.06683e-08	6.53892e-05
1	209090995	209100699	1	209138805	209149558	2158	2603	4	2.07195e-06	0.0034544
1	209128777	209132877	1	209138805	209149558	896	2603	6	2.64167e-12	1.78517e-08
1	209138805	209149558	1	209154263	209158187	2603	657	3	2.86917e-06	0.00443938
1	209138805	209149558	1	209163871	209170132	2603	2326	8	1.16531e-13	9.87184e-10
1	209149751	209153623	1	209163871	209170132	595	2326	3	1.52532e-06	0.00270184
1	209154263	209158187	1	209163871	209170132	657	2326	3	2.05116e-06	0.00342598
1	209255263	209261029	1	209285377	209292959	1595	1702	4	1.16813e-07	0.00030494
1	209285377	209292959	1	209331289	209344223	1702	3655	5	5.82176e-08	0.000164767
1	209331289	209344223	1	209381092	209388061	3655	3715	7	2.64459e-09	1.01415e-05
1	209381092	209388061	1	209397741	209401286	3715	1694	9	1.66951e-15	1.85766e-11
1	209837807	209838662	1	209860649	209865415	81	647	3	8.11336e-11	4.20131e-07
1	209850484	209855542	1	209860649	209865415	1622	647	5	8.38116e-12	5.20082e-08
1	209850484	209855542	1	209867647	209873544	1622	2063	4	2.6778e-07	0.000628235
1	209945502	209950994	1	209981998	209999606	1766	6365	11	7.60154e-17	1.02946e-12
1	210086445	210091477	1	210126932	210129474	2154	250	3	9.00824e-08	0.000242725
1	210184863	210189991	1	210203357	210212383	1230	1634	3	4.6478e-06	0.00640963
1	210519059	210522578	1	210546782	210554455	603	2247	6	1.01924e-13	8.72037e-10
1	210519059	210522578	1	210561388	210569062	603	1448	4	1.26969e-09	5.21136e-06
1	210546782	210554455	1	210561388	210569062	2247	1448	8	8.34096e-16	9.65429e-12
1	210561388	210569062	1	210588844	210593806	1448	528	3	2.58598e-07	0.000609437
1	211057899	211062128	1	211111634	211120253	1043	3025	6	1.60687e-11	9.46341e-08
1	211111634	211120253	1	211146873	211149548	3025	436	3	1.31909e-06	0.00240486
1	211482098	211484957	1	211562001	211569851	389	2327	3	4.27982e-07	0.000938806
1	211793345	211804846	1	211941129	211942459	6058	135	3	3.11639e-07	0.00071577
1	212536740	212538634	1	212556862	212562830	285	1684	3	6.38855e-08	0.000178938
1	212556862	212562830	1	212683550	212692276	1684	1257	5	2.78242e-10	1.30383e-06
1	212667428	212673596	1	212683550	212692276	1498	1257	10	9.43124e-23	2.72121e-18
1	212667428	212673596	1	212692843	212698409	1498	1250	3	3.76413e-06	0.00548032
1	212683550	212692276	1	212692843	212698409	1257	1250	4	1.32624e-08	4.38845e-05
1	212821614	212827877	1	213125499	213133499	1721	2168	4	4.12159e-07	0.000909874
1	212838278	212842815	1	212857709	212865689	468	2248	4	2.66673e-09	1.02186e-05
1	213015701	213020909	1	213125499	213133499	2098	2168	4	9.01839e-07	0.00175995
1	213108321	213111432	1	213125499	213133499	643	2168	3	1.55906e-06	0.0027511
1	213247475	213257007	1	213422981	213440872	2574	5323	5	2.75347e-06	0.00430394
1	213422981	213440872	1	213507037	213521958	5323	4528	21	9.13659e-30	5.6521e-25
1	213507037	213521958	1	213528036	213532192	4528	821	4	4.05293e-07	0.000897021
1	213528036	213532192	1	213569297	213574179	821	1255	3	6.32131e-07	0.00130556
1	213639382	213647322	1	213695529	213699412	4275	1876	5	2.02865e-07	0.000493299
1	213695529	213699412	1	213707914	213713788	1876	1622	4	1.83732e-07	0.00045252
1	213819510	213823602	1	214038666	214045928	574	2445	3	1.59003e-06	0.00279623
1	213956043	213962809	1	214049714	214053544	1549	858	3	1.35286e-06	0.00245334
1	213956043	213962809	1	299502910	299506948	1549	1391	3	5.7184e-06	0.00743359
1	214038666	214045928	1	214049714	214053544	2445	858	5	2.65567e-10	1.2495e-06
1	214252373	214260553	1	214314353	214322664	2482	2727	5	8.82345e-08	0.000238216
1	214310104	214314115	1	214329859	214334494	1074	616	5	8.35344e-13	6.139e-09
1	214314353	214322664	1	214324232	214329839	2727	760	4	3.98822e-08	0.000117578
1	214324232	214329839	1	214383598	214389397	760	1196	3	4.34412e-07	0.000950485
1	214443407	214447026	1	214489830	214497311	365	2094	3	2.57873e-07	0.000608029
1	214471766	214473661	1	214572289	214587886	202	5091	3	6.22676e-07	0.00128949
1	214489830	214497311	1	214508029	214511694	2094	577	3	1.01666e-06	0.00194415
1	214489830	214497311	1	214572289	214587886	2094	5091	6	2.1891e-08	6.87869e-05
1	214504086	214507407	1	214522653	214528263	310	1200	8	2.33102e-23	7.30783e-19
1	214504086	214507407	1	214572289	214587886	310	5091	6	2.48818e-13	1.98585e-09
1	214508029	214511694	1	214522653	214528263	577	1200	6	1.81797e-15	2.01317e-11
1	214518177	214520221	1	214572289	214587886	299	5091	3	2.01782e-06	0.00338142
1	214572289	214587886	1	214646084	214650223	5091	908	4	9.59247e-07	0.00185274
1	214572289	214587886	1	214669943	214680681	5091	2844	23	2.15018e-38	3.12295e-33
1	214588957	214595563	1	214669943	214680681	2044	2844	4	2.37086e-06	0.00384548
1	214872487	214875759	1	234340047	234345654	437	1012	3	5.01291e-08	0.000144431
1	215111776	215114930	1	215122656	215127528	871	2348	4	3.78506e-08	0.000112338
1	215122656	215127528	1	215148498	215150863	2348	329	3	2.66022e-07	0.000625036
1	215218709	215223232	1	215233161	215235139	1778	218	3	3.35808e-08	0.00010093
1	215218709	215223232	1	215244264	215252049	1778	2779	6	2.32889e-10	1.10631e-06
1	215347579	215350475	1	306355898	306363603	300	4022	3	1.00843e-06	0.00192992
1	216007705	216015004	1	216035668	216050133	2397	5982	9	2.50049e-12	1.69471e-08
1	216208400	216213871	1	216277339	216286695	1367	5486	6	2.75441e-09	1.05385e-05
1	216277339	216286695	1	216311647	216317729	5486	1898	6	1.9058e-08	6.07421e-05
1	216311647	216317729	1	216339679	216344477	1898	923	6	4.77223e-13	3.64525e-09
1	216311647	216317729	1	216348234	216353662	1898	1045	4	3.35285e-08	0.000100793
1	216728869	216731826	1	216770187	216783120	446	3529	4	1.32791e-08	4.39253e-05
1	217014134	217016456	1	217035322	217045880	843	2690	3	6.65388e-06	0.00827299
1	217035322	217045880	1	217178614	217184373	2690	1594	5	9.26883e-09	3.17208e-05
1	217252021	217258830	1	217292116	217298357	1398	1249	3	3.05611e-06	0.00466762
1	217292116	217298357	1	217470270	217475962	1249	1214	3	2.00585e-06	0.00336472
1	217378278	217388120	1	217451836	217458812	2934	1035	4	1.82089e-07	0.000448988
1	217447153	217451465	1	217470270	217475962	556	1214	4	4.5379e-10	2.04117e-06
1	217451836	217458812	1	217470270	217475962	1035	1214	3	1.14419e-06	0.00214171
1	217477046	217481457	1	217576982	217584698	498	1283	3	1.51057e-07	0.000381545
1	217793407	217797426	1	217819277	217823121	728	868	4	3.4895e-10	1.60375e-06
1	217877138	217886554	1	217999019	218006514	1704	1883	5	2.20204e-09	8.5935e-06
1	217934592	217941418	1	217999019	218006514	2425	1883	5	1.26574e-08	4.20398e-05
1	218080296	218089401	1	218155445	218163635	3198	2042	13	1.27744e-23	4.14755e-19
1	218139595	218143323	1	218155445	218163635	655	2042	3	1.37792e-06	0.00248811
1	218254939	218259478	1	218355921	218369259	920	4357	6	6.68045e-11	3.52415e-07
1	218351288	218355006	1	218355921	218369259	381	4357	3	2.61822e-06	0.00414386
1	218355921	218369259	1	218498638	218503902	4357	1566	6	1.57707e-09	6.35502e-06
1	218355921	218369259	1	218509440	218514519	4357	1078	5	1.45193e-08	4.75982e-05
1	218355921	218369259	1	218616156	218628151	4357	4563	7	3.5163e-08	0.000105213
1	218355921	218369259	1	285301296	285306249	4357	1533	4	4.08817e-06	0.00582958
1	218498638	218503902	1	218520039	218522578	1566	413	3	1.56533e-07	0.000393361
1	219156006	219162244	1	219169110	219175905	1040	1396	4	9.67679e-09	3.29706e-05
1	219329071	219334119	1	219337809	219347667	1555	3535	4	1.90192e-06	0.0032284
1	219334376	219335741	1	219337809	219347667	149	3535	3	8.36679e-08	0.000227296
1	219766908	219769021	1	219816383	219831102	167	3570	3	1.21506e-07	0.000315602
1	219816383	219831102	1	219848581	219853152	3570	1843	4	3.85527e-06	0.00558139
1	219816383	219831102	1	219858878	219882674	3570	9526	12	4.69933e-13	3.59231e-09
1	219848581	219853152	1	219858878	219882674	1843	9526	11	9.43655e-15	9.36956e-11
1	219858878	219882674	1	219947221	219953850	9526	1492	8	9.64024e-11	4.93755e-07
1	220035852	220046064	1	220060844	220062839	2486	228	3	1.04913e-07	0.000277513
1	220035852	220046064	1	220119401	220128141	2486	2091	4	1.52693e-06	0.00270408
1	220212021	220217272	1	220248225	220252210	1971	475	4	1.67439e-09	6.7103e-06
1	220825185	220829984	1	220967076	220975136	1231	1560	3	4.05816e-06	0.00580248
1	220967076	220975136	1	221060432	221063176	1560	330	3	7.8913e-08	0.000215905
1	220967076	220975136	1	221076260	221079789	1560	399	3	1.39534e-07	0.00035627
1	221060432	221063176	1	221117162	221122424	330	769	3	9.46184e-09	3.23128e-05
1	221453078	221459487	1	223966992	223976688	1926	2321	4	8.42124e-07	0.0016631
1	221792360	221798598	1	221831381	221841834	1195	2716	5	2.32884e-09	9.03789e-06
1	221959411	221963631	1	221995009	222001800	730	2085	5	5.36349e-11	2.88416e-07
1	221995009	222001800	1	222101054	222108908	2085	2808	4	2.43821e-06	0.00392694
1	222261893	222268151	1	222591059	222608599	1384	5939	6	4.73228e-09	1.72393e-05
1	222702798	222709412	1	222795291	222805243	1657	2374	4	5.08038e-07	0.00108647
1	222781026	222784206	1	222795291	222805243	429	2374	4	2.34043e-09	9.07701e-06
1	222947475	222956540	1	222967523	222971155	2366	420	4	2.12126e-09	8.31931e-06
1	223020193	223023964	1	245863605	245867367	664	978	3	1.58701e-07	0.000398342
1	223264968	223269225	1	223285933	223292523	596	2343	3	1.56669e-06	0.00276168
1	223297058	223300590	1	223324477	223331587	705	1957	5	3.28575e-11	1.83959e-07
1	223731388	223734487	1	223746694	223754158	1132	1813	3	4.94637e-06	0.00670058
1	223827340	223833355	1	223966992	223976688	1451	2321	5	2.79935e-09	1.06966e-05
1	223966992	223976688	1	224022201	224028778	2321	1889	4	7.80018e-07	0.0015604
1	224022201	224028778	1	224050753	224053768	1889	876	3	2.60268e-06	0.00412556
1	224157091	224163564	1	224226535	224229495	1575	1375	3	5.80547e-06	0.00751691
1	224515042	224523122	1	224558616	224564438	2058	1922	4	5.19291e-07	0.00110691
1	224515042	224523122	1	224579201	224585854	2058	1280	4	1.03638e-07	0.000274624
1	224558616	224564438	1	224579201	224585854	1922	1280	3	8.48404e-06	0.00979844
1	224558616	224564438	1	224649462	224654448	1922	865	3	2.63922e-06	0.00416915
1	225145259	225147312	1	225163733	225172147	202	5641	6	3.45427e-14	3.18274e-10
1	225145259	225147312	1	225174305	225176114	202	230	3	5.73327e-11	3.0671e-07
1	225153836	225158064	1	225174305	225176114	536	230	4	4.97432e-13	3.78711e-09
1	225153836	225158064	1	232482130	232487738	536	2480	3	1.35175e-06	0.00245191
1	225163733	225172147	1	225189707	225191463	5641	271	3	2.04166e-06	0.00341281
1	225294702	225304556	1	225502761	225509156	3697	1994	5	1.34203e-07	0.000344327
1	225294702	225304556	1	225509248	225516240	3697	3755	5	2.93441e-06	0.00451963
1	225502761	225509156	1	225524617	225535826	1994	3060	4	2.8679e-06	0.00443904
1	225509248	225516240	1	225524617	225535826	3755	3060	11	9.71388e-17	1.29339e-12
1	225524617	225535826	1	225548352	225551984	3060	518	5	6.53808e-11	3.45522e-07
1	225598995	225604524	1	225626173	225629685	2090	809	4	1.77454e-08	5.69509e-05
1	225626173	225629685	1	225678253	225688095	809	2168	4	2.05329e-08	6.49813e-05
1	225678253	225688095	1	225702035	225704830	2168	308	5	8.6481e-13	6.33696e-09
1	225678253	225688095	1	225778985	225787090	2168	3082	4	4.0964e-06	0.00583823
1	225702035	225704830	1	225715881	225719614	308	667	5	2.37267e-15	2.57991e-11
1	225778985	225787090	1	225829000	225834992	3082	2066	4	3.39064e-06	0.00505003
1	225829000	225834992	1	225863629	225867285	2066	665	3	1.49295e-06	0.00265705
1	225913313	225919429	1	225929845	225935352	1878	1232	4	6.18887e-08	0.000173977
1	225981980	225984783	1	226004124	226013659	652	2852	3	3.68232e-06	0.00538966
1	226220570	226223960	1	226317088	226330449	463	6389	7	6.83261e-14	6.01178e-10
1	226317088	226330449	1	226369121	226379404	6389	4187	6	4.45457e-06	0.00621297
1	226317088	226330449	1	226421328	226432885	6389	3342	9	8.21867e-11	4.25146e-07
1	226317088	226330449	1	226434341	226439149	6389	1446	5	4.04918e-07	0.000896457
1	226331966	226335359	1	226369121	226379404	435	4187	10	6.44517e-23	1.90911e-18
1	226331966	226335359	1	226421328	226432885	435	3342	5	4.23556e-11	2.32038e-07
1	226369121	226379404	1	226421328	226432885	4187	3342	10	4.27447e-14	3.88959e-10
1	226421328	226432885	1	226560818	226570838	3342	3348	6	2.90959e-08	8.89264e-05
1	226857821	226873148	1	227152733	227165022	3682	4472	8	3.05781e-10	1.4218e-06
1	227152733	227165022	1	227217900	227229136	4472	3099	7	3.03988e-09	1.15135e-05
1	227217900	227229136	1	227280802	227289473	3099	2058	11	1.58773e-19	3.10573e-15
1	227217900	227229136	1	227360712	227373930	3099	4800	5	4.09386e-06	0.00583576
1	227280802	227289473	1	227360712	227373930	2058	4800	14	2.83991e-23	8.81135e-19
1	227360712	227373930	1	227374216	227380800	4800	1498	9	5.46979e-15	5.63569e-11
1	227360712	227373930	1	227425213	227441880	4800	7249	8	9.5414e-08	0.000255443
1	227374216	227380800	1	227425213	227441880	1498	7249	6	2.43443e-08	7.57047e-05
1	227393494	227397665	1	227425213	227441880	733	7249	6	3.55412e-10	1.63187e-06
1	227425213	227441880	1	227448399	227453898	7249	1629	8	2.26221e-11	1.29822e-07
1	227504927	227509880	1	227545562	227554447	976	1608	5	6.26038e-11	3.32483e-07
1	227545562	227554447	1	227578693	227587189	1608	2459	4	5.18495e-07	0.00110549
1	227545562	227554447	1	227678894	227685203	1608	961	3	2.12222e-06	0.00352337
1	227578693	227587189	1	227613103	227618716	2459	975	5	5.16573e-10	2.30427e-06
1	227578693	227587189	1	227634693	227639044	2459	957	3	7.43122e-06	0.00893501
1	227578693	227587189	1	227646563	227653545	2459	2393	4	2.48734e-06	0.00398713
1	227613103	227618716	1	227634693	227639044	975	957	5	4.66815e-12	3.03067e-08
1	227613103	227618716	1	227678894	227685203	975	961	4	1.68525e-09	6.74933e-06
1	227634693	227639044	1	227646563	227653545	957	2393	7	1.16962e-14	1.14842e-10
1	227678894	227685203	1	227690203	227697042	961	1158	4	3.34949e-09	1.25799e-05
1	227690203	227697042	1	227852651	227872453	1158	5007	6	6.00102e-10	2.63966e-06
1	227712302	227718597	1	227852651	227872453	3140	5007	6	2.11395e-07	0.000511394
1	227852651	227872453	1	227873939	227878819	5007	679	8	1.16542e-15	1.3217e-11
1	227852651	227872453	1	227984640	228000853	5007	5633	24	1.49235e-33	1.35552e-28
1	227873939	227878819	1	227984640	228000853	679	5633	11	5.66796e-22	1.50271e-17
1	228062562	228069114	1	228140641	228146052	1586	992	4	1.33284e-08	4.40642e-05
1	228415506	228423112	1	228431017	228434220	3369	610	5	2.38876e-10	1.13189e-06
1	228443852	228447991	1	228549864	228562259	1489	3017	4	8.58383e-07	0.00168951
1	228549864	228562259	1	228679285	228693389	3017	5497	17	1.42723e-25	5.71895e-21
1	228679285	228693389	1	228702458	228703381	5497	75	3	3.93863e-08	0.000116287
1	228679285	228693389	1	228772137	228784793	5497	3263	6	4.53136e-07	0.000984716
1	228772137	228784793	1	228911465	228921123	3263	4005	8	5.03061e-11	2.71828e-07
1	228911465	228921123	1	228999434	229006022	4005	3199	6	6.42483e-08	0.000179803
1	228911465	228921123	1	229012305	229020245	4005	2969	5	1.38669e-06	0.00250156
1	228911465	228921123	1	229134031	229143280	4005	2527	6	1.61454e-08	5.23142e-05
1	228999434	229006022	1	229012305	229020245	3199	2969	9	6.54099e-14	5.7687e-10
1	228999434	229006022	1	229134031	229143280	3199	2527	5	2.11034e-07	0.000510561
1	229134031	229143280	1	229145172	229152697	2527	1793	4	8.88107e-07	0.00173733
1	229232579	229244742	1	229279274	229287335	3190	1842	9	9.05678e-16	1.04461e-11
1	229232579	229244742	1	229311433	229315497	3190	1570	4	1.3182e-06	0.00240397
1	229232579	229244742	1	229323186	229325931	3190	468	3	1.91037e-06	0.00323945
1	229279274	229287335	1	229311433	229315497	1842	1570	5	1.31414e-09	5.37911e-06
1	229500098	229514814	1	229515009	229519523	5049	1097	5	3.2777e-08	9.88507e-05
1	229500098	229514814	1	229575494	229579948	5049	1206	8	1.21185e-13	1.02196e-09
1	229500098	229514814	1	229630449	229641458	5049	2528	8	4.17894e-11	2.29396e-07
1	229500098	229514814	1	229722062	229729208	5049	1388	6	1.84581e-09	7.33372e-06
1	229630449	229641458	1	229653148	229655641	2528	427	3	7.24913e-07	0.00146715
1	229630449	229641458	1	229722062	229729208	2528	1388	11	2.2709e-22	6.30423e-18
1	229630449	229641458	1	229756984	229771048	2528	7701	6	7.25919e-07	0.00146879
1	229663424	229665930	1	229733714	229737768	361	989	3	2.63618e-08	8.13308e-05
1	229722062	229729208	1	229733714	229737768	1388	989	4	7.73884e-09	2.6895e-05
1	229722062	229729208	1	229756984	229771048	1388	7701	9	1.85086e-13	1.5113e-09
1	229733714	229737768	1	229756984	229771048	989	7701	10	1.0369e-16	1.37524e-12
1	229756984	229771048	1	229807947	229816217	7701	4088	16	2.2659e-19	4.34466e-15
1	229756984	229771048	1	229827777	229831164	7701	551	4	6.81596e-07	0.0013927
1	229807947	229816217	1	229901212	229913745	4088	4390	6	4.54637e-07	0.000987549
1	229827777	229831164	1	229845814	229851052	551	1296	3	2.10831e-07	0.00051011
1	229863273	229875790	1	229881664	229884053	4125	506	5	2.57334e-10	1.21342e-06
1	229863273	229875790	1	229901212	229913745	4125	4390	17	6.26219e-25	2.33879e-20
1	230035800	230041214	1	230133931	230142001	2310	2702	4	3.13541e-06	0.00475804
1	230118993	230123984	1	230133931	230142001	1393	2702	6	4.60906e-11	2.50763e-07
1	230133931	230142001	1	230201991	230208227	2702	2381	5	6.87347e-08	0.000190743
1	230201991	230208227	1	230238052	230247603	2381	1930	4	9.39052e-07	0.00182217
1	230238052	230247603	1	230367611	230372743	1930	1084	5	2.62352e-10	1.23572e-06
1	230660722	230674334	1	230713353	230724299	3652	1439	9	3.33047e-16	4.09868e-12
1	230713353	230724299	1	230726205	230733338	1439	2165	10	1.44524e-20	3.23778e-16
1	230713353	230724299	1	230861551	230869543	1439	2610	4	4.2295e-07	0.000930008
1	230851941	230857577	1	230861551	230869543	2464	2610	6	1.11268e-09	4.62373e-06
1	230978943	230984056	1	231048796	231054208	2130	656	3	1.57006e-06	0.00276645
1	231048796	231054208	1	231062906	231066806	656	1743	4	3.72728e-09	1.38878e-05
1	231119362	231126836	1	231146793	231151787	1803	1390	6	4.07131e-12	2.66908e-08
1	231347026	231357722	1	231366541	231372873	2025	1811	5	4.27305e-09	1.57187e-05
1	231347026	231357722	1	231394373	231401278	2025	3536	4	5.37144e-06	0.00710513
1	231366541	231372873	1	231394373	231401278	1811	3536	6	1.08425e-09	4.51684e-06
1	231629411	231633829	1	231638134	231646902	812	3380	4	1.21771e-07	0.000316181
1	231673354	231687750	1	231778725	231785917	2446	1663	19	7.26086e-41	1.24033e-35
1	231673354	231687750	1	231813334	231820792	2446	2962	5	1.23281e-07	0.000319312
1	231863318	231874492	1	231928687	231935148	3212	1957	6	9.716e-10	4.09293e-06
1	231928687	231935148	1	232012326	232018311	1957	993	3	4.20345e-06	0.00594518
1	232006875	232011085	1	232026656	232032533	1673	1448	3	8.10417e-06	0.00949356
1	232012326	232018311	1	232026656	232032533	993	1448	6	1.46297e-13	1.21976e-09
1	232026656	232032533	1	232104105	232106769	1448	410	3	1.21118e-07	0.000314783
1	232166856	232173436	1	232347106	232353781	2372	2087	4	1.2595e-06	0.00231333
1	232256758	232262260	1	232347106	232353781	1184	2087	4	8.03727e-08	0.000219374
1	232482130	232487738	1	232558312	232568572	2480	2166	4	1.73766e-06	0.00300194
1	232524081	232527003	1	232558312	232568572	846	2166	4	2.4449e-08	7.59751e-05
1	232600214	232604645	1	232611819	232616726	683	1348	4	1.57007e-09	6.32848e-06
1	232672548	232676742	1	232696210	232701987	614	2361	3	1.75197e-06	0.00302215
1	232682552	232685645	1	232696210	232701987	396	2361	4	1.66201e-09	6.66777e-06
1	232702936	232707091	1	232718984	232722431	539	412	4	5.29249e-12	3.40507e-08
1	232702936	232707091	1	232730241	232735234	539	1067	3	1.1024e-07	0.000289946
1	232776239	232780192	1	232806758	232810351	516	468	3	8.16088e-09	2.82572e-05
1	233066147	233069666	1	233093267	233102155	1886	3621	6	1.58691e-09	6.39207e-06
1	233093267	233102155	1	233129526	233144766	3621	4620	9	9.72448e-12	5.95975e-08
1	233093267	233102155	1	233228902	233239560	3621	4597	7	1.05766e-08	3.57811e-05
1	233129526	233144766	1	233228902	233239560	4620	4597	14	1.11636e-18	1.93226e-14
1	233407417	233409177	1	233437289	233447637	228	2722	4	3.20394e-10	1.48515e-06
1	233437289	233447637	1	233449529	233454730	2722	2011	6	4.27951e-10	1.93276e-06
1	233547221	233554454	1	233654277	233661509	2385	2370	5	3.63245e-08	0.000108246
1	233707750	233729341	1	233737313	233753241	7882	4204	24	6.666e-32	5.11259e-27
1	233737313	233753241	1	233912073	233914172	4204	281	4	4.20194e-09	1.54875e-05
1	234000536	234004738	1	234065717	234079077	577	3829	3	6.14965e-06	0.007828
1	234065717	234079077	1	234264189	234271956	3829	3324	8	4.09031e-11	2.25024e-07
1	234065717	234079077	1	234346381	234351285	3829	808	5	1.83109e-09	7.28004e-06
1	234264189	234271956	1	234346381	234351285	3324	808	10	3.24021e-21	7.82465e-17
1	234340047	234345654	1	234428757	234441898	1012	6553	4	3.9692e-06	0.00570567
1	234346381	234351285	1	234428757	234441898	808	6553	4	1.63689e-06	0.0028619
1	234356011	234364583	1	234379414	234384655	2926	3039	9	3.64186e-14	3.34737e-10
1	234356011	234364583	1	234384845	234391040	2926	1870	6	4.26802e-10	1.92844e-06
1	234356011	234364583	1	234428757	234441898	2926	6553	16	9.54452e-23	2.74678e-18
1	234384845	234391040	1	234428757	234441898	1870	6553	8	3.02933e-11	1.70301e-07
1	234428757	234441898	1	234472950	234481498	6553	2702	9	1.59787e-11	9.41592e-08
1	234428757	234441898	1	234506020	234515845	6553	3200	7	5.03224e-08	0.000144904
1	234472950	234481498	1	234488743	234492369	2702	1750	6	1.79325e-10	8.71411e-07
1	234472950	234481498	1	234506020	234515845	2702	3200	5	2.93399e-07	0.000680426
1	234488743	234492369	1	272024738	272026380	1750	350	3	1.32858e-07	0.000341283
1	234743811	234755674	1	234836721	234841125	6593	644	4	6.84229e-07	0.00139732
1	234743811	234755674	1	234841821	234849873	6593	1751	5	1.1998e-06	0.00222433
1	234743811	234755674	1	234900201	234909230	6593	1857	9	6.18363e-13	4.63272e-09
1	234802706	234808416	1	234831585	234834868	786	524	4	6.28954e-11	3.33796e-07
1	234802706	234808416	1	234836721	234841125	786	644	4	1.43639e-10	7.10981e-07
1	234802706	234808416	1	234841821	234849873	786	1751	4	7.81375e-09	2.71271e-05
1	234831585	234834868	1	234841821	234849873	524	1751	3	4.46327e-07	0.000972662
1	234841821	234849873	1	234900201	234909230	1751	1857	6	1.92808e-11	1.11864e-07
1	234900201	234909230	1	234978426	234986941	1857	1892	4	3.24876e-07	0.000741754
1	234978426	234986941	1	235070126	235076511	1892	1035	3	4.30057e-06	0.0060501
1	235070126	235076511	1	235094549	235097940	1035	325	3	2.20341e-08	6.92222e-05
1	235319677	235327999	1	235337438	235341829	3217	371	6	4.7066e-14	4.25321e-10
1	235329439	235335331	1	235337438	235341829	557	371	3	5.10934e-09	1.84675e-05
1	235329439	235335331	1	235344111	235348289	557	1015	5	3.80266e-13	2.9443e-09
1	235883945	235885807	1	235901267	235907095	239	1149	3	1.19608e-08	3.99556e-05
1	235936648	235944632	1	235991117	236002933	1698	3645	16	1.52594e-30	1.03561e-25
1	235945800	235949490	1	235991117	236002933	801	3645	6	1.00861e-11	6.16714e-08
1	236106781	236118534	1	236125547	236132197	2470	2311	7	6.76955e-12	4.27757e-08
1	236125547	236132197	1	236242059	236254360	2311	3565	8	1.33382e-12	9.47575e-09
1	236160474	236163837	1	236242059	236254360	1305	3565	4	9.85213e-07	0.00189509
1	236930474	236939331	1	237052630	237060022	2846	1853	6	3.42938e-10	1.57893e-06
1	237431179	237439106	1	237443579	237453059	2266	2593	7	8.27276e-12	5.14205e-08
1	237664031	237666321	1	237678716	237686022	377	1511	3	1.06966e-07	0.000282323
1	237678716	237686022	1	237746597	237750474	1511	808	4	4.84617e-09	1.7603e-05
1	237678716	237686022	1	237764450	237770489	1511	1078	5	7.53805e-11	3.93048e-07
1	237840296	237850054	1	237879272	237892138	1499	3457	7	3.45581e-12	2.29256e-08
1	237879272	237892138	1	237897524	237902508	3457	2425	6	5.32971e-09	1.9201e-05
1	237879272	237892138	1	237903645	237906439	3457	677	4	6.46123e-08	0.000180721
1	237879272	237892138	1	237944756	237951200	3457	868	4	1.73542e-07	0.000430633
1	237915442	237918443	1	237944756	237951200	930	868	3	3.04564e-07	0.000701888
1	238040106	238045617	1	238130336	238135865	842	1499	3	1.15945e-06	0.00216515
1	238159165	238162890	1	238194657	238211287	1117	3536	5	6.16226e-09	2.19019e-05
1	238194657	238211287	1	238225043	238232025	3536	1747	12	8.67492e-22	2.24838e-17
1	238194657	238211287	1	238232632	238236888	3536	1212	7	9.22429e-13	6.71986e-09
1	238232632	238236888	1	238321327	238326908	1212	1246	3	1.98172e-06	0.00333355
1	238891281	238902756	1	238934169	238941025	5910	1672	5	5.62722e-07	0.00118376
1	239014118	239019594	1	239026293	239030088	1796	576	5	7.79267e-12	4.8688e-08
1	239126869	239129360	1	239176719	239190460	241	5531	4	6.77763e-09	2.38299e-05
1	239142104	239150575	1	239168701	239174711	2227	1847	9	3.7262e-17	5.27192e-13
1	239142104	239150575	1	239176719	239190460	2227	5531	6	5.10123e-08	0.00014654
1	239454283	239465745	1	239495956	239497537	3262	186	3	1.28277e-07	0.00033093
1	239636270	239640523	1	286972538	286983598	843	2766	3	7.2289e-06	0.0087742
1	239711080	239726722	1	239982331	239990113	7268	2072	5	4.33994e-06	0.00608923
1	240432209	240433602	1	240464104	240474790	171	2687	3	5.57141e-08	0.000158607
1	240509307	240516691	1	240595431	240603918	1714	3050	5	2.46945e-08	7.66747e-05
1	240892424	240898698	1	240930102	240944581	2498	8043	10	1.46468e-12	1.03346e-08
1	240930102	240944581	1	240979574	240983629	8043	616	4	1.25747e-06	0.00231045
1	240930102	240944581	1	241002181	241007560	8043	1893	5	4.57371e-06	0.0063374
1	241002181	241007560	1	241025025	241030344	1893	3109	10	8.16439e-18	1.25236e-13
1	241002181	241007560	1	241074616	241079872	1893	2325	8	9.25289e-15	9.21237e-11
1	242035876	242042131	1	242140960	242145696	3195	1816	4	2.35294e-06	0.00382303
1	242140960	242145696	1	242188172	242194581	1816	2684	7	2.2615e-12	1.54457e-08
1	242188172	242194581	1	242206363	242214203	2684	1078	8	3.26259e-16	4.02172e-12
1	242188172	242194581	1	242243238	242245188	2684	209	3	1.01591e-07	0.000269674
1	242243238	242245188	1	242253473	242257673	209	596	3	1.11346e-09	4.62571e-06
1	242253473	242257673	1	242329298	242335338	596	3233	3	4.09282e-06	0.00583539
1	242312420	242314992	1	242329298	242335338	333	3233	3	7.17945e-07	0.0014555
1	242329298	242335338	1	242398214	242414565	3233	6542	10	2.41897e-12	1.64279e-08
1	243103268	243108275	1	243127528	243135852	1601	2067	5	2.56669e-09	9.88062e-06
1	243416161	243421455	1	243484966	243491242	1385	1227	3	2.81869e-06	0.00438043
1	243609589	243616727	1	243636336	243644936	2322	1201	6	7.70163e-12	4.81693e-08
1	243733244	243741137	1	243888648	243894387	1882	1860	5	3.39233e-09	1.27281e-05
1	243741589	243745900	1	243888648	243894387	462	1860	3	3.6666e-07	0.000823399
1	243858688	243865392	1	243888648	243894387	984	1860	5	1.34721e-10	6.71039e-07
1	243858688	243865392	1	289609237	289613070	984	955	3	4.79983e-07	0.00103453
1	243993867	244001034	1	244012663	244014970	1866	303	3	1.04432e-07	0.00027641
1	244093973	244099180	1	244109180	244118265	802	2011	4	1.47023e-08	4.81561e-05
1	244109180	244118265	1	244140497	244142775	2011	349	4	5.27908e-10	2.3496e-06
1	244109180	244118265	1	244265253	244271619	2011	1682	4	2.79489e-07	0.000652444
1	244265253	244271619	1	244287030	244293505	1682	1182	5	2.03581e-10	9.77119e-07
1	244339554	244343806	1	244409008	244415338	1087	1235	3	1.39433e-06	0.00251292
[truncated: 17,387 more rows]
