# Supplementary material for: Long-range interactions between proximal and distal regulatory regions in maize
Source: Nat Commun. 2019 Jun 14;10:2633. doi: 10.1038/s41467-019-10603-4 (PMC6572780; doi:10.1038/s41467-019-10603-4)
Supplement: Supplementary file 8 — Supplementary Data 4 [file 41467_2019_10603_MOESM8_ESM.xlsx]

## Sheet: Shoot_H3K4me3_interaction
Supplementray Data 4. Interaction PET Peaks from Shoot H3K4me3 ChIA-PET library
cA： No. of PETs in anchor1; cB： No. of PETs in anchor2; cAB: No. of PETs between anchor1 and anchor2
chr1	start1	end1	chr2	start2	end2	cA	cB	cAB	p-value	fdr
1	131423	135480	1	265880	268818	624	380	3	3.60461e-08	7.46037e-05
1	180067	183321	1	197096	199708	267	1128	3	7.36834e-08	0.00014093
1	448064	449068	1	463513	464834	187	1254	7	4.68539e-20	7.63464e-16
1	686605	698869	1	702097	717935	1124	2281	11	2.01224e-21	3.97246e-17
1	1011059	1017237	1	1026768	1038392	1559	4143	9	2.02704e-13	1.18832e-09
1	1026768	1038392	1	1067320	1068141	4143	56	4	4.5203e-11	1.73291e-07
1	1026768	1038392	1	1069074	1074110	4143	1532	6	2.12656e-08	4.66239e-05
1	1490626	1499815	1	1503253	1508109	1644	467	3	1.21669e-06	0.0016054
1	1714564	1717862	1	1814610	1820794	484	1296	3	6.65143e-07	0.000962229
1	1814610	1820794	1	1832593	1839786	1296	1881	4	5.83938e-07	0.000860175
1	1814610	1820794	1	1937581	1943727	1296	864	4	2.65974e-08	5.68828e-05
1	1832593	1839786	1	1937581	1943727	1881	864	4	1.16992e-07	0.000211628
1	1840074	1845030	1	1937581	1943727	2301	864	6	2.1845e-11	8.87151e-08
1	2018557	2023525	1	2030428	2035080	1369	1681	4	4.64964e-07	0.000707712
1	2103887	2114871	1	2153233	2159507	2544	1777	5	1.51557e-07	0.000265876
1	2103887	2114871	1	2159582	2172248	2544	2323	6	1.40018e-08	3.20085e-05
1	2153233	2159507	1	2159582	2172248	1777	2323	13	2.57574e-23	6.47547e-19
1	2159582	2172248	1	2285414	2290117	2323	1214	4	1.03807e-06	0.00140525
1	2159582	2172248	1	2296837	2303316	2323	1035	4	5.52595e-07	0.000820611
1	2237656	2242557	1	2285414	2290117	1011	1214	3	4.94143e-06	0.00482549
1	2285414	2290117	1	2296837	2303316	1214	1035	7	6.37278e-15	4.7387e-11
1	2383329	2389352	1	2522099	2530832	1256	1838	4	4.70732e-07	0.000714776
1	2629654	2636929	1	2745019	2749725	1967	1232	4	5.70343e-07	0.000843106
1	2773077	2783306	1	2808852	2814513	1612	1730	7	1.65488e-12	8.28696e-09
1	2808852	2814513	1	2825295	2830969	1730	1280	6	4.16561e-11	1.60627e-07
1	2808852	2814513	1	2875029	2878017	1730	275	3	2.8984e-07	0.00046922
1	2808852	2814513	1	2878941	2899217	1730	6637	6	6.68499e-07	0.000966554
1	2817845	2825103	1	2878941	2899217	1735	6637	6	6.79704e-07	0.000980689
1	2825295	2830969	1	2869240	2873039	1280	1260	5	9.25605e-10	2.76262e-06
1	2825295	2830969	1	2875029	2878017	1280	275	3	1.17598e-07	0.000212537
1	2825295	2830969	1	2878941	2899217	1280	6637	9	2.27634e-12	1.10953e-08
1	2869240	2873039	1	2878941	2899217	1260	6637	6	1.06425e-07	0.000194668
1	2875029	2878017	1	2878941	2899217	275	6637	4	1.8308e-07	0.000314022
1	2875029	2878017	1	2958358	2962384	275	1476	3	1.80186e-07	0.000309634
1	2878941	2899217	1	2932917	2936421	6637	1665	6	5.36076e-07	0.000799745
1	2878941	2899217	1	2958358	2962384	6637	1476	7	9.42639e-09	2.24547e-05
1	2878941	2899217	1	2966424	2971626	6637	454	4	1.3391e-06	0.00173422
1	2878941	2899217	1	2973100	2978194	6637	1160	9	9.53019e-13	4.96194e-09
1	2932917	2936421	1	2966424	2971626	1665	454	3	1.16135e-06	0.00154349
1	2958358	2962384	1	2973100	2978194	1476	1160	4	1.43993e-07	0.000254029
1	2958358	2962384	1	2989492	2998012	1476	1568	4	4.75526e-07	0.000720584
1	2966424	2971626	1	2989492	2998012	454	1568	5	1.56057e-11	6.54328e-08
1	2973100	2978194	1	2989492	2998012	1160	1568	9	2.45381e-18	3.14217e-14
1	2973100	2978194	1	3035558	3039648	1160	310	3	1.25487e-07	0.000224969
1	2989492	2998012	1	3035558	3039648	1568	310	5	2.30359e-12	1.12163e-08
1	3035558	3039648	1	3103264	3110579	310	1619	3	3.40499e-07	0.000540204
1	3103264	3110579	1	3115003	3121611	1619	569	7	7.22094e-16	6.29382e-12
1	3103264	3110579	1	3122170	3132492	1619	2096	6	5.27931e-10	1.66101e-06
1	3122170	3132492	1	3223741	3235128	2096	3383	6	4.0752e-08	8.32156e-05
1	3122170	3132492	1	3283773	3295545	2096	2718	5	4.70388e-07	0.000714379
1	3223741	3235128	1	3270881	3278734	3383	1836	5	7.16874e-07	0.00102733
1	3223741	3235128	1	3283773	3295545	3383	2718	7	6.15133e-09	1.53705e-05
1	3270881	3278734	1	3283773	3295545	1836	2718	13	2.99135e-22	6.59598e-18
1	3283773	3295545	1	3370665	3386787	2718	4501	15	1.3557e-20	2.39719e-16
1	3366940	3370647	1	3370665	3386787	1055	4501	4	8.0295e-06	0.00686546
1	3370665	3386787	1	3440390	3447865	4501	3572	22	1.57169e-30	8.85422e-26
1	3370665	3386787	1	3450845	3453096	4501	186	3	1.56221e-06	0.00196348
1	3370665	3386787	1	3481861	3493366	4501	3612	6	4.87356e-06	0.00477792
1	3440390	3447865	1	3476478	3480292	3572	301	3	3.31388e-06	0.00357383
1	3440390	3447865	1	3537952	3549053	3572	2307	5	2.82702e-06	0.00316688
1	3450845	3453096	1	3481861	3493366	186	3612	3	8.09715e-07	0.00114048
1	3481861	3493366	1	3493774	3498531	3612	1085	4	3.78756e-06	0.00395601
1	3481861	3493366	1	3537952	3549053	3612	2307	14	3.30755e-21	6.33338e-17
1	3493774	3498531	1	3530585	3534656	1085	652	4	4.25919e-09	1.10536e-05
1	3493774	3498531	1	3537952	3549053	1085	2307	7	7.79036e-13	4.11876e-09
1	3572432	3576325	1	3740529	3745692	1369	3074	6	1.88789e-09	5.28878e-06
1	3643701	3647756	1	3657312	3661748	555	1370	3	1.18278e-06	0.00156783
1	3657312	3661748	1	3771116	3778818	1370	2650	4	2.80721e-06	0.00315042
1	3740529	3745692	1	3771116	3778818	3074	2650	20	6.41719e-33	4.50864e-28
1	3740529	3745692	1	3796034	3797361	3074	108	3	9.71739e-08	0.000179756
1	3771116	3778818	1	3796034	3797361	2650	108	8	1.48667e-22	3.41676e-18
1	3771116	3778818	1	3797741	3803094	2650	2020	8	2.55441e-12	1.23175e-08
1	3771116	3778818	1	3803663	3813152	2650	4043	7	1.73582e-08	3.87281e-05
1	3771116	3778818	1	3847299	3855079	2650	1681	4	6.26269e-06	0.00574846
1	3796034	3797361	1	3803663	3813152	108	4043	3	2.20703e-07	0.000369532
1	3797741	3803094	1	3847299	3855079	2020	1681	4	2.15869e-06	0.00255815
1	3797741	3803094	1	3958044	3969559	2020	2639	4	1.26246e-05	0.00940489
1	3803663	3813152	1	3841235	3847118	4043	1261	12	3.96018e-20	6.55115e-16
1	3803663	3813152	1	3847299	3855079	4043	1681	19	2.02481e-32	1.36549e-27
1	3847299	3855079	1	3958044	3969559	1681	2639	6	2.58077e-09	7.01347e-06
1	3911831	3917385	1	3958044	3969559	1425	2639	8	1.56168e-13	9.30157e-10
1	3958044	3969559	1	3974061	3978134	2639	267	3	9.37814e-07	0.00128955
1	3958044	3969559	1	3978385	3985430	2639	1326	4	2.429e-06	0.00280854
1	3958044	3969559	1	4109186	4122912	2639	3993	9	1.52618e-11	6.40784e-08
1	3970277	3973448	1	3978385	3985430	554	1326	4	4.94679e-09	1.26831e-05
1	3970277	3973448	1	4109186	4122912	554	3993	4	3.96005e-07	0.000615481
1	4109186	4122912	1	4130185	4138636	3993	2845	17	1.37091e-24	4.01454e-20
1	4147556	4150800	1	4219872	4222932	1216	1376	3	1.2424e-05	0.00930205
1	4219872	4222932	1	4232798	4242588	1376	770	3	3.18699e-06	0.00347102
1	4223120	4226350	1	4232798	4242588	243	770	3	1.7665e-08	3.93555e-05
1	4232798	4242588	1	4248811	4262579	770	1296	5	8.46219e-11	3.0886e-07
1	4232798	4242588	1	4273356	4294726	770	2095	4	1.13534e-07	0.000206039
1	4244276	4248319	1	4248811	4262579	333	1296	3	2.16822e-07	0.000363826
1	4244276	4248319	1	4273356	4294726	333	2095	4	4.00454e-09	1.0444e-05
1	4248811	4262579	1	4273356	4294726	1296	2095	14	5.46529e-28	2.35953e-23
1	4248811	4262579	1	4317171	4320795	1296	1059	3	6.89246e-06	0.00615589
1	4345917	4353245	1	4416853	4426713	1024	1227	4	4.20819e-08	8.56191e-05
1	4400853	4404831	1	4416853	4426713	1334	1227	4	1.20438e-07	0.000217075
1	4416853	4426713	1	4494576	4500788	1227	1295	5	8.59527e-10	2.58394e-06
1	4494576	4500788	1	4532120	4538999	1295	1140	6	3.70043e-12	1.73765e-08
1	4494576	4500788	1	4541197	4545532	1295	605	4	6.39927e-09	1.59147e-05
1	4589360	4592494	1	4657071	4666782	441	2174	7	9.47068e-16	8.07226e-12
1	4595479	4598228	1	4657071	4666782	222	2174	4	9.13035e-10	2.72598e-06
1	4657071	4666782	1	4713685	4723816	2174	1436	18	1.94725e-36	1.83579e-31
1	4713685	4723816	1	4725138	4737914	1436	2693	6	1.14501e-09	3.35675e-06
1	4725138	4737914	1	4832154	4843984	2693	2273	19	2.83388e-33	2.08623e-28
1	4832154	4843984	1	4897636	4904589	2273	1652	5	6.08458e-08	0.000118899
1	4906299	4915615	1	4976858	4984528	1996	724	3	8.0308e-06	0.00686626
1	4976858	4984528	1	4990898	4995560	724	1507	4	2.39731e-08	5.181e-05
1	4976858	4984528	1	5094512	5099131	724	1269	3	2.08271e-06	0.00248607
1	5094512	5099131	1	5101297	5113444	1269	3080	12	1.67024e-21	3.33291e-17
1	5121933	5127314	1	5141644	5145398	1030	903	4	1.26982e-08	2.93041e-05
1	5121933	5127314	1	5158507	5163001	1030	1935	6	2.22078e-11	9.00892e-08
1	5141644	5145398	1	5158507	5163001	903	1935	13	3.62971e-28	1.61226e-23
1	5158507	5163001	1	5202201	5209064	1935	4051	8	5.1227e-11	1.94568e-07
1	5202201	5209064	1	5327012	5333845	4051	3081	14	8.68644e-19	1.18544e-14
1	5202201	5209064	1	5410761	5416072	4051	2108	6	1.20581e-07	0.000217291
1	5327012	5333845	1	5410761	5416072	3081	2108	8	1.1715e-11	5.02602e-08
1	5430021	5432992	1	5468770	5475764	456	1206	4	1.55515e-09	4.43323e-06
1	5433073	5437018	1	5463317	5467611	1524	967	3	8.51735e-06	0.00715859
1	5433073	5437018	1	5468770	5475764	1524	1206	8	5.24877e-16	4.69444e-12
1	5463317	5467611	1	5517695	5522374	967	1576	3	9.41091e-06	0.00766835
1	5468770	5475764	1	5479963	5486798	1206	1755	5	3.57103e-09	9.42248e-06
1	5468770	5475764	1	5490068	5495257	1206	2299	6	1.5879e-10	5.48846e-07
1	5490068	5495257	1	60884381	60889331	2299	1910	4	5.9209e-06	0.00552057
1	5498198	5501515	1	5517695	5522374	787	1576	5	2.50126e-10	8.3457e-07
1	5498198	5501515	1	5524134	5527935	787	1415	3	3.69712e-06	0.00388365
1	5528071	5536440	1	5588383	5591476	1685	653	3	3.56558e-06	0.00378105
1	5537169	5541554	1	5596627	5599440	1124	202	3	3.14984e-08	6.61097e-05
1	5537169	5541554	1	5599926	5605891	1124	1225	3	6.95913e-06	0.00619895
1	5599926	5605891	1	5609992	5615909	1225	2500	5	2.22422e-08	4.84833e-05
1	5599926	5605891	1	5660860	5664339	1225	1173	4	7.1777e-08	0.000137626
1	5606305	5607850	1	5660860	5664339	105	1173	4	3.77402e-12	1.76951e-08
1	5606305	5607850	1	5696603	5711236	105	3593	4	3.31724e-10	1.0847e-06
1	5609992	5615909	1	5660860	5664339	2500	1173	5	1.79483e-08	3.99482e-05
1	5609992	5615909	1	5696603	5711236	2500	3593	5	4.28431e-06	0.00434256
1	5655412	5656376	1	5696603	5711236	79	3593	5	1.43161e-13	8.60274e-10
1	5660860	5664339	1	5696603	5711236	1173	3593	18	4.2266e-34	3.29533e-29
1	5696603	5711236	1	5714329	5719724	3593	519	5	1.8908e-09	5.29528e-06
1	5696603	5711236	1	5789212	5812263	3593	2514	6	1.67206e-07	0.000289509
1	5714329	5719724	1	5789212	5812263	519	2514	3	5.91904e-06	0.00551939
1	5789212	5812263	1	5815725	5826112	2514	2274	9	6.88369e-14	4.33824e-10
1	5815725	5826112	1	5881978	5889148	2274	1728	8	2.21476e-13	1.2914e-09
1	5881978	5889148	1	5893492	5898131	1728	318	3	4.46651e-07	0.000683837
1	5881978	5889148	1	5903088	5907874	1728	1433	4	6.21271e-07	0.000907278
1	5881978	5889148	1	5942851	5947845	1728	897	3	9.89569e-06	0.00794495
1	6019832	6023348	1	6033019	6036956	758	1616	4	3.80066e-08	7.81972e-05
1	6143224	6146585	1	6158777	6163579	300	956	3	6.36933e-08	0.000123796
1	6158777	6163579	1	6237039	6239786	956	272	3	4.74469e-08	9.52653e-05
1	6237039	6239786	1	6269065	6278227	272	3209	3	1.77778e-06	0.00218584
1	6242686	6252300	1	6269065	6278227	2526	3209	16	3.92314e-25	1.19624e-20
1	6242686	6252300	1	6291936	6298295	2526	1658	6	1.83649e-09	5.15412e-06
1	6242686	6252300	1	6299194	6302061	2526	1062	4	8.51896e-07	0.00119027
1	6242686	6252300	1	6306087	6314797	2526	3558	7	5.26576e-09	1.33857e-05
1	6269065	6278227	1	6291936	6298295	3209	1658	13	6.82746e-22	1.44511e-17
1	6269065	6278227	1	6306087	6314797	3209	3558	13	1.24165e-17	1.418e-13
1	6291936	6298295	1	6306087	6314797	1658	3558	23	3.10212e-42	4.5493e-37
1	6291936	6298295	1	6317407	6318988	1658	124	3	2.31961e-08	5.02838e-05
1	6299194	6302061	1	6306087	6314797	1062	3558	4	3.28204e-06	0.00354923
1	6299194	6302061	1	6317407	6318988	1062	124	3	6.09807e-09	1.52601e-05
1	6306087	6314797	1	6319837	6330051	3558	1267	5	1.49316e-07	0.000262543
1	6306087	6314797	1	6406273	6413048	3558	3160	7	2.40579e-08	5.19691e-05
1	6317407	6318988	1	6406273	6413048	124	3160	4	3.89283e-10	1.2558e-06
1	6319837	6330051	1	6406273	6413048	1267	3160	6	1.40515e-09	4.03677e-06
1	6406273	6413048	1	6418827	6422982	3160	668	5	3.50972e-09	9.27262e-06
1	6406273	6413048	1	6769266	6775347	3160	1538	4	8.80106e-06	0.00732122
1	6423946	6432105	1	6523370	6536550	1756	1588	5	1.40039e-08	3.20096e-05
1	6523370	6536550	1	6538373	6544443	1588	1507	5	6.56767e-09	1.62809e-05
1	6523370	6536550	1	6769266	6775347	1588	1538	4	5.88352e-07	0.000865574
1	6824627	6828557	1	6829220	6841547	1497	2139	6	3.74011e-10	1.21054e-06
1	6829220	6841547	1	6907045	6919074	2139	3434	6	5.00896e-08	9.98661e-05
1	6907045	6919074	1	7027195	7033853	3434	2234	11	3.17866e-16	2.93824e-12
1	7061563	7069005	1	7071303	7080436	1757	3308	6	1.2689e-08	2.92903e-05
1	7071303	7080436	1	7142694	7149005	3308	2774	18	4.87654e-28	2.12521e-23
1	7142694	7149005	1	7176959	7178505	2774	107	5	1.85021e-13	1.09053e-09
1	7142694	7149005	1	7178851	7184376	2774	1480	8	3.13093e-13	1.7812e-09
1	7142694	7149005	1	7251109	7257429	2774	503	4	6.36159e-08	0.000123671
1	7142694	7149005	1	7355053	7359716	2774	2172	9	1.0973e-13	6.73398e-10
1	7142694	7149005	1	7393750	7407312	2774	2945	7	2.74779e-09	7.42743e-06
1	7237521	7240129	1	7251109	7257429	730	503	4	3.09608e-10	1.0167e-06
1	7291365	7300941	1	7309333	7314652	2649	2020	10	5.16152e-16	4.62087e-12
1	7291365	7300941	1	7338864	7344939	2649	2104	7	1.99587e-10	6.77687e-07
1	7309333	7314652	1	7338864	7344939	2020	2104	14	2.86728e-25	8.85982e-21
1	7309333	7314652	1	7355053	7359716	2020	2172	6	2.41851e-09	6.60791e-06
1	7309333	7314652	1	7386117	7390113	2020	918	6	1.44291e-11	6.09281e-08
1	7338864	7344939	1	7355053	7359716	2104	2172	10	1.0816e-16	1.06308e-12
1	7338864	7344939	1	7386117	7390113	2104	918	8	7.77389e-16	6.72501e-12
1	7338864	7344939	1	7393750	7407312	2104	2945	5	7.08703e-07	0.00101712
1	7355053	7359716	1	7386117	7390113	2172	918	6	2.22435e-11	9.02143e-08
1	7355053	7359716	1	7393750	7407312	2172	2945	9	1.86547e-13	1.09848e-09
1	7355053	7359716	1	7557673	7570144	2172	3400	5	1.66296e-06	0.00207013
1	7393750	7407312	1	7456507	7460786	2945	991	6	2.15055e-10	7.26073e-07
1	7489997	7493149	1	7557673	7570144	1076	3400	5	5.34289e-08	0.000105748
1	7557673	7570144	1	7597227	7603656	3400	1233	8	3.68637e-13	2.0698e-09
1	7695056	7702468	1	7712764	7719673	1774	1489	7	1.13477e-12	5.84563e-09
1	7970484	7973930	1	7985692	7989137	301	265	5	2.67595e-16	2.49477e-12
1	7989139	7992318	1	8051610	8058199	1311	2140	8	1.52475e-14	1.05799e-10
1	8016302	8021617	1	8044873	8049262	1283	1795	6	5.26262e-11	1.99432e-07
1	8016302	8021617	1	8051610	8058199	1283	2140	7	1.48371e-12	7.4887e-09
1	8113830	8123841	1	8127020	8130788	3645	1034	4	3.24887e-06	0.0035214
1	8113830	8123841	1	8153641	8165233	3645	2360	6	1.2586e-07	0.000225529
1	8153641	8165233	1	8279446	8284080	2360	1614	4	3.39048e-06	0.00363769
1	8279446	8284080	1	8307947	8313956	1614	1619	4	7.68458e-07	0.00108976
1	8288484	8292310	1	8301485	8306079	1505	1269	9	3.80566e-18	4.76305e-14
1	8288484	8292310	1	8307947	8313956	1505	1619	5	7.18057e-09	1.76019e-05
1	8370891	8377527	1	8484602	8492582	1713	2355	4	4.2472e-06	0.00431447
1	8370891	8377527	1	8551107	8556212	1713	1586	4	8.96204e-07	0.00124176
1	8571778	8578911	1	8594941	8600578	2609	1991	9	2.93595e-14	1.94936e-10
1	8571778	8578911	1	8660779	8665283	2609	1345	5	4.35585e-08	8.82249e-05
1	8571778	8578911	1	8674606	8683468	2609	1919	7	9.52946e-11	3.4385e-07
1	8594941	8600578	1	8665517	8672525	1991	2502	6	5.11893e-09	1.30682e-05
1	8660779	8665283	1	8674606	8683468	1345	1919	9	5.67463e-17	5.82534e-13
1	8665517	8672525	1	8674606	8683468	2502	1919	4	8.39534e-06	0.00708936
1	8665517	8672525	1	9118685	9123389	2502	1976	4	9.41176e-06	0.00766852
1	8700073	8704102	1	8773083	8776740	951	1375	4	4.93213e-08	9.85444e-05
1	9010760	9018023	1	9107281	9115674	2806	1610	9	8.45927e-15	6.16367e-11
1	9010760	9018023	1	9118685	9123389	2806	1976	5	4.12046e-07	0.000637459
1	9010760	9018023	1	9159688	9164287	2806	1468	4	4.60835e-06	0.00458257
1	9118685	9123389	1	9159688	9164287	1976	1468	6	2.07907e-10	7.03999e-07
1	9118685	9123389	1	9227897	9235428	1976	1480	5	1.77194e-08	3.94625e-05
1	9340619	9345722	1	9345858	9358346	2210	2916	11	4.79197e-17	4.96614e-13
1	9340619	9345722	1	9402639	9403688	2210	67	4	7.63998e-12	3.38461e-08
1	9340619	9345722	1	9407009	9412304	2210	1136	7	7.95684e-13	4.19957e-09
1	9345858	9358346	1	9402639	9403688	2916	67	7	1.06916e-20	1.9162e-16
1	9345858	9358346	1	9404665	9406902	2916	149	3	2.19067e-07	0.000367137
1	9345858	9358346	1	9407009	9412304	2916	1136	4	1.95693e-06	0.00236635
1	9486338	9493217	1	9546554	9549599	2406	886	4	3.43072e-07	0.000543772
1	9577663	9587993	1	9592493	9603367	901	962	6	1.52432e-13	9.08889e-10
1	9577663	9587993	1	9636372	9645152	901	1303	3	4.32821e-06	0.00437773
1	9592493	9603367	1	9610332	9620254	962	928	4	1.07835e-08	2.52995e-05
1	9610332	9620254	1	9636372	9645152	928	1303	5	2.20552e-10	7.43408e-07
1	9985340	9992579	1	10027247	10032086	1716	1324	4	4.41958e-07	0.000677679
1	10061149	10065756	1	10106577	10110064	1164	429	3	3.36039e-07	0.000533862
1	10106577	10110064	1	10149155	10154181	429	2851	3	4.87789e-06	0.00478037
1	10489927	10497999	1	10503872	10518166	1715	1303	11	4.46608e-22	9.66328e-18
1	10489927	10497999	1	10541616	10554415	1715	1252	6	3.46609e-11	1.35434e-07
1	10503872	10518166	1	10521914	10535082	1303	1119	8	8.26339e-17	8.27595e-13
1	10521914	10535082	1	10541616	10554415	1119	1252	10	8.24427e-22	1.73111e-17
1	10574608	10577831	1	10614129	10623602	556	2475	4	6.02575e-08	0.000117849
1	10614129	10623602	1	10680093	10681170	2475	69	6	7.43409e-18	8.87386e-14
1	10614129	10623602	1	10681982	10690401	2475	2177	10	5.52823e-16	4.92294e-12
1	10681982	10690401	1	10750276	10758150	2177	1196	4	7.57377e-07	0.00107686
1	10750276	10758150	1	10853421	10857534	1196	1233	3	8.53493e-06	0.00716885
1	10983218	10991123	1	10991843	10999335	1110	1174	3	5.90703e-06	0.00551237
1	10983218	10991123	1	11003794	11007027	1110	283	3	8.36351e-08	0.000157631
1	10991843	10999335	1	11011572	11017406	1174	1273	4	8.39093e-08	0.000157969
1	11011572	11017406	1	11063149	11069406	1273	881	4	2.67662e-08	5.72108e-05
1	11011572	11017406	1	11070962	11072766	1273	166	3	2.53281e-08	5.44709e-05
1	11142633	11146509	1	11152911	11158384	783	636	3	3.33633e-07	0.000530586
1	11148016	11150145	1	11158801	11165990	181	1048	3	1.83452e-08	4.07629e-05
1	11722047	11726451	1	11880069	11887538	1891	1867	5	4.49093e-08	9.06528e-05
1	11951184	11960183	1	11969284	11972439	1506	314	3	2.84961e-07	0.000462171
1	12040509	12045328	1	177503388	177506159	828	449	3	1.38905e-07	0.000245923
1	12170331	12183938	1	12288227	12290131	2877	397	3	3.97638e-06	0.00410273
1	12170331	12183938	1	12296472	12298678	2877	251	3	1.00854e-06	0.0013722
1	12170331	12183938	1	12329208	12343688	2877	5457	6	3.99872e-06	0.00412003
1	12291791	12295210	1	12329208	12343688	291	5457	4	1.05513e-07	0.000193209
1	12296472	12298678	1	12329208	12343688	251	5457	4	5.84676e-08	0.00011464
1	12329208	12343688	1	12354248	12360540	5457	2249	14	6.86247e-19	9.60039e-15
1	12329208	12343688	1	12363967	12378887	5457	2536	19	1.31964e-26	4.83818e-22
1	12329208	12343688	1	12441805	12451233	5457	3356	6	9.52764e-06	0.00773503
1	12354248	12360540	1	12363967	12378887	2249	2536	9	6.74183e-14	4.26046e-10
1	12363967	12378887	1	12441805	12451233	2536	3356	5	3.30373e-06	0.00356684
1	12397526	12402469	1	12441805	12451233	1210	3356	7	2.23667e-11	9.06594e-08
1	12441805	12451233	1	12491738	12493735	3356	333	5	1.46865e-10	5.10685e-07
1	12441805	12451233	1	12501661	12507646	3356	1659	18	6.36402e-32	4.08315e-27
1	12441805	12451233	1	12538342	12544751	3356	992	4	1.99477e-06	0.00240112
1	12501661	12507646	1	12545539	12553911	1659	2928	5	2.15579e-07	0.000362036
1	12509864	12516125	1	12531636	12534607	1337	459	3	6.22864e-07	0.00090918
1	12509864	12516125	1	12545539	12553911	1337	2928	8	2.14571e-13	1.25311e-09
1	12524683	12528943	1	12538342	12544751	433	992	3	2.14075e-07	0.000359837
1	12524683	12528943	1	12589527	12594976	433	775	3	1.02174e-07	0.000188064
1	12531636	12534607	1	12545539	12553911	459	2928	4	5.47534e-08	0.000107976
1	12545539	12553911	1	12589527	12594976	2928	775	15	1.62818e-31	1.00621e-26
1	12624313	12626291	1	12706230	12717807	579	3759	4	3.71483e-07	0.000582113
1	12680287	12683305	1	12706230	12717807	205	3759	3	1.22147e-06	0.00161022
1	12767008	12770127	1	12791316	12793746	972	287	5	1.43103e-13	8.60204e-10
1	13135858	13146300	1	13160535	13182325	2415	4820	18	3.34608e-26	1.15568e-21
1	13160535	13182325	1	13575802	13583851	4820	1127	4	1.3568e-05	0.00985495
1	13674562	13676331	1	282158204	282167354	228	1528	3	1.13806e-07	0.000206491
1	13780828	13784533	1	13808392	13828146	479	3615	3	1.37223e-05	0.00992914
1	13808392	13828146	1	13861893	13869263	3615	3603	15	3.41843e-20	5.6855e-16
1	13808392	13828146	1	13904678	13913279	3615	1646	6	1.45632e-08	3.30953e-05
1	13861893	13869263	1	13904678	13913279	3603	1646	7	3.05623e-10	1.00415e-06
1	13904678	13913279	1	13964495	13967799	1646	905	3	8.79318e-06	0.00731698
1	13904678	13913279	1	13968130	13969634	1646	106	4	1.52139e-11	6.39316e-08
1	14015471	14023175	1	14026727	14032153	701	1581	6	6.63589e-13	3.55004e-09
1	14206886	14213646	1	14252941	14254270	1600	105	3	1.26089e-08	2.91307e-05
1	14206886	14213646	1	14254994	14257065	1600	190	3	7.54857e-08	0.000143826
1	14206886	14213646	1	14309853	14317900	1600	1596	4	7.01643e-07	0.00100816
1	14206886	14213646	1	151219416	151227551	1600	1064	3	1.30777e-05	0.00963016
1	14318046	14326555	1	14329164	14335690	1375	1184	3	1.14528e-05	0.00879127
1	14318046	14326555	1	14358596	14366350	1375	1654	4	4.43719e-07	0.000680025
1	14329164	14335690	1	14358596	14366350	1184	1654	7	1.41188e-13	8.49797e-10
1	14358596	14366350	1	14650728	14658273	1654	1347	4	4.09012e-07	0.000633467
1	14689371	14694727	1	14700124	14708946	566	2093	4	3.32142e-08	6.93249e-05
1	15011495	15018521	1	15068135	15073860	2417	1808	8	5.1378e-13	2.80214e-09
1	15019009	15020428	1	15059184	15064022	105	2388	5	7.94777e-14	4.96314e-10
1	15019009	15020428	1	15068135	15073860	105	1808	6	1.51248e-17	1.70101e-13
1	15161354	15163466	1	15174909	15178995	635	1732	3	3.56061e-06	0.00377644
1	15174909	15178995	1	15188812	15190027	1732	79	7	9.25929e-22	1.9224e-17
1	15399413	15404559	1	38319766	38322851	2216	730	3	1.12304e-05	0.00867278
1	15499478	15505350	1	15581368	15585864	735	1381	3	2.80406e-06	0.00314823
1	15644819	15646850	1	15683941	15687465	273	1327	3	1.28171e-07	0.000229136
1	15668709	15673586	1	15683941	15687465	631	1327	3	1.57827e-06	0.00198
1	15761495	15768042	1	15960912	15975248	1104	3314	4	2.892e-06	0.00322463
1	15761495	15768042	1	16004878	16020310	1104	3928	4	5.63174e-06	0.00531964
1	15960912	15975248	1	16004878	16020310	3314	3928	14	1.54778e-18	2.04285e-14
1	16004878	16020310	1	16037853	16043799	3928	2021	24	2.33736e-41	3.15254e-36
1	16037853	16043799	1	16139039	16143018	2021	1604	6	4.02393e-10	1.2956e-06
1	16037853	16043799	1	16226191	16231999	2021	1465	4	1.25814e-06	0.00164833
1	16037853	16043799	1	16298719	16303215	2021	527	3	3.23347e-06	0.00350779
1	16226191	16231999	1	16298719	16303215	1465	527	4	6.03004e-09	1.51212e-05
1	16234182	16236189	1	16282180	16286446	134	1307	4	1.56182e-11	6.54704e-08
1	16282180	16286446	1	16298719	16303215	1307	527	7	9.42478e-17	9.34791e-13
1	16304512	16306844	1	16355016	16362527	260	1460	4	3.51055e-10	1.14124e-06
1	16705545	16716049	1	16719794	16731647	2267	2535	9	7.21138e-14	4.52623e-10
1	16705545	16716049	1	16744008	16748009	2267	1443	4	1.86366e-06	0.00227321
1	16719794	16731647	1	16744008	16748009	2535	1443	16	1.23244e-30	7.05048e-26
1	16719794	16731647	1	16841853	16848864	2535	1193	5	2.09012e-08	4.59285e-05
1	16744008	16748009	1	16841853	16848864	1443	1193	4	1.4714e-07	0.000259012
1	16749910	16754363	1	16809284	16811890	1233	301	6	9.21499e-16	7.87581e-12
1	16809284	16811890	1	16841853	16848864	301	1193	3	1.24931e-07	0.000224059
1	16809284	16811890	1	16947331	16956910	301	2609	6	8.25101e-14	5.14034e-10
1	16841853	16848864	1	16947331	16956910	1193	2609	4	1.53154e-06	0.00193426
1	16947331	16956910	1	16958729	16962818	2609	1573	5	9.4214e-08	0.000175034
1	16947331	16956910	1	16967918	16981148	2609	3079	15	2.69102e-23	6.74692e-19
1	16958729	16962818	1	16967918	16981148	1573	3079	8	1.15757e-12	5.95313e-09
1	17139368	17142641	1	17155436	17158754	597	1106	9	2.65227e-22	5.89757e-18
1	17145886	17149483	1	17155436	17158754	1264	1106	5	4.54443e-10	1.44655e-06
1	17162025	17167349	1	17184596	17191004	1205	1647	9	5.37128e-18	6.54688e-14
1	17162025	17167349	1	290658923	290664067	1205	1313	3	1.0521e-05	0.00829031
1	17313063	17318283	1	17361262	17366184	1697	738	3	5.24546e-06	0.00505191
1	17804409	17809540	1	17832139	17835553	987	779	9	1.05227e-21	2.16283e-17
1	17804409	17809540	1	17837554	17841872	987	1965	5	2.31293e-09	6.34667e-06
1	17837554	17841872	1	17927684	17931727	1965	1269	8	5.96885e-15	4.4671e-11
1	17837554	17841872	1	17944819	17949650	1965	2494	5	2.25197e-07	0.000376582
1	17843112	17844543	1	17927684	17931727	159	1269	4	2.76921e-11	1.10446e-07
1	17944819	17949650	1	17961471	17967471	2494	1269	11	2.02815e-20	3.50246e-16
1	17944819	17949650	1	17971736	17983023	2494	3277	8	7.11123e-11	2.63014e-07
1	17961471	17967471	1	17971736	17983023	1269	3277	8	3.4597e-13	1.95058e-09
1	17961471	17967471	1	17983037	17986958	1269	904	3	4.04008e-06	0.00415153
1	17971736	17983023	1	17983037	17986958	3277	904	4	1.25919e-06	0.00164936
1	17971736	17983023	1	17998451	18007862	3277	1996	12	7.73333e-19	1.06799e-14
1	17971736	17983023	1	18018441	18022320	3277	1136	5	5.82326e-08	0.000114252
1	17998451	18007862	1	18018441	18022320	1996	1136	4	4.38374e-07	0.000672894
1	18018441	18022320	1	18038226	18053670	1136	3778	5	1.17236e-07	0.000212007
1	18038226	18053670	1	18085530	18088798	3778	586	4	3.97467e-07	0.000617437
1	18085530	18088798	1	18517934	18526933	586	2241	3	6.037e-06	0.0056
1	18134133	18135551	1	18145940	18151333	184	741	3	6.81317e-09	1.67948e-05
1	18184704	18187964	1	18317994	18322470	931	1691	3	1.03646e-05	0.00820029
1	18458999	18463489	1	18511257	18517465	1491	913	3	6.72582e-06	0.00605177
1	18517934	18526933	1	18598836	18606742	2241	660	3	8.60278e-06	0.00720788
1	18906679	18910597	1	18952978	18957578	613	1197	3	1.06373e-06	0.00143461
1	18952978	18957578	1	18966514	18969150	1197	227	5	1.2456e-13	7.56614e-10
1	18952978	18957578	1	19022576	19025978	1197	1306	3	1.01521e-05	0.00808323
1	19311627	19320257	1	19329423	19332771	2301	394	3	1.99679e-06	0.00240261
1	19311627	19320257	1	19427092	19439072	2301	2418	5	4.19103e-07	0.000646968
1	19322182	19325817	1	19427092	19439072	815	2418	5	2.50059e-09	6.81002e-06
1	19593675	19598207	1	19698629	19703027	2427	997	4	5.66666e-07	0.000838207
1	19698629	19703027	1	19762736	19765997	997	554	4	1.58445e-09	4.50772e-06
1	19884895	19890030	1	19905717	19910001	1815	1164	4	3.31356e-07	0.000527429
1	19959241	19964833	1	20022913	20028234	1159	1491	5	1.30452e-09	3.77349e-06
1	19959241	19964833	1	20028406	20034241	1159	1423	3	1.19027e-05	0.00903131
1	19965370	19970443	1	20007058	20010345	1715	375	7	5.76467e-17	5.91449e-13
1	19965370	19970443	1	20022913	20028234	1715	1491	7	9.05323e-13	4.73764e-09
1	20007058	20010345	1	20022913	20028234	375	1491	3	4.70981e-07	0.000714987
1	20007058	20010345	1	20028406	20034241	375	1423	6	8.20796e-15	5.99238e-11
1	20265194	20270012	1	20289437	20296243	1306	1109	5	5.42003e-10	1.70094e-06
1	20265194	20270012	1	20299094	20302399	1306	857	4	2.65494e-08	5.68263e-05
1	20289437	20296243	1	20306413	20312613	1109	1236	4	5.95007e-08	0.000116579
1	20409345	20412874	1	20423321	20432421	806	1549	3	5.19798e-06	0.0050169
1	21185178	21196049	1	21196968	21200303	1897	261	4	1.01472e-09	3.00819e-06
1	21387391	21389958	1	21550280	21555484	649	1790	3	4.1919e-06	0.00426963
1	21501041	21505770	1	21510768	21519501	1438	817	5	1.90961e-10	6.50312e-07
1	21679515	21682937	1	21688285	21694914	1384	1404	6	1.91084e-11	7.86733e-08
1	21769456	21780410	1	21855744	21862135	5600	1296	5	1.52591e-06	0.00192924
1	21769456	21780410	1	21882501	21886208	5600	998	10	7.82301e-16	6.76118e-12
1	21769456	21780410	1	21977819	21984361	5600	1198	7	7.10324e-10	2.17164e-06
1	21855744	21862135	1	21882501	21886208	1296	998	10	3.70373e-22	8.08956e-18
1	21977819	21984361	1	21993947	22004664	1198	1867	7	3.5632e-13	2.00551e-09
1	21988607	21991674	1	21993947	22004664	270	1867	4	1.09089e-09	3.2144e-06
1	21993947	22004664	1	22053063	22060260	1867	719	7	1.00754e-14	7.24144e-11
1	22015611	22019780	1	22053063	22060260	1521	719	5	1.33511e-10	4.68659e-07
1	22598488	22604388	1	22608225	22614810	1218	1620	5	2.52131e-09	6.8624e-06
1	22728335	22733110	1	22839919	22844683	1104	2163	4	5.37981e-07	0.000801875
1	22734797	22742121	1	22813097	22814792	2466	162	4	4.2516e-10	1.36178e-06
1	22734797	22742121	1	22839919	22844683	2466	2163	8	2.48399e-12	1.20124e-08
1	22734797	22742121	1	22882091	22894744	2466	2502	5	6.94211e-07	0.000998884
1	22734797	22742121	1	22959401	22971115	2466	1844	4	6.78842e-06	0.00609119
1	22959401	22971115	1	23002964	23007650	1844	1363	4	6.58906e-07	0.000954102
1	23007793	23012183	1	23018485	23026013	317	1577	5	2.65169e-12	1.27499e-08
1	23018485	23026013	1	23029668	23034304	1577	1506	5	6.32443e-09	1.57476e-05
1	23029668	23034304	1	23109806	23118444	1506	1361	4	2.93961e-07	0.000475184
1	23118820	23123689	1	23146467	23151266	1420	1593	5	4.9676e-09	1.27259e-05
1	23242873	23246636	1	23264199	23272238	1244	1796	5	4.67081e-09	1.20289e-05
1	23252072	23253916	1	23264199	23272238	126	1796	3	3.09378e-08	6.5066e-05
1	23324079	23326218	1	23360026	23364101	791	629	6	5.43877e-15	4.10442e-11
1	23496365	23499114	1	23624257	23631386	442	1190	3	3.9261e-07	0.000610765
1	23608881	23615581	1	23624257	23631386	791	1190	15	2.95997e-37	2.94758e-32
1	23957940	23963920	1	23974765	23977923	1908	1087	11	1.96288e-22	4.4232e-18
1	23957940	23963920	1	23999864	24015367	1908	4118	8	5.21738e-11	1.97839e-07
1	23999864	24015367	1	24128334	24129702	4118	93	4	3.49662e-10	1.13711e-06
1	24296020	24299919	1	24326989	24332546	1231	1436	4	1.63457e-07	0.00028411
1	24309997	24315315	1	24326989	24332546	952	1436	7	1.14839e-14	8.16154e-11
1	24309997	24315315	1	24415831	24420056	952	1301	3	5.07675e-06	0.00492681
1	24326989	24332546	1	24415831	24420056	1436	1301	4	2.03568e-07	0.000344677
1	24771512	24779367	1	24945570	24951810	875	1305	3	3.98456e-06	0.0041091
1	24945570	24951810	1	24961866	24970653	1305	1094	9	2.78152e-19	4.09538e-15
1	25105299	25114451	1	25150887	25160297	1909	2082	7	1.9331e-11	7.94836e-08
1	25114684	25120130	1	25150887	25160297	988	2082	5	3.09745e-09	8.29973e-06
1	25150887	25160297	1	25183614	25184859	2082	79	3	1.17257e-08	2.73055e-05
1	25545635	25557396	1	25559571	25567061	1007	1183	10	1.62619e-22	3.72351e-18
1	25545635	25557396	1	25713846	25724571	1007	2116	4	3.42654e-07	0.000543203
1	25559571	25567061	1	25631744	25638075	1183	865	4	1.85792e-08	4.12282e-05
1	25631744	25638075	1	25713846	25724571	865	2116	6	1.33415e-11	5.66595e-08
1	25713846	25724571	1	25728311	25736312	2116	2408	15	3.06385e-26	1.06218e-21
1	25728311	25736312	1	25753881	25760730	2408	1679	11	2.96727e-19	4.33776e-15
1	25737311	25743704	1	25753881	25760730	1651	1679	12	2.76144e-23	6.9141e-19
1	25753881	25760730	1	25761040	25768935	1679	1925	11	2.56176e-20	4.33399e-16
1	25761040	25768935	1	269055507	269059189	1925	893	3	1.34574e-05	0.00979734
1	25769080	25775416	1	25794805	25803649	1505	802	5	2.18442e-10	7.3697e-07
1	25769080	25775416	1	26129748	26139173	1505	2241	5	3.58342e-08	7.42233e-05
1	25913247	25919921	1	25924100	25937060	1395	3158	6	2.47479e-09	6.74971e-06
1	25924100	25937060	1	26001186	26006534	3158	503	4	1.06466e-07	0.000194722
1	25924100	25937060	1	26013133	26015285	3158	193	4	2.30896e-09	6.33672e-06
1	26001186	26006534	1	26040401	26045479	503	1518	3	1.19732e-06	0.00158367
1	26040401	26045479	1	26129748	26139173	1518	2241	7	6.57414e-12	2.95422e-08
1	26129748	26139173	1	26172817	26187835	2241	2284	6	6.0073e-09	1.5075e-05
1	26877912	26880377	1	26889900	26902063	160	2175	3	1.12862e-07	0.00020492
1	26880570	26884479	1	26889900	26902063	503	2175	6	6.10615e-13	3.28854e-09
1	27041441	27055125	1	27083132	27091331	3576	1203	11	5.80653e-19	8.22172e-15
1	27041441	27055125	1	60873353	60875108	3576	454	3	1.1329e-05	0.0087257
1	27083132	27091331	1	27254979	27261614	1203	1334	3	1.09747e-05	0.00853607
1	27254979	27261614	1	27266986	27272522	1334	846	6	7.4096e-13	3.93095e-09
1	27254979	27261614	1	27273466	27274833	1334	100	5	3.36797e-15	2.62811e-11
1	27266986	27272522	1	27279097	27285075	846	1404	5	2.01706e-10	6.84505e-07
1	27273466	27274833	1	27285504	27290003	100	456	4	7.02424e-14	4.41778e-10
1	27285504	27290003	1	27300682	27304732	456	982	5	1.53973e-12	7.75027e-09
1	27300682	27304732	1	27310146	27314338	982	1095	3	3.33135e-06	0.00358807
1	27570305	27578045	1	27582392	27602112	1113	2693	6	2.52201e-10	8.40733e-07
1	27582392	27602112	1	27695257	27703722	2693	2579	5	1.23489e-06	0.00162408
1	27695257	27703722	1	27742688	27744618	2579	129	11	2.52921e-31	1.52231e-26
1	27695257	27703722	1	27816457	27824745	2579	1972	10	3.12062e-16	2.88604e-12
1	27695257	27703722	1	27827657	27831361	2579	1389	4	2.66346e-06	0.00302306
1	27695257	27703722	1	294728738	294746143	2579	4710	6	9.25418e-07	0.00127516
1	27742688	27744618	1	27816457	27824745	129	1972	3	4.3957e-08	8.89346e-05
1	27816457	27824745	1	27834869	27841037	1972	2003	4	3.91026e-06	0.00405259
1	27834869	27841037	1	27966264	27970305	2003	1072	5	3.83379e-09	1.00412e-05
1	28084918	28094109	1	28094481	28097401	1427	281	3	1.73767e-07	0.000299745
1	28084918	28094109	1	28101645	28104981	1427	1140	3	1.14272e-05	0.00878152
1	28094481	28097401	1	28106000	28111117	281	1673	3	2.79737e-07	0.000454858
1	28101645	28104981	1	28168435	28175014	1140	1385	6	5.52959e-12	2.51915e-08
1	28106000	28111117	1	28168435	28175014	1673	1385	9	2.15783e-17	2.36211e-13
1	28482614	28486860	1	28567763	28571979	1136	1345	3	9.4844e-06	0.00770954
1	28567763	28571979	1	28607704	28618624	1345	2484	7	5.79665e-12	2.62978e-08
1	28607704	28618624	1	28637153	28643592	2484	3021	10	1.45431e-14	1.01254e-10
1	28607704	28618624	1	28787830	28798232	2484	1841	4	6.9399e-06	0.0061869
1	28787830	28798232	1	28824698	28830109	1841	813	7	2.15814e-14	1.46449e-10
1	28801038	28805884	1	28824698	28830109	1921	813	5	7.87634e-10	2.38511e-06
1	28995770	29002385	1	29045306	29053426	1427	2328	7	5.57483e-12	2.53661e-08
1	28995770	29002385	1	244857705	244865432	1427	1159	3	1.20024e-05	0.00908195
1	29045306	29053426	1	29161150	29168725	2328	1151	4	8.4823e-07	0.00118578
1	29161150	29168725	1	29172085	29174692	1151	186	3	2.63801e-08	5.65025e-05
1	29161150	29168725	1	29174863	29181173	1151	1478	7	5.28966e-14	3.38796e-10
1	29238603	29242785	1	29405939	29412119	1070	1462	6	5.23075e-12	2.39006e-08
1	29405939	29412119	1	29449244	29454825	1462	2357	5	3.98365e-08	8.15262e-05
1	29405939	29412119	1	29507945	29516785	1462	1800	4	7.90186e-07	0.00111663
1	29449244	29454825	1	29486136	29488630	2357	250	3	5.49185e-07	0.000816533
1	29449244	29454825	1	29507945	29516785	2357	1800	4	5.17461e-06	0.00500088
1	29486136	29488630	1	29507945	29516785	250	1800	6	2.90448e-15	2.29701e-11
1	29610523	29616308	1	29670002	29676156	1938	1304	7	8.33789e-13	4.3844e-09
1	29670002	29676156	1	29784655	29789019	1304	1212	4	1.04787e-07	0.000192108
1	29828737	29832670	1	29954883	29955914	1797	73	3	5.93217e-09	1.49087e-05
1	29956927	29963272	1	29984913	29990792	1043	1326	6	2.50401e-12	1.21008e-08
1	29984913	29990792	1	30017045	30018979	1326	154	3	2.28281e-08	4.95965e-05
1	29984913	29990792	1	30024293	30036317	1326	1890	4	6.51422e-07	0.000944698
1	30017045	30018979	1	30024293	30036317	154	1890	3	6.60406e-08	0.000127836
1	30024293	30036317	1	30087095	30095583	1890	1641	4	1.51098e-06	0.00191403
1	30516460	30522500	1	30539879	30542969	2740	331	7	6.33857e-16	5.58533e-12
1	30516460	30522500	1	30544399	30546891	2740	163	4	6.63853e-10	2.04105e-06
1	30516460	30522500	1	30547108	30548279	2740	81	3	2.88158e-08	6.10899e-05
1	30516460	30522500	1	30554575	30557059	2740	166	3	2.5173e-07	0.000415311
1	30544399	30546891	1	30558188	30564091	163	1280	4	3.16867e-11	1.25082e-07
1	30558188	30564091	1	56693361	56698396	1280	392	3	3.40755e-07	0.000540518
1	30610890	30615597	1	30793172	30801173	2301	1938	4	6.28927e-06	0.00576598
1	30793172	30801173	1	30970279	30972888	1938	224	4	5.9817e-10	1.85484e-06
1	30977858	30985287	1	31047650	31061484	1537	2965	7	4.97383e-11	1.8942e-07
1	31189716	31194569	1	31209585	31211495	1447	124	3	1.54229e-08	3.48647e-05
1	31189716	31194569	1	31214454	31220088	1447	1469	5	3.64885e-09	9.60586e-06
1	31214454	31220088	1	31350952	31358087	1469	1907	4	1.01143e-06	0.00137563
1	31350952	31358087	1	31365407	31368441	1907	233	3	2.35839e-07	0.000392069
1	31350952	31358087	1	31369310	31372055	1907	770	3	8.42305e-06	0.00710856
1	31508944	31515748	1	31681294	31687391	1376	1025	3	7.47486e-06	0.0065293
1	31554828	31559056	1	31681294	31687391	512	1025	3	3.90185e-07	0.000607555
1	31886478	31901295	1	31904175	31906990	2407	192	4	7.64884e-10	2.3241e-06
1	32042883	32053148	1	32067262	32081552	2904	1943	14	1.48128e-23	3.88244e-19
1	32042883	32053148	1	32136379	32139745	2904	1093	4	1.65388e-06	0.0020603
1	32067262	32081552	1	32145082	32152483	1943	2186	10	5.23302e-17	5.39899e-13
1	32136379	32139745	1	32145082	32152483	1093	2186	7	5.63694e-13	3.05096e-09
1	32145082	32152483	1	32246288	32250545	2186	1023	5	4.6887e-09	1.20699e-05
1	32158310	32160779	1	32246288	32250545	282	1023	3	6.4793e-08	0.000125682
1	32246288	32250545	1	32265585	32268899	1023	217	3	2.94657e-08	6.23461e-05
1	32246288	32250545	1	32269628	32274989	1023	1288	4	5.08444e-08	0.000101207
1	32269628	32274989	1	32293105	32297959	1288	1872	5	6.81495e-09	1.6797e-05
1	32293105	32297959	1	32323661	32328603	1872	1684	16	1.14895e-31	7.12426e-27
1	32323661	32328603	1	32353417	32367848	1684	3409	7	2.44407e-10	8.17406e-07
1	32323661	32328603	1	32425504	32437980	1684	2486	4	4.91106e-06	0.00480371
1	32353417	32367848	1	32425504	32437980	3409	2486	11	9.35117e-16	7.97744e-12
1	32425504	32437980	1	32438467	32443312	2486	1330	5	3.24783e-08	6.79271e-05
1	32602640	32609647	1	32800944	32809881	1984	2247	4	6.28221e-06	0.00576208
1	32800944	32809881	1	32815905	32819951	2247	1073	4	5.58793e-07	0.000828617
1	32935599	32937352	1	32946202	32951753	135	1195	3	1.12311e-08	2.62395e-05
1	32946202	32951753	1	33032421	33038159	1195	1262	5	6.62801e-10	2.03876e-06
1	33114357	33119422	1	33146981	33152442	2138	1538	9	4.963e-16	4.45826e-12
1	33146981	33152442	1	33439757	33447798	1538	2052	7	3.90703e-12	1.82863e-08
1	33307086	33311928	1	33439757	33447798	1145	2052	7	5.01785e-13	2.74198e-09
1	33439757	33447798	1	43040650	43044583	2052	808	3	1.20858e-05	0.00912932
1	33450700	33455550	1	33543334	33548029	702	1352	3	2.2947e-06	0.00268381
1	33450700	33455550	1	33596147	33600865	702	866	3	6.06209e-07	0.000887956
1	33543334	33548029	1	33596147	33600865	1352	866	9	4.6586e-20	7.59769e-16
1	33543334	33548029	1	215568103	215571897	1352	1098	3	8.705e-06	0.00726744
1	33607274	33609242	1	33646394	33652770	208	1004	3	2.45202e-08	5.28811e-05
1	33617824	33620707	1	33646394	33652770	243	1004	4	5.98539e-11	2.24549e-07
1	33617824	33620707	1	33736952	33740543	243	1246	6	2.6886e-16	2.50404e-12
1	33617824	33620707	1	33743855	33747703	243	780	6	1.61026e-17	1.80623e-13
1	33646394	33652770	1	33736952	33740543	1004	1246	5	2.61292e-10	8.68062e-07
1	33646394	33652770	1	33743855	33747703	1004	780	4	6.39333e-09	1.5902e-05
1	33683096	33686369	1	33736952	33740543	1098	1246	3	6.82766e-06	0.00611452
1	33743855	33747703	1	33784834	33790979	780	1347	3	3.10824e-06	0.00340775
1	33784834	33790979	1	33799936	33805118	1347	1559	4	3.236e-07	0.000516797
1	33784834	33790979	1	33849536	33853858	1347	889	3	4.59122e-06	0.00456971
1	34210686	34214791	1	34538741	34546154	1195	2443	4	1.18979e-06	0.00157554
1	34506608	34511785	1	34538741	34546154	1390	2443	9	6.61128e-16	5.80074e-12
1	34689743	34692478	1	34703317	34705843	435	822	3	1.2359e-07	0.000221892
1	34703317	34705843	1	34897828	34902338	822	1927	3	1.05527e-05	0.00830751
1	34897828	34902338	1	34919502	34923096	1927	451	5	4.22265e-11	1.62691e-07
1	34958812	34964938	1	34965407	34979117	1556	2523	11	2.14923e-19	3.21308e-15
1	34965407	34979117	1	35019109	35025067	2523	1751	5	1.35351e-07	0.000240329
1	34965407	34979117	1	35130268	35137278	2523	1437	5	5.1173e-08	0.000101762
1	35019109	35025067	1	35116015	35119979	1751	760	10	4.89424e-22	1.05649e-17
1	35019109	35025067	1	35130268	35137278	1751	1437	4	6.6186e-07	0.000957791
1	35116015	35119979	1	35130268	35137278	760	1437	10	6.78124e-23	1.61059e-18
1	35203236	35207831	1	35238443	35243001	461	343	4	1.05813e-11	4.57227e-08
1	35203236	35207831	1	35246740	35254036	461	1407	5	9.80961e-12	4.27103e-08
1	35246740	35254036	1	35261952	35265499	1407	885	3	5.1579e-06	0.00498838
1	35466679	35477214	1	35500733	35507098	2786	2808	24	1.66493e-41	2.27886e-36
1	35466679	35477214	1	35507703	35512763	2786	1354	8	1.59971e-13	9.50773e-10
1	35767163	35769512	1	35815708	35821752	969	1640	3	1.06582e-05	0.00836274
1	35769643	35781345	1	35959040	35971613	1152	3654	5	1.06594e-07	0.000194917
1	35932811	35935559	1	35959040	35971613	491	3654	6	1.17233e-11	5.02842e-08
1	35944058	35945305	1	35959040	35971613	92	3654	11	2.37549e-31	1.43916e-26
1	36040732	36044349	1	36139578	36149415	349	2249	3	1.29749e-06	0.00169041
1	36046511	36050695	1	36139578	36149415	599	2249	12	4.66255e-27	1.80618e-22
1	36139578	36149415	1	36154209	36158517	2249	1014	7	4.07248e-13	2.27003e-09
1	36473262	36481810	1	36484380	36486072	1975	115	3	3.12114e-08	6.55668e-05
1	36473262	36481810	1	36507395	36512819	1975	2444	5	2.09055e-07	0.000352425
1	36486416	36489325	1	36507395	36512819	415	2444	5	9.10672e-11	3.29756e-07
1	37263684	37267790	1	37281829	37287608	870	1148	3	2.67266e-06	0.00303146
1	37281829	37287608	1	37341415	37345812	1148	1293	3	8.70285e-06	0.00726636
1	37582291	37595671	1	37676627	37683786	1881	1615	4	1.39236e-06	0.0017904
1	38076353	38078757	1	38233292	38238437	463	1503	4	3.98032e-09	1.03882e-05
1	38158416	38163065	1	38233292	38238437	583	1503	4	9.99636e-09	2.36478e-05
1	38403036	38408737	1	38453268	38458091	1906	1272	7	6.24654e-13	3.36023e-09
1	38453268	38458091	1	38515123	38519115	1272	1053	6	2.06739e-12	1.01626e-08
1	38580738	38600499	1	38637206	38647942	3468	2614	9	4.06761e-12	1.89658e-08
1	38580738	38600499	1	38689886	38696250	3468	1960	6	3.18128e-08	6.67013e-05
1	38580738	38600499	1	38703910	38705555	3468	158	3	4.39049e-07	0.000673705
1	38637206	38647942	1	38684299	38689872	2614	1556	7	2.2666e-11	9.17066e-08
1	38637206	38647942	1	38689886	38696250	2614	1960	8	1.80719e-12	8.97188e-09
1	38689886	38696250	1	38901814	38910251	1960	1843	6	7.64971e-10	2.3241e-06
1	38901814	38910251	1	38911182	38918627	1843	2365	9	6.15278e-15	4.58618e-11
1	38901814	38910251	1	38974587	38977707	1843	1525	4	1.02462e-06	0.001391
1	38911182	38918627	1	38967619	38972865	2365	1400	12	2.30924e-22	5.15342e-18
1	38911182	38918627	1	38974587	38977707	2365	1525	4	2.73586e-06	0.00308949
1	38974587	38977707	1	38993304	38999625	1525	999	6	4.46402e-12	2.06992e-08
1	39086030	39088782	1	39098498	39101561	368	267	5	7.63518e-16	6.62674e-12
1	39089500	39093038	1	39102689	39104357	1130	124	3	7.34615e-09	1.79601e-05
1	39102689	39104357	1	39213673	39218881	124	1668	3	2.36181e-08	5.11266e-05
1	39213673	39218881	1	39235543	39240521	1668	845	5	4.7288e-10	1.50058e-06
1	39404698	39409629	1	39413510	39424559	1411	2888	4	4.41705e-06	0.0044411
1	39404698	39409629	1	54250715	54254482	1411	1138	3	1.09931e-05	0.0085475
1	39413510	39424559	1	39460569	39465338	2888	1534	7	4.09154e-11	1.58001e-07
1	39460569	39465338	1	39488407	39493373	1534	2649	9	3.28819e-15	2.57019e-11
1	39488407	39493373	1	39586233	39590971	2649	1703	8	6.6069e-13	3.53555e-09
1	39488407	39493373	1	39675689	39680276	2649	1485	4	3.84697e-06	0.00400183
1	39586233	39590971	1	39675689	39680276	1703	1485	6	9.19316e-11	3.32365e-07
1	40033190	40039560	1	40091222	40106046	2566	3136	9	1.42253e-12	7.20155e-09
1	40091222	40106046	1	40115509	40119441	3136	1011	4	1.6461e-06	0.00205213
1	40091222	40106046	1	40160069	40166925	3136	1839	5	4.9926e-07	0.000751937
1	40106581	40112368	1	40160069	40166925	1878	1839	4	2.30753e-06	0.00269524
1	40160069	40166925	1	40252454	40259014	1839	933	6	9.07726e-12	3.97936e-08
1	40238896	40246672	1	40252454	40259014	1600	933	3	8.84931e-06	0.00734384
1	40252454	40259014	1	40265067	40269700	933	1350	3	5.33734e-06	0.00511745
1	40265067	40269700	1	40283290	40288211	1350	637	3	1.70903e-06	0.00211532
1	40513294	40517000	1	40711722	40718500	1077	3959	4	5.27074e-06	0.00507018
1	40593683	40598050	1	40604875	40605808	1386	64	3	1.82383e-09	5.12482e-06
1	40593683	40598050	1	40711722	40718500	1386	3959	5	3.91187e-07	0.000608961
1	40604875	40605808	1	40711722	40718500	64	3959	3	4.24386e-08	8.62212e-05
1	40943363	40947089	1	41016477	41022163	1139	1371	4	9.9898e-08	0.000184334
1	41016477	41022163	1	41085117	41090340	1371	1997	8	1.25617e-14	8.84923e-11
1	41085117	41090340	1	41115347	41117108	1997	117	7	4.28941e-20	7.02754e-16
1	41370067	41372900	1	41453205	41460331	910	3926	5	4.74806e-08	9.53122e-05
1	41453205	41460331	1	41588541	41593897	3926	910	6	7.13463e-10	2.18052e-06
1	41588541	41593897	1	41695172	41700341	910	1945	7	6.9604e-14	4.38359e-10
1	41594079	41598580	1	41695172	41700341	767	1945	6	3.92878e-12	1.83788e-08
1	41594079	41598580	1	41724775	41727879	767	399	3	7.749e-08	0.000147138
1	41724775	41727879	1	41791648	41803395	399	3726	14	1.06431e-31	6.62169e-27
1	41791648	41803395	1	41833045	41837957	3726	1066	7	1.91634e-11	7.88823e-08
1	41791648	41803395	1	41844016	41846304	3726	708	6	1.17425e-10	4.16465e-07
1	41791648	41803395	1	41897668	41902731	3726	1428	6	7.53784e-09	1.83812e-05
1	41833045	41837957	1	41844016	41846304	1066	708	3	1.15749e-06	0.00153916
1	42116105	42125435	1	42127045	42130863	1105	954	3	3.13995e-06	0.00343334
1	42234822	42240546	1	42286924	42293248	1127	1613	4	1.82621e-07	0.00031338
1	42286924	42293248	1	42448179	42461945	1613	2819	5	1.55912e-07	0.000272482
1	42434608	42438961	1	42448179	42461945	1209	2819	10	5.84839e-18	7.091e-14
1	42439903	42443852	1	42448179	42461945	593	2819	3	1.23721e-05	0.0092755
1	42448179	42461945	1	296316209	296319766	2819	506	3	7.71581e-06	0.00667915
1	42746235	42748867	1	42757153	42760306	642	1065	5	1.2807e-11	5.46657e-08
1	42746235	42748867	1	42782664	42792272	642	3545	4	4.43668e-07	0.000680003
1	42757153	42760306	1	42782664	42792272	1065	3545	10	1.61092e-17	1.80623e-13
1	42782664	42792272	1	43040650	43044583	3545	808	5	1.59391e-08	3.58519e-05
1	42782664	42792272	1	43280089	43288658	3545	1754	5	7.2059e-07	0.00103169
1	43040650	43044583	1	43078808	43085840	808	2858	8	3.21642e-15	2.51962e-11
1	43040650	43044583	1	43288916	43292903	808	2510	4	2.81504e-07	0.000457488
1	43078808	43085840	1	43280089	43288658	2858	1754	5	2.5157e-07	0.00041512
1	43078808	43085840	1	43288916	43292903	2858	2510	6	4.36291e-08	8.83389e-05
1	43280089	43288658	1	43311678	43317561	1754	1395	5	7.33073e-09	1.79295e-05
1	43288916	43292903	1	43311678	43317561	2510	1395	4	2.43508e-06	0.00281398
1	43311678	43317561	1	43328450	43335867	1395	1687	7	5.08027e-13	2.77322e-09
1	43311678	43317561	1	43342413	43346017	1395	801	4	2.63704e-08	5.6489e-05
1	43328450	43335867	1	43342413	43346017	1687	801	7	1.057e-14	7.5732e-11
1	43328450	43335867	1	43349401	43353426	1687	699	5	1.94318e-10	6.61013e-07
1	43328450	43335867	1	43355011	43361655	1687	1412	4	5.32949e-07	0.000796017
1	43328450	43335867	1	45106270	45109376	1687	995	3	1.25405e-05	0.00935993
1	43342413	43346017	1	43355011	43361655	801	1412	4	2.76734e-08	5.89181e-05
1	43355011	43361655	1	43369709	43374248	1412	1003	4	6.77454e-08	0.000130723
1	43369709	43374248	1	43444442	43448527	1003	1598	4	1.1077e-07	0.000201577
1	43619296	43622798	1	43719637	43729067	464	2308	3	3.28473e-06	0.00355172
1	43642727	43647603	1	43712302	43719584	1366	1545	4	3.30058e-07	0.00052567
1	43712302	43719584	1	43719637	43729067	1545	2308	5	4.71615e-08	9.47642e-05
1	43719637	43729067	1	43824069	43834428	2308	2032	6	3.58576e-09	9.4546e-06
1	43824069	43834428	1	43890774	43893374	2032	522	4	2.13807e-08	4.68541e-05
1	43824069	43834428	1	43907852	43912645	2032	1437	4	1.19116e-06	0.00157712
1	43907852	43912645	1	44008021	44021292	1437	2532	5	5.20788e-08	0.000103397
1	43998020	44003571	1	44008021	44021292	1327	2532	4	2.07024e-06	0.00247438
1	44008021	44021292	1	44166789	44173281	2532	1032	6	1.11488e-10	3.97315e-07
1	44360788	44365050	1	44380179	44383158	750	989	5	1.92505e-11	7.91879e-08
1	44380179	44383158	1	44512014	44519672	989	1963	7	1.32715e-13	8.02458e-10
1	44380179	44383158	1	44519792	44529722	989	1380	4	5.84805e-08	0.000114653
1	44512014	44519672	1	44530423	44539875	1963	2546	11	3.00694e-18	3.81086e-14
1	44519792	44529722	1	44530423	44539875	1380	2546	12	4.69169e-22	1.01396e-17
1	44530423	44539875	1	44553118	44560147	2546	1538	8	2.15285e-13	1.25649e-09
1	44542123	44543533	1	44553118	44560147	96	1538	3	8.53852e-09	2.05383e-05
1	44973809	44978802	1	149242494	149245342	2222	665	3	8.57828e-06	0.00719425
1	45269277	45281902	1	45284371	45290572	1743	880	5	7.20384e-10	2.1984e-06
1	45506925	45512322	1	45536044	45540404	896	1988	4	1.68365e-07	0.000291351
1	45506925	45512322	1	45570732	45575184	896	1484	6	1.97752e-12	9.75983e-09
1	45506925	45512322	1	45595859	45599966	896	1007	3	1.97357e-06	0.00238196
1	45506925	45512322	1	304634856	304639146	896	1241	3	3.68124e-06	0.00387149
1	45536044	45540404	1	45570732	45575184	1988	1484	7	2.44616e-12	1.18449e-08
1	45570732	45575184	1	45595859	45599966	1484	1007	4	8.38692e-08	0.000157927
1	45570732	45575184	1	45601168	45606117	1484	1934	12	4.18365e-23	1.01451e-18
1	45570732	45575184	1	177145369	177147620	1484	418	3	6.42919e-07	0.00093388
1	45601168	45606117	1	45717169	45729991	1934	3344	10	3.35451e-15	2.6187e-11
1	45717169	45729991	1	45863911	45872436	3344	1582	6	7.29085e-09	1.78438e-05
1	45863911	45872436	1	45883944	45895500	1582	1038	8	2.13403e-16	2.02739e-12
1	45978617	45984344	1	46005946	46024970	1626	3751	6	1.68364e-08	3.76867e-05
1	46005946	46024970	1	46169973	46175846	3751	1333	6	5.22393e-09	1.32888e-05
1	46155070	46157174	1	46167279	46169882	737	175	4	4.63022e-12	2.14054e-08
1	46169973	46175846	1	46187055	46199299	1333	2738	13	5.20583e-24	1.42933e-19
1	46179560	46184446	1	46187055	46199299	1382	2738	5	6.31603e-08	0.00012285
1	46179560	46184446	1	46199564	46203176	1382	1201	3	1.213e-05	0.00914574
1	46187055	46199299	1	46199564	46203176	2738	1201	8	5.37731e-14	3.43814e-10
1	46187055	46199299	1	46326111	46333782	2738	1262	4	2.31096e-06	0.00269754
1	46326111	46333782	1	46372979	46378919	1262	1805	5	5.14165e-09	1.31226e-05
1	46379130	46383034	1	46496920	46500373	1440	1210	5	1.35928e-09	3.91533e-06
1	46496920	46500373	1	46642129	46645004	1210	1059	3	5.61818e-06	0.00530986
1	46642129	46645004	1	46826943	46833171	1059	1610	3	1.31368e-05	0.00965676
1	46665697	46681239	1	46826943	46833171	2836	1610	5	1.5912e-07	0.000277478
1	46818244	46823420	1	46826943	46833171	1192	1610	5	2.19647e-09	6.06121e-06
1	46899552	46904642	1	46959536	46966788	1055	1259	4	5.24961e-08	0.000104102
1	46959536	46966788	1	47128234	47134147	1259	1934	5	7.15393e-09	1.75482e-05
1	47024179	47027418	1	47128234	47134147	805	1934	6	5.07284e-12	2.3225e-08
1	47024179	47027418	1	47134239	47135389	805	79	4	2.62819e-13	1.51762e-09
1	47100109	47102548	1	47128234	47134147	202	1934	6	1.2279e-15	1.02805e-11
1	47140769	47150780	1	47153153	47155392	1540	788	4	3.66232e-08	7.56878e-05
1	47140769	47150780	1	47396990	47403843	1540	1350	5	3.26832e-09	8.70205e-06
1	47417398	47418949	1	245434347	245444615	248	866	3	2.67178e-08	5.71139e-05
1	47564940	47569362	1	47569410	47596056	991	4245	21	5.75728e-41	7.38773e-36
1	47569410	47596056	1	47637132	47640731	4245	758	5	2.82935e-08	6.01206e-05
1	47569410	47596056	1	47655212	47659411	4245	1367	6	1.25538e-08	2.90143e-05
1	47637132	47640731	1	47655212	47659411	758	1367	5	1.02077e-10	3.66392e-07
1	47726217	47732119	1	47786539	47797031	2263	3010	6	3.2219e-08	6.74383e-05
1	47747294	47752711	1	47786539	47797031	1406	3010	5	1.09544e-07	0.00019964
1	48278758	48284579	1	48334129	48340407	1310	998	4	4.92885e-08	9.85076e-05
1	48929647	48936813	1	48955509	48961876	969	1784	4	1.4954e-07	0.000262887
1	48947479	48951785	1	48955509	48961876	333	1784	3	5.64175e-07	0.000835392
1	48955509	48961876	1	49060421	49064814	1784	1284	6	5.09697e-11	1.93671e-07
1	49060421	49064814	1	49087129	49094140	1284	1793	9	2.03563e-17	2.24296e-13
1	49060421	49064814	1	49175407	49178349	1284	722	3	2.13931e-06	0.00254099
1	49087129	49094140	1	49175407	49178349	1793	722	3	5.78864e-06	0.00542821
1	49533348	49537450	1	49597072	49604194	1243	2476	8	3.18018e-14	2.10321e-10
1	49801483	49805903	1	49817247	49824358	666	1722	6	8.13827e-13	4.28675e-09
1	49817247	49824358	1	50190983	50208928	1722	2692	4	7.31812e-06	0.0064233
1	49987386	49991207	1	50025370	50035005	1142	1891	4	3.61417e-07	0.000568929
1	50025370	50035005	1	50139379	50144758	1891	1158	5	4.22698e-09	1.09731e-05
1	50025370	50035005	1	50190983	50208928	1891	2692	4	1.05479e-05	0.00830546
1	50190983	50208928	1	50209273	50213872	2692	471	3	5.43284e-06	0.00518508
1	50190983	50208928	1	50227152	50236955	2692	2419	12	7.34757e-19	1.02159e-14
1	50190983	50208928	1	50514296	50525146	2692	1406	4	3.3064e-06	0.00356805
1	50209273	50213872	1	50227152	50236955	471	2419	3	3.95105e-06	0.00408275
1	50449169	50453802	1	50514296	50525146	385	1406	3	4.27562e-07	0.000657991
1	50718746	50721816	1	276363097	276367968	1139	821	3	2.19578e-06	0.00259276
1	51074787	51082417	1	51085965	51102440	3181	2541	32	2.35337e-58	1.14436e-52
1	51074787	51082417	1	51123207	51134396	3181	2133	8	1.65209e-11	6.89263e-08
1	51085965	51102440	1	51109163	51117341	2541	775	13	1.70129e-27	6.92434e-23
1	51085965	51102440	1	51123207	51134396	2541	2133	11	7.28127e-18	8.70833e-14
1	51109163	51117341	1	51123207	51134396	775	2133	4	1.2511e-07	0.000224358
1	51359063	51364336	1	51457386	51468309	1473	1891	4	9.88908e-07	0.00134892
1	51468589	51472104	1	51492206	51498564	581	1339	3	1.2667e-06	0.0016566
1	51468589	51472104	1	51588191	51593100	581	1066	3	6.40708e-07	0.000931034
1	51588191	51593100	1	51600772	51604207	1066	1187	5	2.766e-10	9.153e-07
1	51719796	51731644	1	51754719	51761763	2730	1938	5	3.27639e-07	0.000522178
1	51838544	51842828	1	265805307	265808009	897	1094	3	2.53584e-06	0.00290553
1	52498677	52507506	1	52513198	52518605	2038	717	9	3.40095e-19	4.93272e-15
1	52518662	52523728	1	52581838	52589392	1283	3306	7	3.02483e-11	1.19865e-07
1	52518662	52523728	1	52589425	52590772	1283	88	5	1.44236e-15	1.19088e-11
1	52581838	52589392	1	52643794	52649276	3306	1647	4	1.37073e-05	0.00992224
1	52643794	52649276	1	52673516	52677044	1647	262	3	2.1632e-07	0.000363115
1	52643794	52649276	1	52678231	52681808	1647	682	6	7.18843e-13	3.82349e-09
1	52747740	52752051	1	52835346	52840670	766	1067	4	7.5819e-09	1.84803e-05
1	52849716	52855053	1	52859423	52864202	950	789	3	1.13404e-06	0.00151386
1	52849716	52855053	1	53176544	53181324	950	1456	3	7.05355e-06	0.00625755
1	52859423	52864202	1	52873790	52880265	789	1658	4	4.9375e-08	9.86008e-05
1	52873790	52880265	1	52939429	52946327	1658	1396	4	4.75677e-07	0.000720677
1	53176544	53181324	1	53181515	53191859	1456	2451	5	4.73373e-08	9.50762e-05
1	53181515	53191859	1	53307857	53310858	2451	609	3	8.83769e-06	0.00733691
1	53228590	53230917	1	53291824	53300400	637	1152	3	1.06409e-06	0.0014349
1	53291824	53300400	1	53450742	53463906	1152	2649	4	1.41672e-06	0.00181491
1	53307857	53310858	1	53392381	53397400	609	1752	3	3.25242e-06	0.0035238
1	53392381	53397400	1	53450742	53463906	1752	2649	11	1.33916e-18	1.78923e-14
1	53450742	53463906	1	53528049	53536348	2649	1149	4	1.40223e-06	0.00179996
1	53759050	53764208	1	53771437	53772943	1094	90	3	2.52703e-09	6.87595e-06
1	54450759	54456402	1	54457645	54471364	1142	1197	5	4.0643e-10	1.30768e-06
1	54450759	54456402	1	54471724	54478478	1142	540	3	6.32373e-07	0.000921168
1	54624360	54637813	1	54637898	54640297	1208	721	3	1.7757e-06	0.0021835
1	54819952	54827961	1	54926961	54934287	1778	1487	4	8.04867e-07	0.00113469
1	54925977	54926863	1	54937065	54941413	61	892	3	4.19721e-10	1.34693e-06
1	54926961	54934287	1	54937065	54941413	1487	892	4	5.21918e-08	0.000103588
1	55241425	55248519	1	55368850	55374821	3649	906	8	5.58268e-14	3.56698e-10
1	55241425	55248519	1	55452032	55456207	3649	2060	5	1.81204e-06	0.0022205
1	55376339	55379311	1	55452032	55456207	763	2060	6	5.36673e-12	2.45098e-08
1	55376339	55379311	1	55462614	55468336	763	589	3	2.45315e-07	0.000406071
1	55452032	55456207	1	55475250	55482031	2060	580	3	4.55607e-06	0.00454427
1	55475250	55482031	1	55556711	55566209	580	2016	3	4.27225e-06	0.00433371
1	55556711	55566209	1	55696131	55700339	2016	563	4	2.80117e-08	5.95561e-05
1	55556711	55566209	1	55700575	55706400	2016	1292	6	1.09538e-10	3.90592e-07
1	55700575	55706400	1	55708761	55715889	1292	959	3	5.08259e-06	0.00493077
1	56028729	56035997	1	56093009	56102737	1428	1531	4	3.79566e-07	0.000593169
1	56038825	56043910	1	56093009	56102737	1790	1531	7	1.46564e-12	7.40152e-09
1	56093009	56102737	1	56105090	56113099	1531	3485	5	3.41237e-07	0.000541189
1	56105090	56113099	1	56141107	56149710	3485	2508	32	2.85981e-57	1.25819e-51
1	56693361	56698396	1	56742287	56749846	392	1803	3	9.49314e-07	0.00130236
1	56742287	56749846	1	56853046	56859312	1803	2344	5	1.0887e-07	0.000198569
1	56853046	56859312	1	56910618	56915174	2344	1557	9	1.26032e-15	1.05233e-11
1	56853046	56859312	1	56917452	56922750	2344	1016	8	4.12881e-15	3.17885e-11
1	56853046	56859312	1	56974121	56981666	2344	2246	5	3.1984e-07	0.000511512
1	56853046	56859312	1	56997696	57001031	2344	715	5	1.11735e-09	3.28296e-06
1	56853046	56859312	1	57131265	57139461	2344	1911	4	6.40055e-06	0.00583904
1	56910618	56915174	1	56917452	56922750	1557	1016	3	1.05149e-05	0.00828729
1	56910618	56915174	1	56974121	56981666	1557	2246	6	6.30973e-10	1.94871e-06
1	56910618	56915174	1	97113436	97117164	1557	610	3	2.29871e-06	0.00268748
1	56917452	56922750	1	56974121	56981666	1016	2246	23	9.58933e-52	3.05504e-46
1	56974121	56981666	1	57131265	57139461	2246	1911	4	5.41532e-06	0.00517103
1	57131265	57139461	1	57249570	57278052	1911	6401	16	2.58157e-22	5.75421e-18
1	57249570	57278052	1	57393362	57398334	6401	922	5	5.56743e-07	0.000825909
1	57249570	57278052	1	57455097	57457932	6401	283	4	1.77798e-07	0.000305815
1	57445331	57449297	1	57480920	57486348	1208	586	4	4.26842e-09	1.1076e-05
1	57646936	57654582	1	57659054	57661043	1761	186	3	9.43616e-08	0.000175198
1	57646936	57654582	1	57674389	57679092	1761	451	7	2.54148e-16	2.38142e-12
1	57646936	57654582	1	57686480	57691920	1761	472	3	1.54236e-06	0.00194406
1	57987871	57992480	1	58015220	58019130	558	812	4	7.18007e-10	2.19259e-06
1	58015220	58019130	1	58054547	58059059	812	1711	4	6.27354e-08	0.00012214
1	58176607	58181705	1	58196623	58201542	1218	1809	6	4.04266e-11	1.56147e-07
1	58196623	58201542	1	58271290	58278374	1809	1958	4	2.54859e-06	0.00291705
1	58196623	58201542	1	58278871	58282085	1809	863	4	9.97347e-08	0.000184069
1	59020938	59030469	1	59069711	59075310	2573	918	5	6.14474e-09	1.53582e-05
1	59106728	59108201	1	59131501	59136018	113	2841	7	3.94458e-19	5.69438e-15
1	59131501	59136018	1	59161915	59164560	2841	369	4	2.0326e-08	4.47605e-05
1	59131501	59136018	1	59238780	59241153	2841	186	6	7.46819e-15	5.5001e-11
1	59405812	59419691	1	59441050	59445977	1980	1738	5	3.95805e-08	8.10562e-05
1	59846986	59862852	1	59870082	59878455	1396	1218	8	2.82078e-16	2.62271e-12
1	60181944	60191105	1	60225363	60229754	1320	1139	3	9.04039e-06	0.00745055
1	60322351	60327894	1	60329921	60346007	1119	3368	15	3.32312e-28	1.4868e-23
1	60425313	60427722	1	60627397	60635714	162	3973	3	7.10686e-07	0.00101926
1	60428044	60432145	1	60529918	60535755	1156	2113	5	7.26499e-09	1.77829e-05
1	60529918	60535755	1	60627397	60635714	2113	3973	7	3.30666e-09	8.79398e-06
1	60627397	60635714	1	60742320	60749104	3973	3651	16	3.80675e-21	7.2219e-17
1	60742320	60749104	1	60873353	60875108	3651	454	6	7.29385e-12	3.24137e-08
1	60742320	60749104	1	60929500	60934969	3651	1305	4	8.14159e-06	0.00693179
1	60873353	60875108	1	60884381	60889331	454	1910	4	9.56914e-09	2.27508e-05
1	60875151	60875974	1	60884381	60889331	175	1910	3	1.00174e-07	0.000184787
1	60884381	60889331	1	60929500	60934969	1910	1305	6	8.43018e-11	3.07791e-07
1	60929500	60934969	1	60947722	60951750	1305	900	4	3.21683e-08	6.73549e-05
1	60947722	60951750	1	60996369	61000586	900	875	6	8.57516e-14	5.32971e-10
1	60996369	61000586	1	61040234	61045984	875	1453	3	5.48755e-06	0.005222
1	61637704	61640953	1	61660749	61669521	565	2631	5	6.13834e-10	1.89927e-06
1	61637704	61640953	1	62501014	62508883	565	1816	3	2.89363e-06	0.00322567
1	61642792	61645414	1	61660749	61669521	207	2631	5	4.00766e-12	1.87146e-08
1	61780014	61783895	1	61895713	61902802	446	2590	3	4.11528e-06	0.004211
1	62407899	62421937	1	62421966	62425731	3073	358	5	1.3607e-10	4.76828e-07
1	62407899	62421937	1	62461033	62467265	3073	1838	6	1.07253e-08	2.51905e-05
1	62407899	62421937	1	62494634	62499965	3073	426	4	4.92807e-08	9.85076e-05
1	62461033	62467265	1	62501014	62508883	1838	1816	5	3.40486e-08	7.08823e-05
1	62489132	62493413	1	62501014	62508883	846	1816	3	9.63738e-06	0.00779958
1	62494634	62499965	1	62501014	62508883	426	1816	4	6.06723e-09	1.51932e-05
1	62494634	62499965	1	62510834	62517213	426	1560	3	7.90069e-07	0.00111655
1	62501014	62508883	1	62510834	62517213	1816	1560	6	1.80652e-10	6.18053e-07
1	62501014	62508883	1	62728097	62739327	1816	1098	4	2.63488e-07	0.000431894
1	62728097	62739327	1	63027232	63038503	1098	967	5	1.15374e-10	4.0982e-07
1	63027232	63038503	1	63124938	63143052	967	3741	5	5.0517e-08	0.000100642
1	63124938	63143052	1	63214957	63227705	3741	1121	8	3.69105e-13	2.07179e-09
1	63124938	63143052	1	63230126	63235665	3741	1419	8	2.38524e-12	1.15833e-08
1	63124938	63143052	1	63236456	63243040	3741	1070	4	4.1152e-06	0.004211
1	63124938	63143052	1	63324488	63328139	3741	1211	4	6.68456e-06	0.00602597
1	63214957	63227705	1	63230126	63235665	1121	1419	5	8.64114e-10	2.59628e-06
1	63236456	63243040	1	63276076	63286904	1070	2452	7	1.0802e-12	5.58323e-09
1	63236456	63243040	1	63707261	63712034	1070	1648	4	1.61835e-07	0.000281688
1	63276076	63286904	1	63324488	63328139	2452	1211	15	9.43379e-30	4.89658e-25
1	63276076	63286904	1	63370467	63375786	2452	1243	4	1.41003e-06	0.00180809
1	63276076	63286904	1	63478120	63481722	2452	1102	4	8.76694e-07	0.00121939
1	63478120	63481722	1	63573123	63579622	1102	1814	4	2.6615e-07	0.000435793
1	63478120	63481722	1	170448913	170452259	1102	1544	3	1.30573e-05	0.0096198
1	63587212	63593847	1	63707261	63712034	1435	1648	4	5.17925e-07	0.00077668
1	63836608	63839231	1	63857141	63872259	205	4572	3	2.19122e-06	0.00258868
1	63857141	63872259	1	63915728	63918362	4572	823	7	1.31218e-11	5.58288e-08
1	63857141	63872259	1	63926978	63931253	4572	1395	6	2.18661e-08	4.77874e-05
1	63857141	63872259	1	63931739	63933065	4572	87	3	1.65848e-07	0.000287454
1	63857141	63872259	1	63979546	63988420	4572	1192	10	6.13403e-16	5.41801e-12
1	63857141	63872259	1	64041916	64049304	4572	1082	4	9.42114e-06	0.00767398
1	63915728	63918362	1	63926978	63931253	823	1395	7	3.38671e-15	2.64161e-11
1	64041916	64049304	1	64206872	64214246	1082	2037	9	1.37435e-17	1.55704e-13
1	64403223	64410879	1	64421329	64424419	1187	318	4	3.44369e-10	1.12089e-06
1	64437692	64445783	1	64452428	64458365	1622	562	4	1.16985e-08	2.72524e-05
1	64437692	64445783	1	64473257	64480183	1622	1907	6	3.0457e-10	1.0014e-06
1	64448909	64451897	1	64464528	64468356	245	277	3	8.38989e-10	2.52737e-06
1	64731581	64735725	1	64755403	64757723	957	539	3	3.70597e-07	0.000581126
1	65496117	65502284	1	65848965	65859211	1328	3003	4	4.05823e-06	0.00416439
1	65615885	65622809	1	65848965	65859211	2174	3003	8	1.22041e-11	5.21645e-08
1	65781044	65787095	1	65848965	65859211	1410	3003	4	5.13295e-06	0.00496763
1	65848965	65859211	1	65941911	65946324	3003	1241	8	1.45148e-13	8.70792e-10
1	65941911	65946324	1	65990121	65995430	1241	1311	3	1.1431e-05	0.00878401
1	65990121	65995430	1	66121448	66127843	1311	1614	4	3.33459e-07	0.000530355
1	65990121	65995430	1	66241670	66246592	1311	1202	3	1.03961e-05	0.00822065
1	66121448	66127843	1	123357155	123360648	1614	574	3	2.13385e-06	0.00253549
1	66241670	66246592	1	66248267	66257556	1202	1888	4	4.39894e-07	0.000674891
1	66248267	66257556	1	66317136	66329451	1888	2292	4	5.59122e-06	0.00529412
1	66248267	66257556	1	66384235	66390915	1888	1468	6	1.58571e-10	5.48256e-07
1	66317136	66329451	1	66384235	66390915	2292	1468	6	5.01786e-10	1.58442e-06
1	66333753	66335943	1	66384235	66390915	166	1468	3	3.88301e-08	7.97066e-05
1	66635043	66640732	1	66641367	66655159	1476	2177	4	1.73691e-06	0.00214337
1	66822818	66829691	1	66851020	66853575	1097	574	3	6.7319e-07	0.000972575
1	67594493	67598296	1	67603908	67609815	1551	1192	4	1.9528e-07	0.00033251
1	67594493	67598296	1	67925788	67930795	1551	2347	9	1.23154e-15	1.03064e-11
1	67603908	67609815	1	67925788	67930795	1192	2347	8	1.48949e-14	1.03586e-10
1	67925788	67930795	1	67948115	67950755	2347	202	5	2.00293e-12	9.86679e-09
1	68216218	68222461	1	68243840	68247137	1931	1331	7	9.37712e-13	4.89051e-09
1	68216218	68222461	1	68247525	68251464	1931	301	4	1.9298e-09	5.39388e-06
1	68537168	68540659	1	68547939	68552382	840	953	4	6.9799e-09	1.71573e-05
1	68547939	68552382	1	68565220	68569339	953	902	3	1.70776e-06	0.00211429
1	69295004	69298743	1	69731740	69736340	873	1195	3	3.04361e-06	0.00335141
1	69618072	69623196	1	69731740	69736340	1221	1195	5	5.62339e-10	1.75879e-06
1	69624385	69630291	1	69731740	69736340	1177	1195	5	4.68436e-10	1.48776e-06
1	69731740	69736340	1	69743017	69748486	1195	1365	3	1.15193e-05	0.00882886
1	69731740	69736340	1	69749390	69755018	1195	1760	4	3.25532e-07	0.000519375
1	69749390	69755018	1	69843300	69850529	1760	1877	4	1.93733e-06	0.00234695
1	69917423	69921655	1	69935759	69938095	1351	373	5	2.76985e-12	1.3282e-08
1	70062384	70068204	1	70116490	70121499	1101	1087	3	4.5838e-06	0.00456388
1	70116490	70121499	1	70210055	70219540	1087	1584	6	9.27772e-12	4.05473e-08
1	70445229	70449248	1	70500422	70504308	721	1568	3	3.86646e-06	0.00401736
1	70815645	70830752	1	70867325	70870212	2705	493	3	6.31488e-06	0.00578209
1	70967184	70977033	1	71024070	71028712	1344	618	5	3.38225e-11	1.32466e-07
1	71154350	71159004	1	71818500	71822514	2105	1461	4	1.46138e-06	0.00186063
1	71517811	71523137	1	71670249	71675899	1450	1196	3	1.38175e-05	0.00997386
1	71818500	71822514	1	71829357	71833989	1461	722	3	3.14483e-06	0.00343706
1	71829357	71833989	1	71844270	71850724	722	1725	4	4.05951e-08	8.29594e-05
1	71844270	71850724	1	71980252	71989813	1725	1396	5	6.77355e-09	1.67083e-05
1	71844270	71850724	1	196124638	196128691	1725	922	3	1.06832e-05	0.00837739
1	72300760	72306333	1	72343600	72348591	1324	1986	5	1.04692e-08	2.46622e-05
1	72300760	72306333	1	72423553	72427985	1324	899	3	4.50943e-06	0.00450993
1	72423553	72427985	1	72598336	72606052	899	1778	4	1.09542e-07	0.00019964
1	72423553	72427985	1	183894031	183898263	899	869	3	1.28345e-06	0.00167495
1	72827322	72829345	1	72880168	72886995	702	1186	4	8.16008e-09	1.9718e-05
1	72827322	72829345	1	72889805	72892915	702	238	4	1.31435e-11	5.59084e-08
1	72829360	72834460	1	72868881	72874456	524	1670	3	1.79927e-06	0.00220807
1	72829360	72834460	1	72880168	72886995	524	1186	3	6.471e-07	0.000939148
1	72868881	72874456	1	72889805	72892915	1670	238	3	1.68959e-07	0.00029227
1	72880168	72886995	1	72895563	72910580	1186	3109	9	1.37646e-15	1.14209e-11
1	72889805	72892915	1	72895563	72910580	238	3109	4	5.03204e-09	1.2866e-05
1	72892984	72895513	1	72895563	72910580	215	3109	6	3.08579e-14	2.04297e-10
1	72895563	72910580	1	73078946	73082294	3109	1396	4	5.65424e-06	0.00533521
1	72895563	72910580	1	73362412	73373958	3109	2527	6	7.42135e-08	0.000141812
1	73078946	73082294	1	73243179	73248117	1396	1909	6	1.25551e-10	4.42819e-07
1	73243179	73248117	1	73362412	73373958	1909	2527	9	1.51942e-14	1.05509e-10
1	73243179	73248117	1	73706119	73709449	1909	1259	4	5.52055e-07	0.000819941
1	73362412	73373958	1	73399117	73402666	2527	801	5	2.85534e-09	7.69337e-06
1	73362412	73373958	1	73452344	73455254	2527	407	4	1.88615e-08	4.17894e-05
1	73362412	73373958	1	73571436	73578049	2527	1940	4	9.10654e-06	0.00748903
1	73435686	73438933	1	73452344	73455254	940	407	3	1.51306e-07	0.000265511
1	73571436	73578049	1	73706119	73709449	1940	1259	5	7.26455e-09	1.77829e-05
1	73706119	73709449	1	299549181	299554055	1259	1292	3	1.14243e-05	0.00878077
1	74094443	74097625	1	74248557	74251463	993	906	3	1.95656e-06	0.00236606
1	74097674	74103985	1	74160185	74165771	1854	1630	7	2.89161e-12	1.38316e-08
1	74532681	74537006	1	74653053	74661109	416	1034	3	2.14948e-07	0.000361108
1	74637625	74641799	1	74653053	74661109	909	1034	3	2.22966e-06	0.00262252
1	74750469	74751836	1	74781312	74791590	89	2476	3	2.82993e-08	6.01261e-05
1	74753863	74758672	1	74781312	74791590	561	2476	5	4.3803e-10	1.39833e-06
1	75284859	75290535	1	75381842	75383519	1383	126	3	1.41332e-08	3.22492e-05
1	75376988	75380735	1	75403370	75407173	1438	946	3	6.71235e-06	0.00604264
1	75703767	75713715	1	75796070	75805964	1900	2199	9	4.21904e-15	3.24022e-11
1	75796070	75805964	1	75902458	75906835	2199	747	4	1.21985e-07	0.000219407
1	75796070	75805964	1	76216587	76225325	2199	1821	4	4.12594e-06	0.00421755
1	75892095	75895046	1	75902458	75906835	924	747	4	3.86214e-09	1.01098e-05
1	76049981	76054836	1	76064182	76069367	1022	1475	7	2.27367e-14	1.535e-10
1	76070186	76077103	1	76520144	76526649	558	1189	3	7.87008e-07	0.00111274
1	76178529	76183498	1	76208903	76214385	1302	1331	8	3.28338e-16	3.02898e-12
1	76178529	76183498	1	76216587	76225325	1302	1821	5	6.27044e-09	1.563e-05
1	76216587	76225325	1	76605952	76618688	1821	2305	4	4.96206e-06	0.00484129
1	76583890	76586405	1	76605952	76618688	699	2305	7	3.59899e-14	2.36327e-10
1	76586750	76589002	1	76605952	76618688	198	2305	3	2.54997e-07	0.000419876
1	77063047	77071137	1	77702967	77705056	2084	379	3	1.32275e-06	0.00171666
1	77558874	77561674	1	77615817	77618786	713	424	3	7.47139e-08	0.000142621
1	77702967	77705056	1	77812236	77816275	379	2300	3	1.77563e-06	0.0021835
1	77812236	77816275	1	77837848	77841722	2300	929	13	4.9619e-27	1.91013e-22
1	77837848	77841722	1	77957360	77960430	929	620	4	1.87409e-09	5.25407e-06
1	78238342	78242321	1	78348237	78351384	1182	1117	3	6.14159e-06	0.0056664
1	78348237	78351384	1	78378482	78381062	1117	1267	11	2.93747e-24	8.2995e-20
1	78354198	78355206	1	78378482	78381062	73	1267	3	2.07923e-09	5.7766e-06
1	78528094	78530204	1	78538380	78541245	158	830	5	3.19615e-15	2.5078e-11
1	78943227	78945200	1	79002896	79008386	171	1627	3	5.77901e-08	0.000113468
1	79097357	79108990	1	79109206	79114466	1009	421	6	2.09363e-15	1.69157e-11
1	79097357	79108990	1	79115738	79119113	1009	1106	5	1.47882e-10	5.14027e-07
1	79901955	79906112	1	79983057	79987687	1452	3575	8	1.9994e-12	9.85202e-09
1	79927605	79929453	1	79983057	79987687	112	3575	3	1.70448e-07	0.00029457
1	79983057	79987687	1	80178426	80182771	3575	1157	4	4.68075e-06	0.00463887
1	80237658	80240313	1	80249031	80253173	226	404	4	1.16503e-12	5.98981e-09
1	80240728	80244181	1	80257848	80260110	294	935	4	9.67785e-11	3.48864e-07
1	80555527	80560857	1	80599890	80602506	1103	373	3	1.88026e-07	0.000321551
1	80849207	80860146	1	80943447	80947839	2361	1814	4	5.36959e-06	0.00513765
1	80943447	80947839	1	80970199	80977116	1814	1426	4	7.38309e-07	0.00105323
1	80970199	80977116	1	81306208	81312956	1426	827	3	4.38621e-06	0.00441923
1	81306208	81312956	1	81319029	81321914	827	671	4	1.61522e-09	4.58818e-06
1	81335345	81340135	1	81357292	81362918	958	1334	4	4.50204e-08	9.08672e-05
1	81612328	81618625	1	81672808	81677281	1902	1318	7	7.88312e-13	4.16423e-09
1	81672808	81677281	1	81696509	81703230	1318	553	3	1.04232e-06	0.00141033
1	81793280	81801997	1	82028533	82031666	2469	1024	6	9.16171e-11	3.31487e-07
1	81802485	81808444	1	82028533	82031666	1479	1024	6	4.30956e-12	2.00282e-08
1	82028533	82031666	1	82097936	82104318	1024	3198	5	3.09344e-08	6.5066e-05
1	82028533	82031666	1	82272804	82280238	1024	1549	3	1.05995e-05	0.00833259
1	82272804	82280238	1	82293359	82296752	1549	360	5	4.591e-12	2.1256e-08
1	82473157	82475897	1	82566046	82576527	450	2705	10	1.9486e-22	4.40176e-18
1	82522686	82527975	1	82566046	82576527	844	2705	10	1.07361e-19	1.6615e-15
1	82552955	82554706	1	82566046	82576527	185	2705	3	3.35588e-07	0.000533282
1	82554748	82557091	1	82566046	82576527	531	2705	4	7.1417e-08	0.000137021
1	82566046	82576527	1	82709048	82714371	2705	1671	5	1.51435e-07	0.000265713
1	82566046	82576527	1	82826870	82832277	2705	1480	6	1.40572e-09	4.03777e-06
1	82709048	82714371	1	82826870	82832277	1671	1480	5	7.72918e-09	1.8807e-05
1	83262792	83266283	1	83409451	83412222	917	864	4	6.69798e-09	1.65484e-05
1	83409451	83412222	1	83544148	83548570	864	850	4	4.94797e-09	1.26844e-05
1	83646058	83651759	1	83657907	83660064	1558	150	4	4.97354e-11	1.8942e-07
1	83660595	83663258	1	83789882	83794226	257	1185	4	1.45478e-10	5.06147e-07
1	84024647	84033586	1	84033870	84041497	1945	2691	8	2.13886e-12	1.04805e-08
1	84033870	84041497	1	84156903	84160699	2691	1523	4	4.51805e-06	0.00451708
1	84033870	84041497	1	84223837	84233205	2691	3175	5	3.36632e-06	0.00361814
1	84156903	84160699	1	84223837	84233205	1523	3175	4	8.62858e-06	0.00722426
1	84332050	84335803	1	84356768	84361517	932	1399	3	5.91624e-06	0.00551762
1	84580887	84588427	1	84664025	84667806	2901	1053	11	1.3693e-20	2.41662e-16
1	84664025	84667806	1	85066638	85072357	1053	1497	3	1.04056e-05	0.00822674
1	85066638	85072357	1	85169716	85175976	1497	1135	3	1.30031e-05	0.00959894
1	85466166	85473500	1	85552458	85561981	1648	1903	6	3.30602e-10	1.08179e-06
1	86000786	86008017	1	86060980	86066838	1418	2516	6	7.102e-10	2.17162e-06
1	86000786	86008017	1	86128697	86138329	1418	2778	4	3.86755e-06	0.00401826
1	86060980	86066838	1	86128697	86138329	2516	2778	6	3.74709e-08	7.72065e-05
1	86060980	86066838	1	86148957	86155020	2516	1132	5	1.55335e-08	3.5072e-05
1	86128697	86138329	1	86148957	86155020	2778	1132	19	9.01962e-39	9.68983e-34
1	86128697	86138329	1	86260510	86268185	2778	1890	5	3.15591e-07	0.00050533
1	86148957	86155020	1	86257051	86259362	1132	411	4	7.96618e-10	2.40837e-06
1	86156451	86158484	1	209341129	209343538	559	260	3	8.28002e-09	1.99737e-05
1	86325010	86329087	1	86351190	86355950	1490	1734	6	1.04423e-10	3.73942e-07
1	86325010	86329087	1	86459576	86463770	1490	564	3	1.59483e-06	0.00199739
1	86351190	86355950	1	217999266	218005983	1734	1585	4	9.38032e-07	0.00128975
1	86637032	86642160	1	86733156	86737197	1227	1620	7	1.56666e-13	9.3173e-10
1	86733156	86737197	1	86769573	86773522	1620	928	4	8.58718e-08	0.000161222
1	87745183	87749279	1	87834515	87841614	1111	2446	4	8.96608e-07	0.00124223
1	87834515	87841614	1	88014134	88022127	2446	2393	9	8.48848e-14	5.28116e-10
1	88014134	88022127	1	88026751	88034188	2393	1242	11	1.01857e-20	1.83621e-16
1	88195555	88199769	1	88438008	88457816	1077	2895	4	1.54152e-06	0.00194366
1	88438008	88457816	1	88460702	88462428	2895	112	3	9.06229e-08	0.000168991
1	88438008	88457816	1	88463275	88469883	2895	1507	5	1.27229e-07	0.000227694
1	88438008	88457816	1	88692126	88694568	2895	971	5	1.45467e-08	3.30701e-05
1	89924742	89935096	1	89947202	89952893	1988	1116	5	4.50963e-09	1.16447e-05
1	89924742	89935096	1	89955928	89963753	1988	1273	4	6.77004e-07	0.000977394
1	90293927	90298690	1	90314781	90319400	508	2697	5	4.08483e-10	1.3136e-06
1	90314781	90319400	1	90440895	90447723	2697	1901	12	4.27377e-20	7.01964e-16
1	90440895	90447723	1	90493519	90499016	1901	1352	4	7.19712e-07	0.00103068
1	90928707	90938269	1	90962170	90969243	1680	3082	4	1.12682e-05	0.00869591
1	90962170	90969243	1	91134603	91147064	3082	2970	14	1.21374e-20	2.1565e-16
1	91134603	91147064	1	91249933	91256954	2970	1950	13	2.04425e-21	4.03135e-17
1	91362454	91364640	1	91420725	91424730	256	1345	3	1.10007e-07	0.000200326
1	91955046	91956600	1	91988943	91993416	123	1165	4	6.97099e-12	3.11136e-08
1	92227506	92233429	1	92551533	92561537	1060	1882	5	2.66126e-09	7.20828e-06
1	92551533	92561537	1	92733088	92739273	1882	2267	12	4.78471e-21	8.95766e-17
1	93132795	93138053	1	93192598	93196902	1285	621	3	1.36686e-06	0.00176363
1	94199821	94204712	1	304522031	304533915	1202	2758	4	1.96316e-06	0.0023728
1	94573519	94577838	1	300778311	300782650	747	1420	3	3.19777e-06	0.00348031
1	95219124	95222899	1	95769584	95772821	1351	1226	3	1.20552e-05	0.00911217
1	96080678	96088644	1	96143828	96147987	1874	781	3	8.34177e-06	0.0070567
1	96293053	96296587	1	96407315	96412011	1070	805	4	9.34778e-09	2.22806e-05
1	96572315	96577201	1	96700266	96704724	1961	1866	4	2.89645e-06	0.00322764
1	96700266	96704724	1	96900453	96907038	1866	2338	5	1.27276e-07	0.000227734
1	96900453	96907038	1	97042269	97048900	2338	1193	5	1.40124e-08	3.20133e-05
1	97102970	97107497	1	97113436	97117164	1790	610	4	2.4024e-08	5.1914e-05
1	97310545	97317230	1	97321167	97327541	1656	1689	4	1.00523e-06	0.0013682
1	97321167	97327541	1	97335465	97339812	1689	708	5	2.08352e-10	7.05116e-07
1	97321167	97327541	1	97415482	97420804	1689	2887	4	8.91651e-06	0.00738469
1	97770455	97773328	1	302425641	302432977	909	1593	3	8.083e-06	0.00689589
1	97778067	97780875	1	284701051	284705575	881	1062	3	2.19943e-06	0.00259571
1	98585834	98600577	1	98887915	98894712	2527	931	6	5.96298e-11	2.23861e-07
1	98887915	98894712	1	98959559	98963583	931	1680	3	1.01655e-05	0.00809231
1	101086452	101090760	1	101175977	101178497	2073	669	3	7.1039e-06	0.0062898
1	103279144	103287097	1	103360207	103364256	1948	670	4	4.88871e-08	9.77744e-05
1	104116936	104122646	1	104415538	104419282	1804	1217	4	3.85872e-07	0.000601956
1	105034770	105035914	1	105180904	105187719	57	1589	3	1.93059e-09	5.39526e-06
1	105036018	105041947	1	105180904	105187719	1054	1589	3	1.2458e-05	0.00931796
1	105528173	105530531	1	105551529	105555717	555	2080	3	4.11161e-06	0.00420795
1	107761319	107767051	1	107864466	107868517	2219	1645	4	2.86846e-06	0.0032036
1	107761319	107767051	1	107999766	108006200	2219	1020	4	4.3514e-07	0.000668374
1	107992943	107997883	1	107999766	108006200	568	1020	4	1.91775e-09	5.36344e-06
1	107992943	107997883	1	108193581	108198706	568	1700	3	2.41437e-06	0.00279452
1	107999766	108006200	1	108193581	108198706	1020	1700	3	1.38111e-05	0.00997012
1	108200637	108209998	1	108282061	108289825	1570	2458	4	3.5685e-06	0.00378393
1	108282061	108289825	1	108424753	108428497	2458	1156	4	1.06926e-06	0.00144102
1	108482213	108486841	1	202883606	202889671	1014	1176	3	4.53457e-06	0.00452919
1	108589412	108596399	1	108617777	108620608	1294	944	3	4.87175e-06	0.00477692
1	108589412	108596399	1	108663204	108666695	1294	1000	3	5.78426e-06	0.00542603
1	108713535	108727357	1	109044902	109050271	3232	1861	6	1.55224e-08	3.50512e-05
1	109044902	109050271	1	109410086	109415263	1861	1086	4	2.77948e-07	0.000452385
1	109337070	109339922	1	109468079	109474036	606	1961	3	4.48406e-06	0.00449136
1	109410086	109415263	1	109468079	109474036	1086	1961	6	3.29855e-11	1.29509e-07
1	109410086	109415263	1	159401795	159419019	1086	1409	3	9.52584e-06	0.00773472
1	109417584	109422890	1	109468079	109474036	1912	1961	12	1.0235e-21	2.10605e-17
1	109417584	109422890	1	109741313	109746702	1912	1830	4	2.42892e-06	0.00280854
1	109741313	109746702	1	110296190	110300687	1830	2168	4	3.97867e-06	0.00410441
1	109843261	109848650	1	109854172	109870738	1934	1494	12	4.53408e-23	1.0909e-18
1	109893982	109896214	1	109909538	109912713	527	825	5	1.3303e-12	6.76426e-09
1	110215030	110217666	1	110296190	110300687	581	2168	3	5.33227e-06	0.00511419
1	110296190	110300687	1	110346725	110348936	2168	538	3	4.23957e-06	0.00430931
1	111871495	111875420	1	111887671	111889991	1129	212	3	3.69178e-08	7.62247e-05
1	113272212	113274722	1	113433417	113438118	452	1095	6	5.24924e-15	3.97036e-11
1	113397464	113402760	1	113433417	113438118	1337	1095	10	1.28011e-21	2.59364e-17
1	113695643	113704726	1	113768972	113774151	1963	2064	5	8.84779e-08	0.000165492
1	114072367	114074756	1	114093786	114096669	520	220	4	2.87745e-12	1.3771e-08
1	114809902	114812627	1	114870585	114874704	586	814	3	2.93251e-07	0.000474202
1	116002096	116004239	1	116018795	116021942	662	1280	3	1.63554e-06	0.00204233
1	117618993	117625912	1	117647968	117660724	2048	1083	5	4.50279e-09	1.16303e-05
1	117646582	117647580	1	117671194	117693669	64	2041	4	4.60761e-12	2.13169e-08
1	117647968	117660724	1	117665718	117671070	1083	528	5	5.23554e-12	2.39166e-08
1	117647968	117660724	1	117671194	117693669	1083	2041	13	7.75698e-27	2.90149e-22
1	117665718	117671070	1	117671194	117693669	528	2041	9	2.17427e-20	3.72693e-16
1	117726117	117728913	1	117872064	117875194	694	842	3	5.38521e-07	0.000802368
1	117831149	117833947	1	117872064	117875194	1058	842	5	4.80507e-11	1.83561e-07
1	118850377	118855975	1	118871619	118880695	515	1928	5	8.22116e-11	3.00635e-07
1	118871619	118880695	1	119481204	119490623	1928	749	3	8.01444e-06	0.00685671
1	120675919	120685278	1	120739632	120743210	784	988	3	1.25107e-06	0.00164069
1	120785384	120795443	1	120799022	120805785	1754	637	12	4.95708e-28	2.15523e-23
1	121005080	121009053	1	121171177	121174969	709	919	3	7.45912e-07	0.0010625
1	121171177	121174969	1	121351817	121355199	919	1211	3	3.69093e-06	0.00387942
1	123385521	123401219	1	123403526	123411899	1478	755	4	2.62239e-08	5.61946e-05
1	123385521	123401219	1	123416004	123439456	1478	2347	9	8.00223e-16	6.89994e-12
1	123403526	123411899	1	123416004	123439456	755	2347	10	8.5425e-21	1.55516e-16
1	123416004	123439456	1	125670428	125679510	2347	1728	4	4.33668e-06	0.0043839
1	125175775	125178208	1	125229087	125231686	851	936	4	6.84238e-09	1.68601e-05
1	125664090	125670233	1	125670428	125679510	505	1728	4	9.82295e-09	2.32823e-05
1	126727574	126729187	1	126763015	126765576	222	603	3	6.46084e-09	1.60504e-05
1	129233661	129239600	1	129254718	129266202	597	1076	3	7.14663e-07	0.00102464
1	129245305	129250159	1	129254718	129266202	460	1076	3	3.27354e-07	0.000521859
1	129254718	129266202	1	129270915	129275925	1076	1420	4	9.16099e-08	0.000170539
1	135217261	135222826	1	135241438	135246541	495	1275	4	2.69675e-09	7.29799e-06
1	135223705	135228561	1	135241438	135246541	435	1275	3	4.60089e-07	0.000701563
1	136546562	136548392	1	136561660	136564487	374	831	4	1.5859e-10	5.48256e-07
1	140848261	140852505	1	140876728	140887224	1787	1746	8	3.55244e-14	2.33519e-10
1	142029785	142033088	1	142191867	142196181	901	1273	3	4.03793e-06	0.00415023
1	142962977	142966714	1	143132687	143135403	767	556	4	5.63478e-10	1.76175e-06
1	143282102	143285696	1	143316599	143323809	1146	1697	4	2.38663e-07	0.000396442
1	143488244	143492131	1	143495817	143503019	450	554	3	4.19074e-08	8.53297e-05
1	143495817	143503019	1	143505854	143512047	554	1280	4	4.29677e-09	1.11464e-05
1	143505854	143512047	1	143570722	143573442	1280	962	3	4.98948e-06	0.00486111
1	143749028	143753264	1	143970193	143977283	1190	1762	4	3.21612e-07	0.000514169
1	144848070	144851949	1	144864710	144876926	322	1216	3	1.61977e-07	0.000281872
1	144857919	144861364	1	299202484	299206918	295	1254	3	1.36547e-07	0.000242097
1	146518968	146520466	1	146561012	146563149	127	409	3	3.73308e-10	1.20869e-06
1	146598060	146600510	1	146614125	146622566	360	762	3	5.57967e-08	0.000109928
1	146614125	146622566	1	146630797	146634018	762	940	5	1.61683e-11	6.75905e-08
1	147206966	147210770	1	147213417	147224517	321	2283	3	1.05634e-06	0.00142642
1	147213417	147224517	1	147282635	147285240	2283	526	7	4.59389e-15	3.50769e-11
1	147514098	147522867	1	147538752	147539665	1772	61	3	3.29276e-09	8.7608e-06
1	147523269	147528314	1	147637450	147643042	418	1860	3	1.26264e-06	0.00165257
1	148408440	148410897	1	148421412	148427214	459	1640	6	6.49401e-14	4.11653e-10
1	148686734	148692868	1	148775770	148778412	1122	227	4	7.09948e-11	2.62684e-07
1	148775770	148778412	1	148804870	148809054	227	2214	4	1.07389e-09	3.16885e-06
1	148804870	148809054	1	148828088	148835059	2214	2254	4	9.76154e-06	0.00786904
1	150126735	150134223	1	150286424	150296072	2300	1697	4	3.7313e-06	0.0039099
1	150215015	150217921	1	150286424	150296072	908	1697	3	9.72343e-06	0.00784757
1	150430458	150432979	1	150481648	150486696	601	1280	8	4.9291e-19	7.02238e-15
1	151023645	151031067	1	151219416	151227551	1676	1064	4	1.69203e-07	0.000292584
1	151219416	151227551	1	151463356	151473001	1064	1508	3	1.09681e-05	0.00853291
1	152398252	152411411	1	152628644	152638196	3044	1712	4	1.15559e-05	0.00885065
1	152628644	152638196	1	152640373	152646622	1712	564	5	7.16098e-11	2.64748e-07
1	152628644	152638196	1	152664566	152674695	1712	1404	4	5.52322e-07	0.000820272
1	152816033	152820218	1	152851138	152855413	1090	1463	4	1.08573e-07	0.000198105
1	156206915	156213673	1	156219689	156223719	1439	500	6	4.96228e-14	3.19266e-10
1	156874754	156881572	1	157121515	157126498	1666	1158	4	2.31198e-07	0.000385324
1	157506834	157516681	1	157564327	157570365	913	2443	4	4.10467e-07	0.000635442
1	158116111	158122027	1	158212192	158215768	785	1037	4	7.46173e-09	1.82116e-05
1	158116111	158122027	1	158389308	158393564	785	2310	4	1.80624e-07	0.000310241
1	158389308	158393564	1	158433095	158447166	2310	3133	9	5.57005e-13	3.01652e-09
1	158942054	158946653	1	158954169	158959369	1308	1479	12	3.69876e-25	1.13343e-20
1	158942054	158946653	1	159017427	159030946	1308	3615	4	7.90312e-06	0.00679166
1	158954169	158959369	1	159017427	159030946	1479	3615	17	4.1157e-30	2.20435e-25
1	159017427	159030946	1	159063833	159070540	3615	1863	6	3.01311e-08	6.35938e-05
1	159111600	159114559	1	221453072	221458854	958	1218	3	4.25024e-06	0.00431731
1	159575610	159583252	1	159716044	159717730	1696	587	3	2.64502e-06	0.00300616
1	159716044	159717730	1	159733186	159739799	587	1151	3	8.31093e-07	0.00116572
1	159716044	159717730	1	197045410	197053481	587	2682	3	1.03524e-05	0.00819346
1	159733186	159739799	1	159885240	159890280	1151	642	3	1.08645e-06	0.00146035
1	162242392	162243438	1	162274756	162281861	74	1307	3	2.37887e-09	6.51599e-06
1	162274756	162281861	1	164025031	164030523	1307	447	3	5.37594e-07	0.000801491
1	162453798	162459100	1	162464167	162467604	2223	432	6	2.78822e-13	1.60351e-09
1	163149628	163152855	1	163159320	163163652	544	1316	5	1.60902e-11	6.72966e-08
1	163159320	163163652	1	163238284	163242141	1316	1244	3	1.16443e-05	0.00889732
1	163636784	163641232	1	163695988	163699538	1826	1258	8	3.10535e-15	2.44174e-11
1	163636784	163641232	1	163873633	163878832	1826	2000	6	8.16207e-10	2.46396e-06
1	164015680	164022242	1	164025031	164030523	1628	447	3	1.03659e-06	0.00140424
1	164015680	164022242	1	164034178	164042810	1628	2420	5	7.70756e-08	0.000146478
1	164025031	164030523	1	164034178	164042810	447	2420	6	5.69032e-13	3.07714e-09
1	164034178	164042810	1	164148596	164153575	2420	923	4	4.12821e-07	0.000638444
1	164148596	164153575	1	164195319	164206331	923	2911	7	1.27209e-12	6.50047e-09
1	165739737	165746754	1	166008658	166014982	3616	2860	9	1.29506e-11	5.52021e-08
1	166008658	166014982	1	166141059	166149158	2860	2083	6	1.46767e-08	3.33248e-05
1	166127525	166133816	1	166141059	166149158	1830	2083	6	1.05217e-09	3.11074e-06
1	166127525	166133816	1	255169687	255174325	1830	1257	4	4.64137e-07	0.000706861
1	166141059	166149158	1	166286734	166291114	2083	1329	6	1.57411e-10	5.44689e-07
1	166193718	166198135	1	166286734	166291114	1505	1329	5	2.69753e-09	7.29903e-06
1	166283493	166285537	1	166621385	166632895	146	3541	3	3.68401e-07	0.000578314
1	166741220	166745426	1	166756521	166764115	319	700	3	3.00818e-08	6.35115e-05
1	166746041	166749414	1	166756521	166764115	937	700	3	7.60823e-07	0.00108101
1	166764573	166767738	1	166810187	166814202	1118	941	4	2.07496e-08	4.56227e-05
1	167085906	167095391	1	167106035	167108278	3697	653	4	5.60257e-07	0.000830523
1	168020902	168036633	1	168041818	168052104	2519	1071	17	3.70976e-35	3.11587e-30
1	168020902	168036633	1	168063127	168071980	2519	792	4	2.63747e-07	0.000432203
1	168020902	168036633	1	168074515	168087451	2519	1368	5	3.98322e-08	8.15262e-05
1	168041818	168052104	1	168063127	168071980	1071	792	7	4.07396e-16	3.71381e-12
1	168041818	168052104	1	168074515	168087451	1071	1368	5	5.73937e-10	1.79082e-06
1	168063127	168071980	1	168074515	168087451	792	1368	4	2.33217e-08	5.05323e-05
1	168389988	168395853	1	168396055	168405997	1579	1721	5	1.23247e-08	2.85516e-05
1	168389988	168395853	1	168452835	168458725	1579	1522	4	5.51969e-07	0.000819939
1	168396055	168405997	1	168486352	168490297	1721	1772	5	2.17991e-08	4.76748e-05
1	168396055	168405997	1	168490346	168498823	1721	2229	7	1.51212e-11	6.36034e-08
1	168452835	168458725	1	168486352	168490297	1522	1772	7	1.31132e-12	6.6788e-09
1	168452835	168458725	1	168490346	168498823	1522	2229	4	2.1508e-06	0.00255153
1	168458927	168460170	1	168486352	168490297	79	1772	7	1.08662e-21	2.23097e-17
1	168458927	168460170	1	168490346	168498823	79	2229	3	1.43872e-08	3.27722e-05
1	168642237	168647531	1	168703129	168708991	1984	1711	9	6.60083e-16	5.79432e-12
1	168642237	168647531	1	168740779	168745375	1984	1629	6	3.95272e-10	1.27378e-06
1	168703129	168708991	1	168740779	168745375	1711	1629	8	1.44875e-14	1.00981e-10
1	169036660	169041913	1	169228149	169233759	820	1715	4	6.58394e-08	0.000127511
1	169228149	169233759	1	169239791	169242418	1715	518	7	5.58835e-16	4.96928e-12
1	169228149	169233759	1	169288186	169292770	1715	2325	4	4.05748e-06	0.00416385
1	169597388	169602976	1	169604881	169615785	446	2998	4	5.36363e-08	0.000106102
1	170168122	170176400	1	170183312	170189977	900	888	4	6.93427e-09	1.70614e-05
1	170397096	170399090	1	170448913	170452259	248	1544	3	1.51173e-07	0.000265354
1	172153059	172155848	1	172178583	172180191	517	103	11	3.67862e-40	4.35729e-35
1	172153059	172155848	1	172351546	172357801	517	1689	3	1.78774e-06	0.0021964
1	172153059	172155848	1	172560442	172568543	517	1450	3	1.13347e-06	0.00151321
1	172178583	172180191	1	172450154	172458520	103	2530	3	4.69821e-08	9.44243e-05
1	172351546	172357801	1	172424036	172426365	1689	362	3	6.15234e-07	0.000899819
1	172351546	172357801	1	172450154	172458520	1689	2530	4	5.32186e-06	0.00510685
1	172384609	172386839	1	172450154	172458520	438	2530	3	3.63581e-06	0.00383701
1	172412763	172416267	1	172450154	172458520	1245	2530	17	5.20201e-34	4.02188e-29
1	172424036	172426365	1	172450154	172458520	362	2530	5	5.4599e-11	2.06329e-07
1	172450154	172458520	1	172560442	172568543	2530	1450	9	1.31895e-15	1.09881e-11
1	172560442	172568543	1	172711125	172717277	1450	1231	4	1.69873e-07	0.000293659
1	172694550	172697641	1	172711125	172717277	573	1231	3	9.45196e-07	0.00129796
1	172711125	172717277	1	172718630	172726360	1231	1954	5	6.73383e-09	1.66239e-05
1	172718630	172726360	1	172830379	172840151	1954	1446	6	1.77809e-10	6.09002e-07
1	173164635	173168184	1	173174220	173191161	374	2508	4	1.30556e-08	3.00276e-05
1	173439895	173444117	1	173657633	173659845	1937	438	3	1.63911e-06	0.00204562
1	173935637	173942242	1	173946387	173949277	788	886	3	9.17126e-07	0.00126562
1	173935637	173942242	1	174041896	174047378	788	1363	3	3.31917e-06	0.00357807
1	174050636	174053500	1	174111733	174116293	801	1710	5	4.09993e-10	1.31777e-06
1	174050636	174053500	1	174126625	174132498	801	1188	3	2.31316e-06	0.00269977
1	174111733	174116293	1	174126625	174132498	1710	1188	4	2.83725e-07	0.000460531
1	174741999	174754402	1	174810530	174817327	2571	1531	7	1.80642e-11	7.48411e-08
1	174741999	174754402	1	174833153	174840759	2571	1015	6	1.10597e-10	3.94216e-07
1	174741999	174754402	1	230715453	230722796	2571	649	3	1.23084e-05	0.00923934
1	174810530	174817327	1	174833153	174840759	1531	1015	5	7.6912e-10	2.33479e-06
1	174810530	174817327	1	174841630	174845410	1531	1032	4	1.04648e-07	0.000191873
1	174833153	174840759	1	174872051	174877580	1015	1476	6	4.03857e-12	1.88542e-08
1	174872051	174877580	1	175147903	175154789	1476	1860	4	9.33919e-07	0.00128505
1	174881676	174885905	1	175147903	175154789	1231	1860	5	5.27415e-09	1.34034e-05
1	175147903	175154789	1	175156050	175164075	1860	2233	14	2.07934e-25	6.50121e-21
1	175166149	175176967	1	175202339	175204513	2850	254	3	1.01609e-06	0.00138145
1	175166149	175176967	1	175257473	175262538	2850	1520	5	1.22886e-07	0.000220862
1	175166149	175176967	1	175265283	175270532	2850	1494	7	3.10995e-11	1.22817e-07
1	175603733	175613260	1	175629973	175634836	1696	696	3	4.39706e-06	0.00442713
1	175806259	175811831	1	175834385	175839096	1083	1000	5	1.27352e-10	4.48658e-07
1	175806259	175811831	1	175968536	175978837	1083	3052	4	1.9398e-06	0.00234902
1	175968536	175978837	1	175980074	175987427	3052	1658	8	1.63693e-12	8.20375e-09
1	175968536	175978837	1	175992153	175997169	3052	1068	8	5.00597e-14	3.21965e-10
1	175980074	175987427	1	175992153	175997169	1658	1068	7	6.9929e-14	4.39956e-10
1	176343595	176346882	1	176352507	176360933	742	1526	3	3.88471e-06	0.00403209
1	177145369	177147620	1	177157695	177164135	418	1975	5	3.26364e-11	1.28337e-07
1	177576613	177585024	1	177785807	177790609	1498	960	3	7.91933e-06	0.00680116
1	177770972	177773446	1	177821847	177830452	608	2185	3	6.24894e-06	0.00574037
1	177785807	177790609	1	177821847	177830452	960	2185	7	2.27436e-13	1.32239e-09
1	177975712	177993681	1	178020649	178026928	3035	2089	7	4.84114e-10	1.5336e-06
1	178715935	178719601	1	178796779	178806207	1533	3444	6	7.20445e-09	1.7651e-05
1	178796779	178806207	1	178833203	178835743	3444	907	5	2.44819e-08	5.28047e-05
1	178796779	178806207	1	178915719	178924815	3444	2350	11	5.67885e-16	5.04491e-12
1	178796779	178806207	1	178993624	179003258	3444	2501	6	1.26834e-07	0.000227097
1	178915719	178924815	1	178993624	179003258	2350	2501	11	1.76006e-17	1.96037e-13
1	178993624	179003258	1	179004184	179016115	2501	4037	16	1.26505e-23	3.33462e-19
1	179579458	179581695	1	179599781	179601602	442	307	4	5.72608e-12	2.60095e-08
1	180195539	180200364	1	180210422	180217545	935	626	4	1.9984e-09	5.56748e-06
1	180276208	180279156	1	180290962	180296734	583	1716	3	2.68379e-06	0.00303923
1	180290962	180296734	1	180368828	180373168	1716	731	4	4.177e-08	8.50969e-05
1	180290962	180296734	1	180390106	180394611	1716	369	3	6.83215e-07	0.00098521
1	181558392	181561192	1	181573914	181591196	216	6270	18	3.39018e-43	5.13475e-38
1	181573914	181591196	1	181856681	181861593	6270	1741	8	6.76759e-10	2.07646e-06
1	181630171	181636855	1	181714088	181720735	2259	1749	7	1.85492e-11	7.66784e-08
1	181630171	181636855	1	181835262	181837527	2259	764	3	1.36127e-05	0.00987657
1	181714088	181720735	1	181835262	181837527	1749	764	5	3.62369e-10	1.17533e-06
1	181831472	181833074	1	181856681	181861593	101	1741	3	1.44416e-08	3.28716e-05
1	181950750	181956504	1	181967397	181975944	1423	1877	12	1.76861e-23	4.57071e-19
1	181950750	181956504	1	181976396	181982111	1423	1858	7	1.14195e-12	5.87914e-09
1	181967397	181975944	1	182002928	182007554	1877	1515	4	1.07303e-06	0.00144473
1	181982209	181984870	1	300053695	300063879	1035	2170	4	4.22049e-07	0.000650972
1	182291966	182295511	1	182328397	182340948	1993	2278	7	4.85076e-11	1.85191e-07
1	182291966	182295511	1	182594526	182598023	1993	1405	4	1.00965e-06	0.0013734
1	182378386	182388790	1	182479311	182484315	2811	1287	15	1.81669e-28	8.32975e-24
1	182378386	182388790	1	182485553	182492860	2811	1583	4	6.2356e-06	0.00573043
1	182479311	182484315	1	182575980	182582131	1287	2432	4	1.56592e-06	0.00196744
1	182485553	182492860	1	182575980	182582131	1583	2432	4	3.53525e-06	0.00375687
1	182575980	182582131	1	182594526	182598023	2432	1405	13	2.22069e-24	6.36188e-20
1	182575980	182582131	1	182655906	182666601	2432	2948	17	5.93672e-28	2.53933e-23
1	182594526	182598023	1	182655906	182666601	1405	2948	4	4.7084e-06	0.00465749
1	182655906	182666601	1	182703167	182706295	2948	1212	6	7.15813e-10	2.18698e-06
1	182655906	182666601	1	182800675	182809638	2948	3221	11	3.19857e-15	2.50863e-11
1	182703167	182706295	1	182715398	182718525	1212	619	5	2.03529e-11	8.31856e-08
1	184085970	184093737	1	184096413	184108606	1792	1056	7	1.11103e-13	6.8092e-10
1	184085970	184093737	1	184108639	184117021	1792	3644	5	9.14678e-07	0.00126338
1	184093939	184096354	1	184108639	184117021	188	3644	3	8.58476e-07	0.00119838
1	184096413	184108606	1	184108639	184117021	1056	3644	4	3.52521e-06	0.00374836
1	184096413	184108606	1	184280195	184287151	1056	1490	4	1.02939e-07	0.000189259
1	184108639	184117021	1	184207415	184209478	3644	194	3	9.43399e-07	0.00129588
1	184227838	184231853	1	184280195	184287151	1222	1490	5	1.69151e-09	4.78431e-06
1	184227838	184231853	1	184288061	184298138	1222	2174	4	8.20078e-07	0.00115314
1	184280195	184287151	1	184288061	184298138	1490	2174	5	2.93609e-08	6.216e-05
1	184280195	184287151	1	184357577	184362724	1490	2039	6	2.73707e-10	9.06586e-07
1	184288061	184298138	1	184357577	184362724	2174	2039	4	6.14411e-06	0.00566806
1	184288061	184298138	1	184396558	184400200	2174	1269	4	9.5191e-07	0.00130555
1	184288061	184298138	1	184429669	184435765	2174	540	4	3.20269e-08	6.70816e-05
1	184357577	184362724	1	184396558	184400200	2039	1269	10	3.77479e-19	5.45781e-15
1	184544574	184552285	1	184628147	184635715	1596	1313	4	3.20902e-07	0.000513122
1	184853561	184856254	1	184896787	184905674	613	2449	4	8.52178e-08	0.000160189
1	184853561	184856254	1	184921728	184929794	613	1947	3	4.54231e-06	0.00453484
1	184858374	184862723	1	184896787	184905674	1632	2449	7	2.00838e-11	8.21949e-08
1	184896787	184905674	1	184921728	184929794	2449	1947	6	3.95401e-09	1.03268e-05
1	185103951	185106118	1	185119451	185123870	191	1676	5	2.80717e-13	1.6119e-09
1	185318398	185320664	1	185331026	185336027	658	1787	4	3.22764e-08	6.75355e-05
1	185318398	185320664	1	185471848	185480349	658	2873	4	2.12817e-07	0.000357983
1	185331026	185336027	1	185471848	185480349	1787	2873	6	6.1139e-09	1.52976e-05
1	185471848	185480349	1	185837717	185854363	2873	4487	8	2.45939e-09	6.71563e-06
1	185557419	185558682	1	185571057	185573910	101	845	3	1.6509e-09	4.68306e-06
1	185571057	185573910	1	185588382	185593156	845	1571	5	3.50946e-10	1.14109e-06
1	185588382	185593156	1	185699234	185703047	1571	1386	8	2.02839e-15	1.64499e-11
1	185588382	185593156	1	185837717	185854363	1571	4487	10	7.81823e-15	5.73049e-11
1	185633842	185636261	1	185699234	185703047	724	1386	3	2.7097e-06	0.00306332
1	185699234	185703047	1	185837717	185854363	1386	4487	6	1.88558e-08	4.17817e-05
1	185699234	185703047	1	259164036	259168705	1386	975	3	6.58126e-06	0.00595684
1	185837717	185854363	1	185867804	185870583	4487	245	7	2.3797e-15	1.90521e-11
1	185837717	185854363	1	185870819	185883378	4487	2711	13	2.78009e-17	2.9832e-13
1	185837717	185854363	1	185909599	185921418	4487	2826	6	1.18414e-06	0.00156923
1	185870819	185883378	1	185909599	185921418	2711	2826	26	5.70379e-46	1.13328e-40
1	185909599	185921418	1	185959317	185961391	2826	644	5	1.68074e-09	4.75771e-06
1	185959317	185961391	1	185977360	185982777	644	1255	3	1.42002e-06	0.00181863
1	185977360	185982777	1	186051379	186058476	1255	1210	4	8.94057e-08	0.000166991
1	186051379	186058476	1	186065423	186072673	1210	604	3	1.05109e-06	0.00142067
1	186194166	186201115	1	186375650	186381694	1261	2174	4	9.28431e-07	0.00127836
1	186375650	186381694	1	186728319	186732923	2174	1099	5	6.51011e-09	1.61555e-05
1	186771389	186777576	1	186791200	186794998	1462	1131	3	1.19943e-05	0.00907787
1	188720849	188723279	1	188762314	188763201	251	163	3	1.82572e-10	6.23697e-07
1	189260676	189262607	1	189289662	189295327	252	1655	3	1.95269e-07	0.00033251
1	189289662	189295327	1	189572837	189579731	1655	2357	4	3.72272e-06	0.00390325
1	189498496	189502959	1	189572837	189579731	662	2357	3	1.00855e-05	0.00804866
1	189572837	189579731	1	189591755	189595880	2357	1914	6	2.85088e-09	7.68247e-06
1	189580012	189588114	1	189591755	189595880	1626	1914	5	2.40984e-08	5.20505e-05
1	189776515	189782525	1	189808138	189812368	1540	1296	4	2.64531e-07	0.000433379
1	189864400	189869764	1	190079372	190083577	1911	1020	9	4.56046e-18	5.64802e-14
1	190079372	190083577	1	190175221	190184750	1020	2502	10	3.27608e-19	4.76658e-15
1	190079372	190083577	1	190215088	190220066	1020	1346	3	6.89912e-06	0.00616009
1	190175221	190184750	1	190215088	190220066	2502	1346	12	2.82631e-22	6.24697e-18
1	190175221	190184750	1	190263534	190271386	2502	2164	4	1.34132e-05	0.0097764
1	190215088	190220066	1	190231460	190236515	1346	2778	15	2.98172e-28	1.34381e-23
1	190215088	190220066	1	190263534	190271386	1346	2164	5	1.73671e-08	3.87431e-05
1	190225981	190228779	1	190263534	190271386	203	2164	5	1.36891e-12	6.94338e-09
1	190225981	190228779	1	190315158	190322774	203	1809	3	1.33066e-07	0.000236878
1	190231460	190236515	1	190263534	190271386	2778	2164	7	3.35913e-10	1.09565e-06
1	190263534	190271386	1	190285808	190293235	2164	2589	6	1.02295e-08	2.41623e-05
1	190272925	190277987	1	190285808	190293235	1174	2589	9	2.44829e-16	2.3011e-12
1	190285808	190293235	1	190315158	190322774	2589	1809	4	7.61836e-06	0.0066168
1	190315158	190322774	1	190382222	190388082	1809	1595	4	1.1365e-06	0.00151648
1	190619649	190622036	1	190649334	190654684	544	2682	6	3.42038e-12	1.61931e-08
1	190696755	190699436	1	190793922	190796594	1074	310	3	9.96244e-08	0.000183884
1	190909690	190917539	1	190930475	190949100	1463	1798	7	1.10223e-12	5.6923e-09
1	190920164	190926990	1	190930475	190949100	654	1798	4	3.22803e-08	6.7536e-05
1	190930475	190949100	1	190949138	190953182	1798	396	5	1.55829e-11	6.5352e-08
1	190976543	190979508	1	191117297	191122918	255	841	3	2.66074e-08	5.68977e-05
1	191077996	191085752	1	191117297	191122918	1493	841	5	2.65977e-10	8.82516e-07
1	191117297	191122918	1	191369320	191376179	841	1260	3	3.18865e-06	0.00347242
1	191514964	191525419	1	191580710	191588756	3382	2165	16	7.80529e-26	2.5847e-21
1	191638804	191644289	1	191765277	191773733	1527	1937	8	2.32295e-14	1.56427e-10
1	191638804	191644289	1	191774389	191782106	1527	2359	8	1.11086e-13	6.8092e-10
1	191821869	191825736	1	191907291	191911104	1224	1170	5	5.12383e-10	1.6143e-06
1	192746094	192752690	1	192797760	192801615	2588	1501	4	3.66179e-06	0.0038563
1	192797760	192801615	1	192891407	192901898	1501	3245	5	2.18399e-07	0.000366173
1	192891407	192901898	1	192950744	192973186	3245	5830	32	1.33111e-46	2.82716e-41
1	192950744	192973186	1	192979580	192983030	5830	703	11	3.33497e-19	4.84464e-15
1	192950744	192973186	1	192986210	192988396	5830	171	3	2.62677e-06	0.00299061
1	192950744	192973186	1	192990026	192997737	5830	1039	12	3.04644e-19	4.44998e-15
1	192950744	192973186	1	193341958	193349246	5830	2251	6	1.44049e-06	0.00183988
1	192979580	192983030	1	192990026	192997737	703	1039	5	1.78212e-11	7.38988e-08
1	192990026	192997737	1	193341958	193349246	1039	2251	4	4.95408e-07	0.00074667
1	193341958	193349246	1	193451161	193455811	2251	1242	12	3.04728e-23	7.51774e-19
1	193341958	193349246	1	193618336	193623317	2251	997	4	4.20735e-07	0.00064927
1	193341958	193349246	1	193832713	193836967	2251	2313	5	3.02944e-07	0.000488083
1	193451161	193455811	1	193692229	193702066	1242	2833	11	6.4625e-20	1.03121e-15
1	193692229	193702066	1	193752467	193756907	2833	1037	4	1.21918e-06	0.00160822
1	193692229	193702066	1	193765155	193777503	2833	2569	7	1.24713e-09	3.62278e-06
1	193752467	193756907	1	193765155	193777503	1037	2569	4	8.28798e-07	0.00116301
1	193761927	193764017	1	194112167	194126982	182	3904	3	9.56868e-07	0.00131116
1	193765155	193777503	1	193832713	193836967	2569	2313	14	3.04526e-23	7.51774e-19
1	193765155	193777503	1	193837724	193842232	2569	1884	6	4.31833e-09	1.11976e-05
1	193765155	193777503	1	194112167	194126982	2569	3904	7	1.10961e-08	2.59505e-05
1	193780047	193783471	1	193832713	193836967	632	2313	6	3.47001e-12	1.64029e-08
1	193832713	193836967	1	194112167	194126982	2313	3904	9	3.92766e-12	1.83782e-08
1	193837724	193842232	1	193853983	193856417	1884	380	4	4.448e-09	1.15051e-05
1	193837724	193842232	1	194112167	194126982	1884	3904	10	1.19129e-14	8.4372e-11
1	193853983	193856417	1	194112167	194126982	380	3904	3	8.6566e-06	0.00724115
1	194112167	194126982	1	194156249	194159847	3904	871	5	3.72013e-08	7.67025e-05
1	194156249	194159847	1	216008434	216014377	871	1405	3	4.89775e-06	0.00479424
1	194564382	194569386	1	194605327	194610122	1397	1160	3	1.12971e-05	0.00871018
1	194564382	194569386	1	194686860	194698129	1397	3175	4	6.1559e-06	0.00567581
1	194605327	194610122	1	194686860	194698129	1160	3175	9	1.36171e-15	1.13188e-11
1	194686860	194698129	1	194777495	194781566	3175	1168	8	1.39469e-13	8.40821e-10
1	194763454	194767780	1	194777495	194781566	976	1168	3	3.9651e-06	0.00409315
1	195290718	195295089	1	195303989	195305336	1900	97	8	4.2536e-24	1.17838e-19
1	195290718	195295089	1	195387749	195394120	1900	1205	4	4.55535e-07	0.000695481
1	195303989	195305336	1	195396608	195402029	97	2159	3	2.43592e-08	5.25829e-05
1	195303989	195305336	1	195522272	195525564	97	1391	4	5.41262e-12	2.4695e-08
1	195396608	195402029	1	195510058	195511200	2159	84	3	1.57507e-08	3.55059e-05
1	195396608	195402029	1	195522272	195525564	2159	1391	8	2.62033e-14	1.74923e-10
1	195396608	195402029	1	195526521	195533882	2159	1849	5	8.225e-08	0.00015529
1	195510058	195511200	1	195522272	195525564	84	1391	6	7.91475e-19	1.08942e-14
1	195526521	195533882	1	195605858	195616730	1849	3145	6	1.27292e-08	2.9361e-05
1	195605858	195616730	1	195671024	195680182	3145	3064	9	6.96338e-12	3.10947e-08
1	195946272	195951051	1	195957271	195965590	892	2353	4	3.22625e-07	0.000515566
1	195946272	195951051	1	196227667	196236910	892	1652	3	8.51432e-06	0.00715745
1	196186609	196191628	1	196227667	196236910	2018	1652	4	2.00796e-06	0.0024129
1	196865225	196868724	1	196929823	196932759	1211	1286	3	1.0038e-05	0.00801982
1	196929823	196932759	1	196943154	196949684	1286	3198	10	3.78253e-17	3.95999e-13
1	196929823	196932759	1	197045410	197053481	1286	2682	7	7.22575e-12	3.21601e-08
1	196943154	196949684	1	197045410	197053481	3198	2682	16	9.60404e-25	2.84397e-20
1	196943154	196949684	1	197054862	197057665	3198	262	3	1.57292e-06	0.00197422
1	196943154	196949684	1	197062227	197068100	3198	1240	5	7.95152e-08	0.000150655
1	197045410	197053481	1	197062227	197068100	2682	1240	4	1.98805e-06	0.00239509
1	197045410	197053481	1	197104327	197116313	2682	4451	9	4.54833e-11	1.74257e-07
1	197054862	197057665	1	197104327	197116313	262	4451	3	4.21571e-06	0.00429001
1	197104327	197116313	1	197131854	197136882	4451	901	4	4.1423e-06	0.00422998
1	197308047	197322423	1	197350395	197356251	2183	1390	6	2.7165e-10	9.00369e-07
1	197350395	197356251	1	197393131	197396693	1390	692	3	2.38804e-06	0.00277193
1	197421077	197423088	1	197493515	197500292	319	1727	6	9.88307e-15	7.12246e-11
1	197544437	197550819	1	197692151	197696489	3619	1026	4	3.06387e-06	0.0033685
1	197758662	197764028	1	197773320	197774900	1238	107	5	3.27182e-15	2.55956e-11
1	197758662	197764028	1	197838979	197845479	1238	2156	4	8.35443e-07	0.00117092
1	197758662	197764028	1	197916937	197922848	1238	1748	5	3.98684e-09	1.04038e-05
1	198113322	198118260	1	198118418	198131555	939	1829	4	1.45697e-07	0.000256815
1	198451042	198456953	1	198531136	198539247	1900	1348	4	7.09855e-07	0.00101822
1	198531136	198539247	1	198597948	198602998	1348	808	4	2.38181e-08	5.15293e-05
1	198596693	198597864	1	198603364	198619758	69	2757	3	1.80379e-08	4.01282e-05
1	198747036	198750682	1	198773591	198778543	1163	1115	6	1.70342e-12	8.49552e-09
1	198832387	198838952	1	198846617	198850517	2956	877	10	3.81244e-19	5.50793e-15
1	198954444	198958021	1	199014753	199019164	1210	1231	3	8.79297e-06	0.00731698
1	198954444	198958021	1	199127223	199140373	1210	2922	5	4.51856e-08	9.1141e-05
1	199022340	199027316	1	199078190	199081784	1584	587	3	2.15727e-06	0.00255723
1	199078190	199081784	1	199127223	199140373	587	2922	5	1.25072e-09	3.63264e-06
1	199127223	199140373	1	199215257	199218514	2922	532	3	9.96565e-06	0.00798101
1	199501056	199506753	1	199513363	199518821	1704	513	8	1.36349e-18	1.81649e-14
1	199501056	199506753	1	199522342	199527887	1704	1039	4	1.64425e-07	0.000285575
1	199501056	199506753	1	199706841	199711608	1704	2539	4	5.5865e-06	0.00529102
1	199513363	199518821	1	199706841	199711608	513	2539	3	5.88828e-06	0.00550042
1	199513363	199518821	1	199714383	199722510	513	2656	3	6.73307e-06	0.00605691
1	199649994	199654373	1	199706841	199711608	2062	2539	19	1.46812e-34	1.16931e-29
1	199649994	199654373	1	199714383	199722510	2062	2656	6	8.94793e-09	2.14116e-05
1	199714383	199722510	1	199827014	199830389	2656	1187	5	2.56659e-08	5.51331e-05
1	200197481	200200299	1	200420955	200426447	688	1874	3	5.71853e-06	0.00538076
1	200311920	200316416	1	200420955	200426447	1413	1874	5	1.08403e-08	2.54101e-05
1	200420955	200426447	1	200646792	200650865	1874	1359	4	6.94186e-07	0.000998884
1	200674061	200678167	1	200685334	200690656	1330	1800	13	2.19741e-26	7.79345e-22
1	200685334	200690656	1	200706238	200712426	1800	1017	4	1.87715e-07	0.000321167
1	200882915	200887319	1	200942744	200949952	405	2055	6	1.18124e-13	7.19887e-10
1	201193969	201202073	1	201270675	201273361	1577	186	3	6.77961e-08	0.000130794
1	201520099	201525829	1	201577804	201582049	829	912	3	1.16371e-06	0.00154579
1	201946060	201949870	1	201963373	201967890	1534	916	7	1.39078e-14	9.73447e-11
1	202075082	202083022	1	202177256	202186798	1715	2498	5	1.16382e-07	0.00021069
1	202091453	202096203	1	202169471	202175946	730	1115	5	3.0607e-11	1.21131e-07
1	202091453	202096203	1	202177256	202186798	730	2498	4	1.84611e-07	0.000316325
1	202102433	202105914	1	202114812	202117605	1652	656	22	2.62822e-56	1.07921e-50
1	202140648	202142545	1	202169471	202175946	440	1115	4	9.85301e-10	2.92991e-06
1	202177256	202186798	1	202213850	202218872	2498	1579	4	3.88807e-06	0.00403504
1	202295804	202299015	1	202329366	202333388	1001	1568	4	1.01926e-07	0.000187702
1	202411718	202413890	1	202455490	202473394	164	4729	3	1.24078e-06	0.00163032
1	202455490	202473394	1	202548994	202557348	4729	1606	5	1.90338e-06	0.00231288
1	202455490	202473394	1	202667338	202672574	4729	702	4	1.96898e-06	0.00237782
1	202548994	202557348	1	202631564	202635899	1606	1015	10	3.74371e-21	7.11693e-17
1	202883606	202889671	1	202894418	202897307	1176	190	3	2.99978e-08	6.33632e-05
1	202883606	202889671	1	202897327	202902385	1176	1041	6	1.2069e-12	6.18962e-09
1	203125246	203129332	1	203179935	203183631	1282	1179	5	6.70238e-10	2.05794e-06
1	203131561	203135790	1	203179935	203183631	1854	1179	9	1.27748e-17	1.45286e-13
1	203221254	203226164	1	203250517	203252721	759	220	3	1.25427e-08	2.89924e-05
1	203347388	203357642	1	203391926	203392678	2201	52	3	3.87561e-09	1.01364e-05
1	203675423	203678333	1	203696652	203700291	1271	1171	4	8.25428e-08	0.000155763
1	203972047	203983296	1	203983489	203992778	2087	910	11	7.42599e-23	1.7592e-18
1	203983489	203992778	1	204131391	204143084	910	3842	5	4.26802e-08	8.66454e-05
1	203992813	203997834	1	204131391	204143084	1430	3842	9	4.81726e-14	3.10584e-10
1	203992813	203997834	1	204143485	204150851	1430	1117	5	8.82117e-10	2.64521e-06
1	204131391	204143084	1	204143485	204150851	3842	1117	5	1.17185e-07	0.000211935
1	204131391	204143084	1	204235429	204248884	3842	3126	6	8.67333e-07	0.00120837
1	204143485	204150851	1	204235429	204248884	1117	3126	5	4.24707e-08	8.6277e-05
1	204347420	204351121	1	278160504	278162750	1301	204	3	5.02998e-08	0.000100242
1	204743270	204745312	1	204746176	204756625	165	4663	3	1.2117e-06	0.00159985
1	204746176	204756625	1	204774220	204775816	4663	136	7	4.76522e-17	4.94118e-13
1	204950496	204959612	1	204961566	204979322	917	1762	6	6.34002e-12	2.85804e-08
1	204950496	204959612	1	204982770	204988882	917	1744	6	5.96281e-12	2.70052e-08
1	204961566	204979322	1	204982770	204988882	1762	1744	10	2.09639e-18	2.71269e-14
1	205069065	205072113	1	205088758	205094320	1016	1132	3	4.07127e-06	0.00417545
1	205240047	205243256	1	205248724	205257519	743	1241	3	2.10526e-06	0.0025091
1	205428680	205440041	1	205441529	205445255	2073	1038	4	3.56228e-07	0.000561734
1	205923962	205929398	1	205991054	205997293	1667	1740	10	1.17993e-18	1.58797e-14
1	207474610	207481657	1	207515038	207518645	1596	1021	3	1.14834e-05	0.00880567
1	207515038	207518645	1	207527133	207530867	1021	604	3	6.32559e-07	0.000921361
1	207527133	207530867	1	207586979	207592253	604	1142	5	1.33762e-11	5.67937e-08
1	207945589	207950337	1	245193721	245198081	764	1390	3	3.20889e-06	0.00348808
1	207954476	207959974	1	208009577	208013733	1236	1353	5	1.10835e-09	3.26012e-06
1	208009577	208013733	1	208048990	208055090	1353	1237	3	1.24339e-05	0.00930589
1	208048990	208055090	1	208075859	208079819	1237	1020	3	5.36538e-06	0.00513528
1	208327125	208342864	1	208352010	208352900	2693	83	3	2.94605e-08	6.23461e-05
1	208327125	208342864	1	208355241	208356736	2693	103	6	1.4688e-16	1.41652e-12
1	208327125	208342864	1	208356889	208360534	2693	1273	6	5.60294e-10	1.75328e-06
1	209128818	209133082	1	209138940	209145809	677	938	5	8.8557e-12	3.88938e-08
1	209255387	209260477	1	209285409	209292868	769	1440	5	1.42159e-10	4.96096e-07
1	209381489	209387727	1	209397806	209400799	1364	757	8	5.21909e-18	6.38482e-14
1	209850641	209854644	1	209868340	209873492	1376	1096	3	9.12302e-06	0.00749892
1	209850641	209854644	1	209984486	209989390	1376	1422	4	2.4455e-07	0.000404983
1	209945450	209950524	1	209984486	209989390	2347	1422	8	6.05896e-14	3.85795e-10
1	209945450	209950524	1	209990169	209998990	2347	938	7	3.18332e-13	1.80656e-09
1	209990169	209998990	1	210086966	210091333	938	2284	5	3.78863e-09	9.93422e-06
1	209990169	209998990	1	210137192	210139848	938	1321	3	5.08335e-06	0.00493084
1	210041155	210043704	1	210086966	210091333	298	2284	5	1.23586e-11	5.27883e-08
1	210086966	210091333	1	210137192	210139848	2284	1321	14	2.38789e-27	9.5094e-23
1	210086966	210091333	1	210149305	210152372	2284	370	4	8.61442e-09	2.06943e-05
1	210086966	210091333	1	210187055	210189694	2284	273	3	6.50932e-07	0.00094415
1	210187055	210189694	1	210203780	210211224	273	1468	7	2.06604e-18	2.67529e-14
1	210343570	210347686	1	210446519	210453192	1065	1326	3	7.50331e-06	0.006548
1	210446519	210453192	1	210457588	210461114	1326	861	4	2.87337e-08	6.09439e-05
1	210520640	210521953	1	210546835	210552903	102	2241	6	4.5928e-17	4.76507e-13
1	210546835	210552903	1	210561761	210564171	2241	165	5	5.72714e-13	3.09525e-09
1	210546835	210552903	1	210591030	210592296	2241	72	3	1.103e-08	2.58121e-05
1	211039894	211047954	1	211053882	211061505	1415	1156	4	1.20118e-07	0.000216563
1	211053882	211061505	1	211111877	211117639	1156	2337	7	1.32492e-12	6.73876e-09
1	211111877	211117639	1	211228341	211232924	2337	1549	8	1.1553e-13	7.05473e-10
1	211111877	211117639	1	286306964	286311746	2337	1997	4	7.51443e-06	0.00655519
1	211564196	211569603	1	211708303	211712387	1823	764	4	6.33391e-08	0.000123159
1	211752586	211757803	1	211771192	211788237	413	2620	3	3.38552e-06	0.0036337
1	211771192	211788237	1	211789432	211791208	2620	157	4	4.77273e-10	1.51323e-06
1	211771192	211788237	1	211792529	211795942	2620	251	5	1.03512e-11	4.48254e-08
1	211771192	211788237	1	211796948	211804626	2620	1595	5	1.02984e-07	0.00018931
1	211796948	211804626	1	211942878	211947676	1595	2452	6	1.22447e-09	3.56593e-06
1	212205878	212209102	1	212247606	212250511	834	611	3	3.57401e-07	0.000563488
1	212542932	212546778	1	212547369	212556926	1293	825	3	3.25239e-06	0.0035238
1	212681456	212692301	1	212692648	212698312	986	1325	5	3.24304e-10	1.0625e-06
1	212828284	212830935	1	212852705	212865332	237	2100	3	3.31222e-07	0.000527343
1	212838553	212846934	1	212852705	212865332	730	2100	7	2.54598e-14	1.70513e-10
1	212852705	212865332	1	213125500	213133406	2100	1907	4	4.12731e-06	0.00421794
1	213015458	213019474	1	213125500	213133406	1767	1907	6	5.06435e-10	1.59664e-06
1	213423111	213431866	1	213507692	213513748	2136	1248	5	1.12016e-08	2.61773e-05
1	213423111	213431866	1	213515465	213518502	2136	319	3	8.49778e-07	0.00118758
1	213515465	213518502	1	213639382	213645420	319	1050	3	1.01457e-07	0.000186949
1	214255360	214260282	1	214314353	214320923	934	1696	4	1.05699e-07	0.000193473
1	214576662	214577783	1	214589572	214594401	85	1724	4	7.46818e-12	3.31485e-08
1	214580665	214586046	1	214670366	214680110	1278	1982	10	3.05369e-19	4.45362e-15
1	214589572	214594401	1	214670366	214680110	1724	1982	7	6.78215e-12	3.03882e-08
1	214728281	214731992	1	214775935	214777971	1512	448	3	8.36699e-07	0.00117223
1	214975437	214979364	1	215111794	215114737	820	1392	4	2.87053e-08	6.09116e-05
1	215218789	215222813	1	215246229	215251261	1506	1482	5	4.64771e-09	1.19761e-05
1	215349298	215367551	1	215371003	215374806	1978	733	4	7.42917e-08	0.000141932
1	215349298	215367551	1	215375268	215376911	1978	128	3	4.33291e-08	8.7818e-05
1	215349298	215367551	1	215379625	215382729	1978	279	3	4.5191e-07	0.000690974
1	215349298	215367551	1	215396844	215401744	1978	428	4	8.69113e-09	2.08565e-05
1	215392361	215396832	1	215411288	215414862	432	325	3	7.47028e-09	1.82276e-05
1	215419678	215426782	1	215550746	215556793	1565	836	7	8.44018e-15	6.15219e-11
1	216008434	216014377	1	216038768	216049055	1405	2601	6	8.18814e-10	2.47143e-06
1	216038768	216049055	1	216167469	216174013	2601	2602	6	3.10268e-08	6.5231e-05
1	216167469	216174013	1	216279247	216285933	2602	1562	10	3.37457e-17	3.56317e-13
1	216279247	216285933	1	216312943	216317739	1562	1684	9	6.72913e-17	6.85453e-13
1	216279247	216285933	1	216349319	216352621	1562	371	4	1.91279e-09	5.35039e-06
1	216312943	216317739	1	216349319	216352621	1684	371	5	8.10386e-12	3.57895e-08
1	216312943	216317739	1	216359990	216362045	1684	286	4	9.10261e-10	2.71814e-06
1	216426489	216430649	1	216440537	216443464	550	249	3	6.92421e-09	1.7039e-05
1	217171831	217176197	1	221566937	221571863	718	1497	3	3.32599e-06	0.00358417
1	217179088	217183843	1	217252006	217258626	1081	1419	3	9.59566e-06	0.00777638
1	217445592	217451474	1	217470244	217475691	541	548	3	7.04906e-08	0.00013544
1	217644783	217647589	1	217836642	217839988	581	676	3	1.63829e-07	0.000284702
1	217696578	217701890	1	217819397	217824267	471	1751	3	1.50677e-06	0.00190975
1	217819397	217824267	1	217836642	217839988	1751	676	4	3.31452e-08	6.91966e-05
1	217876920	217885980	1	217935878	217941418	1960	2713	4	1.25021e-05	0.00934123
1	217876920	217885980	1	218044720	218052192	1960	745	4	7.64228e-08	0.000145417
1	217935878	217941418	1	217999266	218005983	2713	1585	6	2.14634e-09	5.9416e-06
1	217999266	218005983	1	218044720	218052192	1585	745	3	4.40229e-06	0.00443083
1	218057423	218062231	1	218082093	218089227	1515	1273	4	2.30922e-07	0.000384934
1	218356593	218366938	1	218498961	218503138	2194	2015	7	4.03653e-11	1.55975e-07
1	218498961	218503138	1	218509670	218512791	2015	476	4	1.43078e-08	3.26194e-05
1	218789801	218796899	1	218854105	218858324	2248	355	3	1.3636e-06	0.00176016
1	219156179	219161698	1	219169372	219175355	558	690	3	1.54341e-07	0.000270094
1	219226976	219233674	1	219242194	219244422	1350	233	3	8.38195e-08	0.000157866
1	219329131	219331411	1	219341973	219347631	598	1163	3	9.06235e-07	0.0012534
1	219761907	219772492	1	219818743	219828026	1927	1936	4	3.12504e-06	0.0034217
1	219818743	219828026	1	219861950	219882558	1936	4705	6	1.75417e-07	0.000302266
1	219818743	219828026	1	277824704	277829027	1936	569	3	3.57636e-06	0.00379032
1	219848920	219853185	1	219861950	219882558	1394	4705	12	7.9239e-19	1.08942e-14
1	220011327	220013541	1	220037412	220044929	428	1905	5	3.06855e-11	1.21389e-07
1	220640436	220643500	1	220710934	220719997	1659	1935	6	3.79733e-10	1.22713e-06
1	220640436	220643500	1	230210532	230212505	1659	432	3	9.90185e-07	0.00135031
1	221287838	221291990	1	221390642	221397538	1400	969	3	6.65762e-06	0.00600771
1	221630776	221635995	1	221697142	221699901	2250	673	3	9.22623e-06	0.00755753
1	222024793	222027997	1	222402077	222404049	563	225	3	5.47437e-09	1.38569e-05
1	222262101	222268177	1	222453291	222456489	1042	1550	3	1.11844e-05	0.00864818
1	222320645	222322320	1	222453291	222456489	115	1550	3	1.50946e-08	3.41895e-05
1	222703167	222709456	1	222796003	222805314	1406	2389	4	2.06796e-06	0.00247182
1	222796003	222805314	1	222824956	222842152	2389	2456	10	1.28422e-15	1.07181e-11
1	222824956	222842152	1	222947554	222951086	2456	1107	4	8.98275e-07	0.00124388
1	222824956	222842152	1	222952675	222961448	2456	1406	4	2.30565e-06	0.00269359
1	222952675	222961448	1	222971423	222978899	1406	729	4	1.86917e-08	4.1458e-05
1	222952675	222961448	1	222979181	222992751	1406	1267	4	1.6854e-07	0.0002916
1	222961559	222965608	1	222971423	222978899	328	729	3	3.69401e-08	7.6249e-05
1	222966427	222969022	1	222995438	223006730	229	1076	3	4.03119e-08	8.24234e-05
1	222971423	222978899	1	222979181	222992751	729	1267	3	2.11598e-06	0.00251927
1	222971423	222978899	1	222995438	223006730	729	1076	5	2.54479e-11	1.02268e-07
1	222979181	222992751	1	222995438	223006730	1267	1076	5	4.00986e-10	1.29152e-06
1	223206049	223210625	1	223233973	223241909	954	1375	4	4.99434e-08	9.96175e-05
1	223439773	223445515	1	223570266	223579209	1463	3056	4	6.35126e-06	0.00580611
1	223552838	223559074	1	223570266	223579209	460	3056	8	6.03296e-17	6.17945e-13
1	223570266	223579209	1	223601957	223604456	3056	270	3	1.50297e-06	0.00190519
1	223827766	223833375	1	223967380	223974474	1661	1274	8	1.61509e-15	1.32521e-11
1	223967380	223974474	1	224031459	224036923	1274	1143	6	3.40894e-12	1.61473e-08
1	224022422	224025950	1	224031459	224036923	1362	1143	8	1.39451e-16	1.35051e-12
1	224022422	224025950	1	224070226	224072900	1362	1106	3	9.09209e-06	0.00748015
1	224073572	224076922	1	224113406	224118948	565	720	3	1.82013e-07	0.000312396
1	224158322	224163612	1	224227031	224229336	1190	749	4	1.07114e-08	2.51718e-05
1	224205450	224207495	1	224227031	224229336	765	749	3	5.07801e-07	0.000763542
1	224240214	224242440	1	224252801	224258641	384	1956	3	1.13838e-06	0.00151834
1	224459905	224462979	1	224515388	224523095	961	1382	3	6.24985e-06	0.00574037
1	224515388	224523095	1	224579244	224585211	1382	1819	8	6.36957e-15	4.73821e-11
1	224558772	224562026	1	224579244	224585211	957	1819	5	1.35205e-09	3.89753e-06
1	224562283	224563858	1	224579244	224585211	100	1819	3	1.5981e-08	3.59287e-05
1	224660052	224667247	1	224682240	224685607	548	1466	3	1.39408e-06	0.00179224
1	224858242	224861934	1	224918967	224924786	1216	1323	4	1.12446e-07	0.000204226
1	225027570	225032168	1	225070461	225077038	1358	1836	4	6.38337e-07	0.000928391
1	225145212	225148600	1	225163328	225172264	407	2550	3	2.98937e-06	0.00330389
1	225145212	225148600	1	225174153	225176325	407	298	8	1.7357e-25	5.50126e-21
1	225153688	225158101	1	225163328	225172264	578	2550	4	7.91832e-08	0.000150128
1	225163328	225172264	1	232482142	232487183	2550	1872	13	1.68662e-22	3.83338e-18
1	225296579	225304548	1	225365754	225370557	1898	1041	4	2.54079e-07	0.000418597
1	225502932	225507913	1	225524656	225527384	1581	699	4	2.52221e-08	5.4262e-05
1	225509449	225513777	1	225524656	225527384	1783	699	4	4.07011e-08	8.31484e-05
1	225509449	225513777	1	225528112	225529131	1783	67	3	4.46409e-09	1.15416e-05
1	225513974	225515237	1	225524656	225527384	84	699	3	5.34185e-10	1.67897e-06
1	225530253	225535705	1	225545276	225547270	1212	192	3	3.38882e-08	7.0596e-05
1	225530253	225535705	1	225547720	225550603	1212	215	3	4.76388e-08	9.55987e-05
1	225599576	225604168	1	225683110	225686768	1211	771	3	2.18555e-06	0.00258428
1	225780090	225786888	1	225829082	225834828	1602	1248	4	2.66343e-07	0.000436071
1	225929845	225935157	1	225973552	225978328	2001	2594	6	6.5233e-09	1.61839e-05
1	225929845	225935157	1	225981959	225984774	2001	715	3	7.79505e-06	0.00672569
1	225929845	225935157	1	225984941	225987641	2001	234	3	2.75896e-07	0.000449402
1	225929845	225935157	1	226004671	226013680	2001	2276	4	6.82952e-06	0.00611535
1	225973552	225978328	1	225984941	225987641	2594	234	5	6.92182e-12	3.09315e-08
1	225973552	225978328	1	226004671	226013680	2594	2276	6	1.39214e-08	3.18486e-05
1	226220712	226223645	1	226323576	226330450	317	1919	3	6.05393e-07	0.000886901
1	226323576	226330450	1	226428047	226439154	1919	2298	7	3.96707e-11	1.53516e-07
1	226421551	226426881	1	226428047	226439154	1518	2298	13	2.90742e-24	8.23979e-20
1	226428047	226439154	1	226563455	226570994	2298	2805	6	2.3315e-08	5.05237e-05
1	226563455	226570994	1	226589920	226592968	2805	461	3	5.75962e-06	0.00540934
1	227221916	227227852	1	227282069	227287747	772	550	3	2.06925e-07	0.000349408
1	227364941	227368872	1	227385854	227390003	1268	1764	4	4.15428e-07	0.000641939
1	227385854	227390003	1	227426306	227435599	1764	3467	6	1.71145e-08	3.82321e-05
1	227538699	227554386	1	227679251	227685201	2422	814	5	2.50585e-09	6.82333e-06
1	227578955	227586232	1	227679251	227685201	1436	814	5	1.86194e-10	6.35014e-07
1	227636730	227639038	1	227647263	227652705	165	1291	5	3.63355e-14	2.38512e-10
1	227679251	227685201	1	227704965	227716601	814	2087	6	8.54319e-12	3.76129e-08
1	227691877	227694924	1	227704965	227716601	193	2087	3	1.75378e-07	0.000302266
1	227695170	227702949	1	227704965	227716601	672	2087	9	2.34644e-19	3.49095e-15
1	227704965	227716601	1	227854934	227863220	2087	1538	4	1.72967e-06	0.002137
1	227873939	227876717	1	227989524	227993386	221	951	3	2.50114e-08	5.38462e-05
1	228401233	228407078	1	228415374	228425678	839	2570	7	2.75021e-13	1.58362e-09
1	228401233	228407078	1	228550188	228554274	839	887	3	1.11001e-06	0.00148684
1	228401233	228407078	1	228556896	228561386	839	392	3	9.61579e-08	0.000178156
1	228415374	228425678	1	228442196	228447857	2570	1347	5	4.07387e-08	8.31976e-05
1	228550188	228554274	1	228679037	228692274	887	2949	6	1.12015e-10	3.98962e-07
1	228556896	228561386	1	228679037	228692274	392	2949	9	4.00791e-20	6.61236e-16
1	228679037	228692274	1	228772708	228780132	2949	1267	4	3.14219e-06	0.00343478
1	228755862	228760766	1	228772708	228780132	974	1267	4	3.91736e-08	8.03231e-05
1	228772708	228780132	1	228904764	228909736	1267	1159	3	8.42834e-06	0.00711171
1	228904764	228909736	1	228913675	228920977	1159	1869	4	3.65854e-07	0.000575049
1	228999387	229005880	1	229013760	229017041	1863	437	8	7.66571e-19	1.06103e-14
1	228999387	229005880	1	229017486	229020306	1863	503	4	1.30481e-08	3.00217e-05
1	229134399	229142217	1	229146576	229152931	1366	1237	5	1.167e-09	3.41578e-06
1	229146576	229152931	1	229500273	229505453	1237	1288	3	1.07418e-05	0.00841107
1	229232693	229244718	1	229323263	229325576	2574	163	3	1.97633e-07	0.000336021
1	229311953	229317720	1	229500273	229505453	789	1288	3	2.81426e-06	0.00315738
1	229500273	229505453	1	229514694	229518949	1288	956	4	3.88288e-08	7.97066e-05
1	229631479	229635385	1	229717633	229720613	1414	1123	3	1.06349e-05	0.00835162
1	229631479	229635385	1	229757475	229768162	1414	3064	8	4.7913e-13	2.62868e-09
1	229757475	229768162	1	229808176	229816060	3064	2388	16	7.72941e-26	2.57341e-21
1	229808176	229816060	1	229828076	229830767	2388	203	7	7.64778e-18	9.09955e-14
1	229808176	229816060	1	229863787	229869223	2388	1730	4	4.66237e-06	0.00462509
1	229828076	229830767	1	229845953	229850779	203	757	3	9.76742e-09	2.31626e-05
1	229863787	229869223	1	229908536	229913691	1730	1083	4	2.05845e-07	0.000347871
1	229908536	229913691	1	230037676	230041104	1083	1097	3	4.48481e-06	0.00449187
1	230119139	230123990	1	230134003	230140902	1346	1680	5	4.95882e-09	1.27069e-05
1	230663277	230674100	1	230722814	230733272	1911	1802	6	5.76069e-10	1.79626e-06
1	230715453	230722796	1	230722814	230733272	649	1802	7	3.83934e-15	2.96711e-11
1	230722814	230733272	1	230862460	230869107	1802	1191	4	3.52685e-07	0.00055686
1	230853010	230856607	1	230862460	230869107	933	1191	3	3.67413e-06	0.00386687
1	230959876	230963787	1	230978965	230983159	1133	1746	7	1.51447e-13	9.03597e-10
1	231119825	231124671	1	231147142	231151792	1421	960	3	6.76859e-06	0.00607821
1	231347151	231355256	1	231361579	231370800	1205	858	9	1.51997e-20	2.65213e-16
1	231361579	231370800	1	231394097	231401202	858	1737	5	6.24257e-10	1.92926e-06
1	231370877	231372556	1	231394097	231401202	108	1737	4	2.03529e-11	8.31856e-08
1	231394097	231401202	1	231448392	231454468	1737	1524	7	1.15196e-12	5.92759e-09
1	231673435	231682798	1	231779682	231785215	1294	2156	5	1.4032e-08	3.2046e-05
1	231863288	231869369	1	231882814	231885948	2210	751	8	2.31083e-16	2.17633e-12
1	231863288	231869369	1	231930466	231935270	2210	1922	9	4.88828e-15	3.71712e-11
1	231930466	231935270	1	231949844	231952084	1922	436	4	8.34648e-09	2.01157e-05
1	231930466	231935270	1	232007231	232011235	1922	1641	9	3.41953e-16	3.14516e-12
1	231930466	231935270	1	232012184	232014805	1922	156	3	7.22016e-08	0.000138354
1	231930466	231935270	1	232014815	232018410	1922	514	4	1.61064e-08	3.61842e-05
1	231949844	231952084	1	232007231	232011235	436	1641	3	9.85235e-07	0.00134505
1	232014815	232018410	1	232026898	232031844	514	1441	7	1.56593e-16	1.50627e-12
1	232482142	232487183	1	232494482	232497404	1872	316	4	2.0719e-09	5.76141e-06
1	232524249	232526429	1	232558908	232566778	592	1609	4	1.3943e-08	3.1886e-05
1	232602526	232612664	1	232679279	232681933	944	245	3	3.33604e-08	6.95928e-05
1	232686370	232688280	1	232696255	232700499	146	1650	5	6.67519e-14	4.22413e-10
1	233093992	233101526	1	233130141	233139738	1857	2032	9	1.69923e-15	1.38993e-11
1	233093992	233101526	1	233140230	233144545	1857	780	4	7.4026e-08	0.000141497
1	233230403	233238211	1	233261123	233283368	1762	2787	4	9.16615e-06	0.00752232
1	233254588	233259228	1	233261123	233283368	380	2787	3	3.17382e-06	0.00346124
1	233393240	233399869	1	233400117	233407269	498	1551	3	1.23918e-06	0.00162844
1	233437796	233443613	1	233449582	233454838	1415	1374	5	2.34321e-09	6.42497e-06
1	233437796	233443613	1	233706581	233721397	1415	2844	4	4.20549e-06	0.00428134
1	233706581	233721397	1	233735321	233737294	2844	890	5	8.65278e-09	2.07807e-05
1	233706581	233721397	1	233737332	233746705	2844	2953	7	3.31802e-09	8.82167e-06
1	233721815	233728941	1	233737332	233746705	2400	2953	9	4.6282e-13	2.55132e-09
1	233721815	233728941	1	233900034	233908740	2400	2374	5	4.7069e-07	0.000714776
1	233900034	233908740	1	233912035	233914356	2374	370	3	1.81626e-06	0.0022242
1	234266617	234271960	1	234357361	234362764	1637	1517	4	6.28365e-07	0.000916052
1	234357361	234362764	1	234429844	234436711	1517	1212	8	5.26395e-16	4.70346e-12
1	234357361	234362764	1	234436843	234441882	1517	1109	4	1.34288e-07	0.000238733
1	234473575	234478619	1	234489165	234492067	1601	244	10	2.08688e-27	8.40121e-23
1	234473575	234478619	1	234508535	234515604	1601	1932	7	3.3983e-12	1.61045e-08
1	234743751	234752182	1	234903561	234909134	2330	1686	7	1.78248e-11	7.38988e-08
1	234743751	234752182	1	234978543	234989483	2330	2019	6	3.6513e-09	9.61096e-06
1	234842212	234846467	1	234903561	234909134	1084	1686	5	1.72285e-09	4.8655e-06
1	234978543	234989483	1	235094683	235107640	2019	1963	5	7.93836e-08	0.000150477
1	235074023	235080814	1	235094683	235107640	577	1963	6	7.53625e-13	3.99126e-09
1	235081011	235086735	1	235094683	235107640	474	1963	7	7.70279e-16	6.67288e-12
1	235087171	235094240	1	235094683	235107640	622	1963	5	2.30845e-10	7.75275e-07
1	235315858	235319562	1	235326274	235342608	310	1553	4	9.10005e-10	2.71782e-06
1	235319860	235323394	1	235326274	235342608	1113	1553	3	1.36823e-05	0.00990953
1	235319860	235323394	1	235342834	235348177	1113	1066	3	4.46691e-06	0.00447834
1	235326274	235342608	1	235342834	235348177	1553	1066	8	2.27736e-16	2.147e-12
1	235901284	235907378	1	235936597	235942910	901	959	4	9.46678e-09	2.25393e-05
1	235936597	235942910	1	235996047	236002776	959	1186	6	7.76733e-13	4.10894e-09
1	235996047	236002776	1	236125562	236131039	1186	1311	4	9.82029e-08	0.000181496
1	236107692	236115804	1	236125562	236131039	1007	1311	5	3.41649e-10	1.11262e-06
1	236125562	236131039	1	236243074	236250807	1311	2034	4	8.32376e-07	0.00116697
1	236933699	236939336	1	237052923	237059250	1226	2043	4	6.49881e-07	0.000942814
1	237002848	237008086	1	237052923	237059250	1796	2043	11	1.02757e-19	1.59827e-15
1	237052923	237059250	1	237062282	237068305	2043	1578	5	2.86808e-08	6.08666e-05
1	237062282	237068305	1	290227999	290232767	1578	826	3	5.90932e-06	0.00551395
1	237236683	237238733	1	237430927	237437638	227	1752	3	1.6918e-07	0.000292571
1	237746685	237750290	1	237767086	237770357	778	579	3	2.47039e-07	0.000408447
1	237746685	237750290	1	237837091	237840199	778	1285	4	1.69278e-08	3.78821e-05
1	237837091	237840199	1	237879421	237892566	1285	3241	4	4.80948e-06	0.00473126
1	237841662	237848004	1	237879421	237892566	534	3241	4	1.49707e-07	0.000263155
1	237879421	237892566	1	237903930	237906425	3241	578	4	2.0507e-07	0.000346815
1	237879421	237892566	1	237932540	237945014	3241	1640	5	3.35009e-07	0.000532591
1	237879421	237892566	1	238206645	238214052	3241	632	4	2.9235e-07	0.000472951
1	238130337	238135795	1	238158619	238162875	1088	974	3	3.18946e-06	0.00347294
1	238130337	238135795	1	238189767	238194011	1088	822	4	1.08595e-08	2.54519e-05
1	238189767	238194011	1	238197518	238205677	822	1228	3	2.75848e-06	0.00310876
1	238197518	238205677	1	238218849	238231405	1228	2276	10	8.13262e-19	1.11646e-14
1	238206645	238214052	1	238218849	238231405	632	2276	7	1.62776e-14	1.12525e-10
1	238206645	238214052	1	238232926	238236880	632	953	3	5.89476e-07	0.000866881
1	238218849	238231405	1	238232926	238236880	2276	953	4	3.67572e-07	0.000577339
1	238218849	238231405	1	238321827	238326772	2276	1159	5	1.06315e-08	2.49968e-05
1	238321827	238326772	1	238332351	238336303	1159	760	4	1.02189e-08	2.41433e-05
1	238399807	238403814	1	261268125	261274729	1279	1277	3	1.15638e-05	0.00885439
1	238451617	238455248	1	238462182	238472742	303	1332	3	1.77283e-07	0.000305123
1	238597732	238602338	1	238610893	238631037	375	2508	4	1.31957e-08	3.03196e-05
1	238799730	238802837	1	238891535	238896738	1013	737	5	1.98837e-11	8.1466e-08
1	238891535	238896738	1	238934775	238940683	737	3227	11	8.68111e-22	1.8105e-17
1	238891535	238896738	1	239015177	239019709	737	1551	7	3.2804e-15	2.56519e-11
1	238896889	238902317	1	238934775	238940683	1106	3227	14	2.47179e-26	8.6998e-22
1	238896889	238902317	1	239015177	239019709	1106	1551	4	1.4507e-07	0.00025576
1	238903129	238908053	1	238934775	238940683	1637	3227	14	5.90463e-24	1.61399e-19
1	238903129	238908053	1	239015177	239019709	1637	1551	5	8.80483e-09	2.10965e-05
1	238934775	238940683	1	239015177	239019709	3227	1551	17	1.35062e-30	7.679e-26
1	239122911	239130968	1	239141943	239146408	680	1377	5	6.15507e-11	2.3037e-07
1	239122911	239130968	1	239176956	239189073	680	2303	3	1.01964e-05	0.00811025
1	239454443	239465371	1	239528385	239530835	2302	306	4	4.15632e-09	1.08033e-05
1	239454443	239465371	1	239571008	239576995	2302	806	7	9.65183e-14	5.95284e-10
1	239571008	239576995	1	239609692	239612335	806	456	3	1.34223e-07	0.000238661
1	239609692	239612335	1	239712159	239717425	456	1223	3	4.67828e-07	0.000711251
1	240244115	240247295	1	240259477	240262551	900	259	3	3.41703e-08	7.11135e-05
1	240259477	240262551	1	240267911	240276335	259	1955	3	3.49064e-07	0.00055204
1	240267911	240276335	1	240362433	240373675	1955	1491	4	1.18305e-06	0.00156796
1	240267911	240276335	1	240374961	240377313	1955	461	4	1.11616e-08	2.60937e-05
1	240362433	240373675	1	240402763	240408635	1491	1808	7	1.30703e-12	6.65875e-09
1	240374961	240377313	1	240402763	240408635	461	1808	3	1.55495e-06	0.00195618
1	240467635	240472557	1	240595418	240602476	615	1638	3	2.74018e-06	0.00309347
1	240595418	240602476	1	240930494	240937798	1638	2239	4	2.922e-06	0.00324691
1	240864574	240877733	1	241148024	241150159	2339	438	3	2.87724e-06	0.00321166
1	240894129	240898350	1	240930494	240937798	809	2239	11	4.39493e-23	1.06018e-18
1	240930494	240937798	1	241026460	241029841	2239	491	3	3.5526e-06	0.00377097
1	240930494	240937798	1	241074667	241079079	2239	2469	7	1.88673e-10	6.4306e-07
1	240939342	240944335	1	241026460	241029841	2157	491	3	3.17866e-06	0.00346432
1	241026460	241029841	1	241074667	241079079	491	2469	21	2.15156e-52	7.50126e-47
1	241335364	241343931	1	241400054	241406828	1371	886	3	4.79075e-06	0.00471824
1	241400054	241406828	1	241439104	241443916	886	820	6	5.28667e-14	3.38722e-10
1	241893335	241896795	1	241899792	241913836	1186	1404	4	1.28927e-07	0.000230264
1	241999578	242002632	1	242036537	242041427	1170	2324	4	8.98783e-07	0.00124449
1	242036537	242041427	1	242141443	242145429	2324	2283	11	5.77333e-18	7.00919e-14
1	242141443	242145429	1	242188955	242194435	2283	1786	7	2.30689e-11	9.31531e-08
1	242188955	242194435	1	242205789	242213871	1786	1189	9	9.85636e-18	1.14186e-13
1	242243196	242245170	1	242330140	242335160	191	2323	4	6.49929e-10	2.00224e-06
1	242330140	242335160	1	242402244	242414420	2323	2802	6	2.46874e-08	5.3223e-05
1	242398319	242401271	1	242402244	242414420	712	2802	5	2.65445e-09	7.193e-06
1	243104072	243108437	1	243118074	243122562	742	405	5	2.08958e-13	1.22304e-09
1	243734166	243740891	1	243889882	243894682	646	1399	3	1.98236e-06	0.00239037
1	243741654	243746334	1	243889882	243894682	1586	1399	5	4.51408e-09	1.16545e-05
1	244093736	244099665	1	244110166	244118027	1404	966	3	6.65269e-06	0.00600429
1	244110166	244118027	1	244121980	244126389	966	1763	3	1.30912e-05	0.00963474
1	244265985	244274969	1	244279194	244286397	1307	758	3	2.60843e-06	0.00297309
1	244381649	244384759	1	244391694	244394405	591	401	3	3.59927e-08	7.45264e-05
1	244488969	244493894	1	244519213	244523783	2132	503	7	2.08148e-15	1.68323e-11
1	244488969	244493894	1	244570315	244572112	2132	202	3	2.14406e-07	0.000360295
1	244519213	244523783	1	244543807	244547408	503	1991	6	3.59773e-13	2.0231e-09
1	244543807	244547408	1	244570315	244572112	1991	202	3	1.74694e-07	0.000301233
1	244604941	244611234	1	244622167	244628140	478	1362	8	1.2865e-19	1.9777e-15
1	244857705	244865432	1	244890298	244895056	1159	799	4	1.24769e-08	2.88582e-05
1	244857705	244865432	1	245038955	245045478	1159	1420	3	1.18284e-05	0.00899296
1	245142267	245147131	1	245161417	245171867	691	1678	3	4.16886e-06	0.00425054
1	245148526	245151875	1	245161417	245171867	318	1678	3	4.09092e-07	0.000633525
1	245418470	245425267	1	245434347	245444615	1167	866	3	2.76847e-06	0.00311831
1	245434347	245444615	1	245559107	245572675	866	1963	3	1.30183e-05	0.00960372
1	245683769	245687079	1	245697062	245709080	1087	986	5	1.20907e-10	4.27911e-07
1	245709321	245712406	1	245859403	245867343	226	1582	3	1.22981e-07	0.000221012
1	245837193	245841361	1	245853616	245856222	1298	156	3	2.22626e-08	4.85048e-05
1	245846713	245851703	1	245859403	245867343	472	1582	3	1.1198e-06	0.00149759
1	245853616	245856222	1	245859403	245867343	156	1582	4	6.19362e-11	2.31672e-07
1	246030172	246035504	1	246071040	246075143	1631	835	3	6.73378e-06	0.00605691
1	246139127	246141931	1	246171927	246175535	695	991	3	8.80516e-07	0.00122406
1	246171927	246175535	1	246215472	246219677	991	1324	3	6.02826e-06	0.00559414
1	246215472	246219677	1	246353699	246358358	1324	2213	4	1.20722e-06	0.00159473
1	246428438	246431254	1	246560020	246568884	766	1894	3	8.12649e-06	0.00692308
1	246560020	246568884	1	246673988	246680262	1894	2217	4	4.96955e-06	0.00484578
1	246560020	246568884	1	246754665	246756903	1894	202	3	1.50429e-07	0.000264199
1	246635493	246637758	1	246673988	246680262	649	2217	8	7.36564e-17	7.45359e-13
1	247102576	247109246	1	247428450	247437878	1251	2135	9	7.70417e-17	7.77064e-13
1	247428450	247437878	1	247441385	247446339	2135	400	5	3.86112e-11	1.49729e-07
1	247460282	247463089	1	247474797	247479157	565	1165	7	6.86905e-17	6.97399e-13
1	247735570	247740584	1	247741084	247754134	444	1303	3	5.22049e-07	0.000782039
1	247755961	247758968	1	247823496	247827542	965	755	3	1.04176e-06	0.00140972
1	247783075	247787305	1	247823496	247827542	799	755	4	2.25524e-09	6.20494e-06
1	248251246	248255004	1	248267255	248273067	1315	1715	6	4.64514e-11	1.77819e-07
1	248267255	248273067	1	248290349	248291836	1715	133	5	5.04786e-14	3.24546e-10
1	248267255	248273067	1	248314842	248321668	1715	608	3	3.03694e-06	0.00334645
1	248302393	248306527	1	248314842	248321668	1336	608	5	3.02586e-11	1.1988e-07
1	248441951	248446069	1	248450714	248460235	1135	792	3	1.95158e-06	0.00236159
1	248460368	248463612	1	248528904	248531223	496	817	3	1.79878e-07	0.000309133
1	248750611	248753439	1	248793681	248805983	275	3464	6	2.61056e-13	1.50791e-09
1	248753847	248755529	1	248793681	248805983	560	3464	5	2.30265e-09	6.32315e-06
1	248793681	248805983	1	248809003	248812876	3464	284	7	1.10813e-15	9.33698e-12
1	249092467	249097177	1	249130650	249136994	498	1114	3	4.60697e-07	0.000702317
1	249097522	249104550	1	249130650	249136994	1068	1114	5	2.03496e-10	6.90073e-07
1	249336851	249343102	1	249397636	249404245	721	1088	3	1.29912e-06	0.00169206
1	249662112	249666642	1	249836872	249840078	1015	467	3	2.87606e-07	0.000465976
1	249849834	249854419	1	249891850	249895250	1440	795	3	4.01452e-06	0.00413251
1	250028860	250032238	1	250039170	250049351	426	1928	5	3.18235e-11	1.25595e-07
1	250039170	250049351	1	250096231	250101939	1928	1943	14	4.92821e-26	1.67705e-21
1	250039170	250049351	1	250102456	250116253	1928	2121	8	3.03819e-13	1.73378e-09
1	250096231	250101939	1	250102456	250116253	1943	2121	5	9.61942e-08	0.000178194
1	250096231	250101939	1	250117138	250124370	1943	1745	8	6.87421e-14	4.33419e-10
1	250102456	250116253	1	250117138	250124370	2121	1745	10	1.33329e-17	1.51237e-13
1	250102456	250116253	1	250176491	250186171	2121	2944	8	8.5975e-12	3.7843e-08
1	250117138	250124370	1	250176491	250186171	1745	2944	6	6.13613e-09	1.53387e-05
1	250117138	250124370	1	250292822	250306162	1745	2691	4	7.69651e-06	0.00667025
1	250176491	250186171	1	250292822	250306162	2944	2691	5	2.33726e-06	0.00272308
1	250176491	250186171	1	250319305	250324141	2944	916	5	1.18413e-08	2.75467e-05
1	250292822	250306162	1	250319305	250324141	2691	916	18	2.68393e-38	2.83393e-33
1	250292822	250306162	1	250336494	250352847	2691	3410	6	1.8325e-07	0.000314284
1	250336494	250352847	1	250357783	250361064	3410	270	7	6.95047e-16	6.08679e-12
1	250336494	250352847	1	250435850	250440807	3410	1743	12	2.47554e-19	3.6771e-15
1	250336494	250352847	1	250441085	250452928	3410	3003	10	3.07231e-13	1.75109e-09
1	250357783	250361064	1	250435850	250440807	270	1743	6	3.81418e-15	2.9489e-11
1	250357783	250361064	1	250441085	250452928	270	3003	5	2.9496e-11	1.17135e-07
1	250435850	250440807	1	250441085	250452928	1743	3003	9	3.13907e-14	2.07676e-10
1	250606961	250608815	1	251439751	251446945	361	1904	17	2.37916e-45	4.48594e-40
1	251574561	251578735	1	251629359	251646059	1258	3886	5	2.22181e-07	0.000371851
1	252107514	252115258	1	252127933	252133097	1413	1365	6	1.8279e-11	7.56633e-08
1	252107514	252115258	1	252133349	252143513	1413	2605	4	2.9635e-06	0.00328099
1	252349814	252353463	1	252376686	252391032	573	2558	3	8.37018e-06	0.00707426
1	252360179	252361750	1	252376686	252391032	131	2558	3	1.00394e-07	0.000185175
1	252371155	252375442	1	252435166	252444222	383	1325	3	3.52459e-07	0.000556598
1	252521588	252523910	1	252545458	252549929	157	982	3	9.82957e-09	2.3292e-05
1	252523951	252529462	1	252545458	252549929	1220	982	4	3.48174e-08	7.23605e-05
1	252661302	252675251	1	252780971	252786874	4197	1295	8	2.86916e-12	1.37348e-08
1	252780971	252786874	1	252791835	252800721	1295	2648	4	2.24296e-06	0.0026338
1	252791835	252800721	1	252913037	252920362	2648	1759	4	7.45628e-06	0.0065164
1	253161140	253175026	1	253267326	253279471	3077	2681	7	2.93671e-09	7.8965e-06
1	253267326	253279471	1	253283893	253289305	2681	852	17	2.14761e-36	2.00422e-31
1	253267326	253279471	1	253292266	253295474	2681	1047	5	1.44504e-08	3.28835e-05
1	253267326	253279471	1	253356355	253362986	2681	898	4	5.55246e-07	0.000823795
1	253292266	253295474	1	253307638	253309605	1047	235	3	4.01466e-08	8.21153e-05
1	253292266	253295474	1	253356355	253362986	1047	898	3	2.23177e-06	0.00262417
1	253356355	253362986	1	253388860	253393528	898	2469	4	4.00841e-07	0.000622104
1	253388860	253393528	1	254162276	254180397	2469	4395	5	1.06026e-05	0.00833471
1	254119924	254122997	1	254162276	254180397	1103	4395	6	4.34548e-09	1.12624e-05
1	254162276	254180397	1	254190726	254193760	4395	437	9	3.85187e-18	4.80677e-14
1	254162276	254180397	1	254285310	254293747	4395	1586	5	1.25565e-06	0.00164518
1	254392753	254398296	1	254415060	254421549	1507	1971	5	1.91351e-08	4.23356e-05
1	254398661	254403657	1	254415060	254421549	1244	1971	9	3.57992e-17	3.76708e-13
1	254398661	254403657	1	254428364	254431071	1244	1021	3	5.47226e-06	0.00521274
1	254415060	254421549	1	254428364	254431071	1971	1021	4	2.73219e-07	0.000445474
1	254415060	254421549	1	254533407	254537985	1971	413	3	1.44818e-06	0.00184752
1	255019691	255024684	1	255038823	255039804	2642	70	4	1.86619e-11	7.70409e-08
1	255019691	255024684	1	255040115	255043266	2642	252	11	6.43187e-28	2.73215e-23
1	255040115	255043266	1	255084485	255088406	252	1297	3	9.40979e-08	0.000174836
1	255169687	255174325	1	255207351	255211798	1257	1216	3	9.49548e-06	0.00771515
1	255207351	255211798	1	255221169	255229584	1216	1560	5	2.07345e-09	5.76488e-06
1	255221169	255229584	1	255242699	255245970	1560	476	4	5.15813e-09	1.31556e-05
1	255221169	255229584	1	255265432	255278041	1560	1803	5	1.46141e-08	3.32029e-05
1	255221169	255229584	1	255284584	255298048	1560	2249	6	6.43293e-10	1.98312e-06
1	255232740	255236615	1	255265432	255278041	642	1803	5	1.77019e-10	6.06746e-07
1	255232740	255236615	1	255278088	255280864	642	482	3	8.01477e-08	0.000151817
1	255232740	255236615	1	255284584	255298048	642	2249	5	5.31927e-10	1.6727e-06
1	255242699	255245970	1	255265432	255278041	476	1803	3	1.6971e-06	0.00210337
1	255265432	255278041	1	255284584	255298048	1803	2249	15	1.00941e-27	4.20088e-23
1	255508561	255512541	1	255564174	255569795	1200	1437	4	1.48127e-07	0.000260651
1	255758463	255760129	1	255862998	255867277	121	1682	3	2.24903e-08	4.89433e-05
1	256165948	256172148	1	256311352	256318214	2239	587	5	3.32839e-10	1.08713e-06
1	256165948	256172148	1	256320733	256327300	2239	1441	4	1.76501e-06	0.00217295
1	256311352	256318214	1	256320733	256327300	587	1441	5	3.70241e-11	1.43998e-07
1	256497068	256502886	1	256573557	256579686	1229	2962	5	5.21763e-08	0.000103568
1	256573557	256579686	1	256643088	256644771	2962	138	6	1.55903e-15	1.28206e-11
1	256573557	256579686	1	256836464	256839909	2962	910	8	1.10323e-14	7.86782e-11
1	256993120	256995842	1	257007886	257014033	350	1909	3	8.0195e-07	0.00113109
1	256998339	257006222	1	257014405	257023601	1594	1007	5	9.03621e-10	2.70137e-06
1	257007886	257014033	1	257128027	257135048	1909	2178	8	3.46547e-13	1.95289e-09
1	257128027	257135048	1	257221534	257232313	2178	2680	17	1.83837e-29	9.30672e-25
1	257135207	257136131	1	257221534	257232313	60	2680	5	8.0223e-15	5.86379e-11
1	257221534	257232313	1	257334542	257339329	2680	1255	6	5.00293e-10	1.58047e-06
1	257354834	257358383	1	257399348	257408964	466	2060	10	1.82064e-23	4.68549e-19
1	257399348	257408964	1	257635419	257640008	2060	688	3	7.57854e-06	0.00659431
1	257621200	257625820	1	257635419	257640008	1279	688	3	1.83079e-06	0.00223933
1	257762653	257769878	1	257867076	257868939	2424	141	6	5.34229e-16	4.76885e-12
1	257762653	257769878	1	257871039	257875968	2424	1183	6	1.9398e-10	6.60106e-07
1	257762653	257769878	1	258943941	258950698	2424	1865	4	6.63483e-06	0.00599504
1	257762653	257769878	1	258952502	258958504	2424	1859	6	2.83182e-09	7.6353e-06
1	257770029	257773240	1	258943941	258950698	593	1865	3	3.61926e-06	0.00382525
1	257871039	257875968	1	257901473	257909608	1183	677	5	2.82213e-11	1.12363e-07
1	257909625	257917978	1	258039742	258049427	1749	2000	4	2.42627e-06	0.00280643
1	258039742	258049427	1	258063012	258066052	2000	547	8	8.21313e-18	9.70349e-14
1	258039742	258049427	1	258067135	258070949	2000	1189	8	4.0887e-15	3.15059e-11
1	258513472	258527881	1	258534793	258536564	1786	121	3	2.69219e-08	5.75303e-05
1	258513472	258527881	1	258596150	258605526	1786	855	4	9.13466e-08	0.000170108
1	258844906	258856480	1	258873600	258874823	4434	82	3	1.26474e-07	0.000226519
1	258844906	258856480	1	258875830	258880670	4434	724	5	2.79559e-08	5.94537e-05
1	258844906	258856480	1	258887406	258892725	4434	1139	4	1.02149e-05	0.00811955
1	258875830	258880670	1	258887406	258892725	724	1139	6	1.12961e-13	6.90704e-10
1	259036885	259042280	1	259164036	259168705	1015	975	4	1.62621e-08	3.64852e-05
1	259491904	259496248	1	259503361	259505216	1335	365	4	9.57087e-10	2.85152e-06
1	259527640	259529265	1	259578698	259585035	146	2049	4	1.33342e-10	4.68332e-07
1	259578698	259585035	1	259648884	259656354	2049	1829	4	3.18114e-06	0.00346588
1	259757799	259766538	1	259826991	259831851	1672	1279	6	3.38348e-11	1.32486e-07
1	259757799	259766538	1	259834406	259837535	1672	442	3	1.0854e-06	0.00145916
1	259834406	259837535	1	260044727	260049244	442	1220	3	4.22978e-07	0.000652186
1	260525664	260536484	1	260618520	260635275	2417	2527	6	1.69942e-08	3.80151e-05
1	260618520	260635275	1	260836281	260844640	2527	2195	6	9.64417e-09	2.29026e-05
1	260618520	260635275	1	260853079	260857261	2527	357	3	1.96636e-06	0.00237543
1	260836281	260844640	1	260853079	260857261	2195	357	7	2.29099e-16	2.15875e-12
1	260836281	260844640	1	260867935	260871907	2195	1470	4	1.7656e-06	0.00217353
1	260853079	260857261	1	260867935	260871907	357	1470	3	3.89519e-07	0.000606774
1	260994159	260999045	1	261008897	261011828	427	291	3	5.17398e-09	1.31778e-05
1	260994159	260999045	1	261013321	261022610	427	957	3	1.84361e-07	0.000315955
1	261005289	261007335	1	261022658	261034647	175	2308	4	4.4536e-10	1.41984e-06
1	261013321	261022610	1	261022658	261034647	957	2308	9	1.39777e-17	1.58163e-13
1	261013321	261022610	1	261044233	261052770	957	3084	7	2.44332e-12	1.18343e-08
1	261022658	261034647	1	261044233	261052770	2308	3084	18	5.21699e-30	2.76217e-25
1	261121168	261124491	1	261233005	261237621	672	935	3	6.69053e-07	0.000967203
1	261224431	261229565	1	261233005	261237621	1643	935	3	9.63648e-06	0.00779953
1	261224431	261229565	1	261378915	261381589	1643	762	3	5.24059e-06	0.00504906
1	261233005	261237621	1	261268125	261274729	935	1277	3	4.55171e-06	0.0045414
1	261679184	261681658	1	290897750	290905061	855	1677	3	7.84874e-06	0.00675939
1	261785717	261797262	1	261817050	261822146	2460	1051	4	7.36389e-07	0.0010509
1	261785717	261797262	1	261918666	261933260	2460	2789	5	1.16373e-06	0.00154579
1	261918666	261933260	1	262055242	262065075	2789	1622	8	6.7511e-13	3.60541e-09
1	261918666	261933260	1	262087493	262094727	2789	1104	4	1.46733e-06	0.00186783
1	262396807	262401476	1	262412965	262418113	896	876	3	1.30152e-06	0.00169399
1	262550272	262552681	1	262563157	262572399	204	3231	3	7.65824e-07	0.00108669
1	262553260	262554778	1	262563157	262572399	101	3231	6	3.88276e-16	3.54651e-12
1	262554863	262555817	1	262563157	262572399	62	3231	4	2.53998e-11	1.02119e-07
1	262556403	262558284	1	262563157	262572399	123	3231	5	8.04858e-13	4.24435e-09
1	262563157	262572399	1	262587069	262590868	3231	850	6	1.49579e-10	5.19632e-07
1	262563157	262572399	1	262591701	262599937	3231	1809	5	5.32974e-07	0.000796017
1	263002828	263006099	1	263010187	263017742	1050	1581	4	1.27347e-07	0.00022784
1	263010187	263017742	1	263066100	263073281	1581	1473	6	5.62577e-11	2.11933e-07
1	263074842	263078779	1	263190004	263196106	681	1119	4	5.73178e-09	1.44472e-05
1	263157414	263161583	1	263190004	263196106	1425	1119	7	3.36714e-14	2.21891e-10
1	263294142	263298130	1	263686350	263690877	2047	1666	4	2.19563e-06	0.00259276
1	263332203	263336171	1	263436339	263439095	519	544	4	1.08142e-10	3.86135e-07
1	263440572	263443310	1	263509457	263517490	384	1574	5	6.87374e-12	3.07315e-08
1	263443867	263451336	1	263509457	263517490	1540	1574	7	6.24148e-13	3.35848e-09
1	263443867	263451336	1	263517640	263526127	1540	2697	4	4.76036e-06	0.00469558
1	263509457	263517490	1	263517640	263526127	1574	2697	5	1.11248e-07	0.000202328
1	263586221	263589996	1	263623751	263628726	711	1039	3	1.0857e-06	0.00145945
1	263677209	263684243	1	263879099	263894755	1766	2991	6	7.22855e-09	1.77054e-05
1	263686350	263690877	1	263845943	263855962	1666	2013	5	3.48523e-08	7.24249e-05
1	263845943	263855962	1	263879099	263894755	2013	2991	12	2.892e-19	4.23779e-15
1	263879099	263894755	1	263901940	263909943	2991	1378	12	3.15331e-21	6.05057e-17
1	263879099	263894755	1	263980105	263983554	2991	556	3	1.21794e-05	0.00917107
1	263901940	263909943	1	263980105	263983554	1378	556	3	1.21004e-06	0.00159788
1	263942940	263947698	1	263977008	263979111	1335	139	4	1.97131e-11	8.08031e-08
1	264049490	264055191	1	264082325	264088782	1652	1435	4	5.22916e-07	0.000783273
1	264207625	264213172	1	264222543	264229488	1102	1212	4	5.36675e-08	0.000106152
1	264213209	264215069	1	264222543	264229488	127	1212	3	9.74306e-09	2.31108e-05
1	264383401	264393143	1	264396174	264402848	1396	602	3	1.59533e-06	0.00199774
1	264383401	264393143	1	264455499	264465691	1396	2035	5	1.53501e-08	3.47129e-05
1	264500289	264503187	1	264511191	264513601	1181	424	4	1.06891e-09	3.15617e-06
1	264580634	264582878	1	264616469	264626384	467	1661	3	1.25466e-06	0.00164425
1	264616469	264626384	1	264626621	264633602	1661	659	3	3.51083e-06	0.00373723
1	264616469	264626384	1	264634011	264640691	1661	548	6	2.03405e-13	1.19205e-09
1	264616469	264626384	1	294959517	294964998	1661	633	3	3.11344e-06	0.00341203
1	264687388	264693776	1	264693942	264706117	770	3540	11	3.87841e-21	7.33525e-17
1	264687388	264693776	1	265093357	265099352	770	1688	4	4.8121e-08	9.64614e-05
1	265457691	265467684	1	265482861	265484743	1836	563	3	2.95822e-06	0.003277
1	265457691	265467684	1	265500837	265506511	1836	836	3	9.61034e-06	0.0077852
1	265482861	265484743	1	265500837	265506511	563	836	3	2.81722e-07	0.000457763
1	265734713	265741463	1	265770700	265776087	1853	1986	4	2.96177e-06	0.00327927
1	265770700	265776087	1	265788113	265789254	1986	95	9	2.4831e-27	9.84609e-23
1	265791633	265800896	1	265805307	265808009	786	1094	3	1.70927e-06	0.00211547
1	265791633	265800896	1	266043595	266061999	786	2208	3	1.384e-05	0.00998304
1	266019114	266024867	1	266043595	266061999	517	2208	6	7.87938e-13	4.16344e-09
1	266462308	266474782	1	266534199	266542367	2013	2310	9	1.09557e-14	7.81922e-11
1	266750979	266755791	1	266921417	266933054	432	2161	3	2.18042e-06	0.00257905
1	266750979	266755791	1	266966770	266986246	432	3254	3	7.38156e-06	0.00646521
1	266921417	266933054	1	266933957	266938806	2161	445	4	1.44474e-08	3.28809e-05
1	266921417	266933054	1	266939053	266941475	2161	239	3	3.7007e-07	0.000580639
1	266921417	266933054	1	266942027	266964148	2161	2078	4	6.46341e-06	0.00588129
1	266933957	266938806	1	266942027	266964148	445	2078	5	5.7524e-11	2.16263e-07
1	266933957	266938806	1	266966770	266986246	445	3254	3	8.06335e-06	0.00688453
1	266942027	266964148	1	266966770	266986246	2078	3254	17	2.2042e-28	1.00319e-23
1	266966770	266986246	1	267002910	267007476	3254	1096	10	9.15797e-18	1.07102e-13
1	266966770	266986246	1	267028620	267033684	3254	1148	4	3.13868e-06	0.00343252
1	266966770	266986246	1	267116351	267125148	3254	1413	5	1.64589e-07	0.000285754
1	266966770	266986246	1	305731510	305736096	3254	358	3	4.21416e-06	0.00428915
[truncated: 15,825 more rows]
