# Supplementary material for: Long-range interactions between proximal and distal regulatory regions in maize
Source: Nat Commun. 2019 Jun 14;10:2633. doi: 10.1038/s41467-019-10603-4 (PMC6572780; doi:10.1038/s41467-019-10603-4)
Supplement: Supplementary file 9 — Supplementary Data 5 [file 41467_2019_10603_MOESM9_ESM.xlsx]

## Sheet: Sheet1
Supplementary Data 5. H3K27ac peaks from Immature ear Chip-seq library
chrom	start	end	#	peak intensity
1	43355	45819	MACS_peak_1	1654.4
1	54426	57209	MACS_peak_2	648.64
1	82415	83504	MACS_peak_3	175.07
1	92037	93337	MACS_peak_4	362.82
1	94365	95491	MACS_peak_5	222.79
1	107806	110610	MACS_peak_6	526.25
1	121901	123056	MACS_peak_7	343.85
1	132609	134267	MACS_peak_8	445.93
1	138846	139509	MACS_peak_9	58.52
1	154172	155833	MACS_peak_10	2555.95
1	171498	176483	MACS_peak_11	605.64
1	196963	199549	MACS_peak_12	2231.93
1	208830	211710	MACS_peak_13	1208.14
1	215341	216265	MACS_peak_14	220.69
1	262447	263809	MACS_peak_15	1290.6
1	266242	268233	MACS_peak_16	131.5
1	276593	281098	MACS_peak_17	973.82
1	323802	326370	MACS_peak_18	1206.8
1	331036	332675	MACS_peak_19	1937.32
1	337209	339723	MACS_peak_20	2901.78
1	345693	348485	MACS_peak_21	1272.33
1	368567	372365	MACS_peak_22	941.81
1	378681	381160	MACS_peak_23	1285.19
1	401544	403327	MACS_peak_24	989.43
1	426229	429280	MACS_peak_25	430.96
1	444013	446651	MACS_peak_26	1311.55
1	463873	464765	MACS_peak_27	334.4
1	465377	466529	MACS_peak_28	349.6
1	468295	470172	MACS_peak_29	231.3
1	502794	504686	MACS_peak_30	912.32
1	559383	562401	MACS_peak_31	1327.89
1	572033	574036	MACS_peak_32	2162.15
1	686814	693326	MACS_peak_33	497.57
1	701018	701586	MACS_peak_34	50.18
1	715069	717316	MACS_peak_35	1628.01
1	745110	745750	MACS_peak_36	66.23
1	1011510	1014129	MACS_peak_37	1786.37
1	1021721	1024296	MACS_peak_38	318.47
1	1027100	1033593	MACS_peak_39	223.33
1	1033885	1037723	MACS_peak_40	367.34
1	1065670	1069043	MACS_peak_41	672.96
1	1071703	1073719	MACS_peak_42	1395.22
1	1199576	1200259	MACS_peak_43	75.31
1	1205350	1207226	MACS_peak_44	382.64
1	1230138	1233751	MACS_peak_45	595.92
1	1234410	1236700	MACS_peak_46	54.08
1	1256986	1259798	MACS_peak_47	670.43
1	1491976	1495496	MACS_peak_48	1079.91
1	1507483	1508148	MACS_peak_49	74.32
1	1530821	1533944	MACS_peak_50	906.18
1	1549561	1551073	MACS_peak_51	700.09
1	1610353	1613490	MACS_peak_52	458.04
1	1637108	1638275	MACS_peak_53	232.21
1	1714521	1718159	MACS_peak_54	569.12
1	1735072	1736785	MACS_peak_55	330.86
1	1736970	1737975	MACS_peak_56	86.23
1	1807198	1809002	MACS_peak_57	458.51
1	1816082	1819573	MACS_peak_58	374.53
1	1827222	1829430	MACS_peak_59	458.4
1	1833763	1837845	MACS_peak_60	822
1	1841002	1844184	MACS_peak_61	1382.09
1	1918496	1922418	MACS_peak_62	711.49
1	1937585	1941347	MACS_peak_63	180.61
1	1941837	1943084	MACS_peak_64	159.87
1	2018856	2025275	MACS_peak_65	90.21
1	2031853	2035138	MACS_peak_66	2060.29
1	2103753	2106873	MACS_peak_67	897.9
1	2108917	2114147	MACS_peak_68	775.33
1	2153397	2156678	MACS_peak_69	890.85
1	2168978	2171615	MACS_peak_70	1784.29
1	2233794	2234794	MACS_peak_71	150.9
1	2235030	2237371	MACS_peak_72	450.77
1	2238936	2241785	MACS_peak_73	254.53
1	2283866	2286452	MACS_peak_74	88.51
1	2287646	2289735	MACS_peak_75	1046.31
1	2297649	2300198	MACS_peak_76	793.67
1	2380301	2382317	MACS_peak_77	231.31
1	2385351	2388997	MACS_peak_78	298.63
1	2423096	2425446	MACS_peak_79	305.48
1	2428228	2430472	MACS_peak_80	155.69
1	2430829	2432639	MACS_peak_81	183.86
1	2461975	2463543	MACS_peak_82	554.86
1	2470374	2472205	MACS_peak_83	751.73
1	2482061	2483788	MACS_peak_84	352.46
1	2484285	2486470	MACS_peak_85	200.74
1	2522839	2525587	MACS_peak_86	1254.27
1	2529245	2532152	MACS_peak_87	277.44
1	2561698	2566827	MACS_peak_88	354.88
1	2628285	2637003	MACS_peak_89	81.16
1	2745838	2750664	MACS_peak_90	935.82
1	2773752	2775750	MACS_peak_91	2194.11
1	2778408	2782952	MACS_peak_92	326.08
1	2795853	2796498	MACS_peak_93	73.7
1	2809371	2814173	MACS_peak_94	1667.17
1	2817974	2822583	MACS_peak_95	1281.47
1	2827986	2830367	MACS_peak_96	939.07
1	2869253	2871121	MACS_peak_97	2737.85
1	2875999	2879476	MACS_peak_98	124.61
1	2881389	2885351	MACS_peak_99	610.93
1	2886113	2891406	MACS_peak_100	111.57
1	2894649	2897788	MACS_peak_101	215.05
1	2933671	2936387	MACS_peak_102	2446.74
1	2958979	2961463	MACS_peak_103	2258.27
1	2970563	2978050	MACS_peak_104	328.09
1	2990723	2991529	MACS_peak_105	89.4
1	2995103	2997668	MACS_peak_106	1634.09
1	3031599	3033817	MACS_peak_107	334.23
1	3034858	3039538	MACS_peak_108	203.01
1	3050565	3053321	MACS_peak_109	670.68
1	3094532	3096485	MACS_peak_110	346.09
1	3097959	3099175	MACS_peak_111	106.01
1	3103532	3105900	MACS_peak_112	2660.53
1	3133405	3137776	MACS_peak_113	641.03
1	3143837	3146702	MACS_peak_114	639.36
1	3163799	3165037	MACS_peak_115	219.4
1	3171587	3177476	MACS_peak_116	263.11
1	3223976	3226477	MACS_peak_117	105.13
1	3227116	3234861	MACS_peak_118	288.35
1	3271798	3274169	MACS_peak_119	1476.99
1	3286954	3294939	MACS_peak_120	191.74
1	3383444	3386566	MACS_peak_121	520.03
1	3441283	3449606	MACS_peak_122	124.92
1	3449712	3455097	MACS_peak_123	149.58
1	3493846	3499020	MACS_peak_124	92.32
1	3531327	3533889	MACS_peak_125	771.09
1	3555278	3558984	MACS_peak_126	855.49
1	3571055	3576416	MACS_peak_127	1353.16
1	3643675	3648052	MACS_peak_128	929.26
1	3650605	3652236	MACS_peak_129	330.12
1	3659650	3661487	MACS_peak_130	2104.7
1	3740483	3745377	MACS_peak_131	836.31
1	3770431	3778442	MACS_peak_132	239.47
1	3795151	3797396	MACS_peak_133	112.67
1	3797783	3801836	MACS_peak_134	316.64
1	3804589	3812755	MACS_peak_135	176.16
1	3856358	3858885	MACS_peak_136	611.9
1	3912524	3914612	MACS_peak_137	1797.59
1	3957756	3962533	MACS_peak_138	516.31
1	3963604	3970176	MACS_peak_139	236.8
1	3970571	3976706	MACS_peak_140	314.23
1	3982791	3984639	MACS_peak_141	1875.45
1	4039840	4040914	MACS_peak_142	225.01
1	4109406	4111962	MACS_peak_143	885.55
1	4124097	4127019	MACS_peak_144	86.96
1	4148093	4150599	MACS_peak_145	1607.97
1	4219844	4222907	MACS_peak_146	2948.74
1	4294587	4296577	MACS_peak_147	563.28
1	4317434	4320701	MACS_peak_148	1764.49
1	4339262	4342319	MACS_peak_149	863.92
1	4348386	4352106	MACS_peak_150	312.03
1	4401858	4407486	MACS_peak_151	674.04
1	4416974	4421288	MACS_peak_152	394.16
1	4424005	4426558	MACS_peak_153	1465.27
1	4494353	4500976	MACS_peak_154	586.51
1	4531761	4538850	MACS_peak_155	324.44
1	4540301	4545626	MACS_peak_156	529
1	4560149	4561445	MACS_peak_157	783.01
1	4589996	4592096	MACS_peak_158	403.71
1	4592174	4593658	MACS_peak_159	68.95
1	4595097	4598945	MACS_peak_160	207.45
1	4660164	4665290	MACS_peak_161	106.83
1	4668240	4669935	MACS_peak_162	79.78
1	4670076	4671489	MACS_peak_163	161.19
1	4734098	4738144	MACS_peak_164	1739.69
1	4832060	4836104	MACS_peak_165	1058.13
1	4839040	4843284	MACS_peak_166	548.28
1	4883527	4888558	MACS_peak_167	141.15
1	4912831	4917765	MACS_peak_168	236.38
1	4923114	4925711	MACS_peak_169	1494.65
1	4935312	4936861	MACS_peak_170	687.8
1	4966979	4968621	MACS_peak_171	622.18
1	4977834	4981285	MACS_peak_172	1678.73
1	4992386	4995212	MACS_peak_173	2324.38
1	5093894	5099284	MACS_peak_174	382.4
1	5129701	5131462	MACS_peak_175	128.62
1	5135364	5138097	MACS_peak_176	1008.47
1	5141033	5145223	MACS_peak_177	1782.09
1	5158543	5163451	MACS_peak_178	1931.5
1	5167896	5173343	MACS_peak_179	595.23
1	5202168	5210369	MACS_peak_180	84.56
1	5307071	5309101	MACS_peak_181	690.71
1	5327845	5333904	MACS_peak_182	1604.96
1	5411685	5414845	MACS_peak_183	2218.54
1	5418486	5421574	MACS_peak_184	206.83
1	5426964	5429839	MACS_peak_185	59.35
1	5430445	5436305	MACS_peak_186	1055.77
1	5463190	5468033	MACS_peak_187	527.96
1	5468564	5471897	MACS_peak_188	831.66
1	5480654	5486901	MACS_peak_189	262.07
1	5515613	5521376	MACS_peak_190	477.12
1	5588035	5593582	MACS_peak_191	446.29
1	5599942	5608089	MACS_peak_192	180.38
1	5609905	5615909	MACS_peak_193	573.31
1	5654418	5657208	MACS_peak_194	1805.26
1	5661709	5664105	MACS_peak_195	561.65
1	5679278	5681531	MACS_peak_196	1489.14
1	5700119	5705051	MACS_peak_197	296.27
1	5714408	5719960	MACS_peak_198	289.33
1	5722214	5725113	MACS_peak_199	352.51
1	5789794	5791812	MACS_peak_200	2145.44
1	5817015	5822246	MACS_peak_201	83.19
1	5823351	5826203	MACS_peak_202	528.25
1	5880741	5888874	MACS_peak_203	196.12
1	5893621	5895879	MACS_peak_204	538.71
1	5904722	5907848	MACS_peak_205	1239.69
1	5943270	5947984	MACS_peak_206	867.73
1	6020363	6024519	MACS_peak_207	1143.66
1	6033384	6036684	MACS_peak_208	1607.03
1	6067787	6072878	MACS_peak_209	264.5
1	6077895	6079857	MACS_peak_210	781.99
1	6086501	6087217	MACS_peak_211	78.54
1	6088659	6089669	MACS_peak_212	179.71
1	6107219	6107876	MACS_peak_213	89.01
1	6145097	6146814	MACS_peak_214	461.48
1	6155179	6156449	MACS_peak_215	74.18
1	6158900	6163648	MACS_peak_216	1211.89
1	6234270	6238108	MACS_peak_217	277.7
1	6238453	6240782	MACS_peak_218	116.35
1	6245455	6248345	MACS_peak_219	603.84
1	6253164	6256334	MACS_peak_220	209.29
1	6260212	6263276	MACS_peak_221	914.37
1	6291423	6298748	MACS_peak_222	454.88
1	6298948	6301357	MACS_peak_223	1218.4
1	6307301	6314972	MACS_peak_224	287.73
1	6316945	6321573	MACS_peak_225	55.63
1	6327510	6329394	MACS_peak_226	1866.68
1	6382259	6384145	MACS_peak_227	576.4
1	6406362	6410403	MACS_peak_228	844.06
1	6419041	6423160	MACS_peak_229	770.98
1	6523776	6531524	MACS_peak_230	102.67
1	6541509	6543639	MACS_peak_231	2019.41
1	6561026	6563925	MACS_peak_232	735.05
1	6632113	6634202	MACS_peak_233	1250.94
1	6649337	6651304	MACS_peak_234	524.99
1	6651355	6652135	MACS_peak_235	74.33
1	6763922	6768464	MACS_peak_236	60.51
1	6784597	6788143	MACS_peak_237	645.32
1	6797059	6799616	MACS_peak_238	1045.54
1	6825016	6827838	MACS_peak_239	710.29
1	6838366	6841173	MACS_peak_240	2028.39
1	6871580	6873704	MACS_peak_241	574.84
1	6916768	6919076	MACS_peak_242	544.43
1	7027360	7030793	MACS_peak_243	1621.89
1	7043434	7044654	MACS_peak_244	135.26
1	7044759	7046207	MACS_peak_245	705.49
1	7057115	7061886	MACS_peak_246	597.11
1	7062855	7069121	MACS_peak_247	305.76
1	7071600	7080481	MACS_peak_248	66.88
1	7104196	7108376	MACS_peak_249	594.1
1	7150904	7153131	MACS_peak_250	835.44
1	7181816	7183845	MACS_peak_251	1696.56
1	7238120	7239654	MACS_peak_252	2277.45
1	7254921	7259648	MACS_peak_253	528.44
1	7292283	7294179	MACS_peak_254	1483.81
1	7295143	7299431	MACS_peak_255	426.76
1	7310849	7313199	MACS_peak_256	1516.91
1	7339540	7341821	MACS_peak_257	2407.78
1	7344595	7346843	MACS_peak_258	170.64
1	7353060	7360182	MACS_peak_259	450.52
1	7373780	7375046	MACS_peak_260	385.36
1	7386036	7388372	MACS_peak_261	648.75
1	7403684	7407342	MACS_peak_262	158.6
1	7412249	7413216	MACS_peak_263	93.54
1	7413442	7414901	MACS_peak_264	228.8
1	7456104	7459971	MACS_peak_265	1670.09
1	7482087	7483247	MACS_peak_266	363.57
1	7483355	7484402	MACS_peak_267	295.73
1	7490013	7492986	MACS_peak_268	1242.1
1	7494984	7497714	MACS_peak_269	422.41
1	7545798	7547580	MACS_peak_270	705.46
1	7552935	7556779	MACS_peak_271	290.22
1	7597095	7600048	MACS_peak_272	120.21
1	7600185	7602820	MACS_peak_273	843.33
1	7658391	7659200	MACS_peak_274	63.15
1	7660065	7660924	MACS_peak_275	106.58
1	7685578	7689661	MACS_peak_276	453.01
1	7699200	7702003	MACS_peak_277	687.67
1	7713844	7719529	MACS_peak_278	471.3
1	7759145	7763736	MACS_peak_279	529.17
1	7767234	7768039	MACS_peak_280	98.43
1	7774005	7777799	MACS_peak_281	64.71
1	7778783	7782067	MACS_peak_282	211.52
1	7843814	7846935	MACS_peak_283	1078.99
1	7970818	7972417	MACS_peak_284	564.06
1	7974383	7978305	MACS_peak_285	67.83
1	7989618	7991561	MACS_peak_286	1633.75
1	8016776	8021417	MACS_peak_287	1021.18
1	8032260	8037888	MACS_peak_288	498.68
1	8038118	8042367	MACS_peak_289	262.05
1	8045701	8048500	MACS_peak_290	1297.52
1	8052673	8058174	MACS_peak_291	639.29
1	8113946	8118910	MACS_peak_292	1311.75
1	8128089	8130527	MACS_peak_293	1028.06
1	8151804	8154029	MACS_peak_294	746.2
1	8161340	8164670	MACS_peak_295	1277.02
1	8224085	8225048	MACS_peak_296	240.04
1	8239392	8241605	MACS_peak_297	379.71
1	8249249	8250969	MACS_peak_298	426.97
1	8274866	8276032	MACS_peak_299	358.41
1	8280181	8282960	MACS_peak_300	2095.75
1	8285888	8291557	MACS_peak_301	216.9
1	8301934	8304222	MACS_peak_302	2185.85
1	8310407	8313161	MACS_peak_303	649.76
1	8332843	8334164	MACS_peak_304	1417.05
1	8368208	8369596	MACS_peak_305	100.4
1	8374987	8377001	MACS_peak_306	307.7
1	8388586	8390659	MACS_peak_307	342.3
1	8392186	8393999	MACS_peak_308	649.89
1	8419505	8421494	MACS_peak_309	645.89
1	8467570	8469482	MACS_peak_310	2139.42
1	8494869	8499496	MACS_peak_311	598.2
1	8551874	8554330	MACS_peak_312	2318.42
1	8571865	8578206	MACS_peak_313	634.59
1	8594490	8599954	MACS_peak_314	1030.54
1	8611594	8613124	MACS_peak_315	707.19
1	8661101	8666598	MACS_peak_316	439.06
1	8678156	8683934	MACS_peak_317	229.57
1	8700872	8704364	MACS_peak_318	927.95
1	8773576	8778281	MACS_peak_319	635.68
1	8799702	8800856	MACS_peak_320	165.44
1	8813267	8817117	MACS_peak_321	807.81
1	8852764	8856889	MACS_peak_322	791.56
1	8871298	8873686	MACS_peak_323	621.34
1	8918567	8923279	MACS_peak_324	1368.52
1	8967347	8969951	MACS_peak_325	458.2
1	8973880	8975192	MACS_peak_326	222.01
1	8977560	8983854	MACS_peak_327	502.73
1	9014621	9018283	MACS_peak_328	630.62
1	9075266	9076186	MACS_peak_329	202.21
1	9080256	9081073	MACS_peak_330	160.23
1	9116199	9123174	MACS_peak_331	426.68
1	9155407	9158385	MACS_peak_332	443.06
1	9160028	9165307	MACS_peak_333	783.63
1	9207313	9210409	MACS_peak_334	787.54
1	9228059	9234975	MACS_peak_335	411.98
1	9269188	9271869	MACS_peak_336	797.51
1	9295163	9296736	MACS_peak_337	1033.48
1	9308944	9309925	MACS_peak_338	155.89
1	9341157	9345202	MACS_peak_339	1501.92
1	9352865	9358848	MACS_peak_340	170.41
1	9365835	9366794	MACS_peak_341	233.67
1	9367293	9369828	MACS_peak_342	294.05
1	9400684	9403957	MACS_peak_343	448.94
1	9409693	9411816	MACS_peak_344	1870.16
1	9423991	9425646	MACS_peak_345	3100
1	9449272	9454384	MACS_peak_346	450.44
1	9478510	9481899	MACS_peak_347	150.87
1	9505941	9506738	MACS_peak_348	120.01
1	9547245	9548952	MACS_peak_349	2050.07
1	9578519	9579181	MACS_peak_350	66.57
1	9596406	9597571	MACS_peak_351	429.57
1	9629184	9630849	MACS_peak_352	331.61
1	9636357	9639979	MACS_peak_353	411.1
1	9642815	9644518	MACS_peak_354	947.68
1	9728525	9730241	MACS_peak_355	122.81
1	9730360	9732956	MACS_peak_356	762.72
1	9745441	9749245	MACS_peak_357	253.89
1	9750077	9752785	MACS_peak_358	145.31
1	9768328	9769369	MACS_peak_359	256.53
1	9774633	9778190	MACS_peak_360	698.61
1	9780389	9783239	MACS_peak_361	916.74
1	9880103	9887760	MACS_peak_362	79.04
1	9985830	9988275	MACS_peak_363	730.98
1	9995767	9998741	MACS_peak_364	692.46
1	10027811	10032133	MACS_peak_365	993.97
1	10061069	10065254	MACS_peak_366	1275.46
1	10092125	10095064	MACS_peak_367	1310.82
1	10104146	10110887	MACS_peak_368	538.49
1	10125262	10126446	MACS_peak_369	696.88
1	10162008	10164279	MACS_peak_370	1257.55
1	10192670	10194344	MACS_peak_371	484.35
1	10215771	10217575	MACS_peak_372	555.6
1	10232232	10233570	MACS_peak_373	403.51
1	10296880	10298414	MACS_peak_374	2837.66
1	10311797	10314661	MACS_peak_375	409.44
1	10321387	10323353	MACS_peak_376	2060.5
1	10331065	10332769	MACS_peak_377	297.91
1	10348694	10350737	MACS_peak_378	2366.72
1	10357697	10359345	MACS_peak_379	505.34
1	10489934	10494239	MACS_peak_380	2318.94
1	10569818	10573812	MACS_peak_381	68.08
1	10574499	10577152	MACS_peak_382	360.5
1	10757915	10762002	MACS_peak_383	399.32
1	10833683	10836328	MACS_peak_384	2455.77
1	10852288	10853554	MACS_peak_385	60.23
1	10853979	10856487	MACS_peak_386	706.56
1	10858111	10859654	MACS_peak_387	139.6
1	10859657	10861408	MACS_peak_388	87.18
1	10875321	10879641	MACS_peak_389	1451.56
1	10924935	10926799	MACS_peak_390	554.75
1	10964628	10966813	MACS_peak_391	643.51
1	10983889	10991226	MACS_peak_392	208.95
1	11043367	11045785	MACS_peak_393	637.63
1	11064010	11070888	MACS_peak_394	297.32
1	11070911	11073006	MACS_peak_395	171.95
1	11126029	11128928	MACS_peak_396	1278.17
1	11147860	11149877	MACS_peak_397	260.66
1	11154147	11161299	MACS_peak_398	123.71
1	11162337	11165597	MACS_peak_399	869.91
1	11229119	11231257	MACS_peak_400	768.09
1	11299014	11301307	MACS_peak_401	719.17
1	11301803	11306100	MACS_peak_402	313.74
1	11322755	11326473	MACS_peak_403	702.05
1	11358467	11360694	MACS_peak_404	2778.16
1	11363207	11366177	MACS_peak_405	440.86
1	11366200	11367198	MACS_peak_406	253.2
1	11401156	11402228	MACS_peak_407	178.92
1	11406694	11411886	MACS_peak_408	242.91
1	11415993	11417947	MACS_peak_409	741.45
1	11431144	11433328	MACS_peak_410	429.57
1	11437171	11439192	MACS_peak_411	2848.75
1	11490519	11495533	MACS_peak_412	1196.64
1	11583618	11586093	MACS_peak_413	2026.57
1	11593084	11596099	MACS_peak_414	595
1	11607008	11608164	MACS_peak_415	290.4
1	11636726	11637897	MACS_peak_416	236.45
1	11669293	11673648	MACS_peak_417	379.18
1	11675886	11679416	MACS_peak_418	458.06
1	11714829	11721075	MACS_peak_419	584.35
1	11722728	11725809	MACS_peak_420	1751.23
1	11740153	11741862	MACS_peak_421	364.8
1	11880939	11882499	MACS_peak_422	2141.81
1	11888323	11890811	MACS_peak_423	225.47
1	11951787	11953761	MACS_peak_424	398.96
1	11964923	11966126	MACS_peak_425	349.66
1	11967238	11968792	MACS_peak_426	128.79
1	11982944	11985212	MACS_peak_427	378.17
1	11985507	11987049	MACS_peak_428	153.73
1	12040771	12044177	MACS_peak_429	785.56
1	12072577	12076271	MACS_peak_430	961.59
1	12102605	12105567	MACS_peak_431	2182.27
1	12143244	12148361	MACS_peak_432	123.49
1	12207403	12209168	MACS_peak_433	781.65
1	12288230	12290160	MACS_peak_434	1249.4
1	12292915	12298685	MACS_peak_435	525.74
1	12329858	12332492	MACS_peak_436	1006.83
1	12335361	12337428	MACS_peak_437	1266.06
1	12339071	12343664	MACS_peak_438	204.95
1	12363772	12370472	MACS_peak_439	94.32
1	12373013	12378885	MACS_peak_440	450.14
1	12393154	12395238	MACS_peak_441	191.62
1	12397126	12401814	MACS_peak_442	680.13
1	12429895	12431553	MACS_peak_443	501.9
1	12437154	12439711	MACS_peak_444	300.44
1	12443498	12445853	MACS_peak_445	225.93
1	12446221	12451749	MACS_peak_446	320.18
1	12492298	12493547	MACS_peak_447	729.07
1	12501404	12506282	MACS_peak_448	1222.22
1	12508154	12512597	MACS_peak_449	774.31
1	12529967	12530936	MACS_peak_450	50.06
1	12531966	12534416	MACS_peak_451	839.12
1	12538313	12543361	MACS_peak_452	548.3
1	12554917	12558059	MACS_peak_453	91.09
1	12588169	12594504	MACS_peak_454	367.02
1	12612472	12615033	MACS_peak_455	97.3
1	12615250	12617803	MACS_peak_456	204.19
1	12623545	12625909	MACS_peak_457	519.29
1	12630514	12633298	MACS_peak_458	913.62
1	12638526	12640620	MACS_peak_459	1574.09
1	12657237	12659650	MACS_peak_460	1304.31
1	12675236	12677074	MACS_peak_461	828.22
1	12679177	12684115	MACS_peak_462	183.82
1	12701023	12702410	MACS_peak_463	462.51
1	12767176	12769643	MACS_peak_464	1550.97
1	12792559	12797165	MACS_peak_465	689.36
1	12846463	12851982	MACS_peak_466	298.99
1	12921377	12922401	MACS_peak_467	211.67
1	12927885	12933452	MACS_peak_468	437.94
1	12985460	12986456	MACS_peak_469	77.46
1	12989069	12990534	MACS_peak_470	267.1
1	13004523	13007742	MACS_peak_471	330.73
1	13023571	13025341	MACS_peak_472	239.49
1	13032796	13035213	MACS_peak_473	1347.08
1	13049799	13055765	MACS_peak_474	663.04
1	13062162	13063455	MACS_peak_475	53.22
1	13063524	13066180	MACS_peak_476	546.58
1	13070479	13076685	MACS_peak_477	509.62
1	13104761	13106145	MACS_peak_478	186.52
1	13141878	13144419	MACS_peak_479	960.03
1	13160093	13163659	MACS_peak_480	284.03
1	13165076	13168874	MACS_peak_481	414.01
1	13175231	13178883	MACS_peak_482	350.15
1	13188350	13188979	MACS_peak_483	81.08
1	13199121	13202076	MACS_peak_484	272.25
1	13228442	13230301	MACS_peak_485	608.96
1	13236956	13239364	MACS_peak_486	719.54
1	13243219	13247346	MACS_peak_487	194.73
1	13250089	13253856	MACS_peak_488	106.51
1	13264520	13265628	MACS_peak_489	213.01
1	13265907	13267794	MACS_peak_490	154.7
1	13270828	13273856	MACS_peak_491	458.38
1	13284567	13287588	MACS_peak_492	631.81
1	13319807	13321879	MACS_peak_493	638.69
1	13352727	13353529	MACS_peak_494	70.76
1	13354618	13356231	MACS_peak_495	188.21
1	13357083	13357943	MACS_peak_496	111.06
1	13366807	13368820	MACS_peak_497	364.87
1	13370416	13371641	MACS_peak_498	211.26
1	13387550	13388934	MACS_peak_499	526.38
1	13439797	13442266	MACS_peak_500	888.79
1	13473946	13475424	MACS_peak_501	555.17
1	13530062	13531936	MACS_peak_502	411.05
1	13576002	13577676	MACS_peak_503	2151.63
1	13589695	13591424	MACS_peak_504	739.3
1	13600553	13601712	MACS_peak_505	229.03
1	13618813	13620626	MACS_peak_506	91.43
1	13621216	13624583	MACS_peak_507	374.91
1	13648882	13650741	MACS_peak_508	184.45
1	13651867	13654562	MACS_peak_509	436.59
1	13665789	13666953	MACS_peak_510	441.86
1	13674834	13676191	MACS_peak_511	896.49
1	13682775	13683599	MACS_peak_512	135.91
1	13686998	13689228	MACS_peak_513	130.56
1	13690977	13693050	MACS_peak_514	296.89
1	13727314	13729646	MACS_peak_515	771.68
1	13757907	13762906	MACS_peak_516	674.39
1	13772249	13773931	MACS_peak_517	241.69
1	13777052	13778278	MACS_peak_518	82.75
1	13780966	13784700	MACS_peak_519	250.01
1	13784762	13785910	MACS_peak_520	52.49
1	13808356	13811391	MACS_peak_521	1038.41
1	13815049	13817429	MACS_peak_522	86.19
1	13817807	13821592	MACS_peak_523	60.84
1	13824669	13828407	MACS_peak_524	768.16
1	13863174	13867681	MACS_peak_525	336.34
1	13868077	13870201	MACS_peak_526	104.18
1	13898884	13903202	MACS_peak_527	652.26
1	13964899	13969582	MACS_peak_528	493.34
1	14012297	14014748	MACS_peak_529	622.82
1	14028662	14031516	MACS_peak_530	1985.8
1	14056021	14058240	MACS_peak_531	475.87
1	14080964	14084591	MACS_peak_532	94.39
1	14085481	14088283	MACS_peak_533	145.3
1	14126791	14128080	MACS_peak_534	635.89
1	14206354	14214246	MACS_peak_535	226.61
1	14247186	14249189	MACS_peak_536	292.82
1	14252878	14254579	MACS_peak_537	61.26
1	14255286	14257129	MACS_peak_538	608.12
1	14311017	14313686	MACS_peak_539	1631.63
1	14323928	14327114	MACS_peak_540	263.79
1	14329772	14335639	MACS_peak_541	404.04
1	14416028	14416777	MACS_peak_542	57.15
1	14416922	14418368	MACS_peak_543	266.48
1	14422010	14423140	MACS_peak_544	123.62
1	14449293	14450462	MACS_peak_545	1081.1
1	14492882	14495209	MACS_peak_546	666.12
1	14576080	14577452	MACS_peak_547	252.58
1	14584295	14586662	MACS_peak_548	2020.55
1	14600755	14602770	MACS_peak_549	813.43
1	14609677	14614250	MACS_peak_550	1316.81
1	14665284	14667522	MACS_peak_551	1964.4
1	14672430	14673367	MACS_peak_552	191.56
1	14700244	14704850	MACS_peak_553	415.27
1	14748442	14749588	MACS_peak_554	334.76
1	14753642	14755596	MACS_peak_555	1132.72
1	14831164	14833267	MACS_peak_556	2065.77
1	14845142	14847564	MACS_peak_557	601.61
1	14854963	14856626	MACS_peak_558	118.47
1	14856848	14860876	MACS_peak_559	334.65
1	14881325	14885706	MACS_peak_560	448.02
1	14889551	14891950	MACS_peak_561	2254.44
1	14988632	14991191	MACS_peak_562	845.39
1	15005158	15006368	MACS_peak_563	145
1	15011476	15015944	MACS_peak_564	1009.22
1	15016348	15022806	MACS_peak_565	321.92
1	15025561	15027869	MACS_peak_566	342.84
1	15059710	15064737	MACS_peak_567	818.92
1	15071023	15073082	MACS_peak_568	1197.85
1	15075488	15078314	MACS_peak_569	970.1
1	15120320	15122464	MACS_peak_570	140.96
1	15124639	15126232	MACS_peak_571	1011.26
1	15160548	15162585	MACS_peak_572	1471.08
1	15175164	15181006	MACS_peak_573	1296.82
1	15188350	15191632	MACS_peak_574	458.94
1	15192917	15196393	MACS_peak_575	1364.63
1	15238268	15242048	MACS_peak_576	1135.97
1	15298703	15306904	MACS_peak_577	122.73
1	15309241	15312245	MACS_peak_578	95.99
1	15312253	15314465	MACS_peak_579	341.99
1	15320224	15323177	MACS_peak_580	474.22
1	15336581	15338392	MACS_peak_581	1465.44
1	15364861	15370569	MACS_peak_582	338.48
1	15373630	15377355	MACS_peak_583	838.33
1	15387507	15392233	MACS_peak_584	1412.61
1	15398837	15406613	MACS_peak_585	333.18
1	15406702	15411421	MACS_peak_586	401.92
1	15439150	15441077	MACS_peak_587	2702.88
1	15452220	15453387	MACS_peak_588	221.73
1	15499611	15505163	MACS_peak_589	610.27
1	15505691	15508974	MACS_peak_590	629.54
1	15513602	15516386	MACS_peak_591	1314.66
1	15558278	15559770	MACS_peak_592	504.25
1	15574850	15576775	MACS_peak_593	952.36
1	15582040	15586658	MACS_peak_594	1357.09
1	15644267	15647080	MACS_peak_595	2885.69
1	15668447	15673439	MACS_peak_596	542.86
1	15684549	15689577	MACS_peak_597	689.59
1	15691895	15695274	MACS_peak_598	718.01
1	15752818	15754710	MACS_peak_599	466.22
1	15758641	15762187	MACS_peak_600	82.8
1	15762741	15765317	MACS_peak_601	139.39
1	15766584	15768763	MACS_peak_602	65.01
1	15782058	15783702	MACS_peak_603	1926.68
1	15788848	15789883	MACS_peak_604	130.47
1	15841610	15842862	MACS_peak_605	210.2
1	15845779	15846523	MACS_peak_606	176.61
1	15961430	15963702	MACS_peak_607	2314.84
1	15968918	15974639	MACS_peak_608	554.27
1	16002023	16003874	MACS_peak_609	151.39
1	16013837	16019690	MACS_peak_610	603.1
1	16037559	16042238	MACS_peak_611	1131.31
1	16048502	16051758	MACS_peak_612	631.38
1	16139549	16143082	MACS_peak_613	1186.33
1	16304880	16306795	MACS_peak_614	133.13
1	16355558	16361641	MACS_peak_615	64.49
1	16367401	16369255	MACS_peak_616	366.04
1	16413818	16416145	MACS_peak_617	1371.87
1	16434982	16440242	MACS_peak_618	448.62
1	16445410	16447834	MACS_peak_619	2047.15
1	16561025	16564098	MACS_peak_620	886.23
1	16610190	16612680	MACS_peak_621	684.05
1	16628214	16630967	MACS_peak_622	1659.46
1	16634475	16636682	MACS_peak_623	843.47
1	16705568	16711948	MACS_peak_624	384.38
1	16712108	16715712	MACS_peak_625	581.25
1	16719185	16725315	MACS_peak_626	465.79
1	16728676	16731343	MACS_peak_627	2580.46
1	16743740	16747405	MACS_peak_628	498.18
1	16747747	16752891	MACS_peak_629	620.04
1	16809031	16815176	MACS_peak_630	374.59
1	16834081	16836576	MACS_peak_631	1496.28
1	16861870	16863505	MACS_peak_632	412.53
1	16868340	16870272	MACS_peak_633	611.31
1	16947866	16955620	MACS_peak_634	56.09
1	16958468	16961131	MACS_peak_635	372.74
1	16961215	16962078	MACS_peak_636	486.16
1	16968520	16971656	MACS_peak_637	909.76
1	16974487	16980625	MACS_peak_638	706.93
1	16999354	17002132	MACS_peak_639	1047.4
1	17061635	17063975	MACS_peak_640	1242.19
1	17162379	17167631	MACS_peak_641	182.14
1	17184578	17191010	MACS_peak_642	432.64
1	17311569	17317735	MACS_peak_643	506.72
1	17323635	17326315	MACS_peak_644	2041.63
1	17346846	17349882	MACS_peak_645	988.97
1	17352992	17356782	MACS_peak_646	321.58
1	17361711	17366134	MACS_peak_647	516.11
1	17412053	17412995	MACS_peak_648	160.01
1	17430348	17434547	MACS_peak_649	581.03
1	17470989	17472331	MACS_peak_650	96.04
1	17473864	17475723	MACS_peak_651	1191.81
1	17533397	17535381	MACS_peak_652	1866.67
1	17541369	17541911	MACS_peak_653	66.94
1	17550964	17553886	MACS_peak_654	988.39
1	17609073	17610676	MACS_peak_655	1267.93
1	17615285	17617913	MACS_peak_656	1332.21
1	17643043	17644825	MACS_peak_657	677.09
1	17695793	17700058	MACS_peak_658	1002.44
1	17704357	17709644	MACS_peak_659	333.88
1	17715078	17716616	MACS_peak_660	754.56
1	17721004	17723610	MACS_peak_661	77.85
1	17724908	17726681	MACS_peak_662	755.26
1	17737224	17739026	MACS_peak_663	746.04
1	17774936	17778604	MACS_peak_664	1293.77
1	17804332	17809651	MACS_peak_665	736.38
1	17826027	17827224	MACS_peak_666	468.43
1	17832151	17835292	MACS_peak_667	797
1	17835928	17844760	MACS_peak_668	60.3
1	17928545	17932819	MACS_peak_669	1242.73
1	17940224	17942303	MACS_peak_670	296.48
1	17944584	17949453	MACS_peak_671	640.09
1	17962078	17964158	MACS_peak_672	56.6
1	17964383	17967356	MACS_peak_673	351.8
1	17970643	17975963	MACS_peak_674	103.4
1	17977416	17979798	MACS_peak_675	210.23
1	17982806	17991012	MACS_peak_676	102.95
1	17998999	18007373	MACS_peak_677	52.73
1	18018774	18022495	MACS_peak_678	917.43
1	18022925	18024086	MACS_peak_679	65.81
1	18029630	18031433	MACS_peak_680	743.91
1	18038848	18042114	MACS_peak_681	1159.1
1	18049665	18053472	MACS_peak_682	707.8
1	18085453	18090177	MACS_peak_683	724.02
1	18131307	18133640	MACS_peak_684	123.54
1	18133760	18135693	MACS_peak_685	211.14
1	18145637	18151372	MACS_peak_686	326.45
1	18153419	18155852	MACS_peak_687	99.74
1	18158685	18160266	MACS_peak_688	172.32
1	18160482	18161613	MACS_peak_689	105.1
1	18185072	18187236	MACS_peak_690	1391.29
1	18188224	18193006	MACS_peak_691	59.36
1	18212648	18214799	MACS_peak_692	783.49
1	18275130	18275938	MACS_peak_693	338.77
1	18309278	18311579	MACS_peak_694	683.28
1	18319623	18322391	MACS_peak_695	334.43
1	18323604	18327130	MACS_peak_696	554.85
1	18379545	18382586	MACS_peak_697	583.64
1	18391559	18392775	MACS_peak_698	359.7
1	18396455	18397446	MACS_peak_699	209.83
1	18451322	18453404	MACS_peak_700	2449.92
1	18459685	18462559	MACS_peak_701	2137.99
1	18498199	18500821	MACS_peak_702	676.67
1	18502472	18504460	MACS_peak_703	135.62
1	18511488	18515358	MACS_peak_704	1018.35
1	18520700	18527185	MACS_peak_705	609.35
1	18528288	18530667	MACS_peak_706	99.22
1	18596712	18598244	MACS_peak_707	829.17
1	18615593	18618447	MACS_peak_708	657.07
1	18758951	18761319	MACS_peak_709	2050.21
1	18769970	18772144	MACS_peak_710	645.27
1	18907578	18910311	MACS_peak_711	1180.28
1	18946055	18948957	MACS_peak_712	169.02
1	18948980	18957468	MACS_peak_713	93.74
1	18965477	18970274	MACS_peak_714	739.56
1	19021097	19026400	MACS_peak_715	806.37
1	19113930	19115322	MACS_peak_716	217.82
1	19141842	19143726	MACS_peak_717	639.73
1	19169075	19174267	MACS_peak_718	567.57
1	19231588	19234564	MACS_peak_719	139.12
1	19268955	19269863	MACS_peak_720	163.17
1	19294333	19297280	MACS_peak_721	580.27
1	19311539	19314443	MACS_peak_722	541.68
1	19322408	19325446	MACS_peak_723	761.97
1	19329573	19332558	MACS_peak_724	666.84
1	19386249	19387295	MACS_peak_725	344.73
1	19403396	19406988	MACS_peak_726	697.96
1	19412115	19413651	MACS_peak_727	601.79
1	19427293	19428822	MACS_peak_728	385.88
1	19439907	19442141	MACS_peak_729	523.31
1	19465213	19466945	MACS_peak_730	983.45
1	19489387	19491208	MACS_peak_731	644.09
1	19499775	19503456	MACS_peak_732	493.6
1	19564906	19569894	MACS_peak_733	598.72
1	19583610	19587744	MACS_peak_734	304.27
1	19587821	19590580	MACS_peak_735	111.16
1	19592381	19598966	MACS_peak_736	362.88
1	19637440	19640187	MACS_peak_737	1188.07
1	19654727	19659966	MACS_peak_738	828.87
1	19664008	19666056	MACS_peak_739	928.05
1	19666993	19668223	MACS_peak_740	72.42
1	19689417	19690500	MACS_peak_741	244.31
1	19699059	19702982	MACS_peak_742	1201.44
1	19724461	19725264	MACS_peak_743	109.41
1	19725340	19726335	MACS_peak_744	147.97
1	19759204	19761002	MACS_peak_745	151.18
1	19762808	19766094	MACS_peak_746	216.86
1	19783511	19784200	MACS_peak_747	70.13
1	19793782	19798401	MACS_peak_748	792.82
1	19808051	19809890	MACS_peak_749	900.7
1	19828429	19829940	MACS_peak_750	316.31
1	19885499	19890177	MACS_peak_751	978.3
1	19905774	19909676	MACS_peak_752	1230.62
1	19919406	19920676	MACS_peak_753	414.92
1	19943821	19946060	MACS_peak_754	524.65
1	19959560	19964016	MACS_peak_755	564.43
1	19964818	19969747	MACS_peak_756	821.25
1	19990088	19991414	MACS_peak_757	79.2
1	19991608	19994809	MACS_peak_758	456.17
1	20005782	20010856	MACS_peak_759	725.03
1	20027520	20034291	MACS_peak_760	394.13
1	20104744	20110717	MACS_peak_761	453.98
1	20129423	20133397	MACS_peak_762	806.95
1	20219342	20220923	MACS_peak_763	425.26
1	20229097	20230948	MACS_peak_764	3100
1	20261975	20265525	MACS_peak_765	153.48
1	20267750	20269310	MACS_peak_766	1259.3
1	20308863	20311360	MACS_peak_767	1368.23
1	20350437	20353459	MACS_peak_768	1463.79
1	20369308	20372613	MACS_peak_769	546.24
1	20409954	20414994	MACS_peak_770	929.26
1	20425261	20426974	MACS_peak_771	631.31
1	20428715	20432240	MACS_peak_772	425.52
1	20530474	20535032	MACS_peak_773	453.92
1	20536627	20539931	MACS_peak_774	632.52
1	20604017	20606388	MACS_peak_775	1407.93
1	20612508	20616286	MACS_peak_776	507.66
1	20738466	20745657	MACS_peak_777	409.29
1	20833410	20836649	MACS_peak_778	679.53
1	20849738	20851523	MACS_peak_779	1609.8
1	20930434	20932483	MACS_peak_780	2731.92
1	20936932	20940083	MACS_peak_781	664.12
1	21006754	21011315	MACS_peak_782	737.75
1	21185213	21188569	MACS_peak_783	1728.9
1	21193287	21194852	MACS_peak_784	162.59
1	21197805	21202020	MACS_peak_785	445.64
1	21310408	21311872	MACS_peak_786	536.54
1	21378998	21380767	MACS_peak_787	988.58
1	21387301	21390068	MACS_peak_788	1225.78
1	21501120	21503592	MACS_peak_789	1911.99
1	21511176	21512834	MACS_peak_790	391.32
1	21521181	21522933	MACS_peak_791	176.62
1	21525251	21526089	MACS_peak_792	56.3
1	21526254	21527050	MACS_peak_793	67.21
1	21551435	21554843	MACS_peak_794	3064.03
1	21680194	21682639	MACS_peak_795	1880.42
1	21683805	21687747	MACS_peak_796	90.05
1	21689247	21694778	MACS_peak_797	189.28
1	21718835	21720351	MACS_peak_798	1758.79
1	21752434	21754220	MACS_peak_799	587.43
1	21761560	21764051	MACS_peak_800	1315.48
1	21841388	21843705	MACS_peak_801	778.59
1	21858724	21862399	MACS_peak_802	2194.25
1	21882242	21888434	MACS_peak_803	526.01
1	21900462	21902944	MACS_peak_804	1661.75
1	21977296	21985519	MACS_peak_805	122.39
1	21998268	22002284	MACS_peak_806	587.36
1	22031387	22033876	MACS_peak_807	1028.32
1	22068212	22070633	MACS_peak_808	1766.94
1	22181295	22182830	MACS_peak_809	2086.73
1	22262191	22265132	MACS_peak_810	470.04
1	22271688	22274956	MACS_peak_811	1106.77
1	22372010	22373831	MACS_peak_812	709.64
1	22378103	22380268	MACS_peak_813	152.94
1	22380357	22382700	MACS_peak_814	165.89
1	22419911	22425139	MACS_peak_815	427.78
1	22456896	22459264	MACS_peak_816	509.49
1	22485023	22487134	MACS_peak_817	1460.16
1	22598630	22601125	MACS_peak_818	1313.68
1	22604517	22606935	MACS_peak_819	364.33
1	22611166	22615968	MACS_peak_820	253.83
1	22667397	22670322	MACS_peak_821	922.38
1	22728652	22733785	MACS_peak_822	565.48
1	22735168	22741863	MACS_peak_823	654.04
1	22812671	22815349	MACS_peak_824	1677.76
1	22835885	22837707	MACS_peak_825	231.62
1	22839655	22845423	MACS_peak_826	140.21
1	22846412	22848277	MACS_peak_827	235.93
1	22873079	22875189	MACS_peak_828	504.23
1	22877517	22883540	MACS_peak_829	223.25
1	22889293	22894869	MACS_peak_830	850.58
1	22959666	22961670	MACS_peak_831	2341.78
1	22968122	22969801	MACS_peak_832	54.81
1	22970479	22973946	MACS_peak_833	292.04
1	22990860	22992212	MACS_peak_834	252.46
1	23002847	23006244	MACS_peak_835	2712.37
1	23007015	23012429	MACS_peak_836	103.43
1	23012502	23019828	MACS_peak_837	69.18
1	23031275	23033698	MACS_peak_838	1112.62
1	23110006	23111671	MACS_peak_839	1134.65
1	23116085	23123437	MACS_peak_840	308.21
1	23147166	23151289	MACS_peak_841	1285.69
1	23242839	23246109	MACS_peak_842	1919.83
1	23249362	23251107	MACS_peak_843	114.56
1	23252010	23254679	MACS_peak_844	332.63
1	23264524	23272397	MACS_peak_845	157.91
1	23321542	23326546	MACS_peak_846	734.05
1	23359914	23364186	MACS_peak_847	1262.21
1	23365013	23366303	MACS_peak_848	106.98
1	23377031	23379216	MACS_peak_849	1931.74
1	23432194	23436217	MACS_peak_850	933.78
1	23440233	23443867	MACS_peak_851	618.15
1	23450958	23452614	MACS_peak_852	590.59
1	23484963	23487406	MACS_peak_853	222.98
1	23488213	23490034	MACS_peak_854	188.82
1	23495547	23499215	MACS_peak_855	700.03
1	23500605	23506703	MACS_peak_856	128.65
1	23534846	23535893	MACS_peak_857	307.43
1	23559219	23564928	MACS_peak_858	798.46
1	23569391	23571499	MACS_peak_859	791.24
1	23600831	23606252	MACS_peak_860	962.64
1	23612345	23618068	MACS_peak_861	65.69
1	23624595	23631089	MACS_peak_862	411.95
1	23632235	23636213	MACS_peak_863	556.1
1	23682956	23685832	MACS_peak_864	1165.48
1	23700276	23702609	MACS_peak_865	679.24
1	23733070	23735495	MACS_peak_866	553.17
1	23869586	23871066	MACS_peak_867	704.55
1	23880146	23881596	MACS_peak_868	329.83
1	23882214	23887067	MACS_peak_869	676.55
1	23953362	23954870	MACS_peak_870	71.25
1	23955703	23964011	MACS_peak_871	168.65
1	23973386	23977946	MACS_peak_872	1562.82
1	23982461	23985847	MACS_peak_873	977.65
1	24000070	24006830	MACS_peak_874	411.54
1	24008942	24014736	MACS_peak_875	426.67
1	24066501	24067710	MACS_peak_876	258.38
1	24107078	24108745	MACS_peak_877	849
1	24113323	24114864	MACS_peak_878	918.66
1	24119470	24121233	MACS_peak_879	1291.25
1	24128144	24130202	MACS_peak_880	1122.78
1	24132121	24133086	MACS_peak_881	94.72
1	24223026	24225465	MACS_peak_882	747.4
1	24296382	24301386	MACS_peak_883	821.77
1	24326869	24331334	MACS_peak_884	642.5
1	24331381	24335457	MACS_peak_885	595.3
1	24413165	24415984	MACS_peak_886	694.45
1	24418482	24421214	MACS_peak_887	466.19
1	24500886	24502668	MACS_peak_888	199.06
1	24502956	24503862	MACS_peak_889	77.68
1	24528032	24529607	MACS_peak_890	581.13
1	24554084	24556638	MACS_peak_891	444.69
1	24557583	24561363	MACS_peak_892	109.16
1	24570480	24574061	MACS_peak_893	321.94
1	24576864	24578449	MACS_peak_894	69.87
1	24578674	24580545	MACS_peak_895	198.72
1	24582707	24583943	MACS_peak_896	56.4
1	24589410	24594065	MACS_peak_897	357.63
1	24668411	24675238	MACS_peak_898	277.1
1	24771013	24773370	MACS_peak_899	204.87
1	24819803	24822918	MACS_peak_900	289.97
1	24823188	24826891	MACS_peak_901	82.14
1	24870667	24875701	MACS_peak_902	460.93
1	24878722	24879680	MACS_peak_903	82.54
1	24946175	24952122	MACS_peak_904	746.98
1	24962953	24970410	MACS_peak_905	157.1
1	25003548	25004614	MACS_peak_906	266.12
1	25047026	25052604	MACS_peak_907	214.03
1	25054051	25055808	MACS_peak_908	121.55
1	25058082	25061867	MACS_peak_909	565.65
1	25066859	25068622	MACS_peak_910	331.24
1	25068830	25069519	MACS_peak_911	52.86
1	25105169	25106762	MACS_peak_912	68.56
1	25107195	25110682	MACS_peak_913	574.91
1	25114716	25117950	MACS_peak_914	636.33
1	25185066	25186211	MACS_peak_915	156.69
1	25186245	25187520	MACS_peak_916	219.85
1	25195308	25197134	MACS_peak_917	464.05
1	25203005	25203941	MACS_peak_918	327.91
1	25270392	25272816	MACS_peak_919	738.46
1	25282960	25284438	MACS_peak_920	319.96
1	25304405	25307560	MACS_peak_921	2247.96
1	25314405	25318206	MACS_peak_922	651.17
1	25430514	25432533	MACS_peak_923	707.99
1	25495287	25502776	MACS_peak_924	182.61
1	25545149	25547994	MACS_peak_925	237.03
1	25564663	25567093	MACS_peak_926	1796.78
1	25581812	25582807	MACS_peak_927	108.15
1	25582846	25583640	MACS_peak_928	619.1
1	25632182	25637787	MACS_peak_929	847.45
1	25730777	25732761	MACS_peak_930	939.69
1	25733566	25735748	MACS_peak_931	382.96
1	25737477	25743430	MACS_peak_932	262.24
1	25753920	25757023	MACS_peak_933	1093.49
1	25791268	25793298	MACS_peak_934	1740.54
1	25803960	25806240	MACS_peak_935	574.05
1	25915744	25920350	MACS_peak_936	851.05
1	25924290	25926642	MACS_peak_937	495.38
1	25928778	25936956	MACS_peak_938	54.58
1	26006764	26009286	MACS_peak_939	790.11
1	26013099	26015624	MACS_peak_940	1402.63
1	26040425	26046465	MACS_peak_941	650.06
1	26083203	26087204	MACS_peak_942	903
1	26124879	26127500	MACS_peak_943	121.45
1	26130542	26132836	MACS_peak_944	1982.68
1	26138934	26141698	MACS_peak_945	351.97
1	26173505	26175383	MACS_peak_946	406.61
1	26178706	26184148	MACS_peak_947	180.06
1	26185372	26187531	MACS_peak_948	1444.03
1	26333875	26335663	MACS_peak_949	1699.62
1	26345435	26347939	MACS_peak_950	735.6
1	26427731	26429861	MACS_peak_951	2264.57
1	26433203	26435092	MACS_peak_952	191.66
1	26516108	26519447	MACS_peak_953	72.9
1	26521854	26523663	MACS_peak_954	59.86
1	26527537	26530289	MACS_peak_955	956.75
1	26607943	26611530	MACS_peak_956	763.58
1	26612491	26615639	MACS_peak_957	981.92
1	26620089	26623220	MACS_peak_958	951.1
1	26676977	26678513	MACS_peak_959	398.15
1	26697075	26698342	MACS_peak_960	73.92
1	26698403	26701646	MACS_peak_961	322.46
1	26719432	26724932	MACS_peak_962	531.63
1	26765432	26769708	MACS_peak_963	207.55
1	26873169	26876153	MACS_peak_964	859.69
1	26881208	26884076	MACS_peak_965	555.2
1	26887156	26889954	MACS_peak_966	90.96
1	26943915	26945002	MACS_peak_967	399.83
1	27042151	27043639	MACS_peak_968	1033.93
1	27047535	27051881	MACS_peak_969	389.23
1	27053144	27054661	MACS_peak_970	226.54
1	27080281	27082521	MACS_peak_971	83.91
1	27130174	27131319	MACS_peak_972	77.14
1	27132897	27134866	MACS_peak_973	86.64
1	27134922	27137655	MACS_peak_974	281.84
1	27255941	27258512	MACS_peak_975	1004.41
1	27267082	27274620	MACS_peak_976	178.78
1	27279576	27282715	MACS_peak_977	1769.62
1	27318778	27320658	MACS_peak_978	142.72
1	27325169	27327959	MACS_peak_979	160.73
1	27329840	27331694	MACS_peak_980	103.99
1	27342858	27345786	MACS_peak_981	528.1
1	27346567	27347622	MACS_peak_982	62.01
1	27407132	27414402	MACS_peak_983	296.89
1	27418273	27420449	MACS_peak_984	1190.7
1	27499846	27503314	MACS_peak_985	2177.64
1	27571436	27573245	MACS_peak_986	2223.88
1	27576010	27578313	MACS_peak_987	285.75
1	27581630	27584914	MACS_peak_988	541.07
1	27588788	27589676	MACS_peak_989	56.12
1	27599581	27602008	MACS_peak_990	1535.39
1	27695223	27703689	MACS_peak_991	68.48
1	27716243	27719943	MACS_peak_992	570.15
1	27742371	27746835	MACS_peak_993	934.04
1	27827588	27832110	MACS_peak_994	690.37
1	27837062	27841081	MACS_peak_995	1293.63
1	27952610	27953853	MACS_peak_996	336.92
1	27966318	27970432	MACS_peak_997	914.99
1	27988059	27992016	MACS_peak_998	531.45
1	27993914	27995607	MACS_peak_999	52.32
1	28008518	28012237	MACS_peak_1000	719.67
1	28025708	28027344	MACS_peak_1001	414
1	28051442	28053630	MACS_peak_1002	1005.01
1	28058104	28060492	MACS_peak_1003	739.9
1	28065483	28068027	MACS_peak_1004	2305.18
1	28072943	28073676	MACS_peak_1005	83.2
1	28074720	28075524	MACS_peak_1006	109.21
1	28080025	28081840	MACS_peak_1007	361.93
1	28085354	28087335	MACS_peak_1008	1892.4
1	28101696	28104512	MACS_peak_1009	1627.2
1	28106113	28110442	MACS_peak_1010	1049.16
1	28143936	28144715	MACS_peak_1011	100.67
1	28151146	28151999	MACS_peak_1012	117.45
1	28168871	28175915	MACS_peak_1013	322.97
1	28223425	28228436	MACS_peak_1014	348.65
1	28233515	28235373	MACS_peak_1015	2028.95
1	28392190	28394293	MACS_peak_1016	1951.85
1	28403933	28406552	MACS_peak_1017	556.74
1	28482956	28486487	MACS_peak_1018	1605.08
1	28558025	28558876	MACS_peak_1019	194.1
1	28567702	28570139	MACS_peak_1020	1875.16
1	28574833	28579756	MACS_peak_1021	523.17
1	28591028	28593858	MACS_peak_1022	494.82
1	28608479	28611323	MACS_peak_1023	1430.04
1	28612466	28618836	MACS_peak_1024	420.04
1	28637557	28645395	MACS_peak_1025	312.11
1	28650910	28657408	MACS_peak_1026	408.51
1	28664616	28665732	MACS_peak_1027	461.26
1	28713388	28716852	MACS_peak_1028	1368.43
1	28720543	28722680	MACS_peak_1029	420.69
1	28740497	28742293	MACS_peak_1030	1591.75
1	28786323	28787554	MACS_peak_1031	152.24
1	28789185	28791291	MACS_peak_1032	1570.72
1	28823966	28830113	MACS_peak_1033	778.4
1	28833888	28837210	MACS_peak_1034	3130.16
1	28856087	28857644	MACS_peak_1035	342.21
1	28861386	28863064	MACS_peak_1036	90.74
1	28865766	28867061	MACS_peak_1037	499.94
1	28950604	28951563	MACS_peak_1038	151.17
1	28959395	28963438	MACS_peak_1039	1129.52
1	28995819	28998127	MACS_peak_1040	1853.46
1	28999845	29003882	MACS_peak_1041	415.18
1	29045349	29048656	MACS_peak_1042	428.13
1	29048889	29053020	MACS_peak_1043	150.5
1	29124229	29127522	MACS_peak_1044	1416.37
1	29154856	29156152	MACS_peak_1045	220.48
1	29179186	29181032	MACS_peak_1046	2690.22
1	29271028	29272856	MACS_peak_1047	543.93
1	29297249	29298238	MACS_peak_1048	100.78
1	29314986	29317336	MACS_peak_1049	1221.31
1	29332380	29336941	MACS_peak_1050	541.54
1	29406239	29413317	MACS_peak_1051	371.51
1	29429802	29430702	MACS_peak_1052	165.14
1	29443772	29448242	MACS_peak_1053	683.47
1	29449680	29454029	MACS_peak_1054	1063.95
1	29485761	29488891	MACS_peak_1055	1711.44
1	29495704	29497556	MACS_peak_1056	841.79
1	29524142	29525390	MACS_peak_1057	182.79
1	29610986	29614067	MACS_peak_1058	1235.4
1	29617448	29619680	MACS_peak_1059	356.47
1	29662948	29664443	MACS_peak_1060	1487.97
1	29670779	29678306	MACS_peak_1061	300.34
1	29725758	29727000	MACS_peak_1062	228.62
1	29755205	29756789	MACS_peak_1063	525.65
1	29828355	29832692	MACS_peak_1064	1461.74
1	29836944	29842953	MACS_peak_1065	373.33
1	29870554	29874031	MACS_peak_1066	672.66
1	29924898	29926764	MACS_peak_1067	522.88
1	29959481	29961505	MACS_peak_1068	275.79
1	29961593	29963715	MACS_peak_1069	67.96
1	29965115	29968191	MACS_peak_1070	113.07
1	29984727	29987581	MACS_peak_1071	1271.53
1	30018725	30020303	MACS_peak_1072	578.95
1	30025179	30027397	MACS_peak_1073	2238.38
1	30031216	30036448	MACS_peak_1074	318.06
1	30087163	30095771	MACS_peak_1075	69.67
1	30123878	30125376	MACS_peak_1076	261.5
1	30126300	30129586	MACS_peak_1077	210.77
1	30210341	30211481	MACS_peak_1078	93.19
1	30211615	30213247	MACS_peak_1079	72.39
1	30215066	30218530	MACS_peak_1080	162.8
1	30218630	30220842	MACS_peak_1081	161.07
1	30239237	30240433	MACS_peak_1082	423.73
1	30244957	30249282	MACS_peak_1083	167.64
1	30249810	30251811	MACS_peak_1084	145.77
1	30339386	30341151	MACS_peak_1085	472.59
1	30347266	30350371	MACS_peak_1086	699.97
1	30475870	30479163	MACS_peak_1087	1131.25
1	30517490	30521527	MACS_peak_1088	902.73
1	30522295	30526229	MACS_peak_1089	89.9
1	30539900	30547840	MACS_peak_1090	100.94
1	30553844	30557825	MACS_peak_1091	259.01
1	30558935	30564182	MACS_peak_1092	833.11
1	30610496	30615758	MACS_peak_1093	1197.59
1	30647907	30649119	MACS_peak_1094	181.18
1	30655076	30657607	MACS_peak_1095	1162.23
1	30661996	30663765	MACS_peak_1096	553.06
1	30765225	30766651	MACS_peak_1097	929.84
1	30793175	30798016	MACS_peak_1098	507.51
1	30798072	30800234	MACS_peak_1099	279.83
1	30809691	30810572	MACS_peak_1100	224.76
1	30837440	30841701	MACS_peak_1101	588.43
1	30939133	30940784	MACS_peak_1102	701.8
1	30944375	30946025	MACS_peak_1103	491.41
1	30964202	30971499	MACS_peak_1104	359.16
1	30982354	30985774	MACS_peak_1105	1859.65
1	31038850	31041795	MACS_peak_1106	1321.05
1	31047787	31052517	MACS_peak_1107	1726.66
1	31058399	31061205	MACS_peak_1108	1602.4
1	31102770	31107788	MACS_peak_1109	1016.8
1	31113932	31114789	MACS_peak_1110	365.85
1	31189960	31195353	MACS_peak_1111	621.83
1	31208119	31211120	MACS_peak_1112	1027.18
1	31217128	31220796	MACS_peak_1113	1027.2
1	31327363	31329233	MACS_peak_1114	1871.21
1	31369399	31371443	MACS_peak_1115	1422.3
1	31382920	31384859	MACS_peak_1116	636.3
1	31507067	31509487	MACS_peak_1117	116.65
1	31511519	31515290	MACS_peak_1118	673.78
1	31548426	31552410	MACS_peak_1119	899
1	31554934	31559496	MACS_peak_1120	527.7
1	31590915	31591697	MACS_peak_1121	143.21
1	31598409	31599171	MACS_peak_1122	118.16
1	31674449	31674902	MACS_peak_1123	62.01
1	31681508	31686664	MACS_peak_1124	693.44
1	31744362	31747068	MACS_peak_1125	50.44
1	31748088	31750721	MACS_peak_1126	1162.49
1	31794248	31797475	MACS_peak_1127	909.01
1	31805306	31808743	MACS_peak_1128	466.67
1	31844479	31847454	MACS_peak_1129	1198.42
1	31887541	31889432	MACS_peak_1130	2253.29
1	31902612	31903353	MACS_peak_1131	57.5
1	31907665	31909557	MACS_peak_1132	468.9
1	32043075	32045915	MACS_peak_1133	1005.28
1	32046209	32054259	MACS_peak_1134	99.71
1	32068809	32069987	MACS_peak_1135	101.16
1	32078049	32081999	MACS_peak_1136	189.61
1	32106920	32110392	MACS_peak_1137	612.31
1	32136820	32139517	MACS_peak_1138	1988.22
1	32144813	32151426	MACS_peak_1139	211.65
1	32156150	32160041	MACS_peak_1140	571.88
1	32248218	32250552	MACS_peak_1141	1784.92
1	32265507	32268611	MACS_peak_1142	145.69
1	32270291	32274882	MACS_peak_1143	574.76
1	32281494	32285187	MACS_peak_1144	800.93
1	32293681	32298388	MACS_peak_1145	406.16
1	32323770	32329041	MACS_peak_1146	596.17
1	32350821	32352836	MACS_peak_1147	139.75
1	32425280	32427232	MACS_peak_1148	136.99
1	32440548	32443055	MACS_peak_1149	1440.75
1	32470685	32474811	MACS_peak_1150	609.22
1	32475985	32478551	MACS_peak_1151	710.26
1	32496407	32498887	MACS_peak_1152	306.39
1	32499848	32506590	MACS_peak_1153	92.81
1	32507268	32510284	MACS_peak_1154	191.85
1	32523585	32528831	MACS_peak_1155	984.73
1	32591177	32593567	MACS_peak_1156	1013.6
1	32604925	32608078	MACS_peak_1157	2830.06
1	32615659	32618130	MACS_peak_1158	1487.98
1	32679008	32681288	MACS_peak_1159	1433.49
1	32690320	32692953	MACS_peak_1160	737.03
1	32801673	32809959	MACS_peak_1161	158.33
1	32816103	32818011	MACS_peak_1162	2080.5
1	32856652	32862697	MACS_peak_1163	1043.89
1	32892168	32895352	MACS_peak_1164	942.87
1	32931968	32935048	MACS_peak_1165	1217.35
1	32947461	32950897	MACS_peak_1166	1484.37
1	33032127	33035045	MACS_peak_1167	50.18
1	33035089	33037593	MACS_peak_1168	367.19
1	33041842	33045210	MACS_peak_1169	792.56
1	33114676	33119634	MACS_peak_1170	710.31
1	33146922	33152909	MACS_peak_1171	881.46
1	33160693	33162190	MACS_peak_1172	298.69
1	33295319	33296967	MACS_peak_1173	526.48
1	33300680	33308345	MACS_peak_1174	148.85
1	33308351	33311039	MACS_peak_1175	999.37
1	33449361	33457076	MACS_peak_1176	364.27
1	33489706	33491975	MACS_peak_1177	392.96
1	33491984	33495312	MACS_peak_1178	247.81
1	33543155	33549169	MACS_peak_1179	559.96
1	33590390	33595144	MACS_peak_1180	448.74
1	33595540	33598672	MACS_peak_1181	91.66
1	33599128	33600639	MACS_peak_1182	71.44
1	33607259	33609276	MACS_peak_1183	1541.33
1	33615696	33620643	MACS_peak_1184	758.3
1	33646559	33653389	MACS_peak_1185	280.56
1	33683898	33685981	MACS_peak_1186	2759.13
1	33711386	33714305	MACS_peak_1187	729.81
1	33738310	33740382	MACS_peak_1188	2166.75
1	33744323	33747486	MACS_peak_1189	536.71
1	33751650	33758122	MACS_peak_1190	685.71
1	33776734	33778905	MACS_peak_1191	502.64
1	33778907	33780085	MACS_peak_1192	308.01
1	33784845	33791548	MACS_peak_1193	443.17
1	33799654	33801332	MACS_peak_1194	69.71
1	33801707	33804962	MACS_peak_1195	319.52
1	33829552	33830506	MACS_peak_1196	152.31
1	33849684	33853426	MACS_peak_1197	870.67
1	33949520	33951228	MACS_peak_1198	785.9
1	33970273	33971475	MACS_peak_1199	641.19
1	33997710	34002064	MACS_peak_1200	357.95
1	34029805	34038542	MACS_peak_1201	82.78
1	34108933	34114582	MACS_peak_1202	433.27
1	34135251	34136439	MACS_peak_1203	166.56
1	34136503	34139136	MACS_peak_1204	363.83
1	34142456	34146969	MACS_peak_1205	1445.46
1	34150703	34158368	MACS_peak_1206	262.29
1	34210307	34218858	MACS_peak_1207	144.13
1	34220641	34224485	MACS_peak_1208	1020.48
1	34328043	34330298	MACS_peak_1209	404.89
1	34330583	34333480	MACS_peak_1210	211.39
1	34343180	34345317	MACS_peak_1211	721.47
1	34429361	34430801	MACS_peak_1212	429.79
1	34442702	34446220	MACS_peak_1213	700.24
1	34497942	34502698	MACS_peak_1214	488.03
1	34506575	34510246	MACS_peak_1215	1486.1
1	34515433	34516750	MACS_peak_1216	346.8
1	34539148	34543945	MACS_peak_1217	540.31
1	34589257	34594070	MACS_peak_1218	1112.69
1	34647353	34649929	MACS_peak_1219	1716.19
1	34656967	34659604	MACS_peak_1220	956.71
1	34683563	34685763	MACS_peak_1221	859.31
1	34689460	34692267	MACS_peak_1222	1359.46
1	34703567	34707184	MACS_peak_1223	919.21
1	34709071	34713620	MACS_peak_1224	807.32
1	34811445	34812264	MACS_peak_1225	139.32
1	34837693	34841267	MACS_peak_1226	598.65
1	34851481	34855777	MACS_peak_1227	817.73
1	34898585	34902507	MACS_peak_1228	622.74
1	34909295	34911136	MACS_peak_1229	597.41
1	34918589	34923133	MACS_peak_1230	1564.17
1	34931380	34933065	MACS_peak_1231	682.07
1	34959237	34962002	MACS_peak_1232	2364.53
1	34964959	34972743	MACS_peak_1233	120.47
1	34976476	34980631	MACS_peak_1234	391.58
1	35019236	35023483	MACS_peak_1235	1208.6
1	35115726	35118497	MACS_peak_1236	299.89
1	35122743	35124326	MACS_peak_1237	376.84
1	35134060	35136586	MACS_peak_1238	1692.7
1	35192975	35194436	MACS_peak_1239	287.03
1	35203194	35204947	MACS_peak_1240	159.62
1	35204981	35207983	MACS_peak_1241	438.35
1	35230697	35232778	MACS_peak_1242	248.85
1	35233083	35234368	MACS_peak_1243	193.2
1	35238783	35244282	MACS_peak_1244	720.56
1	35251622	35256875	MACS_peak_1245	646.9
1	35262128	35265377	MACS_peak_1246	71.82
1	35266107	35270758	MACS_peak_1247	178.49
1	35275018	35279406	MACS_peak_1248	1715.13
1	35299138	35305252	MACS_peak_1249	257.29
1	35364662	35366472	MACS_peak_1250	343.39
1	35372203	35376080	MACS_peak_1251	700.93
1	35412837	35415393	MACS_peak_1252	773.35
1	35443958	35444574	MACS_peak_1253	66.26
1	35466730	35472897	MACS_peak_1254	297.14
1	35474644	35477570	MACS_peak_1255	1048.26
1	35491934	35495012	MACS_peak_1256	1461.28
1	35680759	35682484	MACS_peak_1257	528.61
1	35711982	35713777	MACS_peak_1258	1311.93
1	35718243	35720294	MACS_peak_1259	507.36
1	35736319	35737112	MACS_peak_1260	92.23
1	35766834	35769581	MACS_peak_1261	1753.62
1	35779292	35781153	MACS_peak_1262	174.65
1	35787435	35791003	MACS_peak_1263	321.68
1	35815691	35821324	MACS_peak_1264	864.85
1	35870069	35872900	MACS_peak_1265	965.91
1	35893221	35896145	MACS_peak_1266	777.83
1	35900571	35901540	MACS_peak_1267	87.58
1	35903806	35905511	MACS_peak_1268	564.85
1	35932598	35935610	MACS_peak_1269	1127.06
1	35942748	35947293	MACS_peak_1270	737.68
1	36040686	36043827	MACS_peak_1271	1206.12
1	36045883	36050458	MACS_peak_1272	1239.88
1	36108095	36109686	MACS_peak_1273	704.79
1	36139377	36148419	MACS_peak_1274	57.53
1	36155818	36159025	MACS_peak_1275	2404.33
1	36169757	36171602	MACS_peak_1276	302.1
1	36173125	36173753	MACS_peak_1277	57.67
1	36211251	36214036	MACS_peak_1278	1351.93
1	36245779	36248462	MACS_peak_1279	1935.11
1	36255485	36257259	MACS_peak_1280	224.87
1	36258682	36260073	MACS_peak_1281	178.55
1	36444518	36446946	MACS_peak_1282	622.19
1	36474029	36477740	MACS_peak_1283	1642.13
1	36483341	36488703	MACS_peak_1284	603.84
1	36533896	36536463	MACS_peak_1285	1293.21
1	36540434	36542943	MACS_peak_1286	937.88
1	36587401	36593440	MACS_peak_1287	654.66
1	36671189	36673490	MACS_peak_1288	1134.41
1	36682871	36685440	MACS_peak_1289	611.81
1	36826014	36828262	MACS_peak_1290	2195.53
1	36841861	36844305	MACS_peak_1291	531.87
1	36897803	36900100	MACS_peak_1292	2760.84
1	37097713	37099529	MACS_peak_1293	2038.24
1	37104407	37106360	MACS_peak_1294	1871.03
1	37166422	37170563	MACS_peak_1295	762.19
1	37176376	37179848	MACS_peak_1296	954.68
1	37196180	37201982	MACS_peak_1297	738.79
1	37243159	37245508	MACS_peak_1298	449.2
1	37263879	37267433	MACS_peak_1299	863.35
1	37280978	37287739	MACS_peak_1300	381.76
1	37295884	37298718	MACS_peak_1301	757.9
1	37341495	37345561	MACS_peak_1302	1517.01
1	37361118	37363416	MACS_peak_1303	2244.12
1	37448290	37449227	MACS_peak_1304	151.32
1	37449451	37449942	MACS_peak_1305	50.72
1	37468732	37469654	MACS_peak_1306	145
1	37475372	37477514	MACS_peak_1307	1895.21
1	37479892	37482151	MACS_peak_1308	132.94
1	37492871	37498737	MACS_peak_1309	632.53
1	37499975	37506692	MACS_peak_1310	204.66
1	37531288	37533687	MACS_peak_1311	691.27
1	37578275	37582100	MACS_peak_1312	758.55
1	37587174	37588219	MACS_peak_1313	85.15
1	37592857	37594937	MACS_peak_1314	1831.03
1	37675539	37683492	MACS_peak_1315	189.64
1	37723071	37725258	MACS_peak_1316	1166.73
1	37762281	37764743	MACS_peak_1317	1333.92
1	37840032	37847177	MACS_peak_1318	252.39
1	37905505	37908958	MACS_peak_1319	2113.14
1	37915526	37919400	MACS_peak_1320	986.8
1	37925458	37927741	MACS_peak_1321	1867.31
1	37962042	37962769	MACS_peak_1322	75.89
1	38045052	38048955	MACS_peak_1323	1739.14
1	38076548	38078845	MACS_peak_1324	1449.91
1	38085590	38088741	MACS_peak_1325	534.96
1	38098474	38102384	MACS_peak_1326	680.55
1	38108153	38109381	MACS_peak_1327	543.67
1	38134232	38136116	MACS_peak_1328	655.25
1	38158672	38161031	MACS_peak_1329	511.12
1	38161051	38162863	MACS_peak_1330	127.81
1	38187135	38190966	MACS_peak_1331	1170.97
1	38233376	38236205	MACS_peak_1332	3050.32
1	38241167	38243108	MACS_peak_1333	1142.68
1	38257044	38259182	MACS_peak_1334	2262.74
1	38320086	38323073	MACS_peak_1335	2144.76
1	38338420	38342749	MACS_peak_1336	723.73
1	38393020	38395196	MACS_peak_1337	2315.23
1	38399199	38408225	MACS_peak_1338	67.98
1	38449420	38450810	MACS_peak_1339	275.41
1	38454058	38458020	MACS_peak_1340	1702.72
1	38515403	38521828	MACS_peak_1341	340.05
1	38581158	38585650	MACS_peak_1342	1157.52
1	38589559	38595642	MACS_peak_1343	145.09
1	38598932	38599971	MACS_peak_1344	171.33
1	38606044	38609681	MACS_peak_1345	544.89
1	38637532	38640804	MACS_peak_1346	901.02
1	38641921	38647803	MACS_peak_1347	784.71
1	38684422	38687594	MACS_peak_1348	971.66
1	38688038	38692329	MACS_peak_1349	430.46
1	38696565	38698470	MACS_peak_1350	255.87
1	38703648	38705716	MACS_peak_1351	854.55
1	38733094	38737936	MACS_peak_1352	1132.76
1	38743062	38745275	MACS_peak_1353	783.46
1	38902628	38904765	MACS_peak_1354	2597.64
1	38912188	38917905	MACS_peak_1355	775.95
1	38967976	38972044	MACS_peak_1356	1016.26
1	38975366	38977831	MACS_peak_1357	1441.66
1	38984064	38988138	MACS_peak_1358	947.22
1	38995333	38998832	MACS_peak_1359	598.07
1	39083923	39092900	MACS_peak_1360	56.36
1	39103391	39108001	MACS_peak_1361	830.01
1	39154203	39157137	MACS_peak_1362	1958.56
1	39161651	39164482	MACS_peak_1363	554.46
1	39213355	39215415	MACS_peak_1364	287.81
1	39215557	39219123	MACS_peak_1365	343.68
1	39241647	39247998	MACS_peak_1366	660.85
1	39355901	39359996	MACS_peak_1367	1182.71
1	39386265	39391002	MACS_peak_1368	89.79
1	39392520	39395410	MACS_peak_1369	1053.45
1	39400634	39404740	MACS_peak_1370	451.01
1	39406351	39408944	MACS_peak_1371	946.58
1	39414592	39420027	MACS_peak_1372	752.99
1	39420265	39424564	MACS_peak_1373	625.75
1	39460689	39465864	MACS_peak_1374	1243.31
1	39487713	39496911	MACS_peak_1375	54.71
1	39562643	39566155	MACS_peak_1376	212.69
1	39566679	39569442	MACS_peak_1377	1572.97
1	39584821	39593398	MACS_peak_1378	127.71
1	39597331	39601223	MACS_peak_1379	1344.76
1	39660187	39661421	MACS_peak_1380	295.5
1	39675633	39678823	MACS_peak_1381	929.06
1	39744496	39750945	MACS_peak_1382	272.17
1	39752921	39755936	MACS_peak_1383	1437.42
1	39922607	39924573	MACS_peak_1384	553.27
1	39938105	39939272	MACS_peak_1385	226.95
1	39956701	39959109	MACS_peak_1386	908.4
1	39994238	39995741	MACS_peak_1387	326.82
1	40008717	40010490	MACS_peak_1388	985.22
1	40033488	40039256	MACS_peak_1389	1424.57
1	40091866	40094622	MACS_peak_1390	1362.75
1	40115265	40119408	MACS_peak_1391	2225.07
1	40144960	40147076	MACS_peak_1392	1294.94
1	40160412	40165285	MACS_peak_1393	1045.76
1	40167497	40171338	MACS_peak_1394	250.59
1	40239634	40241832	MACS_peak_1395	1618.86
1	40248274	40250394	MACS_peak_1396	121.05
1	40253029	40255225	MACS_peak_1397	818.18
1	40259364	40262796	MACS_peak_1398	293.68
1	40264381	40269604	MACS_peak_1399	651.82
1	40275392	40279812	MACS_peak_1400	963
1	40283579	40288651	MACS_peak_1401	572.73
1	40350382	40355188	MACS_peak_1402	439.39
1	40357693	40360210	MACS_peak_1403	351.92
1	40408499	40413249	MACS_peak_1404	996.39
1	40421359	40426335	MACS_peak_1405	389.83
1	40427615	40431834	MACS_peak_1406	2103.71
1	40456829	40459007	MACS_peak_1407	105.03
1	40460557	40465855	MACS_peak_1408	923.92
1	40511077	40516598	MACS_peak_1409	860.24
1	40550913	40552766	MACS_peak_1410	683.42
1	40567092	40568657	MACS_peak_1411	2016.54
1	40615699	40619109	MACS_peak_1412	1062.35
1	40762889	40765772	MACS_peak_1413	2045.35
1	40771551	40773007	MACS_peak_1414	1460.47
1	40777236	40778609	MACS_peak_1415	118.16
1	40799613	40803768	MACS_peak_1416	862.61
1	40885617	40890346	MACS_peak_1417	1062.56
1	40932615	40934475	MACS_peak_1418	255.84
1	40934690	40936926	MACS_peak_1419	329.41
1	40941806	40947048	MACS_peak_1420	885.04
1	40996062	40997492	MACS_peak_1421	181.69
1	41016695	41018898	MACS_peak_1422	2494.25
1	41083704	41090658	MACS_peak_1423	680.46
1	41114585	41118647	MACS_peak_1424	1673.17
1	41139278	41142130	MACS_peak_1425	1752.94
1	41160786	41168971	MACS_peak_1426	68.77
1	41191895	41192951	MACS_peak_1427	146.38
1	41192958	41193900	MACS_peak_1428	96.21
1	41196034	41196930	MACS_peak_1429	59.55
1	41232326	41234323	MACS_peak_1430	549.32
1	41237765	41240318	MACS_peak_1431	846.32
1	41251180	41254539	MACS_peak_1432	657.44
1	41268946	41271700	MACS_peak_1433	427.51
1	41290769	41296328	MACS_peak_1434	440.82
1	41323726	41326186	MACS_peak_1435	595.35
1	41370741	41372157	MACS_peak_1436	2995.53
1	41430838	41433540	MACS_peak_1437	267.59
1	41435062	41436259	MACS_peak_1438	133.91
1	41452813	41460054	MACS_peak_1439	529.38
1	41464081	41465963	MACS_peak_1440	885.02
1	41480181	41481397	MACS_peak_1441	341.67
1	41535140	41536445	MACS_peak_1442	449.07
1	41574000	41576323	MACS_peak_1443	91.25
1	41578021	41579708	MACS_peak_1444	117.7
1	41584626	41586206	MACS_peak_1445	120.69
1	41588864	41592782	MACS_peak_1446	1396.67
1	41596061	41602413	MACS_peak_1447	713.4
1	41695150	41701975	MACS_peak_1448	706.06
1	41724943	41727841	MACS_peak_1449	1041.37
1	41805870	41807213	MACS_peak_1450	1406.83
1	41812002	41813404	MACS_peak_1451	281.41
1	41831289	41839033	MACS_peak_1452	232.25
1	41844464	41846461	MACS_peak_1453	1931.48
1	41899746	41902343	MACS_peak_1454	1265.35
1	42050908	42055253	MACS_peak_1455	1504.76
1	42104192	42108295	MACS_peak_1456	429.4
1	42116011	42120706	MACS_peak_1457	796.13
1	42122903	42130923	MACS_peak_1458	105.41
1	42229179	42232683	MACS_peak_1459	592.77
1	42238498	42239999	MACS_peak_1460	2315.81
1	42280038	42287838	MACS_peak_1461	174.39
1	42289555	42292545	MACS_peak_1462	1545.85
1	42391813	42393649	MACS_peak_1463	1052.14
1	42404457	42406954	MACS_peak_1464	752.16
1	42435368	42436950	MACS_peak_1465	1215.03
1	42440509	42442235	MACS_peak_1466	295.67
1	42448215	42450230	MACS_peak_1467	57.74
1	42451092	42457086	MACS_peak_1468	347.99
1	42464502	42466687	MACS_peak_1469	2392.73
1	42563444	42565464	MACS_peak_1470	865.28
1	42571180	42572429	MACS_peak_1471	201.83
1	42579671	42581987	MACS_peak_1472	2472.12
1	42742542	42744819	MACS_peak_1473	199.14
1	42746440	42750775	MACS_peak_1474	888.63
1	42757069	42765956	MACS_peak_1475	64.25
1	42783314	42791873	MACS_peak_1476	134.82
1	42857006	42858118	MACS_peak_1477	539.37
1	42952968	42955311	MACS_peak_1478	957.88
1	42977694	42979945	MACS_peak_1479	1573.41
1	43003253	43006348	MACS_peak_1480	813.83
1	43039696	43044804	MACS_peak_1481	533.62
1	43072423	43073246	MACS_peak_1482	185.47
1	43103671	43106224	MACS_peak_1483	817.55
1	43109911	43112058	MACS_peak_1484	804.99
1	43304513	43306021	MACS_peak_1485	398.34
1	43311244	43314247	MACS_peak_1486	72.25
1	43315513	43317636	MACS_peak_1487	867.28
1	43332044	43335215	MACS_peak_1488	1277.78
1	43342806	43346079	MACS_peak_1489	1395.26
1	43355552	43361751	MACS_peak_1490	411.16
1	43370593	43374243	MACS_peak_1491	1567.48
1	43438761	43441011	MACS_peak_1492	663.44
1	43444218	43447217	MACS_peak_1493	758.35
1	43553295	43553832	MACS_peak_1494	67.9
1	43566528	43569342	MACS_peak_1495	1953.77
1	43576432	43578061	MACS_peak_1496	70.72
1	43578476	43582513	MACS_peak_1497	225.55
1	43614392	43619706	MACS_peak_1498	262.21
1	43619871	43621703	MACS_peak_1499	272.05
1	43642580	43644167	MACS_peak_1500	213.62
1	43645128	43647159	MACS_peak_1501	801.6
1	43712838	43714746	MACS_peak_1502	2503.33
1	43723053	43729453	MACS_peak_1503	651.19
1	43823590	43826490	MACS_peak_1504	929.74
1	43829383	43835832	MACS_peak_1505	252.83
1	43891235	43893436	MACS_peak_1506	433.46
1	43893834	43896098	MACS_peak_1507	78.32
1	43899301	43905018	MACS_peak_1508	760.16
1	43907837	43913530	MACS_peak_1509	353.82
1	43998777	44001124	MACS_peak_1510	2212.62
1	44166514	44170130	MACS_peak_1511	576.98
1	44178890	44181217	MACS_peak_1512	2049.95
1	44244304	44248953	MACS_peak_1513	830.79
1	44309945	44313438	MACS_peak_1514	762.97
1	44339472	44343021	MACS_peak_1515	1622.6
1	44347019	44349984	MACS_peak_1516	733.93
1	44355029	44359578	MACS_peak_1517	438.49
1	44362233	44366561	MACS_peak_1518	1042.52
1	44372869	44374977	MACS_peak_1519	882.46
1	44380599	44383434	MACS_peak_1520	1976.19
1	44420331	44422455	MACS_peak_1521	644.26
1	44512284	44515254	MACS_peak_1522	673.82
1	44520642	44522818	MACS_peak_1523	795.05
1	44530905	44533944	MACS_peak_1524	1707.98
1	44537344	44539971	MACS_peak_1525	1037.96
1	44553429	44555990	MACS_peak_1526	1651.09
1	44571849	44573916	MACS_peak_1527	426.35
1	44624177	44626353	MACS_peak_1528	695.15
1	44656969	44659963	MACS_peak_1529	557.81
1	44720727	44722976	MACS_peak_1530	2893.58
1	44731308	44733085	MACS_peak_1531	475.72
1	44919449	44925242	MACS_peak_1532	407.43
1	44973191	44978633	MACS_peak_1533	1163.61
1	44986063	44987871	MACS_peak_1534	1004.03
1	45015948	45017861	MACS_peak_1535	517.39
1	45045486	45046984	MACS_peak_1536	663.63
1	45060794	45063125	MACS_peak_1537	868.99
1	45104103	45108970	MACS_peak_1538	240.63
1	45110593	45112877	MACS_peak_1539	157.9
1	45116590	45117491	MACS_peak_1540	73.06
1	45169550	45174780	MACS_peak_1541	205.07
1	45178217	45179939	MACS_peak_1542	356.53
1	45205329	45207656	MACS_peak_1543	882.18
1	45222596	45223726	MACS_peak_1544	123.56
1	45224063	45225746	MACS_peak_1545	341.45
1	45226237	45227093	MACS_peak_1546	71.9
1	45256218	45257083	MACS_peak_1547	284.14
1	45261325	45263420	MACS_peak_1548	2356.85
1	45269093	45274558	MACS_peak_1549	340.53
1	45284416	45290868	MACS_peak_1550	540.04
1	45297581	45300703	MACS_peak_1551	608.48
1	45357296	45359549	MACS_peak_1552	484.58
1	45374087	45375029	MACS_peak_1553	105.35
1	45375535	45376307	MACS_peak_1554	69.61
1	45376791	45377887	MACS_peak_1555	192.67
1	45391805	45393759	MACS_peak_1556	1155.67
1	45441781	45446599	MACS_peak_1557	312.11
1	45508145	45514122	MACS_peak_1558	433.8
1	45535684	45540134	MACS_peak_1559	1641.71
1	45571561	45579876	MACS_peak_1560	117.11
1	45594685	45597354	MACS_peak_1561	206.39
1	45597461	45599874	MACS_peak_1562	66.66
1	45601861	45605492	MACS_peak_1563	2043.92
1	45764928	45768279	MACS_peak_1564	675.23
1	45800411	45801879	MACS_peak_1565	2500.04
1	45812808	45814972	MACS_peak_1566	870.07
1	45863541	45866412	MACS_peak_1567	78.23
1	45866566	45870301	MACS_peak_1568	613.62
1	45885842	45887082	MACS_peak_1569	230.91
1	45893984	45897405	MACS_peak_1570	749.17
1	45938594	45940223	MACS_peak_1571	832.43
1	45978923	45983571	MACS_peak_1572	911.89
1	45986157	45988278	MACS_peak_1573	68.36
1	46021767	46024698	MACS_peak_1574	657.51
1	46155875	46157471	MACS_peak_1575	2829.47
1	46168535	46175531	MACS_peak_1576	303.58
1	46178289	46180825	MACS_peak_1577	58.89
1	46180965	46184106	MACS_peak_1578	327.49
1	46188400	46194611	MACS_peak_1579	50.62
1	46196860	46198659	MACS_peak_1580	97.85
1	46199572	46202149	MACS_peak_1581	1455.25
1	46275205	46277389	MACS_peak_1582	906.01
1	46288058	46290063	MACS_peak_1583	749.55
1	46315747	46320808	MACS_peak_1584	815.62
1	46326073	46329762	MACS_peak_1585	1339.31
1	46370776	46379064	MACS_peak_1586	127.45
1	46379170	46384709	MACS_peak_1587	461.01
1	46388488	46391279	MACS_peak_1588	102.5
1	46392076	46393935	MACS_peak_1589	307.73
1	46394629	46396249	MACS_peak_1590	128.29
1	46496085	46499210	MACS_peak_1591	1101.15
1	46503476	46506666	MACS_peak_1592	394.73
1	46566689	46567335	MACS_peak_1593	73.52
1	46642454	46644825	MACS_peak_1594	2349.47
1	46732572	46734797	MACS_peak_1595	1186.06
1	46811733	46813423	MACS_peak_1596	1987.1
1	46819024	46820906	MACS_peak_1597	2390.37
1	46825717	46828207	MACS_peak_1598	259.92
1	46830728	46832364	MACS_peak_1599	1838.74
1	46853264	46859352	MACS_peak_1600	412.08
1	46896661	46900715	MACS_peak_1601	105.21
1	46901883	46908088	MACS_peak_1602	112.42
1	46922510	46923724	MACS_peak_1603	241.73
1	46925571	46926857	MACS_peak_1604	162.21
1	46927235	46928051	MACS_peak_1605	58.02
1	46959318	46966797	MACS_peak_1606	204.43
1	46973735	46975001	MACS_peak_1607	188.34
1	47024040	47027936	MACS_peak_1608	1372.37
1	47099758	47103088	MACS_peak_1609	1556.96
1	47141418	47142788	MACS_peak_1610	928.38
1	47149260	47155020	MACS_peak_1611	847.32
1	47210017	47214194	MACS_peak_1612	388.71
1	47215473	47218249	MACS_peak_1613	1322.89
1	47398155	47400361	MACS_peak_1614	1340.18
1	47406054	47407664	MACS_peak_1615	195.03
1	47416422	47418446	MACS_peak_1616	502.46
1	47439089	47441119	MACS_peak_1617	315.86
1	47444595	47447773	MACS_peak_1618	791.59
1	47565736	47567457	MACS_peak_1619	1731.29
1	47581867	47582732	MACS_peak_1620	56.03
1	47599723	47601775	MACS_peak_1621	1498.97
1	47637664	47640268	MACS_peak_1622	1281.58
1	47654904	47659040	MACS_peak_1623	1057.54
1	47726351	47733240	MACS_peak_1624	510.06
1	47741930	47745237	MACS_peak_1625	845.21
1	47748185	47750928	MACS_peak_1626	1528.19
1	47757777	47761696	MACS_peak_1627	717.37
1	47786183	47794587	MACS_peak_1628	198.08
1	47798711	47800739	MACS_peak_1629	230.32
1	47875685	47884343	MACS_peak_1630	102.94
1	47980149	47984303	MACS_peak_1631	283.54
1	47984315	47989002	MACS_peak_1632	738.94
1	48082952	48085553	MACS_peak_1633	815.24
1	48086277	48091074	MACS_peak_1634	259.54
1	48093008	48095128	MACS_peak_1635	862.34
1	48117398	48119415	MACS_peak_1636	468.29
1	48127743	48129656	MACS_peak_1637	2700.12
1	48144397	48147068	MACS_peak_1638	2033.32
1	48353742	48356809	MACS_peak_1639	1347.47
1	48425636	48427439	MACS_peak_1640	352.61
1	48593120	48594333	MACS_peak_1641	114.84
1	48596489	48599576	MACS_peak_1642	599.9
1	48624464	48625749	MACS_peak_1643	447.44
1	48633932	48634803	MACS_peak_1644	172.5
1	48715846	48717380	MACS_peak_1645	195.38
1	48717580	48719640	MACS_peak_1646	284.84
1	48733294	48735494	MACS_peak_1647	439.1
1	48747126	48749511	MACS_peak_1648	734.41
1	48766372	48767704	MACS_peak_1649	589.35
1	48799843	48804968	MACS_peak_1650	414.46
1	48839744	48841369	MACS_peak_1651	312.61
1	48853648	48856993	MACS_peak_1652	798.93
1	48930275	48931980	MACS_peak_1653	92.71
1	48939181	48941158	MACS_peak_1654	333.74
1	48948935	48954494	MACS_peak_1655	359.98
1	48955264	48961708	MACS_peak_1656	352.02
1	49001800	49005776	MACS_peak_1657	868.55
1	49043058	49045710	MACS_peak_1658	538.33
1	49050592	49056468	MACS_peak_1659	305.38
1	49056978	49064742	MACS_peak_1660	135.85
1	49087144	49093914	MACS_peak_1661	139.26
1	49094982	49096517	MACS_peak_1662	113.17
1	49169852	49171839	MACS_peak_1663	508.6
1	49175341	49179393	MACS_peak_1664	1006.86
1	49278485	49281200	MACS_peak_1665	1241.95
1	49291105	49294200	MACS_peak_1666	978.1
1	49319009	49321394	MACS_peak_1667	655.04
1	49324835	49326316	MACS_peak_1668	319.07
1	49355290	49358747	MACS_peak_1669	147.26
1	49358950	49361025	MACS_peak_1670	202.05
1	49390299	49394562	MACS_peak_1671	1103.41
1	49401730	49403573	MACS_peak_1672	1474.08
1	49480057	49482114	MACS_peak_1673	806.06
1	49493653	49498030	MACS_peak_1674	643.59
1	49533485	49537815	MACS_peak_1675	1100.37
1	49596943	49598910	MACS_peak_1676	516.07
1	49599223	49603002	MACS_peak_1677	373.98
1	49659731	49660487	MACS_peak_1678	75.03
1	49661112	49662192	MACS_peak_1679	130.55
1	49712131	49713198	MACS_peak_1680	800.04
1	49730054	49731011	MACS_peak_1681	54.96
1	49732209	49734638	MACS_peak_1682	257.15
1	49776092	49777786	MACS_peak_1683	1020
1	49801371	49804757	MACS_peak_1684	1276.14
1	49812901	49816921	MACS_peak_1685	469.31
1	49821747	49823858	MACS_peak_1686	1436.57
1	49959042	49960448	MACS_peak_1687	214.66
1	49987785	49994642	MACS_peak_1688	351.39
1	49994869	49997061	MACS_peak_1689	767.07
1	50023376	50026584	MACS_peak_1690	510.69
1	50030253	50035298	MACS_peak_1691	819.26
1	50139870	50141867	MACS_peak_1692	1856.22
1	50153483	50156582	MACS_peak_1693	266.34
1	50161968	50163228	MACS_peak_1694	103.96
1	50189337	50192914	MACS_peak_1695	1099.72
1	50197970	50203574	MACS_peak_1696	298.18
1	50228097	50230755	MACS_peak_1697	874.84
1	50234239	50236598	MACS_peak_1698	1695.95
1	50394284	50396933	MACS_peak_1699	826.21
1	50442615	50446197	MACS_peak_1700	1876.13
1	50453231	50455250	MACS_peak_1701	700.68
1	50504475	50505523	MACS_peak_1702	410.36
1	50505555	50506676	MACS_peak_1703	408.83
1	50512966	50515648	MACS_peak_1704	707.26
1	50521730	50524820	MACS_peak_1705	627.27
1	50693367	50695881	MACS_peak_1706	637.11
1	50718695	50722300	MACS_peak_1707	1531.49
1	50731441	50735371	MACS_peak_1708	875.21
1	50774221	50776677	MACS_peak_1709	1958.87
1	50785937	50787653	MACS_peak_1710	395.79
1	50861383	50866903	MACS_peak_1711	657.86
1	50879397	50881970	MACS_peak_1712	1808.98
1	50896729	50898012	MACS_peak_1713	361.54
1	51076106	51078995	MACS_peak_1714	2053.1
1	51086154	51087106	MACS_peak_1715	158.71
1	51091369	51094092	MACS_peak_1716	97.16
1	51094547	51096535	MACS_peak_1717	51.88
1	51100060	51101683	MACS_peak_1718	573.75
1	51123067	51130301	MACS_peak_1719	281.29
1	51158474	51162722	MACS_peak_1720	677.7
1	51222550	51223483	MACS_peak_1721	153.37
1	51226399	51228548	MACS_peak_1722	622.4
1	51329089	51330730	MACS_peak_1723	350.99
1	51355672	51358003	MACS_peak_1724	421.51
1	51358820	51362087	MACS_peak_1725	79.48
1	51362216	51364586	MACS_peak_1726	780.57
1	51397760	51401688	MACS_peak_1727	638.93
1	51402192	51408990	MACS_peak_1728	137.01
1	51442839	51444168	MACS_peak_1729	418.94
1	51454601	51456900	MACS_peak_1730	90.53
1	51461836	51467736	MACS_peak_1731	195.12
1	51468204	51473049	MACS_peak_1732	84.61
1	51488788	51493409	MACS_peak_1733	552.53
1	51495891	51498514	MACS_peak_1734	2123.06
1	51542597	51544659	MACS_peak_1735	774.82
1	51588624	51590889	MACS_peak_1736	1570.05
1	51600680	51603530	MACS_peak_1737	1190.77
1	51720527	51722896	MACS_peak_1738	1429.26
1	51725830	51731539	MACS_peak_1739	420.99
1	51732429	51735370	MACS_peak_1740	138.82
1	51758761	51761579	MACS_peak_1741	377.07
1	51762878	51765296	MACS_peak_1742	790.67
1	51814785	51819054	MACS_peak_1743	1033.55
1	51854444	51856839	MACS_peak_1744	272.93
1	51885223	51889033	MACS_peak_1745	1240.64
1	51901521	51907129	MACS_peak_1746	927.23
1	51910750	51911928	MACS_peak_1747	239.48
1	51976861	51980287	MACS_peak_1748	1223.2
1	52008924	52010091	MACS_peak_1749	270.2
1	52016141	52017325	MACS_peak_1750	793.45
1	52024820	52025976	MACS_peak_1751	224.56
1	52162344	52169157	MACS_peak_1752	390.58
1	52171313	52174160	MACS_peak_1753	1324.48
1	52200548	52203532	MACS_peak_1754	2259.18
1	52262279	52265754	MACS_peak_1755	1457.22
1	52308634	52312030	MACS_peak_1756	1033.52
1	52333988	52335023	MACS_peak_1757	299.09
1	52335178	52337412	MACS_peak_1758	264.26
1	52390259	52392080	MACS_peak_1759	484.12
1	52499006	52501866	MACS_peak_1760	2074.76
1	52643752	52646691	MACS_peak_1761	125.53
1	52646808	52648724	MACS_peak_1762	1377.5
1	52671625	52674221	MACS_peak_1763	558.97
1	52678903	52681939	MACS_peak_1764	640.67
1	52747435	52753358	MACS_peak_1765	435.54
1	52836197	52837805	MACS_peak_1766	811.04
1	52849670	52855899	MACS_peak_1767	709.04
1	52858317	52861262	MACS_peak_1768	247.42
1	52871650	52875609	MACS_peak_1769	515.44
1	52877548	52880367	MACS_peak_1770	1423.42
1	52913505	52914365	MACS_peak_1771	164.87
1	52938159	52940296	MACS_peak_1772	141.27
1	52940877	52948119	MACS_peak_1773	371.43
1	53026243	53032953	MACS_peak_1774	608.22
1	53048114	53049119	MACS_peak_1775	222.28
1	53073111	53074334	MACS_peak_1776	616.56
1	53142006	53146652	MACS_peak_1777	1923.22
1	53154069	53156069	MACS_peak_1778	897.47
1	53189634	53193494	MACS_peak_1779	426.24
1	53228761	53231031	MACS_peak_1780	2790.11
1	53292354	53294923	MACS_peak_1781	1444.8
1	53302759	53304568	MACS_peak_1782	521.2
1	53307771	53311671	MACS_peak_1783	1432.84
1	53326092	53333848	MACS_peak_1784	380.51
1	53365764	53374462	MACS_peak_1785	158.2
1	53392058	53398847	MACS_peak_1786	954.67
1	53443684	53444794	MACS_peak_1787	281.44
1	53451045	53457524	MACS_peak_1788	520.94
1	53460144	53464083	MACS_peak_1789	974.67
1	53527754	53532268	MACS_peak_1790	273.68
1	53532815	53535843	MACS_peak_1791	409.75
1	53590927	53592591	MACS_peak_1792	394
1	53686030	53689506	MACS_peak_1793	1003.49
1	53691995	53694362	MACS_peak_1794	576.3
1	53703424	53704038	MACS_peak_1795	66.61
1	53715580	53717182	MACS_peak_1796	783.57
1	53725895	53728925	MACS_peak_1797	1100.44
1	53771033	53773463	MACS_peak_1798	105.92
1	53775322	53777076	MACS_peak_1799	1408.6
1	53871459	53873856	MACS_peak_1800	410.26
1	53874569	53876037	MACS_peak_1801	223.11
1	53881491	53886690	MACS_peak_1802	1186.04
1	53952125	53952903	MACS_peak_1803	404.7
1	53956897	53959674	MACS_peak_1804	2445.6
1	54046618	54047797	MACS_peak_1805	429.5
1	54086856	54090184	MACS_peak_1806	1276.44
1	54122839	54125045	MACS_peak_1807	825.76
1	54180171	54181168	MACS_peak_1808	921.22
1	54188420	54189433	MACS_peak_1809	833.99
1	54250541	54256422	MACS_peak_1810	1193.7
1	54260620	54266707	MACS_peak_1811	810.57
1	54281242	54282637	MACS_peak_1812	439.16
1	54293768	54299002	MACS_peak_1813	1033.34
1	54314288	54318427	MACS_peak_1814	1245.21
1	54342003	54345129	MACS_peak_1815	625.35
1	54372192	54374633	MACS_peak_1816	1416.77
1	54403017	54404308	MACS_peak_1817	846.47
1	54410125	54411769	MACS_peak_1818	957.29
1	54450459	54453890	MACS_peak_1819	1881
1	54469801	54470895	MACS_peak_1820	115.97
1	54478038	54480536	MACS_peak_1821	427.11
1	54484415	54486497	MACS_peak_1822	1175.46
1	54573650	54581390	MACS_peak_1823	123.08
1	54622283	54626994	MACS_peak_1824	437
1	54637349	54639852	MACS_peak_1825	2259.37
1	54680644	54684156	MACS_peak_1826	461.79
1	54697889	54701216	MACS_peak_1827	696.25
1	54820371	54826968	MACS_peak_1828	638.08
1	54938584	54941093	MACS_peak_1829	1928.99
1	54946020	54947307	MACS_peak_1830	1398.73
1	54955479	54956561	MACS_peak_1831	665.13
1	55053244	55056557	MACS_peak_1832	626.06
1	55057163	55060788	MACS_peak_1833	343.7
1	55107638	55110573	MACS_peak_1834	342.19
1	55112700	55115473	MACS_peak_1835	1474.67
1	55168766	55169958	MACS_peak_1836	325.71
1	55176533	55182021	MACS_peak_1837	625.62
1	55241444	55248552	MACS_peak_1838	581.83
1	55257946	55262708	MACS_peak_1839	1775.57
1	55369369	55375155	MACS_peak_1840	998.65
1	55375333	55378762	MACS_peak_1841	560.68
1	55452035	55455897	MACS_peak_1842	1664.52
1	55480418	55485736	MACS_peak_1843	318.49
1	55556842	55562186	MACS_peak_1844	570.11
1	55562803	55565746	MACS_peak_1845	386.59
1	55696559	55701591	MACS_peak_1846	631.44
1	55703424	55705682	MACS_peak_1847	1242.44
1	55709173	55715797	MACS_peak_1848	412.75
1	55779135	55781324	MACS_peak_1849	84.43
1	55783729	55785874	MACS_peak_1850	1664.59
1	55927062	55929102	MACS_peak_1851	1960.08
1	55934323	55936875	MACS_peak_1852	372.66
1	56029450	56031419	MACS_peak_1853	1122.5
1	56093775	56096742	MACS_peak_1854	1445.72
1	56131687	56134719	MACS_peak_1855	993.09
1	56214339	56217120	MACS_peak_1856	378.65
1	56219215	56220930	MACS_peak_1857	2242.68
1	56382727	56385729	MACS_peak_1858	744.62
1	56397001	56397986	MACS_peak_1859	127.27
1	56403136	56405332	MACS_peak_1860	1529.57
1	56578208	56578722	MACS_peak_1861	59.19
1	56651664	56652474	MACS_peak_1862	136.48
1	56679345	56682930	MACS_peak_1863	1784.13
1	56692126	56692831	MACS_peak_1864	79.8
1	56697297	56701268	MACS_peak_1865	887.21
1	56742895	56750112	MACS_peak_1866	118.31
1	56816531	56817106	MACS_peak_1867	56.9
1	56853404	56858562	MACS_peak_1868	1253.7
1	56910943	56914347	MACS_peak_1869	651.44
1	56918440	56923621	MACS_peak_1870	499.12
1	56974872	56978726	MACS_peak_1871	1057.68
1	56981257	56983926	MACS_peak_1872	416.98
1	56995649	56997423	MACS_peak_1873	62.97
1	56998513	57001857	MACS_peak_1874	470.14
1	57011933	57014371	MACS_peak_1875	886.4
1	57044668	57048123	MACS_peak_1876	574.57
1	57090781	57092229	MACS_peak_1877	863.31
1	57131383	57139196	MACS_peak_1878	247.12
1	57250424	57252637	MACS_peak_1879	977.84
1	57264148	57270340	MACS_peak_1880	126.31
1	57273865	57277349	MACS_peak_1881	114.92
1	57290745	57291900	MACS_peak_1882	224.82
1	57323521	57324798	MACS_peak_1883	328.22
1	57332901	57334263	MACS_peak_1884	700.66
1	57354254	57355254	MACS_peak_1885	156.44
1	57390139	57392617	MACS_peak_1886	109.41
1	57393278	57398750	MACS_peak_1887	162.32
1	57446114	57448056	MACS_peak_1888	2287.82
1	57454263	57458698	MACS_peak_1889	488.92
1	57466208	57467518	MACS_peak_1890	212.19
1	57467735	57468795	MACS_peak_1891	96.8
1	57469779	57471082	MACS_peak_1892	106.64
1	57480449	57487223	MACS_peak_1893	409.45
1	57494828	57496773	MACS_peak_1894	491.35
1	57496998	57498227	MACS_peak_1895	125
1	57538106	57539754	MACS_peak_1896	443.94
1	57572945	57574114	MACS_peak_1897	147.85
1	57575504	57576723	MACS_peak_1898	447.03
1	57577974	57579294	MACS_peak_1899	147.73
1	57586433	57587704	MACS_peak_1900	1340.42
1	57593902	57596855	MACS_peak_1901	2015.29
1	57600237	57601374	MACS_peak_1902	54.36
1	57646900	57649955	MACS_peak_1903	1626.19
1	57676846	57679438	MACS_peak_1904	157.62
1	57695504	57698675	MACS_peak_1905	417.43
1	57818323	57820975	MACS_peak_1906	1036.42
1	57826433	57828229	MACS_peak_1907	388.69
1	57876605	57878700	MACS_peak_1908	622.74
1	57987756	57992156	MACS_peak_1909	1280.54
1	57996211	57997700	MACS_peak_1910	338.15
1	58011235	58013862	MACS_peak_1911	201.1
1	58016026	58020973	MACS_peak_1912	256.18
1	58046343	58048820	MACS_peak_1913	522.46
1	58054497	58059115	MACS_peak_1914	884.48
1	58176567	58179511	MACS_peak_1915	1425.31
1	58183070	58184549	MACS_peak_1916	192.25
1	58197169	58201792	MACS_peak_1917	1150.09
1	58271166	58276830	MACS_peak_1918	604.01
1	58279708	58282055	MACS_peak_1919	580.72
1	58284470	58286793	MACS_peak_1920	183.33
1	58365597	58366336	MACS_peak_1921	108.93
1	58367551	58368227	MACS_peak_1922	108.46
1	58438612	58439896	MACS_peak_1923	367.2
1	58455440	58456918	MACS_peak_1924	493.95
1	58489191	58490957	MACS_peak_1925	494.8
1	58531119	58532172	MACS_peak_1926	58.58
1	58532991	58534293	MACS_peak_1927	191.58
1	58538503	58541586	MACS_peak_1928	1907.95
1	58586500	58588851	MACS_peak_1929	94.34
1	58588916	58592490	MACS_peak_1930	285.98
1	58638371	58639460	MACS_peak_1931	715.45
1	58725941	58728527	MACS_peak_1932	1480.97
1	58741810	58744378	MACS_peak_1933	370.36
1	58752494	58754402	MACS_peak_1934	2016.78
1	58870123	58872725	MACS_peak_1935	669.15
1	58944096	58946267	MACS_peak_1936	494.51
1	58952642	58954326	MACS_peak_1937	2430.85
1	59069703	59075026	MACS_peak_1938	483.54
1	59105724	59109086	MACS_peak_1939	597.83
1	59109448	59112501	MACS_peak_1940	67.59
1	59116025	59119855	MACS_peak_1941	658.75
1	59132100	59135500	MACS_peak_1942	1458.28
1	59161873	59164479	MACS_peak_1943	1062.49
1	59170190	59174097	MACS_peak_1944	791.83
1	59200921	59202342	MACS_peak_1945	479.33
1	59238682	59241046	MACS_peak_1946	1032.05
1	59250858	59254833	MACS_peak_1947	746.52
1	59339218	59343200	MACS_peak_1948	935.74
1	59406053	59408248	MACS_peak_1949	1330.98
1	59419722	59422727	MACS_peak_1950	275.29
1	59438383	59441782	MACS_peak_1951	218.82
1	59443644	59445523	MACS_peak_1952	863.74
1	59759255	59761239	MACS_peak_1953	1508.44
1	59784023	59787034	MACS_peak_1954	546.97
1	59837336	59838449	MACS_peak_1955	127.46
1	59840575	59842383	MACS_peak_1956	258.75
1	59846785	59849824	MACS_peak_1957	925.03
1	59856451	59857745	MACS_peak_1958	197.09
1	59875633	59878943	MACS_peak_1959	1227.75
1	59947079	59949700	MACS_peak_1960	879.45
1	59949881	59953048	MACS_peak_1961	81.82
1	60015481	60017582	MACS_peak_1962	338.79
1	60083508	60085620	MACS_peak_1963	1160.03
1	60115235	60117254	MACS_peak_1964	2946.56
1	60182226	60186220	MACS_peak_1965	689.17
1	60186443	60192736	MACS_peak_1966	250.71
1	60225237	60229270	MACS_peak_1967	1287.88
1	60322528	60329305	MACS_peak_1968	112.85
1	60336298	60338096	MACS_peak_1969	1134.88
1	60343135	60345694	MACS_peak_1970	628.03
1	60424967	60428670	MACS_peak_1971	384.58
1	60428789	60431651	MACS_peak_1972	625.71
1	60529742	60536458	MACS_peak_1973	199.82
1	60628817	60634661	MACS_peak_1974	1077.35
1	60660742	60663230	MACS_peak_1975	522.09
1	60676250	60679505	MACS_peak_1976	1791.34
1	60742889	60750390	MACS_peak_1977	228.22
1	60777117	60778868	MACS_peak_1978	1118.22
1	60872070	60875051	MACS_peak_1979	941.02
1	60875121	60876001	MACS_peak_1980	125.21
1	60879239	60883017	MACS_peak_1981	187.26
1	60884610	60889030	MACS_peak_1982	568.09
1	60891376	60893619	MACS_peak_1983	215.36
1	60927034	60929231	MACS_peak_1984	129.86
1	60929832	60936934	MACS_peak_1985	52.86
1	60938765	60940692	MACS_peak_1986	318.91
1	60948317	60951820	MACS_peak_1987	1198.4
1	60995243	61000596	MACS_peak_1988	886.72
1	61041114	61044815	MACS_peak_1989	847.17
1	61044998	61048485	MACS_peak_1990	534.14
1	61096630	61098456	MACS_peak_1991	588.38
1	61214004	61216715	MACS_peak_1992	1128.69
1	61225581	61226303	MACS_peak_1993	80.96
1	61231395	61234563	MACS_peak_1994	342.79
1	61235456	61237684	MACS_peak_1995	166.99
1	61272728	61273790	MACS_peak_1996	101.45
1	61274420	61275388	MACS_peak_1997	89.68
1	61276278	61278089	MACS_peak_1998	256.32
[truncated: 54,768 more rows]
