# Supplementary material for: Long-range interactions between proximal and distal regulatory regions in maize
Source: Nat Commun. 2019 Jun 14;10:2633. doi: 10.1038/s41467-019-10603-4 (PMC6572780; doi:10.1038/s41467-019-10603-4)
Supplement: Supplementary file 10 — Supplementary Data 6 [file 41467_2019_10603_MOESM10_ESM.xlsx]

## Sheet: Sheet1
Supplementary Data 6. H3K4me3 peaks from Immature ear Chip-seq library
chrom	start	end	#	peak intensity
1	17031	17498	MACS_peak_1	102.51
1	25053	25484	MACS_peak_2	78.77
1	44111	45292	MACS_peak_3	169.91
1	54608	56848	MACS_peak_4	216.45
1	132949	133434	MACS_peak_5	114.22
1	154417	155505	MACS_peak_6	281.78
1	197767	199341	MACS_peak_7	450.12
1	262507	263814	MACS_peak_8	231.94
1	278432	279232	MACS_peak_9	57.21
1	331392	332341	MACS_peak_10	148.51
1	337460	339262	MACS_peak_11	296.03
1	444776	445303	MACS_peak_12	78.43
1	463811	464704	MACS_peak_13	127.39
1	465592	466286	MACS_peak_14	60.48
1	468719	469554	MACS_peak_15	59.17
1	560393	560811	MACS_peak_16	57.11
1	572581	573813	MACS_peak_17	279.96
1	715538	716825	MACS_peak_18	217.62
1	1012009	1013392	MACS_peak_19	254.12
1	1027321	1028757	MACS_peak_20	123.44
1	1034828	1037658	MACS_peak_21	69.6
1	1071922	1073412	MACS_peak_22	307.22
1	1230365	1231761	MACS_peak_23	118.33
1	1234674	1236179	MACS_peak_24	103.16
1	1492142	1493646	MACS_peak_25	360.41
1	1610726	1611641	MACS_peak_26	123.67
1	1715822	1717182	MACS_peak_27	238
1	1817935	1818405	MACS_peak_28	58.19
1	1834161	1837143	MACS_peak_29	200.07
1	1841405	1844073	MACS_peak_30	474.65
1	1920969	1921828	MACS_peak_31	171.31
1	1938572	1940313	MACS_peak_32	204.53
1	2020799	2021557	MACS_peak_33	100.62
1	2032584	2034219	MACS_peak_34	391.81
1	2104384	2107205	MACS_peak_35	344.93
1	2111970	2113617	MACS_peak_36	453.41
1	2155163	2156558	MACS_peak_37	320.68
1	2169735	2171293	MACS_peak_38	215.83
1	2240294	2241381	MACS_peak_39	182.9
1	2288362	2289646	MACS_peak_40	311.97
1	2297945	2299050	MACS_peak_41	143.81
1	2387157	2387441	MACS_peak_42	52.99
1	2523402	2525144	MACS_peak_43	353.74
1	2634532	2636185	MACS_peak_44	274.27
1	2746446	2747792	MACS_peak_45	152.74
1	2773819	2775194	MACS_peak_46	246.03
1	2809580	2811055	MACS_peak_47	280.48
1	2819174	2821526	MACS_peak_48	370.7
1	2828496	2830335	MACS_peak_49	238.57
1	2869452	2870675	MACS_peak_50	218.46
1	2882060	2884485	MACS_peak_51	137.12
1	2887915	2890016	MACS_peak_52	232.81
1	2933866	2935481	MACS_peak_53	430.18
1	2959267	2960831	MACS_peak_54	314.96
1	2974121	2975577	MACS_peak_55	180.91
1	2995952	2997479	MACS_peak_56	282.93
1	3031687	3033429	MACS_peak_57	317.15
1	3103802	3105499	MACS_peak_58	405.9
1	3124891	3126142	MACS_peak_59	191.61
1	3175043	3176936	MACS_peak_60	95.11
1	3224335	3225909	MACS_peak_61	120.87
1	3231535	3234148	MACS_peak_62	104.31
1	3271746	3273374	MACS_peak_63	280.61
1	3293615	3294965	MACS_peak_64	185.61
1	3367998	3369328	MACS_peak_65	79.2
1	3371102	3373617	MACS_peak_66	207.89
1	3376958	3378760	MACS_peak_67	55.9
1	3384672	3385264	MACS_peak_68	145.44
1	3441306	3442693	MACS_peak_69	292.52
1	3444990	3446276	MACS_peak_70	54.25
1	3482648	3484796	MACS_peak_71	285.96
1	3489111	3490291	MACS_peak_72	146.71
1	3544102	3546116	MACS_peak_73	343.65
1	3573427	3575103	MACS_peak_74	241.81
1	3659698	3661242	MACS_peak_75	331.88
1	3742628	3743491	MACS_peak_76	59.04
1	3771707	3773637	MACS_peak_77	148.67
1	3776845	3778112	MACS_peak_78	66.36
1	3800417	3800929	MACS_peak_79	98.83
1	3805797	3807869	MACS_peak_80	90.24
1	3811092	3812607	MACS_peak_81	200.6
1	3841952	3843317	MACS_peak_82	296.68
1	3849792	3850344	MACS_peak_83	55.91
1	3857116	3858008	MACS_peak_84	86.9
1	3912735	3914223	MACS_peak_85	326.57
1	3960043	3961409	MACS_peak_86	327.78
1	3967069	3968650	MACS_peak_87	282.37
1	3983305	3984341	MACS_peak_88	265.3
1	4109853	4111770	MACS_peak_89	178.54
1	4114921	4115940	MACS_peak_90	54.45
1	4119796	4122298	MACS_peak_91	320.01
1	4132792	4135946	MACS_peak_92	318.86
1	4148889	4150481	MACS_peak_93	405.13
1	4220536	4222481	MACS_peak_94	506.03
1	4317619	4318994	MACS_peak_95	427.55
1	4339653	4341943	MACS_peak_96	285.77
1	4401950	4403549	MACS_peak_97	218.67
1	4417800	4419129	MACS_peak_98	131.82
1	4424743	4426207	MACS_peak_99	215.28
1	4497414	4499617	MACS_peak_100	332.71
1	4534601	4535781	MACS_peak_101	159.69
1	4536780	4538298	MACS_peak_102	53.21
1	4721050	4722591	MACS_peak_103	155.75
1	4734761	4736991	MACS_peak_104	480.96
1	4832752	4833588	MACS_peak_105	132.77
1	4841636	4843042	MACS_peak_106	271.1
1	4902131	4903623	MACS_peak_107	236.61
1	4908189	4909228	MACS_peak_108	207.13
1	4979049	4980139	MACS_peak_109	145.48
1	4992682	4994995	MACS_peak_110	352.95
1	5095287	5096653	MACS_peak_111	399.07
1	5106574	5107829	MACS_peak_112	109.26
1	5111550	5112929	MACS_peak_113	202.43
1	5143266	5143795	MACS_peak_114	67.88
1	5159153	5161291	MACS_peak_115	256.37
1	5203306	5204732	MACS_peak_116	113.8
1	5328035	5331461	MACS_peak_117	142.35
1	5412131	5414047	MACS_peak_118	335.59
1	5422893	5423359	MACS_peak_119	52.64
1	5433505	5436247	MACS_peak_120	118.38
1	5464835	5465932	MACS_peak_121	133.89
1	5470230	5471439	MACS_peak_122	259.96
1	5480735	5482128	MACS_peak_123	368.2
1	5491175	5493701	MACS_peak_124	341.13
1	5499239	5500863	MACS_peak_125	322.12
1	5518288	5520091	MACS_peak_126	335.5
1	5525231	5525975	MACS_peak_127	97.25
1	5533901	5534681	MACS_peak_128	162.45
1	5539956	5540646	MACS_peak_129	78.47
1	5602960	5604511	MACS_peak_130	214.31
1	5613540	5615199	MACS_peak_131	224.93
1	5662169	5663020	MACS_peak_132	75.36
1	5679835	5680769	MACS_peak_133	145.95
1	5703096	5704393	MACS_peak_134	173.31
1	5790172	5791050	MACS_peak_135	188.56
1	5817426	5818829	MACS_peak_136	219.22
1	5823557	5825093	MACS_peak_137	273.48
1	5884017	5885426	MACS_peak_138	296.6
1	5905063	5906644	MACS_peak_139	203.75
1	5943502	5944944	MACS_peak_140	243.53
1	6020517	6021924	MACS_peak_141	221.9
1	6034478	6036448	MACS_peak_142	163.84
1	6161365	6161639	MACS_peak_143	55.85
1	6237380	6238105	MACS_peak_144	121.33
1	6245678	6246864	MACS_peak_145	103.67
1	6249965	6251675	MACS_peak_146	161.78
1	6270089	6271772	MACS_peak_147	442.62
1	6293164	6294186	MACS_peak_148	167.85
1	6299805	6301237	MACS_peak_149	345.78
1	6307343	6308708	MACS_peak_150	98.53
1	6310270	6310956	MACS_peak_151	65.62
1	6327673	6328818	MACS_peak_152	281.3
1	6529041	6529537	MACS_peak_153	55.46
1	6541974	6543630	MACS_peak_154	404.65
1	6797877	6798531	MACS_peak_155	92.35
1	6825649	6827519	MACS_peak_156	301.01
1	6839500	6840789	MACS_peak_157	316.05
1	6917770	6918823	MACS_peak_158	178.32
1	7028083	7030649	MACS_peak_159	388.05
1	7063536	7066781	MACS_peak_160	213.7
1	7072383	7073044	MACS_peak_161	61.02
1	7077723	7080145	MACS_peak_162	348.89
1	7151916	7152736	MACS_peak_163	179.49
1	7181898	7183547	MACS_peak_164	299.31
1	7238378	7239857	MACS_peak_165	216.29
1	7292374	7293644	MACS_peak_166	279.37
1	7297783	7298888	MACS_peak_167	329.54
1	7310956	7311923	MACS_peak_168	72.38
1	7312072	7312755	MACS_peak_169	88.88
1	7340243	7341683	MACS_peak_170	151.84
1	7356319	7358118	MACS_peak_171	248.94
1	7395361	7396708	MACS_peak_172	237.12
1	7458459	7459718	MACS_peak_173	292.05
1	7490634	7491251	MACS_peak_174	70.25
1	7491528	7492504	MACS_peak_175	78.95
1	7558434	7561172	MACS_peak_176	236.08
1	7601962	7602689	MACS_peak_177	111.7
1	7699852	7701516	MACS_peak_178	225.12
1	7885606	7887046	MACS_peak_179	249.43
1	7976019	7976982	MACS_peak_180	123.58
1	7989947	7991283	MACS_peak_181	389.38
1	8018211	8018942	MACS_peak_182	52.39
1	8018947	8019739	MACS_peak_183	99.55
1	8040049	8040656	MACS_peak_184	67.89
1	8045704	8048325	MACS_peak_185	314.99
1	8054806	8056749	MACS_peak_186	194.71
1	8117106	8118595	MACS_peak_187	65.87
1	8121266	8122829	MACS_peak_188	104.07
1	8162500	8164043	MACS_peak_189	399.42
1	8280367	8282524	MACS_peak_190	321.59
1	8289266	8291465	MACS_peak_191	363.49
1	8301953	8303886	MACS_peak_192	309.57
1	8311370	8312426	MACS_peak_193	194.32
1	8332866	8334079	MACS_peak_194	341.68
1	8368161	8369466	MACS_peak_195	182.96
1	8371843	8373114	MACS_peak_196	50.37
1	8375672	8376639	MACS_peak_197	130.85
1	8485615	8488203	MACS_peak_198	275.8
1	8497825	8498551	MACS_peak_199	72.3
1	8552043	8553590	MACS_peak_200	289.9
1	8571971	8573886	MACS_peak_201	300.72
1	8596616	8598344	MACS_peak_202	158.83
1	8598681	8599746	MACS_peak_203	58.02
1	8661526	8663202	MACS_peak_204	395.7
1	8668380	8671249	MACS_peak_205	266.56
1	8676455	8677390	MACS_peak_206	126.6
1	8701669	8702116	MACS_peak_207	73.86
1	8920440	8922253	MACS_peak_208	313.04
1	8980644	8983421	MACS_peak_209	325.83
1	9012279	9013741	MACS_peak_210	110.67
1	9014935	9017521	MACS_peak_211	128.33
1	9107954	9109124	MACS_peak_212	122.3
1	9112663	9114049	MACS_peak_213	226.46
1	9120334	9121953	MACS_peak_214	153.36
1	9228710	9230083	MACS_peak_215	155.66
1	9341293	9343275	MACS_peak_216	351.78
1	9351503	9352663	MACS_peak_217	82.05
1	9410218	9411739	MACS_peak_218	247.29
1	9424298	9425299	MACS_peak_219	227.63
1	9453031	9453520	MACS_peak_220	66.71
1	9488109	9490319	MACS_peak_221	280.68
1	9547328	9548973	MACS_peak_222	345.11
1	9643277	9644367	MACS_peak_223	141.44
1	9781935	9782467	MACS_peak_224	61.83
1	9881692	9883266	MACS_peak_225	109.34
1	9986392	9987671	MACS_peak_226	131.51
1	10028660	10030209	MACS_peak_227	96.04
1	10063557	10064843	MACS_peak_228	300.17
1	10150748	10153179	MACS_peak_229	415.49
1	10232410	10232900	MACS_peak_230	70.33
1	10257694	10258853	MACS_peak_231	101.63
1	10261411	10263181	MACS_peak_232	127.59
1	10296958	10298236	MACS_peak_233	237.49
1	10321779	10322796	MACS_peak_234	170.66
1	10348946	10350252	MACS_peak_235	329.61
1	10490590	10491279	MACS_peak_236	53.23
1	10491970	10493620	MACS_peak_237	246.11
1	10616093	10618414	MACS_peak_238	258.4
1	10686044	10688239	MACS_peak_239	191.1
1	10752255	10753192	MACS_peak_240	68.85
1	10760731	10761663	MACS_peak_241	189.89
1	10854050	10855182	MACS_peak_242	163.8
1	10877273	10878411	MACS_peak_243	319.02
1	10987231	10987531	MACS_peak_244	55.34
1	11014570	11016379	MACS_peak_245	371.01
1	11126436	11128041	MACS_peak_246	185.72
1	11163994	11165505	MACS_peak_247	252.26
1	11299048	11300673	MACS_peak_248	208.5
1	11358635	11360085	MACS_peak_249	342.44
1	11366238	11366904	MACS_peak_250	78.98
1	11437510	11438953	MACS_peak_251	263.3
1	11493348	11495297	MACS_peak_252	326.72
1	11583686	11585370	MACS_peak_253	376.91
1	11594426	11595972	MACS_peak_254	323.74
1	11664793	11667448	MACS_peak_255	337.15
1	11671497	11672294	MACS_peak_256	74.42
1	11716544	11717553	MACS_peak_257	83.03
1	11723894	11725322	MACS_peak_258	327.04
1	11881149	11882367	MACS_peak_259	321.75
1	11952286	11953321	MACS_peak_260	100.38
1	12103464	12104982	MACS_peak_261	243.32
1	12145668	12146719	MACS_peak_262	121.35
1	12170845	12173155	MACS_peak_263	396.7
1	12179456	12180839	MACS_peak_264	127.08
1	12288949	12289802	MACS_peak_265	126.13
1	12330485	12332264	MACS_peak_266	156.04
1	12335473	12337288	MACS_peak_267	242.3
1	12357011	12359607	MACS_peak_268	288.69
1	12373724	12375800	MACS_peak_269	214.63
1	12400161	12400716	MACS_peak_270	69.67
1	12444011	12445148	MACS_peak_271	109.49
1	12447984	12449990	MACS_peak_272	205.4
1	12492285	12493472	MACS_peak_273	134.29
1	12502507	12504078	MACS_peak_274	280.17
1	12510705	12512038	MACS_peak_275	426.65
1	12532668	12533184	MACS_peak_276	103.16
1	12542021	12543457	MACS_peak_277	115.18
1	12551045	12552121	MACS_peak_278	98.34
1	12592215	12593051	MACS_peak_279	68.5
1	12624227	12625344	MACS_peak_280	119.31
1	12630951	12632436	MACS_peak_281	333.18
1	12638744	12640224	MACS_peak_282	195.46
1	12675560	12676597	MACS_peak_283	71.79
1	12708967	12710894	MACS_peak_284	224.92
1	12714865	12716320	MACS_peak_285	94.1
1	12767956	12769379	MACS_peak_286	363.9
1	12795627	12796945	MACS_peak_287	189.41
1	13023445	13025236	MACS_peak_288	240.24
1	13033470	13034595	MACS_peak_289	109.61
1	13052250	13053110	MACS_peak_290	55.08
1	13053197	13054669	MACS_peak_291	154.53
1	13142215	13143575	MACS_peak_292	309.34
1	13161547	13163324	MACS_peak_293	324.46
1	13177191	13178521	MACS_peak_294	316.45
1	13576171	13577207	MACS_peak_295	200.63
1	13758966	13760134	MACS_peak_296	196.6
1	13809627	13810705	MACS_peak_297	229.06
1	13815114	13816602	MACS_peak_298	187.53
1	13909285	13911949	MACS_peak_299	333.11
1	13966011	13967351	MACS_peak_300	185.15
1	14029219	14030929	MACS_peak_301	238.19
1	14211490	14212723	MACS_peak_302	157.54
1	14247973	14248580	MACS_peak_303	85.79
1	14311095	14312531	MACS_peak_304	365.75
1	14318903	14321172	MACS_peak_305	151.49
1	14321615	14322476	MACS_peak_306	97.64
1	14329894	14331169	MACS_peak_307	259.37
1	14449338	14450245	MACS_peak_308	210.17
1	14584503	14586859	MACS_peak_309	310.41
1	14610317	14613417	MACS_peak_310	431.45
1	14652692	14653331	MACS_peak_311	67.8
1	14665489	14666662	MACS_peak_312	227.83
1	14705301	14706631	MACS_peak_313	94.43
1	14753890	14755313	MACS_peak_314	283.54
1	14831512	14833086	MACS_peak_315	221.33
1	14890450	14891498	MACS_peak_316	141.05
1	15012564	15015523	MACS_peak_317	213.01
1	15060166	15062758	MACS_peak_318	175.81
1	15071210	15072701	MACS_peak_319	314.54
1	15076510	15077820	MACS_peak_320	134.73
1	15124837	15126129	MACS_peak_321	270.87
1	15161596	15162489	MACS_peak_322	166.5
1	15176457	15178135	MACS_peak_323	430.81
1	15195033	15196323	MACS_peak_324	238.12
1	15321512	15321943	MACS_peak_325	56.28
1	15337187	15338032	MACS_peak_326	217.67
1	15400400	15402575	MACS_peak_327	351.9
1	15439522	15440616	MACS_peak_328	139.22
1	15500253	15501352	MACS_peak_329	169.58
1	15582390	15583886	MACS_peak_330	281.33
1	15645719	15646481	MACS_peak_331	105.1
1	15762885	15764647	MACS_peak_332	254.13
1	15783739	15783895	MACS_peak_333	131.49
1	15961752	15963232	MACS_peak_334	277.86
1	15970835	15972998	MACS_peak_335	259.44
1	16008867	16010621	MACS_peak_336	161.87
1	16010784	16012102	MACS_peak_337	85.87
1	16017820	16019645	MACS_peak_338	373.13
1	16040332	16042129	MACS_peak_339	285.78
1	16139904	16140668	MACS_peak_340	57.98
1	16140961	16141815	MACS_peak_341	103.76
1	16227408	16228796	MACS_peak_342	338.87
1	16283523	16284555	MACS_peak_343	99.78
1	16284611	16285642	MACS_peak_344	151.93
1	16414731	16415912	MACS_peak_345	227.01
1	16445869	16447382	MACS_peak_346	207.52
1	16562300	16562910	MACS_peak_347	76.83
1	16629490	16630447	MACS_peak_348	231.27
1	16706402	16707269	MACS_peak_349	61.56
1	16712464	16714316	MACS_peak_350	305.54
1	16714475	16715144	MACS_peak_351	50.63
1	16720943	16722071	MACS_peak_352	183.87
1	16729262	16730764	MACS_peak_353	304.06
1	16746331	16746799	MACS_peak_354	61.26
1	16751146	16752272	MACS_peak_355	92.31
1	16843283	16843789	MACS_peak_356	69.86
1	16847368	16848217	MACS_peak_357	64.9
1	16948849	16950658	MACS_peak_358	113.09
1	16953727	16955384	MACS_peak_359	99.35
1	16968743	16970003	MACS_peak_360	350.3
1	16979124	16980369	MACS_peak_361	340.23
1	17062578	17063848	MACS_peak_362	176.34
1	17146891	17148453	MACS_peak_363	191.37
1	17156524	17157659	MACS_peak_364	129.42
1	17162832	17164335	MACS_peak_365	185.88
1	17314292	17315969	MACS_peak_366	194.61
1	17474491	17475560	MACS_peak_367	183.39
1	17533444	17535071	MACS_peak_368	239.13
1	17609462	17610079	MACS_peak_369	106.74
1	17617281	17617670	MACS_peak_370	54.75
1	17725164	17726454	MACS_peak_371	344.03
1	17776228	17777252	MACS_peak_372	96.79
1	17833139	17833603	MACS_peak_373	78.54
1	17839138	17840366	MACS_peak_374	205.13
1	17840493	17841150	MACS_peak_375	57.06
1	17929541	17930566	MACS_peak_376	137.27
1	17945354	17948003	MACS_peak_377	407.44
1	17965790	17967154	MACS_peak_378	336.1
1	17973203	17975858	MACS_peak_379	454.58
1	17984892	17985333	MACS_peak_380	51.86
1	18004979	18006995	MACS_peak_381	176.73
1	18019162	18020455	MACS_peak_382	166.05
1	18039108	18039689	MACS_peak_383	52.51
1	18039972	18040652	MACS_peak_384	60.27
1	18049847	18051303	MACS_peak_385	312.95
1	18185395	18186900	MACS_peak_386	306.08
1	18320317	18321392	MACS_peak_387	109.2
1	18444011	18444473	MACS_peak_388	64.11
1	18451586	18452793	MACS_peak_389	282.19
1	18459910	18461342	MACS_peak_390	320.49
1	18511773	18513385	MACS_peak_391	290.31
1	18521397	18523943	MACS_peak_392	381.11
1	18597283	18598020	MACS_peak_393	84.03
1	18759260	18760532	MACS_peak_394	326.79
1	18889730	18890151	MACS_peak_395	55.26
1	18908364	18909117	MACS_peak_396	78.27
1	18955069	18957469	MACS_peak_397	246.31
1	19022760	19024139	MACS_peak_398	237.52
1	19323861	19324299	MACS_peak_399	58.9
1	19432846	19435201	MACS_peak_400	315.11
1	19442266	19443053	MACS_peak_401	53.98
1	19584177	19586463	MACS_peak_402	257.88
1	19594771	19596829	MACS_peak_403	223.06
1	19699703	19700542	MACS_peak_404	70.52
1	19701212	19702306	MACS_peak_405	131.47
1	19886495	19888884	MACS_peak_406	219.92
1	19907953	19909294	MACS_peak_407	205.52
1	19961457	19963594	MACS_peak_408	271.72
1	19967946	19969533	MACS_peak_409	284.66
1	20025530	20026899	MACS_peak_410	253.29
1	20031660	20032860	MACS_peak_411	244.53
1	20129913	20131367	MACS_peak_412	196.29
1	20229367	20230855	MACS_peak_413	353.6
1	20267940	20269176	MACS_peak_414	408.15
1	20292576	20292940	MACS_peak_415	58.01
1	20310308	20310890	MACS_peak_416	67.41
1	20425835	20426567	MACS_peak_417	204.08
1	20533182	20534206	MACS_peak_418	311.85
1	20604637	20605842	MACS_peak_419	222.91
1	20740226	20741871	MACS_peak_420	316.4
1	20834893	20836591	MACS_peak_421	249.75
1	20850225	20851070	MACS_peak_422	93.53
1	20930654	20932157	MACS_peak_423	320.21
1	21185731	21186678	MACS_peak_424	67.59
1	21187071	21188326	MACS_peak_425	122.3
1	21286887	21288970	MACS_peak_426	303.08
1	21296009	21297203	MACS_peak_427	147.59
1	21387814	21388359	MACS_peak_428	135.02
1	21501701	21503063	MACS_peak_429	311.17
1	21552491	21554526	MACS_peak_430	319.38
1	21680472	21681742	MACS_peak_431	354.82
1	21761781	21763121	MACS_peak_432	203.64
1	21770472	21772360	MACS_peak_433	287.98
1	21859198	21860826	MACS_peak_434	359.96
1	21883700	21884357	MACS_peak_435	122.98
1	21901763	21902200	MACS_peak_436	52.56
1	21979000	21980101	MACS_peak_437	273.09
1	21998720	22000830	MACS_peak_438	221.48
1	22017101	22017557	MACS_peak_439	51.25
1	22056395	22057898	MACS_peak_440	144.55
1	22068836	22070332	MACS_peak_441	217.17
1	22272913	22274322	MACS_peak_442	246.77
1	22423224	22423740	MACS_peak_443	66.37
1	22485295	22486405	MACS_peak_444	245.1
1	22599358	22600798	MACS_peak_445	283.56
1	22611600	22612397	MACS_peak_446	106.48
1	22729686	22731546	MACS_peak_447	175.44
1	22737583	22741393	MACS_peak_448	390.45
1	22841499	22842942	MACS_peak_449	222.22
1	22874191	22874524	MACS_peak_450	67.47
1	22890626	22892833	MACS_peak_451	345.85
1	22959889	22961317	MACS_peak_452	254.15
1	23002741	23005365	MACS_peak_453	311.85
1	23021958	23023390	MACS_peak_454	254.92
1	23032103	23033599	MACS_peak_455	357.54
1	23110136	23111544	MACS_peak_456	227.46
1	23121433	23123098	MACS_peak_457	341.4
1	23147233	23149309	MACS_peak_458	272.94
1	23243263	23244757	MACS_peak_459	296.66
1	23265011	23267475	MACS_peak_460	336.34
1	23324285	23325771	MACS_peak_461	264.03
1	23365192	23366199	MACS_peak_462	120.62
1	23497095	23498872	MACS_peak_463	272.12
1	23560820	23563084	MACS_peak_464	389.56
1	23601013	23602233	MACS_peak_465	169.02
1	23625674	23628134	MACS_peak_466	294.36
1	23632834	23634994	MACS_peak_467	321.95
1	23960527	23963204	MACS_peak_468	227.29
1	23975371	23977380	MACS_peak_469	342.09
1	24000506	24001950	MACS_peak_470	329.75
1	24012653	24013219	MACS_peak_471	71.68
1	24296616	24298532	MACS_peak_472	284.09
1	24310372	24311356	MACS_peak_473	144.95
1	24311425	24312355	MACS_peak_474	68.92
1	24328534	24329707	MACS_peak_475	179.9
1	24417353	24417992	MACS_peak_476	99.15
1	24572566	24574079	MACS_peak_477	108.04
1	24592293	24593420	MACS_peak_478	117.7
1	24672742	24673933	MACS_peak_479	138.1
1	24775673	24776048	MACS_peak_480	51.05
1	25048995	25049922	MACS_peak_481	58.31
1	25107374	25109143	MACS_peak_482	345.13
1	25116542	25117447	MACS_peak_483	91.11
1	25152395	25153602	MACS_peak_484	113.5
1	25305527	25307103	MACS_peak_485	366.37
1	25495362	25496694	MACS_peak_486	299.75
1	25565215	25566527	MACS_peak_487	310.33
1	25632487	25633603	MACS_peak_488	152.5
1	25714702	25716098	MACS_peak_489	193.08
1	25720793	25722208	MACS_peak_490	86.68
1	25731129	25732691	MACS_peak_491	281.1
1	25733743	25735056	MACS_peak_492	150.25
1	25741978	25743299	MACS_peak_493	257.89
1	25755105	25756739	MACS_peak_494	271.49
1	25765494	25767385	MACS_peak_495	257.62
1	25772587	25774258	MACS_peak_496	306.37
1	25791452	25792539	MACS_peak_497	139.23
1	25916262	25917991	MACS_peak_498	285.12
1	25924872	25926292	MACS_peak_499	170.29
1	25928445	25930606	MACS_peak_500	63.59
1	25934914	25936478	MACS_peak_501	337.47
1	26007952	26009137	MACS_peak_502	146.92
1	26041122	26042891	MACS_peak_503	323.2
1	26130774	26133006	MACS_peak_504	444.03
1	26173463	26174580	MACS_peak_505	112.27
1	26174604	26175298	MACS_peak_506	69.02
1	26185961	26187178	MACS_peak_507	221.01
1	26334184	26335387	MACS_peak_508	210.12
1	26428219	26429387	MACS_peak_509	218
1	26517789	26520141	MACS_peak_510	237.55
1	26528963	26529956	MACS_peak_511	149.04
1	26608242	26609873	MACS_peak_512	176.75
1	26614250	26615348	MACS_peak_513	152.29
1	26772870	26773675	MACS_peak_514	51.84
1	26881617	26883794	MACS_peak_515	206.1
1	26898702	26900068	MACS_peak_516	274.45
1	26944102	26945294	MACS_peak_517	153.91
1	27042326	27043338	MACS_peak_518	258.88
1	27050181	27051424	MACS_peak_519	169.92
1	27085123	27086232	MACS_peak_520	102.46
1	27086387	27087043	MACS_peak_521	89.01
1	27255974	27257620	MACS_peak_522	277.74
1	27268531	27269595	MACS_peak_523	112.37
1	27279819	27281624	MACS_peak_524	387.89
1	27302249	27303270	MACS_peak_525	174.16
1	27307198	27309016	MACS_peak_526	78.69
1	27407167	27409921	MACS_peak_527	183.12
1	27419116	27419872	MACS_peak_528	133.14
1	27500664	27503108	MACS_peak_529	220.72
1	27571364	27572956	MACS_peak_530	218.81
1	27599767	27601223	MACS_peak_531	251.04
1	27696010	27696718	MACS_peak_532	68.58
1	27700889	27702832	MACS_peak_533	99.41
1	27817176	27823188	MACS_peak_534	132.68
1	27838433	27840177	MACS_peak_535	240.09
1	28065778	28066564	MACS_peak_536	75.08
1	28066591	28067480	MACS_peak_537	151.89
1	28085850	28087099	MACS_peak_538	221.82
1	28102857	28104421	MACS_peak_539	284.71
1	28234002	28235217	MACS_peak_540	218.89
1	28392524	28393976	MACS_peak_541	342.04
1	28484143	28485676	MACS_peak_542	281.96
1	28568424	28569727	MACS_peak_543	260.73
1	28609300	28610727	MACS_peak_544	344.8
1	28615839	28616731	MACS_peak_545	63.26
1	28638750	28642790	MACS_peak_546	278.72
1	28714665	28716212	MACS_peak_547	329.38
1	28789569	28791053	MACS_peak_548	264.5
1	28802566	28803443	MACS_peak_549	100.32
1	28803487	28804369	MACS_peak_550	121.53
1	28828239	28829319	MACS_peak_551	198.05
1	28835462	28837180	MACS_peak_552	300.48
1	28996575	28997818	MACS_peak_553	275.19
1	29046310	29047913	MACS_peak_554	174.36
1	29125514	29127402	MACS_peak_555	330.38
1	29165348	29167284	MACS_peak_556	196.53
1	29179541	29180984	MACS_peak_557	299.21
1	29239720	29242270	MACS_peak_558	233.71
1	29406965	29408327	MACS_peak_559	330.43
1	29450116	29452858	MACS_peak_560	370.23
1	29508414	29510023	MACS_peak_561	343.04
1	29611336	29612970	MACS_peak_562	361.84
1	29671004	29672896	MACS_peak_563	278.41
1	29786706	29787793	MACS_peak_564	115.89
1	29960268	29961089	MACS_peak_565	88.28
1	29985732	29987252	MACS_peak_566	278.14
1	30025072	30026751	MACS_peak_567	341.56
1	30090987	30091734	MACS_peak_568	67.88
1	30517608	30521456	MACS_peak_569	299.57
1	30559149	30561029	MACS_peak_570	89.7
1	30612707	30614931	MACS_peak_571	335.56
1	30798744	30799403	MACS_peak_572	69.72
1	30799445	30800015	MACS_peak_573	60.28
1	30982575	30983900	MACS_peak_574	374.27
1	31048324	31050169	MACS_peak_575	426.09
1	31059326	31060901	MACS_peak_576	351.39
1	31105650	31106162	MACS_peak_577	52.99
1	31190775	31192098	MACS_peak_578	256.22
1	31217585	31219123	MACS_peak_579	297.37
1	31327820	31328980	MACS_peak_580	232.17
1	31354620	31356409	MACS_peak_581	318.3
1	31369710	31371203	MACS_peak_582	314.92
1	31511818	31513032	MACS_peak_583	306.74
1	31548845	31549928	MACS_peak_584	108.78
1	31683549	31684869	MACS_peak_585	193.83
1	31749329	31750470	MACS_peak_586	222.04
1	31806145	31806934	MACS_peak_587	155.61
1	31887682	31889323	MACS_peak_588	222.72
1	32043346	32045088	MACS_peak_589	274.25
1	32049633	32051021	MACS_peak_590	165.42
1	32137330	32138829	MACS_peak_591	245.4
1	32149176	32151148	MACS_peak_592	430.87
1	32248751	32250120	MACS_peak_593	260.15
1	32294095	32296234	MACS_peak_594	306.46
1	32324942	32326493	MACS_peak_595	150.75
1	32355072	32356509	MACS_peak_596	184.71
1	32363407	32365316	MACS_peak_597	135.26
1	32430201	32431477	MACS_peak_598	63.42
1	32441195	32442792	MACS_peak_599	378.63
1	32477382	32478321	MACS_peak_600	272.21
1	32502204	32504106	MACS_peak_601	185.81
1	32605495	32607619	MACS_peak_602	372.12
1	32679386	32680535	MACS_peak_603	180.33
1	32801807	32803160	MACS_peak_604	212.68
1	32806501	32807809	MACS_peak_605	149.51
1	32816458	32817941	MACS_peak_606	329.9
1	32858633	32862182	MACS_peak_607	267.26
1	32948913	32950658	MACS_peak_608	307.74
1	33035650	33036693	MACS_peak_609	162.18
1	33115537	33117408	MACS_peak_610	199.75
1	33148502	33150597	MACS_peak_611	271.77
1	33303902	33305112	MACS_peak_612	162.08
1	33309667	33310985	MACS_peak_613	318.05
1	33440500	33442297	MACS_peak_614	312.15
1	33452594	33454655	MACS_peak_615	109.97
1	33597634	33598543	MACS_peak_616	112.5
1	33608071	33608584	MACS_peak_617	93.35
1	33619772	33620143	MACS_peak_618	56.25
1	33647044	33647994	MACS_peak_619	69.1
1	33684191	33685585	MACS_peak_620	294
1	33738367	33739528	MACS_peak_621	173.8
1	33745046	33745586	MACS_peak_622	81.47
1	33753456	33754626	MACS_peak_623	104.47
1	33789190	33790010	MACS_peak_624	65.69
1	33851257	33853214	MACS_peak_625	230.36
1	34030201	34032874	MACS_peak_626	309.47
1	34109551	34110198	MACS_peak_627	65.77
1	34142759	34143926	MACS_peak_628	86.66
1	34144257	34145767	MACS_peak_629	237.37
1	34211884	34212463	MACS_peak_630	54.78
1	34212661	34213989	MACS_peak_631	92.62
1	34222498	34223899	MACS_peak_632	378.28
1	34507882	34509075	MACS_peak_633	225.98
1	34539936	34540860	MACS_peak_634	72.77
1	34542195	34543260	MACS_peak_635	173.28
1	34589614	34591281	MACS_peak_636	254.34
1	34648557	34650038	MACS_peak_637	348.56
1	34657896	34659232	MACS_peak_638	143.76
1	34703800	34704866	MACS_peak_639	159.12
1	34711691	34713219	MACS_peak_640	358.72
1	34921235	34922918	MACS_peak_641	221.77
1	34959501	34961180	MACS_peak_642	381.01
1	34970519	34972196	MACS_peak_643	358.33
1	35020804	35021920	MACS_peak_644	159.96
1	35134372	35136198	MACS_peak_645	244.49
1	35143068	35143467	MACS_peak_646	58.73
1	35193193	35193588	MACS_peak_647	52.88
1	35251690	35253268	MACS_peak_648	272.38
1	35263339	35264274	MACS_peak_649	80.44
1	35277162	35279093	MACS_peak_650	338.8
1	35373501	35374675	MACS_peak_651	105.24
1	35475264	35476475	MACS_peak_652	321.91
1	35502610	35505032	MACS_peak_653	137.24
1	35510640	35512115	MACS_peak_654	328.36
1	35712182	35713574	MACS_peak_655	320.93
1	35718468	35720026	MACS_peak_656	162.56
1	35768079	35769613	MACS_peak_657	292.43
1	35894705	35895278	MACS_peak_658	63.95
1	35900858	35901405	MACS_peak_659	67.59
1	35934016	35934487	MACS_peak_660	85.06
1	35969832	35970521	MACS_peak_661	69.45
1	36041048	36042362	MACS_peak_662	231.83
1	36140371	36143661	MACS_peak_663	261.4
1	36156323	36157446	MACS_peak_664	197.18
1	36211449	36213318	MACS_peak_665	283.74
1	36246069	36247563	MACS_peak_666	311.42
1	36393248	36393821	MACS_peak_667	87.66
1	36474334	36476240	MACS_peak_668	301.58
1	36508967	36510217	MACS_peak_669	159.86
1	36510332	36511055	MACS_peak_670	142.75
1	36588549	36589800	MACS_peak_671	126.86
1	36671587	36673007	MACS_peak_672	234.75
1	36826125	36827647	MACS_peak_673	223.43
1	36898271	36899309	MACS_peak_674	317.55
1	37098324	37099310	MACS_peak_675	125.18
1	37104792	37105905	MACS_peak_676	181.83
1	37198752	37199125	MACS_peak_677	68.19
1	37361525	37362285	MACS_peak_678	172.36
1	37475684	37476833	MACS_peak_679	265.29
1	37501452	37502895	MACS_peak_680	147.51
1	37593275	37594657	MACS_peak_681	267.48
1	37678581	37680085	MACS_peak_682	166.85
1	37723770	37724463	MACS_peak_683	107.31
1	37762552	37763996	MACS_peak_684	282.91
1	37844747	37846725	MACS_peak_685	475.94
1	37925766	37927531	MACS_peak_686	330.03
1	38045667	38047202	MACS_peak_687	305.54
1	38076649	38077639	MACS_peak_688	195.78
1	38188373	38189281	MACS_peak_689	76.88
1	38234169	38235863	MACS_peak_690	292.96
1	38257249	38258794	MACS_peak_691	303.47
1	38320274	38321579	MACS_peak_692	300.74
1	38338520	38339664	MACS_peak_693	248.74
1	38393085	38394614	MACS_peak_694	341.91
1	38404054	38406222	MACS_peak_695	253.64
1	38455863	38457179	MACS_peak_696	216.01
1	38515950	38517314	MACS_peak_697	282.17
1	38524217	38526844	MACS_peak_698	334.53
1	38582588	38583835	MACS_peak_699	292.42
1	38598613	38600146	MACS_peak_700	222.66
1	38638000	38639619	MACS_peak_701	327.64
1	38646220	38647527	MACS_peak_702	195.57
1	38685152	38686854	MACS_peak_703	196.23
1	38690252	38691867	MACS_peak_704	173.64
1	38733743	38735260	MACS_peak_705	315.95
1	38902822	38904471	MACS_peak_706	337.26
1	38915231	38917660	MACS_peak_707	264.7
1	38968442	38969950	MACS_peak_708	323.55
1	38975794	38977607	MACS_peak_709	379.33
1	38984214	38985889	MACS_peak_710	269.46
1	38996156	38998066	MACS_peak_711	109.23
1	39090889	39092459	MACS_peak_712	272.71
1	39154859	39156492	MACS_peak_713	313.36
1	39160890	39161114	MACS_peak_714	70.12
1	39244967	39247198	MACS_peak_715	422.41
1	39393776	39395222	MACS_peak_716	389.28
1	39406925	39408565	MACS_peak_717	401.75
1	39415736	39417205	MACS_peak_718	268.84
1	39422438	39423901	MACS_peak_719	382.93
1	39461365	39463418	MACS_peak_720	217.76
1	39489440	39492443	MACS_peak_721	440.49
1	39568284	39569569	MACS_peak_722	217.2
1	39587575	39588059	MACS_peak_723	69.98
1	39588229	39588889	MACS_peak_724	52.76
1	39677481	39678084	MACS_peak_725	76.96
1	39754218	39755578	MACS_peak_726	267.25
1	40033578	40034880	MACS_peak_727	114.22
1	40036000	40037159	MACS_peak_728	108.65
1	40092044	40093672	MACS_peak_729	286.95
1	40102487	40104905	MACS_peak_730	89.72
1	40107545	40109865	MACS_peak_731	324.85
1	40116838	40118867	MACS_peak_732	284.11
1	40162498	40164484	MACS_peak_733	337.15
1	40239681	40241096	MACS_peak_734	281.49
1	40253070	40254208	MACS_peak_735	230.88
1	40267180	40268609	MACS_peak_736	307.66
1	40428596	40431207	MACS_peak_737	361.78
1	40514471	40516282	MACS_peak_738	362.69
1	40567454	40568397	MACS_peak_739	147.62
1	40594210	40596094	MACS_peak_740	436.23
1	40712899	40715268	MACS_peak_741	434.86
1	40780872	40781852	MACS_peak_742	227.8
1	40788891	40790809	MACS_peak_743	423.16
1	40886001	40886948	MACS_peak_744	86.9
1	40943229	40945736	MACS_peak_745	281.1
1	41016905	41018366	MACS_peak_746	380.36
1	41087076	41089749	MACS_peak_747	340.48
1	41161027	41162401	MACS_peak_748	52.64
1	41162991	41164695	MACS_peak_749	346.56
1	41269380	41271017	MACS_peak_750	132.94
1	41370770	41372136	MACS_peak_751	308.04
1	41454027	41455951	MACS_peak_752	88.07
1	41458464	41459883	MACS_peak_753	186.66
1	41590167	41591193	MACS_peak_754	172.47
1	41596558	41597522	MACS_peak_755	151.18
1	41696073	41697698	MACS_peak_756	391.29
1	41792324	41796255	MACS_peak_757	209.58
1	41798704	41800045	MACS_peak_758	94.01
1	41805993	41807085	MACS_peak_759	200.44
1	41833888	41835674	MACS_peak_760	284.52
1	41845030	41846220	MACS_peak_761	412.7
1	41900302	41902048	MACS_peak_762	235.77
1	42053160	42054683	MACS_peak_763	426.39
1	42116766	42117867	MACS_peak_764	122.95
1	42128807	42130252	MACS_peak_765	198.4
1	42238572	42239750	MACS_peak_766	313.17
1	42282811	42284118	MACS_peak_767	87.67
1	42290893	42292362	MACS_peak_768	310.49
1	42392544	42393079	MACS_peak_769	71.72
1	42435358	42436966	MACS_peak_770	261.25
1	42440839	42441734	MACS_peak_771	178.97
1	42453660	42454444	MACS_peak_772	81.59
1	42465043	42466408	MACS_peak_773	239.42
1	42580559	42581739	MACS_peak_774	262.4
1	42746889	42748104	MACS_peak_775	157.42
1	42757567	42759286	MACS_peak_776	291.06
1	42783869	42785672	MACS_peak_777	250.7
1	42978438	42979154	MACS_peak_778	128.43
1	43042079	43043658	MACS_peak_779	180.81
1	43080863	43082651	MACS_peak_780	112.27
1	43086621	43089097	MACS_peak_781	172.24
1	43281904	43282973	MACS_peak_782	74.78
1	43290032	43292311	MACS_peak_783	488.04
1	43315569	43317048	MACS_peak_784	323.02
1	43333215	43334974	MACS_peak_785	199.96
1	43355672	43357046	MACS_peak_786	199.67
1	43359930	43361160	MACS_peak_787	54.85
1	43372577	43373631	MACS_peak_788	235.79
1	43445283	43446615	MACS_peak_789	197.14
1	43566652	43568193	MACS_peak_790	205.32
1	43645516	43646933	MACS_peak_791	273.98
1	43713318	43714284	MACS_peak_792	226.46
1	43725192	43727312	MACS_peak_793	370.35
1	43825004	43825921	MACS_peak_794	129.86
1	43832161	43833064	MACS_peak_795	126.4
1	43900960	43903018	MACS_peak_796	450.4
1	43998954	44000222	MACS_peak_797	331.45
1	44009635	44011297	MACS_peak_798	313.04
1	44168510	44169629	MACS_peak_799	177.32
1	44179265	44180431	MACS_peak_800	126.96
1	44341515	44341882	MACS_peak_801	63.99
1	44361535	44362085	MACS_peak_802	66.4
1	44362265	44362799	MACS_peak_803	54.12
1	44380753	44382173	MACS_peak_804	368.04
1	44512652	44514570	MACS_peak_805	283.92
1	44520921	44522257	MACS_peak_806	194.89
1	44532163	44533519	MACS_peak_807	240.28
1	44538344	44539697	MACS_peak_808	392.21
1	44554316	44555709	MACS_peak_809	407.51
1	44721335	44722742	MACS_peak_810	372.68
1	44975523	44976746	MACS_peak_811	156.04
1	45261388	45263212	MACS_peak_812	309.77
1	45270583	45272213	MACS_peak_813	293.28
1	45288797	45290179	MACS_peak_814	82.66
1	45538246	45539941	MACS_peak_815	379.3
1	45571998	45573244	MACS_peak_816	174.47
1	45603050	45605398	MACS_peak_817	332.35
1	45719230	45720708	MACS_peak_818	126.54
1	45726956	45729008	MACS_peak_819	248.62
1	45800556	45801139	MACS_peak_820	85.39
1	45801171	45801805	MACS_peak_821	73.65
1	45867815	45869721	MACS_peak_822	202.35
1	45981426	45982853	MACS_peak_823	184.33
1	46013071	46014857	MACS_peak_824	283.35
1	46022880	46024292	MACS_peak_825	180.17
1	46156147	46157287	MACS_peak_826	229.3
1	46173112	46175398	MACS_peak_827	350.04
1	46181479	46183681	MACS_peak_828	236.41
1	46192732	46194117	MACS_peak_829	85.87
1	46197058	46198316	MACS_peak_830	74.41
1	46200148	46201711	MACS_peak_831	166.5
1	46315998	46317509	MACS_peak_832	306.51
1	46327494	46329026	MACS_peak_833	227.15
1	46373941	46375959	MACS_peak_834	315.02
1	46381007	46382503	MACS_peak_835	317.02
1	46392772	46393248	MACS_peak_836	64.33
1	46642818	46644033	MACS_peak_837	231.82
1	46667111	46669676	MACS_peak_838	144.2
1	46732783	46733750	MACS_peak_839	130.97
1	46819295	46820792	MACS_peak_840	305.21
1	46830771	46832357	MACS_peak_841	281.95
1	46902343	46903711	MACS_peak_842	278.4
1	46956119	46956510	MACS_peak_843	73.75
1	46964769	46966076	MACS_peak_844	342.41
1	47025129	47026320	MACS_peak_845	180.71
1	47130833	47131476	MACS_peak_846	55.22
1	47141708	47142828	MACS_peak_847	250.52
1	47153002	47154662	MACS_peak_848	524.96
1	47216363	47217706	MACS_peak_849	212.27
1	47398295	47399730	MACS_peak_850	196.93
1	47565858	47566876	MACS_peak_851	227.98
1	47593717	47595191	MACS_peak_852	319.96
1	47600147	47601009	MACS_peak_853	81.19
1	47639424	47640014	MACS_peak_854	68.14
1	47657378	47657915	MACS_peak_855	64.61
1	47728528	47731387	MACS_peak_856	335.84
1	47748402	47749859	MACS_peak_857	363.66
1	47787526	47789961	MACS_peak_858	305.41
1	47987262	47988675	MACS_peak_859	187.15
1	48083340	48083693	MACS_peak_860	56.41
1	48093881	48094977	MACS_peak_861	184.3
1	48128053	48129586	MACS_peak_862	370.93
1	48144640	48146049	MACS_peak_863	155.23
1	48280238	48281798	MACS_peak_864	279
1	48288178	48289398	MACS_peak_865	186.62
1	48332831	48335254	MACS_peak_866	191.44
1	48337696	48339731	MACS_peak_867	109.39
1	48930188	48931475	MACS_peak_868	188.48
1	48956528	48957787	MACS_peak_869	72.06
1	48957848	48959734	MACS_peak_870	177.84
1	49062334	49063829	MACS_peak_871	296.2
1	49091868	49093034	MACS_peak_872	199.77
1	49177016	49177385	MACS_peak_873	50.01
1	49279142	49279829	MACS_peak_874	78.46
1	49292598	49293715	MACS_peak_875	95.67
1	49401683	49402827	MACS_peak_876	239.85
1	49534817	49536045	MACS_peak_877	220.11
1	49597136	49598487	MACS_peak_878	181.58
1	49600996	49602388	MACS_peak_879	105.99
1	49712260	49713289	MACS_peak_880	202.41
1	49803137	49803688	MACS_peak_881	55.59
1	49822038	49823481	MACS_peak_882	278.94
1	49987751	49988951	MACS_peak_883	294.01
1	49995428	49996549	MACS_peak_884	140.83
1	50032076	50033613	MACS_peak_885	290.75
1	50140068	50141372	MACS_peak_886	320.96
1	50154597	50155144	MACS_peak_887	52.6
1	50199005	50199849	MACS_peak_888	129.79
1	50229350	50230496	MACS_peak_889	238
1	50234769	50236288	MACS_peak_890	270.26
1	50443123	50445010	MACS_peak_891	313.87
1	50523115	50524474	MACS_peak_892	229.98
1	50719112	50720287	MACS_peak_893	270.62
1	50775005	50776258	MACS_peak_894	316.82
1	50879803	50881828	MACS_peak_895	291.99
1	51076392	51077935	MACS_peak_896	346.74
1	51127106	51128973	MACS_peak_897	440.26
1	51362228	51363834	MACS_peak_898	253.4
1	51462011	51463633	MACS_peak_899	363.23
1	51470201	51471123	MACS_peak_900	128.3
1	51496508	51497948	MACS_peak_901	279.02
1	51588845	51589847	MACS_peak_902	190.48
1	51602243	51603127	MACS_peak_903	168.9
1	51720541	51721749	MACS_peak_904	253.12
1	51726567	51727867	MACS_peak_905	193.33
1	51759028	51760465	MACS_peak_906	102.44
1	51763446	51764774	MACS_peak_907	243.88
1	51816183	51817044	MACS_peak_908	117.53
1	51817762	51818770	MACS_peak_909	71.59
1	51841049	51841568	MACS_peak_910	64.24
1	52162421	52163749	MACS_peak_911	190.54
1	52172002	52173789	MACS_peak_912	285.37
1	52201860	52203062	MACS_peak_913	152.85
1	52499253	52501257	MACS_peak_914	317.53
1	52519733	52521718	MACS_peak_915	158.78
1	52585077	52588148	MACS_peak_916	222.25
1	52644475	52645451	MACS_peak_917	50.89
1	52647177	52648595	MACS_peak_918	146.49
1	52679926	52680964	MACS_peak_919	120.38
1	52836663	52837197	MACS_peak_920	92.3
1	52849772	52851113	MACS_peak_921	307.82
1	52861451	52862303	MACS_peak_922	119.92
1	52878289	52880058	MACS_peak_923	410.48
1	52913642	52914123	MACS_peak_924	79.54
1	52943785	52945434	MACS_peak_925	337.95
1	53030562	53031777	MACS_peak_926	256.71
1	53031938	53032806	MACS_peak_927	60.98
1	53142105	53143418	MACS_peak_928	129.85
1	53145467	53146397	MACS_peak_929	118.52
1	53177021	53178393	MACS_peak_930	252.01
1	53183035	53184152	MACS_peak_931	107.34
1	53189791	53190386	MACS_peak_932	58.37
1	53229184	53230622	MACS_peak_933	285.67
1	53292435	53293654	MACS_peak_934	205.41
1	53302965	53304201	MACS_peak_935	153.19
1	53309506	53310247	MACS_peak_936	118.63
1	53366351	53370362	MACS_peak_937	267.5
1	53393169	53396455	MACS_peak_938	271.45
1	53451611	53453389	MACS_peak_939	329.13
1	53460473	53462606	MACS_peak_940	316.27
1	53533591	53534628	MACS_peak_941	105.57
1	53752022	53753483	MACS_peak_942	143.55
1	53775834	53776960	MACS_peak_943	273.12
1	53883920	53886359	MACS_peak_944	489.29
1	53957794	53959503	MACS_peak_945	230.48
1	54034500	54036204	MACS_peak_946	202.03
1	54251529	54253882	MACS_peak_947	532.69
1	54403473	54403997	MACS_peak_948	80.37
1	54451694	54452808	MACS_peak_949	304.04
1	54485303	54486450	MACS_peak_950	252.82
1	54579710	54580934	MACS_peak_951	246.87
1	54637986	54639515	MACS_peak_952	258.18
1	54752663	54756401	MACS_peak_953	324.66
1	54820509	54821825	MACS_peak_954	273.16
1	54825326	54826652	MACS_peak_955	139.68
1	54939239	54940871	MACS_peak_956	291.39
1	54946164	54946912	MACS_peak_957	136.36
1	54955650	54956216	MACS_peak_958	85.9
1	55053460	55054327	MACS_peak_959	112.42
1	55113195	55115130	MACS_peak_960	364.98
1	55241693	55243177	MACS_peak_961	74.83
1	55245109	55247539	MACS_peak_962	214.49
1	55369757	55371119	MACS_peak_963	176.63
1	55376877	55378363	MACS_peak_964	132.61
1	55452618	55455237	MACS_peak_965	258.52
1	55559362	55559799	MACS_peak_966	57.37
1	55564659	55565456	MACS_peak_967	148.05
1	55703999	55705249	MACS_peak_968	294.05
1	55709312	55711061	MACS_peak_969	139.54
1	55784143	55785590	MACS_peak_970	239.01
1	55927386	55928498	MACS_peak_971	212.6
1	56029854	56030950	MACS_peak_972	229.8
1	56039653	56041613	MACS_peak_973	352.85
1	56094190	56095375	MACS_peak_974	301.61
1	56108128	56112326	MACS_peak_975	164.49
1	56143513	56145389	MACS_peak_976	150.09
1	56145435	56146803	MACS_peak_977	113.26
1	56219148	56220716	MACS_peak_978	302.49
1	56403746	56404897	MACS_peak_979	250.56
1	56681366	56682780	MACS_peak_980	241.95
1	56742816	56745573	MACS_peak_981	283.42
1	56853711	56855497	MACS_peak_982	132.11
1	56911500	56912940	MACS_peak_983	289.46
1	56918668	56920085	MACS_peak_984	252.46
1	56975704	56977634	MACS_peak_985	239.88
1	56998729	56999681	MACS_peak_986	138.73
1	57131940	57136525	MACS_peak_987	178.01
1	57250701	57251757	MACS_peak_988	218.36
1	57256638	57258441	MACS_peak_989	115.14
1	57261224	57262683	MACS_peak_990	157.21
1	57268120	57269784	MACS_peak_991	103.79
1	57446303	57447820	MACS_peak_992	292.03
1	57594360	57596432	MACS_peak_993	403.8
1	57648064	57649569	MACS_peak_994	138.81
1	57818886	57819922	MACS_peak_995	115.03
1	57826707	57828162	MACS_peak_996	275.8
1	57988805	57989402	MACS_peak_997	59.32
1	58011995	58012544	MACS_peak_998	85.26
1	58016555	58017607	MACS_peak_999	132.73
1	58055784	58058190	MACS_peak_1000	302.46
1	58176790	58178323	MACS_peak_1001	398.58
1	58197463	58199755	MACS_peak_1002	302.3
1	58272069	58273755	MACS_peak_1003	280.58
1	58280321	58281223	MACS_peak_1004	137.63
1	58538727	58540275	MACS_peak_1005	244.39
1	58638469	58639182	MACS_peak_1006	98.12
1	58752478	58753942	MACS_peak_1007	278.85
1	58952882	58954159	MACS_peak_1008	279.62
1	59021600	59022612	MACS_peak_1009	70.23
1	59026196	59029114	MACS_peak_1010	330
1	59116493	59116855	MACS_peak_1011	61.85
1	59132633	59134805	MACS_peak_1012	361.85
1	59406972	59408011	MACS_peak_1013	132.46
1	59443589	59445269	MACS_peak_1014	266.76
1	59759675	59760945	MACS_peak_1015	209.12
1	59875855	59876978	MACS_peak_1016	276.9
1	59947603	59948156	MACS_peak_1017	94.92
1	60115558	60116944	MACS_peak_1018	292.95
1	60182431	60184030	MACS_peak_1019	284.93
1	60227453	60229232	MACS_peak_1020	177.32
1	60325225	60325742	MACS_peak_1021	64.14
1	60325813	60326108	MACS_peak_1022	65
1	60336746	60338138	MACS_peak_1023	204.79
1	60343379	60344507	MACS_peak_1024	278.99
1	60429848	60431568	MACS_peak_1025	304.01
1	60531558	60532615	MACS_peak_1026	154.48
1	60628913	60632218	MACS_peak_1027	108.21
1	60632481	60634414	MACS_peak_1028	116.22
1	60743236	60745173	MACS_peak_1029	182.38
1	60875142	60875918	MACS_peak_1030	100.97
1	60886692	60888599	MACS_peak_1031	349.2
1	60930547	60932156	MACS_peak_1032	293.2
1	60948346	60949711	MACS_peak_1033	197.46
1	60998833	61000094	MACS_peak_1034	322.39
1	61041218	61042761	MACS_peak_1035	296.79
1	61214500	61216085	MACS_peak_1036	264.21
1	61494268	61495218	MACS_peak_1037	98.68
1	61531681	61532579	MACS_peak_1038	117.38
1	61566144	61567688	MACS_peak_1039	340.21
1	61573694	61575151	MACS_peak_1040	186.39
1	61662369	61664124	MACS_peak_1041	246.97
1	61667430	61668895	MACS_peak_1042	178.93
1	61797755	61799384	MACS_peak_1043	318.42
1	61897548	61899039	MACS_peak_1044	123.04
1	61899662	61901063	MACS_peak_1045	110.06
1	61905701	61906799	MACS_peak_1046	195.17
1	62030895	62031636	MACS_peak_1047	125.64
1	62068336	62069254	MACS_peak_1048	145.73
1	62219089	62220738	MACS_peak_1049	240.42
1	62295352	62296760	MACS_peak_1050	258.49
1	62408644	62409731	MACS_peak_1051	224.79
1	62419200	62420765	MACS_peak_1052	116.07
1	62462371	62463885	MACS_peak_1053	260.98
1	62490520	62491277	MACS_peak_1054	101.11
1	62506040	62507429	MACS_peak_1055	248.63
1	62514715	62516175	MACS_peak_1056	242.66
1	62743202	62745475	MACS_peak_1057	366.78
1	62821062	62821700	MACS_peak_1058	76.03
1	62856635	62857756	MACS_peak_1059	255.63
1	62873904	62874504	MACS_peak_1060	133.61
1	63040562	63042222	MACS_peak_1061	277.12
1	63130032	63131451	MACS_peak_1062	137.92
1	63140926	63142644	MACS_peak_1063	428.49
1	63232809	63234799	MACS_peak_1064	297.35
1	63241878	63242439	MACS_peak_1065	50.42
1	63250820	63251710	MACS_peak_1066	205.75
1	63272417	63273203	MACS_peak_1067	157.78
1	63279384	63280448	MACS_peak_1068	190.28
1	63325245	63326928	MACS_peak_1069	208.53
1	63480441	63480875	MACS_peak_1070	55.26
1	63574405	63574946	MACS_peak_1071	51.08
1	63708977	63709998	MACS_peak_1072	145.7
1	63744673	63746036	MACS_peak_1073	276.7
1	63857788	63858712	MACS_peak_1074	151.07
1	63866639	63868630	MACS_peak_1075	226.19
1	63916430	63917670	MACS_peak_1076	205.27
1	63929092	63929735	MACS_peak_1077	62.55
1	63986108	63987428	MACS_peak_1078	205.91
1	64044487	64045865	MACS_peak_1079	222.92
1	64207875	64210081	MACS_peak_1080	303.76
1	64353920	64355028	MACS_peak_1081	263.39
1	64404225	64404878	MACS_peak_1082	53.06
1	64423134	64423736	MACS_peak_1083	87.4
1	64438108	64439258	MACS_peak_1084	251.64
1	64476640	64477603	MACS_peak_1085	178.22
1	64514920	64515515	MACS_peak_1086	68.34
1	64734004	64735379	MACS_peak_1087	227.27
1	64755564	64756985	MACS_peak_1088	250.96
1	64841339	64842880	MACS_peak_1089	313.09
1	64852767	64855172	MACS_peak_1090	192.18
1	64986602	64986968	MACS_peak_1091	62.63
1	65308227	65310277	MACS_peak_1092	226.77
1	65443871	65444905	MACS_peak_1093	106.34
1	65500464	65501635	MACS_peak_1094	214.83
1	65609706	65610213	MACS_peak_1095	73.29
1	65618350	65618804	MACS_peak_1096	61.84
1	65782301	65782730	MACS_peak_1097	53.84
1	65856187	65856962	MACS_peak_1098	53.82
1	65888365	65888733	MACS_peak_1099	61.32
1	65943704	65945038	MACS_peak_1100	120.95
1	65991630	65992910	MACS_peak_1101	133.35
1	66125007	66126774	MACS_peak_1102	253.06
1	66242517	66243823	MACS_peak_1103	278.82
1	66251475	66252657	MACS_peak_1104	255.61
1	66318934	66320944	MACS_peak_1105	163.58
1	66387657	66389799	MACS_peak_1106	173.3
1	66570012	66571226	MACS_peak_1107	257.47
1	66592244	66592992	MACS_peak_1108	104.94
1	66637129	66638472	MACS_peak_1109	250.66
1	66648503	66649925	MACS_peak_1110	258.52
1	66827562	66828787	MACS_peak_1111	93.18
1	67042888	67043946	MACS_peak_1112	284.52
1	67230569	67231264	MACS_peak_1113	57.5
1	67313528	67314269	MACS_peak_1114	91.46
1	67441091	67442345	MACS_peak_1115	243.79
1	67595481	67597191	MACS_peak_1116	345.93
1	67611943	67612321	MACS_peak_1117	51.75
1	67927264	67929349	MACS_peak_1118	135.29
1	67972947	67974311	MACS_peak_1119	213.46
1	68088201	68089528	MACS_peak_1120	291
1	68190085	68190687	MACS_peak_1121	103.06
1	68216259	68219128	MACS_peak_1122	411.33
1	68224618	68225212	MACS_peak_1123	59.79
1	68244394	68246098	MACS_peak_1124	245.73
1	68260931	68261999	MACS_peak_1125	190.69
1	68395471	68396780	MACS_peak_1126	302.92
1	68538380	68538775	MACS_peak_1127	55.96
1	68596464	68598112	MACS_peak_1128	288.86
1	68668713	68669825	MACS_peak_1129	144.56
1	68678770	68680259	MACS_peak_1130	357.36
1	68805545	68808481	MACS_peak_1131	399.1
1	68890055	68891065	MACS_peak_1132	181.82
1	69015599	69017959	MACS_peak_1133	294.61
1	69295659	69296862	MACS_peak_1134	210.12
1	69301558	69303557	MACS_peak_1135	242.88
1	69619025	69620358	MACS_peak_1136	347.8
1	69626713	69628848	MACS_peak_1137	411.52
1	69733569	69735204	MACS_peak_1138	352.53
1	69743292	69744813	MACS_peak_1139	306.28
1	69752211	69753939	MACS_peak_1140	354.77
1	69844061	69845600	MACS_peak_1141	311.91
1	69919312	69920721	MACS_peak_1142	341.25
1	69936849	69937813	MACS_peak_1143	110.64
1	70063509	70064036	MACS_peak_1144	63.11
1	70118440	70118892	MACS_peak_1145	75.62
1	70125818	70126824	MACS_peak_1146	127.06
1	70211190	70212678	MACS_peak_1147	230.91
1	70227935	70229171	MACS_peak_1148	269.47
1	70296509	70298088	MACS_peak_1149	306.3
1	70304652	70305370	MACS_peak_1150	142.8
1	70501357	70502097	MACS_peak_1151	123.95
1	70502468	70502924	MACS_peak_1152	64.05
1	70784241	70785218	MACS_peak_1153	223.49
1	70828612	70829733	MACS_peak_1154	183.45
1	71155739	71157042	MACS_peak_1155	179.62
1	71161980	71164631	MACS_peak_1156	389.79
1	71310875	71311670	MACS_peak_1157	102.31
1	71311895	71312443	MACS_peak_1158	54.46
1	71428638	71429905	MACS_peak_1159	328.45
1	71518874	71520345	MACS_peak_1160	204.86
1	71674758	71675342	MACS_peak_1161	71.36
1	71770311	71770912	MACS_peak_1162	64.8
1	71819736	71821162	MACS_peak_1163	339.47
1	71830207	71830889	MACS_peak_1164	67.76
1	71847568	71849029	MACS_peak_1165	180.9
1	71985644	71988060	MACS_peak_1166	189.02
1	72028845	72029922	MACS_peak_1167	94.92
1	72032017	72032985	MACS_peak_1168	89.94
1	72279854	72280731	MACS_peak_1169	142.93
1	72294615	72295638	MACS_peak_1170	121.65
1	72302043	72302964	MACS_peak_1171	86.88
1	72346326	72347650	MACS_peak_1172	236.32
1	72426186	72427428	MACS_peak_1173	128.34
1	72492020	72493636	MACS_peak_1174	301.38
1	72602026	72604490	MACS_peak_1175	252.8
1	72828084	72829077	MACS_peak_1176	267.61
1	72870300	72871348	MACS_peak_1177	116.05
1	72881119	72881604	MACS_peak_1178	64.81
1	72881822	72882288	MACS_peak_1179	74.02
1	72906492	72907739	MACS_peak_1180	131.98
1	72908638	72909822	MACS_peak_1181	182.83
1	73080028	73080723	MACS_peak_1182	124.34
1	73170367	73170914	MACS_peak_1183	66.48
1	73362713	73363843	MACS_peak_1184	256.65
1	73370917	73372738	MACS_peak_1185	151.26
1	73565109	73566389	MACS_peak_1186	216.55
1	73676937	73677202	MACS_peak_1187	68.8
1	73705977	73707937	MACS_peak_1188	361.69
1	73917527	73917924	MACS_peak_1189	58.89
1	74095119	74096435	MACS_peak_1190	63.34
1	74098737	74100873	MACS_peak_1191	175.29
1	74163006	74164421	MACS_peak_1192	353.85
1	74539825	74540254	MACS_peak_1193	54.67
1	74639293	74639984	MACS_peak_1194	88.11
1	74656512	74658961	MACS_peak_1195	389.17
1	74789374	74791190	MACS_peak_1196	352.6
1	74917795	74919538	MACS_peak_1197	229.15
1	75048452	75049641	MACS_peak_1198	270.28
1	75099759	75101187	MACS_peak_1199	122.14
1	75288708	75289680	MACS_peak_1200	149.44
1	75378190	75379315	MACS_peak_1201	67.46
1	75404161	75405308	MACS_peak_1202	185.83
1	75645833	75647261	MACS_peak_1203	335.26
1	75663063	75663498	MACS_peak_1204	67.83
1	75710701	75711956	MACS_peak_1205	308.23
1	75711968	75712838	MACS_peak_1206	57.56
1	75796935	75798299	MACS_peak_1207	225.93
1	75803751	75805280	MACS_peak_1208	228.5
1	75893056	75894257	MACS_peak_1209	277.8
1	76050446	76052119	MACS_peak_1210	311.59
1	76065140	76066200	MACS_peak_1211	98.28
1	76152367	76152771	MACS_peak_1212	56.57
1	76181137	76182437	MACS_peak_1213	211.12
1	76212109	76213021	MACS_peak_1214	160.43
1	76223045	76224410	MACS_peak_1215	296.42
1	76521253	76522084	MACS_peak_1216	124.32
1	76584795	76585284	MACS_peak_1217	60.16
1	76597944	76598486	MACS_peak_1218	82.93
1	76609876	76610480	MACS_peak_1219	86.95
1	76616832	76617928	MACS_peak_1220	310.52
1	76848010	76849414	MACS_peak_1221	254.85
1	76957467	76957969	MACS_peak_1222	79.98
1	77001583	77002277	MACS_peak_1223	105.57
1	77065019	77066346	MACS_peak_1224	161.13
1	77168950	77169790	MACS_peak_1225	139.46
1	77703619	77704370	MACS_peak_1226	96.95
1	77742608	77742984	MACS_peak_1227	67.5
1	77813143	77815414	MACS_peak_1228	530.07
1	77839649	77841045	MACS_peak_1229	143.08
1	78112133	78113435	MACS_peak_1230	118.58
1	78239674	78240757	MACS_peak_1231	294.19
1	78348674	78350327	MACS_peak_1232	464.98
1	78379409	78380830	MACS_peak_1233	368.66
1	78404043	78405796	MACS_peak_1234	339.93
1	78539598	78540062	MACS_peak_1235	80.06
1	78655447	78656315	MACS_peak_1236	106.15
1	78724314	78725415	MACS_peak_1237	234.11
1	78762817	78764120	MACS_peak_1238	349.77
1	79005655	79006624	MACS_peak_1239	95.17
1	79116951	79118264	MACS_peak_1240	218.94
1	79335947	79337066	MACS_peak_1241	198.39
1	79425780	79426963	MACS_peak_1242	189.5
1	79903907	79904660	MACS_peak_1243	103.3
1	79985378	79986525	MACS_peak_1244	160.35
1	80082608	80083209	MACS_peak_1245	119.33
1	80089670	80090502	MACS_peak_1246	98.8
1	80180364	80181203	MACS_peak_1247	117.42
1	80219837	80220806	MACS_peak_1248	110.23
1	80257995	80259162	MACS_peak_1249	273.92
1	80558906	80560189	MACS_peak_1250	206.33
1	80600671	80601495	MACS_peak_1251	222.36
1	80664987	80665694	MACS_peak_1252	108.08
1	80739717	80740325	MACS_peak_1253	89.41
1	80764393	80766428	MACS_peak_1254	238.24
1	80855191	80855653	MACS_peak_1255	59.41
1	80945341	80946042	MACS_peak_1256	93.05
1	80974919	80976355	MACS_peak_1257	256.92
1	81074124	81075563	MACS_peak_1258	271.52
1	81117388	81118585	MACS_peak_1259	166.45
1	81319897	81321012	MACS_peak_1260	193.52
1	81336081	81337318	MACS_peak_1261	222.88
1	81360695	81362121	MACS_peak_1262	210.52
1	81458252	81459209	MACS_peak_1263	116.71
1	81615453	81616344	MACS_peak_1264	65.08
1	81674281	81676918	MACS_peak_1265	269.3
1	81799249	81800987	MACS_peak_1266	248.03
1	81806031	81807975	MACS_peak_1267	361.52
1	82029250	82029856	MACS_peak_1268	61.67
1	82098207	82099930	MACS_peak_1269	68.72
1	82100956	82103629	MACS_peak_1270	213.86
1	82234457	82235783	MACS_peak_1271	318.05
1	82276108	82277677	MACS_peak_1272	130.59
1	82523926	82525198	MACS_peak_1273	142.32
1	82568236	82568948	MACS_peak_1274	62.87
1	82574279	82575952	MACS_peak_1275	312.13
1	82710789	82714163	MACS_peak_1276	311.59
1	82828774	82829686	MACS_peak_1277	77.15
1	82829920	82831055	MACS_peak_1278	69.23
1	82922591	82922975	MACS_peak_1279	53.76
1	83036565	83037811	MACS_peak_1280	206.86
1	83055626	83056745	MACS_peak_1281	143.21
1	83199354	83201331	MACS_peak_1282	288.81
1	83264302	83265128	MACS_peak_1283	86.92
1	83410886	83411880	MACS_peak_1284	152.28
1	83420231	83420977	MACS_peak_1285	73.05
1	83500675	83502010	MACS_peak_1286	251.31
1	83545947	83546538	MACS_peak_1287	61.49
1	83647014	83648043	MACS_peak_1288	224.18
1	83661103	83662051	MACS_peak_1289	74.78
1	83804601	83805151	MACS_peak_1290	63.46
1	83823389	83824105	MACS_peak_1291	79.13
1	84026070	84026859	MACS_peak_1292	262.59
1	84035775	84036798	MACS_peak_1293	169.62
1	84038978	84039734	MACS_peak_1294	61.39
1	84138151	84140030	MACS_peak_1295	356.56
1	84157497	84159402	MACS_peak_1296	218.95
1	84224691	84226447	MACS_peak_1297	447.94
1	84231143	84232665	MACS_peak_1298	344.74
1	84333330	84334032	MACS_peak_1299	84.06
1	84358665	84359946	MACS_peak_1300	285.86
1	84448035	84449048	MACS_peak_1301	206.87
1	84454099	84454929	MACS_peak_1302	73.58
1	84713106	84714077	MACS_peak_1303	163.42
1	84850201	84851614	MACS_peak_1304	250.76
1	84947733	84948283	MACS_peak_1305	67.29
1	85098068	85098499	MACS_peak_1306	51.54
1	85172338	85174165	MACS_peak_1307	166.6
1	85471070	85472244	MACS_peak_1308	264.93
1	85505552	85507130	MACS_peak_1309	208.21
1	85559712	85561001	MACS_peak_1310	362.48
1	85649595	85650503	MACS_peak_1311	108.63
1	85774877	85776350	MACS_peak_1312	283.59
1	85780859	85783094	MACS_peak_1313	280.39
1	85838669	85839859	MACS_peak_1314	156.72
1	85846661	85848401	MACS_peak_1315	262.76
1	86001239	86002466	MACS_peak_1316	177.2
1	86129728	86131623	MACS_peak_1317	330.72
1	86136468	86137068	MACS_peak_1318	62.64
1	86137289	86137767	MACS_peak_1319	107.35
1	86152873	86154197	MACS_peak_1320	236.48
1	86239938	86240623	MACS_peak_1321	122.35
1	86265344	86267119	MACS_peak_1322	385.91
1	86290384	86290786	MACS_peak_1323	58.35
1	86326533	86327990	MACS_peak_1324	274.46
1	86352072	86354015	MACS_peak_1325	293.44
1	86480247	86481536	MACS_peak_1326	188.79
1	86529703	86530282	MACS_peak_1327	86.57
1	86640049	86641383	MACS_peak_1328	265.12
1	86734019	86736404	MACS_peak_1329	395.98
1	86745704	86746438	MACS_peak_1330	66.73
1	86770322	86771709	MACS_peak_1331	198.91
1	86890626	86891763	MACS_peak_1332	195.3
1	87080042	87080832	MACS_peak_1333	106.03
1	87175608	87176489	MACS_peak_1334	133.38
1	87191592	87192394	MACS_peak_1335	240.4
1	87255273	87256232	MACS_peak_1336	258.35
1	87486986	87488149	MACS_peak_1337	167.76
1	87531908	87532423	MACS_peak_1338	94.98
1	87560380	87561460	MACS_peak_1339	183.43
1	87588578	87589571	MACS_peak_1340	122.02
1	87718732	87719472	MACS_peak_1341	119.32
1	87746383	87748131	MACS_peak_1342	329.09
1	87837162	87838872	MACS_peak_1343	274.56
1	88014942	88017150	MACS_peak_1344	280.11
1	88031907	88033122	MACS_peak_1345	208.43
1	88197438	88198235	MACS_peak_1346	104.08
1	88272831	88274238	MACS_peak_1347	211.71
1	88440359	88441545	MACS_peak_1348	350.04
1	88467519	88468326	MACS_peak_1349	90.87
1	88468375	88468945	MACS_peak_1350	91.14
1	88693105	88694339	MACS_peak_1351	366.07
1	88802013	88802702	MACS_peak_1352	107.67
1	89004329	89005320	MACS_peak_1353	102.55
1	89015533	89015942	MACS_peak_1354	53.18
1	89259971	89261043	MACS_peak_1355	131.47
1	89355620	89356516	MACS_peak_1356	127.6
1	89587490	89588534	MACS_peak_1357	206.46
1	89862355	89864034	MACS_peak_1358	211.48
1	89929741	89931250	MACS_peak_1359	195.34
1	89935584	89935971	MACS_peak_1360	69.39
1	89947380	89948851	MACS_peak_1361	344.47
1	90087575	90087995	MACS_peak_1362	124.47
1	90292553	90293566	MACS_peak_1363	174
1	90316209	90317246	MACS_peak_1364	131.61
1	90430529	90431554	MACS_peak_1365	129.49
1	90443932	90446261	MACS_peak_1366	143.95
1	90494893	90495746	MACS_peak_1367	153.14
1	90651545	90652473	MACS_peak_1368	116.26
1	90696660	90697658	MACS_peak_1369	130.16
1	90869023	90869726	MACS_peak_1370	122.72
1	90932732	90933897	MACS_peak_1371	178.58
1	90963177	90965043	MACS_peak_1372	198.22
1	90966822	90968024	MACS_peak_1373	51.31
1	91135680	91136808	MACS_peak_1374	132.63
1	91143326	91144145	MACS_peak_1375	76.24
1	91251958	91253095	MACS_peak_1376	251.93
1	91421385	91422845	MACS_peak_1377	266.5
1	91624845	91626475	MACS_peak_1378	302.62
1	91990231	91991031	MACS_peak_1379	62.64
1	92231511	92232951	MACS_peak_1380	268.28
1	92259429	92260300	MACS_peak_1381	113.79
1	92327696	92329248	MACS_peak_1382	93.29
1	92552302	92553947	MACS_peak_1383	239.51
1	92733775	92734717	MACS_peak_1384	86.93
1	92737625	92738525	MACS_peak_1385	105.44
1	92897207	92898018	MACS_peak_1386	101.56
1	92898203	92899176	MACS_peak_1387	62.79
1	93134041	93134587	MACS_peak_1388	66.07
1	93193237	93196268	MACS_peak_1389	366.7
1	93727557	93729017	MACS_peak_1390	288.21
1	93744399	93745867	MACS_peak_1391	299.55
1	93797654	93798587	MACS_peak_1392	137.93
1	94336118	94337051	MACS_peak_1393	239.56
1	94344594	94345722	MACS_peak_1394	122.44
1	94368454	94368881	MACS_peak_1395	56.58
1	94479364	94480611	MACS_peak_1396	147.73
1	94562703	94563959	MACS_peak_1397	180.33
1	94574459	94575644	MACS_peak_1398	135.33
1	94651506	94653189	MACS_peak_1399	200.56
1	94941009	94942244	MACS_peak_1400	131.43
1	95012394	95012929	MACS_peak_1401	52.54
1	95219891	95221906	MACS_peak_1402	356.57
1	95374481	95375522	MACS_peak_1403	207.57
1	95421169	95422513	MACS_peak_1404	115.81
1	95641918	95643674	MACS_peak_1405	429.2
1	95770642	95771209	MACS_peak_1406	70.4
1	95962286	95964400	MACS_peak_1407	205.32
1	96084761	96086627	MACS_peak_1408	122.14
1	96086740	96087595	MACS_peak_1409	58.13
1	96138275	96139042	MACS_peak_1410	138.55
1	96144649	96145739	MACS_peak_1411	108.52
1	96573236	96575182	MACS_peak_1412	344.58
1	96664119	96665379	MACS_peak_1413	210.79
1	96701371	96703291	MACS_peak_1414	290.81
1	96901525	96903344	MACS_peak_1415	293.72
1	97044821	97045751	MACS_peak_1416	121.47
1	97097080	97098141	MACS_peak_1417	207.71
1	97104168	97106285	MACS_peak_1418	316.16
1	97115192	97116544	MACS_peak_1419	290.04
1	97209573	97211073	MACS_peak_1420	271.17
1	97306054	97306424	MACS_peak_1421	61
1	97311360	97312824	MACS_peak_1422	268.73
1	97322479	97323838	MACS_peak_1423	257.12
1	97331600	97332979	MACS_peak_1424	260.38
1	97368990	97369566	MACS_peak_1425	79.26
1	97417918	97419483	MACS_peak_1426	185.09
1	97704993	97706176	MACS_peak_1427	223.88
1	97719533	97720120	MACS_peak_1428	64.34
1	97771193	97772343	MACS_peak_1429	167.46
1	97778855	97779868	MACS_peak_1430	198
1	97887685	97889104	MACS_peak_1431	381.19
1	98331020	98331589	MACS_peak_1432	51.76
1	98331881	98332559	MACS_peak_1433	63.54
1	98381993	98382754	MACS_peak_1434	114.31
1	98391219	98392214	MACS_peak_1435	171.75
1	98579972	98580564	MACS_peak_1436	136.44
1	98598086	98599827	MACS_peak_1437	226.64
1	98961324	98962366	MACS_peak_1438	68.72
1	98966751	98967626	MACS_peak_1439	134.25
1	99117306	99118894	MACS_peak_1440	220.41
1	99314636	99315865	MACS_peak_1441	273.16
1	99421056	99422401	MACS_peak_1442	262.08
1	99770676	99771846	MACS_peak_1443	120.74
1	99778707	99779991	MACS_peak_1444	147.55
1	99939322	99941191	MACS_peak_1445	282.14
1	99945412	99946888	MACS_peak_1446	116.71
1	100085383	100086848	MACS_peak_1447	226.8
1	100613840	100615179	MACS_peak_1448	258.82
1	100650277	100652696	MACS_peak_1449	361.17
1	100750154	100751534	MACS_peak_1450	154.38
1	100835861	100837360	MACS_peak_1451	244.45
1	101087570	101089673	MACS_peak_1452	204.08
1	101177143	101178529	MACS_peak_1453	296.02
1	101375018	101376024	MACS_peak_1454	120.95
1	101466070	101467675	MACS_peak_1455	237.78
1	101897919	101899561	MACS_peak_1456	272.91
1	101966205	101966670	MACS_peak_1457	103.21
1	102062609	102063735	MACS_peak_1458	281.15
1	102215541	102216942	MACS_peak_1459	288
1	102259435	102260184	MACS_peak_1460	131.04
1	102359576	102360729	MACS_peak_1461	166.86
1	102709863	102711127	MACS_peak_1462	220.14
1	102834182	102834846	MACS_peak_1463	83.18
1	102958649	102959476	MACS_peak_1464	122.59
1	103202412	103202921	MACS_peak_1465	56.66
1	103284450	103286551	MACS_peak_1466	129.7
1	103362164	103362598	MACS_peak_1467	68.56
1	103363001	103363389	MACS_peak_1468	54.19
1	103634422	103635985	MACS_peak_1469	222.84
1	103675123	103675892	MACS_peak_1470	96.26
1	103900482	103901608	MACS_peak_1471	177.46
1	103910062	103911559	MACS_peak_1472	269.58
1	103917874	103918954	MACS_peak_1473	107.78
1	104118831	104121010	MACS_peak_1474	210.05
1	104171798	104173857	MACS_peak_1475	216.53
1	104416273	104417503	MACS_peak_1476	124.59
1	104417567	104418174	MACS_peak_1477	87.67
1	104672613	104674259	MACS_peak_1478	323.08
1	104755991	104756517	MACS_peak_1479	63.8
1	104763642	104764297	MACS_peak_1480	105.61
1	104850547	104851174	MACS_peak_1481	52.93
1	104986819	104987411	MACS_peak_1482	70.47
1	105040487	105041598	MACS_peak_1483	157.3
1	105181791	105183660	MACS_peak_1484	318.44
1	105495868	105496765	MACS_peak_1485	65.51
1	105528948	105530152	MACS_peak_1486	234.18
1	105552824	105554568	MACS_peak_1487	263.2
1	105700079	105701453	MACS_peak_1488	98.4
1	106179973	106182218	MACS_peak_1489	356.76
1	106375955	106377087	MACS_peak_1490	109.16
1	106381953	106383904	MACS_peak_1491	220.91
1	106604831	106605375	MACS_peak_1492	72.17
1	107042576	107043597	MACS_peak_1493	155.74
1	107095232	107096266	MACS_peak_1494	177.99
1	107204278	107205591	MACS_peak_1495	222.13
1	107332868	107334060	MACS_peak_1496	160.47
1	107337862	107339323	MACS_peak_1497	186.56
1	107654593	107655535	MACS_peak_1498	204.59
1	107685123	107686270	MACS_peak_1499	253.84
1	107764788	107765895	MACS_peak_1500	130.45
1	107866148	107867678	MACS_peak_1501	188.37
1	108004225	108004975	MACS_peak_1502	82.14
1	108195969	108197610	MACS_peak_1503	253.67
1	108208104	108208749	MACS_peak_1504	63.5
1	108286401	108289057	MACS_peak_1505	326.88
1	108425985	108427421	MACS_peak_1506	256.3
1	108483346	108484380	MACS_peak_1507	108.28
1	108577885	108578732	MACS_peak_1508	152.9
1	108591534	108592831	MACS_peak_1509	145.91
1	108609757	108610889	MACS_peak_1510	173.99
1	108618548	108619985	MACS_peak_1511	190.83
1	108665160	108666333	MACS_peak_1512	228.18
1	108714212	108715604	MACS_peak_1513	250.78
1	108725434	108726542	MACS_peak_1514	249.93
1	108989756	108990292	MACS_peak_1515	54.55
1	109045747	109047564	MACS_peak_1516	243.32
1	109161965	109163195	MACS_peak_1517	139.65
1	109224181	109225331	MACS_peak_1518	200.37
1	109290022	109290909	MACS_peak_1519	167.65
1	109338129	109338628	MACS_peak_1520	60.89
1	109412730	109413807	MACS_peak_1521	235.01
1	109419276	109421243	MACS_peak_1522	198.46
1	109471247	109473111	MACS_peak_1523	207.67
1	109550285	109551821	MACS_peak_1524	219.52
1	109615377	109616298	MACS_peak_1525	128.39
1	109625472	109625918	MACS_peak_1526	75.44
1	109742557	109744951	MACS_peak_1527	247.57
1	109822378	109822924	MACS_peak_1528	68.29
1	109844392	109846382	MACS_peak_1529	289.73
1	109894624	109895754	MACS_peak_1530	193.5
1	109910606	109911114	MACS_peak_1531	87.81
1	109911149	109911649	MACS_peak_1532	81.35
1	110006591	110008164	MACS_peak_1533	372.35
1	110012481	110013828	MACS_peak_1534	267.77
1	110215822	110217119	MACS_peak_1535	179.67
1	110297186	110297805	MACS_peak_1536	52.5
1	110297806	110298476	MACS_peak_1537	79.59
1	110298520	110299708	MACS_peak_1538	71.72
1	110344337	110344796	MACS_peak_1539	59.75
1	110387892	110389362	MACS_peak_1540	347.69
1	110447363	110447779	MACS_peak_1541	57.41
1	110508746	110509508	MACS_peak_1542	112.03
1	110844979	110845620	MACS_peak_1543	114.84
1	111080791	111082505	MACS_peak_1544	360.9
1	111872596	111873649	MACS_peak_1545	198.89
1	112585000	112586299	MACS_peak_1546	384.39
1	112916012	112916865	MACS_peak_1547	97.02
1	113121483	113122842	MACS_peak_1548	313.09
1	113478016	113478479	MACS_peak_1549	56.78
1	113696565	113698202	MACS_peak_1550	308.58
1	113771976	113772784	MACS_peak_1551	63.43
1	114072931	114074400	MACS_peak_1552	246.78
1	114677767	114679964	MACS_peak_1553	189.29
1	114810787	114811569	MACS_peak_1554	134.92
1	114871331	114872868	MACS_peak_1555	245.89
1	115181976	115182751	MACS_peak_1556	50.61
1	115217279	115218564	MACS_peak_1557	260.86
1	115460120	115461359	MACS_peak_1558	317.68
1	115720408	115721589	MACS_peak_1559	198.06
1	115769498	115770821	MACS_peak_1560	207.83
1	116002973	116003960	MACS_peak_1561	268.4
1	116019672	116021096	MACS_peak_1562	301.59
1	116071266	116072326	MACS_peak_1563	151.41
1	116499862	116500445	MACS_peak_1564	84.6
1	116507121	116507726	MACS_peak_1565	107.94
1	116527946	116528692	MACS_peak_1566	90.01
1	116714389	116714887	MACS_peak_1567	60.97
1	116774348	116775261	MACS_peak_1568	127.41
1	116796931	116797630	MACS_peak_1569	108.34
1	116810170	116810607	MACS_peak_1570	57.81
1	116906930	116907875	MACS_peak_1571	245.21
1	117002156	117003684	MACS_peak_1572	273.15
1	117216247	117216691	MACS_peak_1573	72.1
1	117388175	117388933	MACS_peak_1574	112.42
1	117570304	117571068	MACS_peak_1575	116.3
1	117619964	117622292	MACS_peak_1576	389.37
1	117726849	117728224	MACS_peak_1577	142.86
1	117831882	117832599	MACS_peak_1578	106.07
1	117873481	117874210	MACS_peak_1579	88.03
1	118284748	118285373	MACS_peak_1580	162.77
1	118498361	118499535	MACS_peak_1581	121.44
1	118878138	118879235	MACS_peak_1582	228.89
1	119170245	119171333	MACS_peak_1583	193.74
1	119353766	119354297	MACS_peak_1584	87.91
1	119792503	119793531	MACS_peak_1585	167.16
1	119835139	119836683	MACS_peak_1586	174.55
1	119846423	119847856	MACS_peak_1587	243.41
1	119945966	119947020	MACS_peak_1588	209.69
1	120051631	120052886	MACS_peak_1589	191.78
1	120059672	120060743	MACS_peak_1590	210.64
1	120512114	120512813	MACS_peak_1591	132.91
1	120605008	120606018	MACS_peak_1592	157.69
1	120673619	120674869	MACS_peak_1593	209.05
1	120740422	120742043	MACS_peak_1594	237.66
1	120786989	120788431	MACS_peak_1595	251.32
1	121005887	121007493	MACS_peak_1596	214.44
1	121211924	121212545	MACS_peak_1597	94.3
1	121352645	121354426	MACS_peak_1598	294.12
1	121461164	121462498	MACS_peak_1599	153.58
1	121820515	121821331	MACS_peak_1600	122.07
1	121867379	121868072	MACS_peak_1601	145.54
1	121980359	121981630	MACS_peak_1602	184.09
1	122201582	122202536	MACS_peak_1603	109.59
1	122211370	122212901	MACS_peak_1604	211.32
1	122697001	122697365	MACS_peak_1605	53.1
1	123197478	123197832	MACS_peak_1606	83.38
1	123466941	123468135	MACS_peak_1607	187.86
1	123545330	123546443	MACS_peak_1608	187.92
1	123654835	123655280	MACS_peak_1609	54.67
1	123707983	123709202	MACS_peak_1610	111.44
1	124859824	124860874	MACS_peak_1611	239.39
1	124933238	124934438	MACS_peak_1612	346.02
1	125176313	125177685	MACS_peak_1613	255.91
1	125229630	125231101	MACS_peak_1614	313.77
1	125238934	125240529	MACS_peak_1615	395.03
1	125358459	125359339	MACS_peak_1616	180.84
1	125677526	125678823	MACS_peak_1617	258.81
1	126093117	126094315	MACS_peak_1618	102.42
1	126275717	126276866	MACS_peak_1619	333.22
1	126666042	126667235	MACS_peak_1620	178.02
1	126728059	126728805	MACS_peak_1621	100.03
1	126763835	126764915	MACS_peak_1622	200.53
1	126797475	126798501	MACS_peak_1623	190.05
1	126991010	126991499	MACS_peak_1624	61.68
1	126996749	126997182	MACS_peak_1625	52.85
1	127226841	127227973	MACS_peak_1626	166.56
1	127359387	127359888	MACS_peak_1627	73.13
1	127359951	127360321	MACS_peak_1628	58.24
1	127365777	127366813	MACS_peak_1629	147.44
1	127555540	127557098	MACS_peak_1630	191.85
1	127801736	127802462	MACS_peak_1631	146.8
1	127966732	127968085	MACS_peak_1632	192.25
1	128761445	128761848	MACS_peak_1633	74.31
1	128775194	128775658	MACS_peak_1634	55.72
1	128961391	128962795	MACS_peak_1635	249.98
1	129273535	129274678	MACS_peak_1636	257.4
1	129305537	129306187	MACS_peak_1637	76.67
1	129773769	129774443	MACS_peak_1638	73.03
1	129780954	129781433	MACS_peak_1639	78.63
1	129828260	129829144	MACS_peak_1640	109.29
1	129829154	129829957	MACS_peak_1641	101.22
1	130366174	130367171	MACS_peak_1642	169.66
1	130593397	130594061	MACS_peak_1643	112.95
1	130775192	130776390	MACS_peak_1644	179.47
1	130953999	130955375	MACS_peak_1645	238.47
1	131053109	131054103	MACS_peak_1646	189.25
1	131299830	131301235	MACS_peak_1647	252.85
1	131513725	131514623	MACS_peak_1648	185.07
1	133629817	133630612	MACS_peak_1649	159.67
1	133714002	133714605	MACS_peak_1650	66.89
1	133721450	133722289	MACS_peak_1651	100.52
1	134521296	134522548	MACS_peak_1652	127.52
1	134793057	134793703	MACS_peak_1653	92
1	135244498	135245808	MACS_peak_1654	238.67
1	135498210	135498757	MACS_peak_1655	92.33
1	135668293	135669274	MACS_peak_1656	165.35
1	136547274	136547844	MACS_peak_1657	81.93
1	136562659	136563355	MACS_peak_1658	70.55
1	136610433	136611769	MACS_peak_1659	195.26
1	137255308	137255780	MACS_peak_1660	78.38
1	137259871	137260404	MACS_peak_1661	73.3
1	137652438	137652805	MACS_peak_1662	57.64
1	137652896	137653372	MACS_peak_1663	55.94
1	137725214	137726128	MACS_peak_1664	119.37
1	138703036	138703968	MACS_peak_1665	162.15
1	138728535	138729565	MACS_peak_1666	94.27
1	139003458	139005143	MACS_peak_1667	248.15
1	139602519	139603177	MACS_peak_1668	81.63
1	139631968	139632422	MACS_peak_1669	71.15
1	139655814	139656970	MACS_peak_1670	214.49
1	139958130	139958546	MACS_peak_1671	57.41
1	140136716	140137438	MACS_peak_1672	125.67
1	140235299	140236485	MACS_peak_1673	110.61
1	140364509	140366091	MACS_peak_1674	430.28
1	140607474	140608106	MACS_peak_1675	69.27
1	140614773	140615431	MACS_peak_1676	127.87
1	140849948	140851311	MACS_peak_1677	139.47
1	140872364	140873331	MACS_peak_1678	155.22
1	140885385	140886735	MACS_peak_1679	232.09
1	141151707	141153185	MACS_peak_1680	314.09
1	141187641	141188108	MACS_peak_1681	85.34
1	141416603	141416945	MACS_peak_1682	56.07
1	141511491	141513125	MACS_peak_1683	310.67
1	141706328	141708343	MACS_peak_1684	158.92
1	141837769	141839384	MACS_peak_1685	180.55
1	142030764	142031989	MACS_peak_1686	104.29
1	142272285	142273514	MACS_peak_1687	284.37
1	142435977	142436382	MACS_peak_1688	66.01
1	142486768	142487972	MACS_peak_1689	149.78
1	143231546	143232786	MACS_peak_1690	243.38
1	143283804	143284975	MACS_peak_1691	197.1
1	143321109	143323280	MACS_peak_1692	275.96
1	143509885	143511050	MACS_peak_1693	296.05
1	143571307	143573122	MACS_peak_1694	279.86
1	143691047	143692221	MACS_peak_1695	145.07
1	143971141	143972334	MACS_peak_1696	166.16
1	144155337	144156484	MACS_peak_1697	243.58
1	144833320	144834482	MACS_peak_1698	237.14
1	144966553	144967884	MACS_peak_1699	251.33
1	145679428	145680782	MACS_peak_1700	187.25
1	145730054	145730457	MACS_peak_1701	50.93
1	145730502	145731029	MACS_peak_1702	58.8
1	145780844	145781418	MACS_peak_1703	108.54
1	145820096	145821633	MACS_peak_1704	250.47
1	145988428	145989357	MACS_peak_1705	86.97
1	146079196	146080205	MACS_peak_1706	189.29
1	146149238	146150420	MACS_peak_1707	118.96
1	146389962	146391125	MACS_peak_1708	240.68
1	146561552	146562480	MACS_peak_1709	174.83
1	146631799	146633154	MACS_peak_1710	198.09
1	146868311	146869461	MACS_peak_1711	174.57
1	146875756	146876726	MACS_peak_1712	177.18
1	147222210	147223678	MACS_peak_1713	234.45
1	147283049	147284170	MACS_peak_1714	167.01
1	147514674	147516416	MACS_peak_1715	306.62
1	147639684	147641794	MACS_peak_1716	287.03
1	147719492	147720581	MACS_peak_1717	148.31
1	147740020	147740805	MACS_peak_1718	88.43
1	148161736	148163347	MACS_peak_1719	314.16
1	148200933	148201675	MACS_peak_1720	116.47
1	148265826	148266343	MACS_peak_1721	59.53
1	148409354	148409799	MACS_peak_1722	61.88
1	148424650	148426144	MACS_peak_1723	265.01
1	148634016	148635541	MACS_peak_1724	263.2
1	148689783	148692371	MACS_peak_1725	221.38
1	148779164	148780768	MACS_peak_1726	393.86
1	148805675	148807704	MACS_peak_1727	333.14
1	148821426	148821954	MACS_peak_1728	75.48
1	148832205	148834934	MACS_peak_1729	268.29
1	148977586	148978666	MACS_peak_1730	210.24
1	149188610	149189672	MACS_peak_1731	184.35
1	149357774	149359406	MACS_peak_1732	210.37
1	149432297	149433441	MACS_peak_1733	227.19
1	149450383	149451356	MACS_peak_1734	223.06
1	149517573	149518266	MACS_peak_1735	117.48
1	149518568	149519362	MACS_peak_1736	61.62
1	149604946	149605883	MACS_peak_1737	102.93
1	149688082	149689111	MACS_peak_1738	149.21
1	149800385	149801275	MACS_peak_1739	123.56
1	150065403	150066004	MACS_peak_1740	98.43
1	150128749	150131498	MACS_peak_1741	255.96
1	150212369	150213755	MACS_peak_1742	163.31
1	150215883	150217215	MACS_peak_1743	195.25
1	150287489	150288792	MACS_peak_1744	273.99
1	150416851	150417797	MACS_peak_1745	112.21
1	150431125	150432576	MACS_peak_1746	162.57
1	150483651	150484470	MACS_peak_1747	111.02
1	150720333	150721144	MACS_peak_1748	83.76
1	151028312	151030022	MACS_peak_1749	291.4
1	151220994	151223503	MACS_peak_1750	178.6
1	151228679	151230367	MACS_peak_1751	222.51
1	151464080	151465266	MACS_peak_1752	281.81
1	151514956	151515341	MACS_peak_1753	59.87
1	151627886	151628747	MACS_peak_1754	114.32
1	151874382	151875851	MACS_peak_1755	243.46
1	151886894	151888072	MACS_peak_1756	164.57
1	152031856	152033341	MACS_peak_1757	345.2
1	152404455	152405279	MACS_peak_1758	132.32
1	152409157	152410122	MACS_peak_1759	77.25
1	152629235	152630544	MACS_peak_1760	239.75
1	152852325	152854025	MACS_peak_1761	291.19
1	152893619	152894012	MACS_peak_1762	53.04
1	152991738	152993093	MACS_peak_1763	194.17
1	153223819	153224996	MACS_peak_1764	298.97
1	153356922	153358581	MACS_peak_1765	299.21
1	153431084	153431812	MACS_peak_1766	83.36
1	153483387	153484897	MACS_peak_1767	275.35
1	153655048	153656070	MACS_peak_1768	185.25
1	153742766	153743872	MACS_peak_1769	272.82
1	153748622	153749415	MACS_peak_1770	78.15
1	154091029	154092475	MACS_peak_1771	167.22
1	154188428	154189056	MACS_peak_1772	77.65
1	154400212	154401311	MACS_peak_1773	118.39
1	154484473	154484970	MACS_peak_1774	54.81
1	154762242	154763463	MACS_peak_1775	179.22
1	155055142	155056142	MACS_peak_1776	277.98
1	155480141	155481767	MACS_peak_1777	193.38
1	155566258	155567477	MACS_peak_1778	194.47
1	155570867	155571506	MACS_peak_1779	103.59
1	155575855	155576555	MACS_peak_1780	87.57
1	155959199	155961774	MACS_peak_1781	339.82
1	156208930	156209431	MACS_peak_1782	53.86
1	156420250	156421978	MACS_peak_1783	334
1	156541225	156542189	MACS_peak_1784	157.12
1	156674926	156675692	MACS_peak_1785	139.36
1	156692270	156693313	MACS_peak_1786	129.23
1	156876563	156879745	MACS_peak_1787	215.23
1	157124148	157125463	MACS_peak_1788	212.02
1	157231276	157232568	MACS_peak_1789	213.31
1	157261124	157261589	MACS_peak_1790	66.63
1	157496980	157497716	MACS_peak_1791	122.36
1	157565258	157567683	MACS_peak_1792	347.01
1	157900587	157901330	MACS_peak_1793	89.63
1	158031860	158032916	MACS_peak_1794	172.58
1	158213857	158215164	MACS_peak_1795	181.13
1	158281325	158282118	MACS_peak_1796	148.55
1	158390622	158392774	MACS_peak_1797	234.14
1	158436270	158438754	MACS_peak_1798	245.6
1	158445460	158446545	MACS_peak_1799	203.93
1	158640828	158641737	MACS_peak_1800	155.37
1	158762786	158764216	MACS_peak_1801	327.65
1	158943535	158944517	MACS_peak_1802	128.16
1	158954915	158955816	MACS_peak_1803	106.89
1	159018232	159019313	MACS_peak_1804	203.64
1	159028488	159030127	MACS_peak_1805	266.55
1	159065646	159067683	MACS_peak_1806	281.24
1	159112396	159113734	MACS_peak_1807	272.68
1	159291440	159292596	MACS_peak_1808	136
1	159432588	159433095	MACS_peak_1809	50.14
1	159433237	159433874	MACS_peak_1810	91.19
1	159580220	159582155	MACS_peak_1811	243.32
1	159716111	159716989	MACS_peak_1812	142.75
1	159721754	159722586	MACS_peak_1813	119.94
1	159737724	159738798	MACS_peak_1814	170.91
1	159877691	159879277	MACS_peak_1815	335.91
1	160032876	160033801	MACS_peak_1816	122.08
1	160091562	160092825	MACS_peak_1817	171.99
1	160337575	160338097	MACS_peak_1818	94.23
1	160596491	160597231	MACS_peak_1819	69.83
1	160774083	160774966	MACS_peak_1820	120.65
1	160861510	160862084	MACS_peak_1821	81.55
1	161356596	161357099	MACS_peak_1822	79.72
1	161548589	161549131	MACS_peak_1823	72.42
1	161627092	161627981	MACS_peak_1824	140.23
1	161681776	161682247	MACS_peak_1825	57.42
1	161993040	161993810	MACS_peak_1826	74.16
1	162231808	162233519	MACS_peak_1827	325.01
1	162239212	162241002	MACS_peak_1828	314.72
1	162455699	162458008	MACS_peak_1829	213.59
1	162684046	162684745	MACS_peak_1830	57.39
1	162685030	162685558	MACS_peak_1831	52.85
1	162767542	162769334	MACS_peak_1832	253.83
1	162913391	162914317	MACS_peak_1833	140.2
1	162958896	162960476	MACS_peak_1834	226.4
1	163076613	163077568	MACS_peak_1835	129.58
1	163150361	163151570	MACS_peak_1836	78.99
1	163155164	163156533	MACS_peak_1837	98.16
1	163161256	163162073	MACS_peak_1838	55.77
1	163239192	163240363	MACS_peak_1839	169.42
1	163425518	163426426	MACS_peak_1840	206.29
1	163443103	163444309	MACS_peak_1841	139.49
1	163444543	163445379	MACS_peak_1842	87.79
1	163603002	163603296	MACS_peak_1843	63.68
1	163874884	163876548	MACS_peak_1844	352.44
1	163958917	163959900	MACS_peak_1845	185.56
1	164016844	164018087	MACS_peak_1846	369.19
1	164035406	164035829	MACS_peak_1847	51.22
1	164041186	164042258	MACS_peak_1848	232.92
1	164076821	164077748	MACS_peak_1849	138.57
1	164151149	164151561	MACS_peak_1850	66.82
1	164196824	164198926	MACS_peak_1851	329.69
1	164221861	164222470	MACS_peak_1852	124.72
1	164352000	164352430	MACS_peak_1853	58.38
1	164427118	164428078	MACS_peak_1854	205.16
1	164912256	164912694	MACS_peak_1855	59.23
1	165071326	165072120	MACS_peak_1856	155.57
1	165210088	165210768	MACS_peak_1857	122.93
1	165482007	165483112	MACS_peak_1858	219.28
1	165608180	165609060	MACS_peak_1859	151.89
1	165741610	165745249	MACS_peak_1860	210.71
1	166009593	166011134	MACS_peak_1861	105.59
1	166011234	166012351	MACS_peak_1862	82.9
1	166128287	166129958	MACS_peak_1863	296.71
1	166141874	166143950	MACS_peak_1864	356.25
1	166195622	166197307	MACS_peak_1865	306.34
1	166288707	166290514	MACS_peak_1866	292.24
1	166300699	166301231	MACS_peak_1867	58.18
1	166623080	166624672	MACS_peak_1868	180.49
1	166624786	166625712	MACS_peak_1869	66.96
1	166630857	166632026	MACS_peak_1870	232.15
1	166685560	166686678	MACS_peak_1871	176.34
1	166741652	166742564	MACS_peak_1872	127.26
1	166748171	166749251	MACS_peak_1873	188.47
1	166766046	166766758	MACS_peak_1874	139.51
1	166811457	166812312	MACS_peak_1875	76.8
1	166929540	166930119	MACS_peak_1876	63.48
1	167086951	167088372	MACS_peak_1877	141.16
1	167092089	167094215	MACS_peak_1878	334.3
1	167106446	167107491	MACS_peak_1879	203.17
1	167269221	167270471	MACS_peak_1880	188.37
1	167682698	167683652	MACS_peak_1881	215.43
1	167762052	167762724	MACS_peak_1882	93.84
1	168021785	168022600	MACS_peak_1883	110.2
1	168126443	168127407	MACS_peak_1884	201.55
1	168390857	168392206	MACS_peak_1885	241.71
1	168403508	168404714	MACS_peak_1886	329.51
1	168453459	168455684	MACS_peak_1887	398.34
1	168487495	168489335	MACS_peak_1888	139.73
1	168496585	168497275	MACS_peak_1889	68.88
1	168644522	168647098	MACS_peak_1890	301.4
1	168697330	168697718	MACS_peak_1891	59.18
1	168703700	168705471	MACS_peak_1892	256.76
1	168741627	168743102	MACS_peak_1893	237.24
1	168776200	168777545	MACS_peak_1894	140.08
1	168914961	168916318	MACS_peak_1895	270.21
1	169037259	169038089	MACS_peak_1896	80.13
1	169188779	169189170	MACS_peak_1897	50.6
1	169229259	169230926	MACS_peak_1898	355.68
1	169240983	169241772	MACS_peak_1899	77.93
1	169288874	169290321	MACS_peak_1900	221
1	169329420	169330903	MACS_peak_1901	189.26
1	169484549	169485494	MACS_peak_1902	104.72
1	169608311	169610939	MACS_peak_1903	295.8
1	169641762	169644050	MACS_peak_1904	338.92
1	170056467	170056988	MACS_peak_1905	78.23
1	170232814	170233207	MACS_peak_1906	59.21
1	170519931	170520455	MACS_peak_1907	60.63
1	170540768	170541685	MACS_peak_1908	137.93
1	170808337	170809217	MACS_peak_1909	211.89
1	171161319	171162828	MACS_peak_1910	213.65
1	171240145	171241780	MACS_peak_1911	369.4
1	171283914	171284811	MACS_peak_1912	130.71
1	171564823	171565403	MACS_peak_1913	56.75
1	171716025	171717218	MACS_peak_1914	209.03
1	171818338	171819325	MACS_peak_1915	182.47
1	172070143	172071887	MACS_peak_1916	473.57
1	172181610	172182802	MACS_peak_1917	130.12
1	172183014	172184310	MACS_peak_1918	151.79
1	172353300	172353980	MACS_peak_1919	56.39
1	172385424	172386104	MACS_peak_1920	152.71
1	172413828	172415687	MACS_peak_1921	211.53
1	172424904	172425340	MACS_peak_1922	52.63
1	172452309	172453719	MACS_peak_1923	217.96
1	172566787	172568071	MACS_peak_1924	273.06
1	172610965	172611386	MACS_peak_1925	57.03
1	172712630	172714103	MACS_peak_1926	267.23
1	172722827	172725526	MACS_peak_1927	287.43
1	172838555	172839552	MACS_peak_1928	207.25
1	172956947	172958175	MACS_peak_1929	135.66
1	172961928	172964444	MACS_peak_1930	348.8
1	173138839	173140253	MACS_peak_1931	241.58
1	173188996	173190351	MACS_peak_1932	185.47
1	173396677	173397921	MACS_peak_1933	243.07
1	173440699	173442539	MACS_peak_1934	322.15
1	173579919	173580992	MACS_peak_1935	230.42
1	173936696	173938207	MACS_peak_1936	183.31
1	173947203	173948733	MACS_peak_1937	279.46
1	173955353	173955786	MACS_peak_1938	51.4
1	174043915	174044966	MACS_peak_1939	108.27
1	174112713	174114835	MACS_peak_1940	314.84
1	174127289	174128480	MACS_peak_1941	268.93
1	174138702	174140508	MACS_peak_1942	188.65
1	174432480	174432875	MACS_peak_1943	59.05
1	174572832	174573468	MACS_peak_1944	139.13
1	174670043	174671045	MACS_peak_1945	106.37
1	174746182	174747914	MACS_peak_1946	150.92
1	174748124	174749409	MACS_peak_1947	133.98
1	174815229	174816573	MACS_peak_1948	85.44
1	174843411	174843974	MACS_peak_1949	56.83
1	174874834	174876254	MACS_peak_1950	288.76
1	174883092	174884055	MACS_peak_1951	146.49
1	175149241	175150779	MACS_peak_1952	320.83
1	175160819	175162585	MACS_peak_1953	266.21
1	175168438	175169639	MACS_peak_1954	141.02
1	175174383	175176258	MACS_peak_1955	224.12
1	175203610	175203955	MACS_peak_1956	52.47
1	175258408	175259916	MACS_peak_1957	278.24
1	175267862	175268815	MACS_peak_1958	259.31
1	175377483	175379307	MACS_peak_1959	311.2
1	175506186	175506778	MACS_peak_1960	109.24
1	175604726	175605930	MACS_peak_1961	273.69
1	175969929	175971430	MACS_peak_1962	272.28
1	175976828	175978067	MACS_peak_1963	246.79
1	175982906	175984276	MACS_peak_1964	156.8
1	175994335	175995858	MACS_peak_1965	273.2
1	176344651	176345334	MACS_peak_1966	87.39
1	176358913	176359729	MACS_peak_1967	105.41
1	176505765	176506606	MACS_peak_1968	100.23
1	176547459	176548458	MACS_peak_1969	110.99
1	176631733	176633139	MACS_peak_1970	209.87
1	176659839	176661394	MACS_peak_1971	402.32
1	176786861	176787895	MACS_peak_1972	176.08
1	176923073	176924286	MACS_peak_1973	219.19
1	176988199	176988555	MACS_peak_1974	52.84
1	176994229	176995487	MACS_peak_1975	358.22
1	177146222	177146879	MACS_peak_1976	90.13
1	177161613	177163355	MACS_peak_1977	354.03
1	177231804	177232522	MACS_peak_1978	87.35
1	177241757	177243318	MACS_peak_1979	272.58
1	177395371	177396039	MACS_peak_1980	100.23
1	177432561	177433194	MACS_peak_1981	188.49
1	177504061	177505342	MACS_peak_1982	157.21
1	177577890	177579314	MACS_peak_1983	105.73
1	177771807	177772240	MACS_peak_1984	50.42
1	177827911	177829577	MACS_peak_1985	270.63
1	177976488	177978063	MACS_peak_1986	244.92
1	177983884	177984494	MACS_peak_1987	73.18
1	178023996	178025841	MACS_peak_1988	346.48
1	178716347	178718636	MACS_peak_1989	400.5
1	178797553	178800351	MACS_peak_1990	242.97
1	178804722	178805800	MACS_peak_1991	86.98
1	178833932	178835125	MACS_peak_1992	291
1	178922566	178923193	MACS_peak_1993	57.7
1	178996862	178998266	MACS_peak_1994	211.53
1	179005086	179006794	MACS_peak_1995	190.93
1	179013744	179015262	MACS_peak_1996	305.45
1	179377232	179378145	MACS_peak_1997	123.63
1	179407718	179408205	MACS_peak_1998	50
[truncated: 24,314 more rows]
