# Supplementary material for: Long-range interactions between proximal and distal regulatory regions in maize
Source: Nat Commun. 2019 Jun 14;10:2633. doi: 10.1038/s41467-019-10603-4 (PMC6572780; doi:10.1038/s41467-019-10603-4)
Supplement: Supplementary file 11 — Supplementary Data 7 [file 41467_2019_10603_MOESM11_ESM.xlsx]

## Sheet: Sheet1
Supplementary Data 7. H3K27ac peaks from Shoot ChIP-seq library
chrom	start	end	#	peak intensity
1	16813	17492	MACS_peak_1	354.38
1	22114	22726	MACS_peak_2	190.25
1	25053	25714	MACS_peak_3	102.94
1	43655	45615	MACS_peak_4	802.4
1	54447	57160	MACS_peak_5	458.42
1	92297	93002	MACS_peak_6	145.69
1	94775	95430	MACS_peak_7	62.05
1	108625	110426	MACS_peak_8	263.19
1	132738	133609	MACS_peak_9	492.53
1	154323	155819	MACS_peak_10	2008.76
1	171772	175168	MACS_peak_11	360.5
1	197131	199717	MACS_peak_12	1658.64
1	208885	211080	MACS_peak_13	864.28
1	215557	216140	MACS_peak_14	64.98
1	262425	263741	MACS_peak_15	1062.01
1	276695	280872	MACS_peak_16	632.23
1	323994	326455	MACS_peak_17	900.06
1	330975	332546	MACS_peak_18	1215.23
1	337276	339524	MACS_peak_19	1275.14
1	345825	348424	MACS_peak_20	805.59
1	368593	372345	MACS_peak_21	761.45
1	378918	380972	MACS_peak_22	895.46
1	401434	403515	MACS_peak_23	658.74
1	427219	428929	MACS_peak_24	215.36
1	444060	446362	MACS_peak_25	1188.65
1	456933	457331	MACS_peak_26	51.76
1	463852	464781	MACS_peak_27	741.03
1	465403	466533	MACS_peak_28	98.28
1	468293	469949	MACS_peak_29	163.74
1	502719	504561	MACS_peak_30	800.34
1	559415	562486	MACS_peak_31	1681.32
1	572436	574047	MACS_peak_32	2365.12
1	686831	692607	MACS_peak_33	369.57
1	715758	717339	MACS_peak_34	1147.22
1	1011477	1013644	MACS_peak_35	1985.07
1	1021815	1024098	MACS_peak_36	550.46
1	1034031	1037838	MACS_peak_37	359.67
1	1066332	1068351	MACS_peak_38	711.19
1	1071918	1073596	MACS_peak_39	1004.66
1	1205813	1206772	MACS_peak_40	126.45
1	1230317	1232982	MACS_peak_41	641.41
1	1234495	1236652	MACS_peak_42	299.41
1	1257048	1259260	MACS_peak_43	321.6
1	1491974	1493813	MACS_peak_44	1244.26
1	1531577	1533833	MACS_peak_45	351.3
1	1549797	1550981	MACS_peak_46	272.91
1	1610484	1612123	MACS_peak_47	365.05
1	1637083	1638185	MACS_peak_48	151.64
1	1714444	1717926	MACS_peak_49	438.49
1	1734819	1736727	MACS_peak_50	197.81
1	1736911	1737826	MACS_peak_51	53.43
1	1807224	1809167	MACS_peak_52	254.38
1	1816086	1819519	MACS_peak_53	468.18
1	1827373	1829209	MACS_peak_54	335.62
1	1833881	1837338	MACS_peak_55	641.7
1	1841336	1844154	MACS_peak_56	1180.6
1	1920629	1922148	MACS_peak_57	587.05
1	1937577	1939804	MACS_peak_58	202.22
1	1939850	1941162	MACS_peak_59	62.22
1	1941865	1942953	MACS_peak_60	80.35
1	2019140	2021755	MACS_peak_61	228.95
1	2022535	2024818	MACS_peak_62	72.08
1	2026530	2027906	MACS_peak_63	73.92
1	2032498	2035086	MACS_peak_64	1649.74
1	2103737	2104614	MACS_peak_65	164.33
1	2105513	2106503	MACS_peak_66	53.79
1	2112322	2113993	MACS_peak_67	665.23
1	2153652	2156563	MACS_peak_68	858.95
1	2169632	2171347	MACS_peak_69	1228.81
1	2235161	2236994	MACS_peak_70	204.47
1	2240519	2241819	MACS_peak_71	200.17
1	2284064	2286143	MACS_peak_72	100.91
1	2288363	2289741	MACS_peak_73	690.92
1	2297796	2300071	MACS_peak_74	292.33
1	2380393	2382176	MACS_peak_75	208.87
1	2385345	2389118	MACS_peak_76	307.25
1	2423691	2424465	MACS_peak_77	109
1	2428562	2430038	MACS_peak_78	112.68
1	2431202	2432523	MACS_peak_79	111.86
1	2462261	2463510	MACS_peak_80	232.03
1	2470373	2471695	MACS_peak_81	291.8
1	2482236	2483780	MACS_peak_82	215.9
1	2484355	2486078	MACS_peak_83	218.4
1	2522857	2525232	MACS_peak_84	1334.7
1	2529778	2531842	MACS_peak_85	219.22
1	2561745	2567058	MACS_peak_86	167.93
1	2628897	2632735	MACS_peak_87	95.46
1	2633578	2636308	MACS_peak_88	517.08
1	2745905	2749250	MACS_peak_89	1023.1
1	2773813	2775153	MACS_peak_90	1287.87
1	2779165	2782766	MACS_peak_91	365.06
1	2809391	2811462	MACS_peak_92	876.45
1	2811662	2813972	MACS_peak_93	234.7
1	2818257	2821253	MACS_peak_94	1010.26
1	2825563	2827755	MACS_peak_95	196.54
1	2828428	2830106	MACS_peak_96	195.32
1	2869250	2870970	MACS_peak_97	2013.42
1	2876497	2879314	MACS_peak_98	241.17
1	2881481	2884474	MACS_peak_99	440.67
1	2887081	2889801	MACS_peak_100	491.56
1	2894646	2897771	MACS_peak_101	1220.95
1	2933750	2936502	MACS_peak_102	1807.49
1	2959219	2961080	MACS_peak_103	1759.78
1	2973839	2978000	MACS_peak_104	549.15
1	2996032	2997504	MACS_peak_105	1603.64
1	3031702	3033099	MACS_peak_106	471.27
1	3035048	3039567	MACS_peak_107	130.48
1	3050529	3053172	MACS_peak_108	424.03
1	3094383	3096041	MACS_peak_109	215.63
1	3097966	3098838	MACS_peak_110	67.4
1	3103681	3105850	MACS_peak_111	1530.33
1	3121614	3125920	MACS_peak_112	273.89
1	3134839	3137509	MACS_peak_113	502.1
1	3145676	3146420	MACS_peak_114	70.45
1	3163626	3164718	MACS_peak_115	153.62
1	3173577	3177711	MACS_peak_116	507.14
1	3224183	3225198	MACS_peak_117	113.43
1	3228439	3234647	MACS_peak_118	947.49
1	3271966	3273310	MACS_peak_119	1084.92
1	3287239	3294819	MACS_peak_120	132.3
1	3367840	3369923	MACS_peak_121	773.88
1	3370528	3372766	MACS_peak_122	106.83
1	3378839	3382048	MACS_peak_123	104.76
1	3384033	3386365	MACS_peak_124	366.49
1	3441416	3446584	MACS_peak_125	619.41
1	3451493	3454871	MACS_peak_126	209.5
1	3482257	3485172	MACS_peak_127	394.38
1	3485613	3490894	MACS_peak_128	319.03
1	3493979	3497514	MACS_peak_129	234.87
1	3531389	3534007	MACS_peak_130	502.74
1	3539236	3541936	MACS_peak_131	65.42
1	3543076	3546021	MACS_peak_132	556.42
1	3556391	3557582	MACS_peak_133	187.89
1	3557586	3558721	MACS_peak_134	227.76
1	3571132	3576247	MACS_peak_135	1504.8
1	3643693	3647638	MACS_peak_136	690.71
1	3650969	3652108	MACS_peak_137	118.79
1	3659850	3661584	MACS_peak_138	1646.96
1	3741507	3745226	MACS_peak_139	1274.27
1	3770703	3778304	MACS_peak_140	173.78
1	3795408	3797195	MACS_peak_141	240.53
1	3800096	3801498	MACS_peak_142	545.72
1	3804815	3808663	MACS_peak_143	677.1
1	3841944	3843511	MACS_peak_144	74.88
1	3852899	3854664	MACS_peak_145	132.93
1	3856537	3858556	MACS_peak_146	643.83
1	3912544	3914223	MACS_peak_147	1549.28
1	3958033	3959711	MACS_peak_148	66.44
1	3959808	3961554	MACS_peak_149	419.42
1	3966278	3970181	MACS_peak_150	853.36
1	3973716	3976155	MACS_peak_151	251.47
1	3983082	3984593	MACS_peak_152	1572.43
1	4039931	4040637	MACS_peak_153	84.27
1	4109451	4111544	MACS_peak_154	372.39
1	4113492	4116820	MACS_peak_155	261.34
1	4118069	4122109	MACS_peak_156	748.3
1	4124766	4127071	MACS_peak_157	288.2
1	4149018	4150537	MACS_peak_158	1398.76
1	4219757	4222507	MACS_peak_159	2349.81
1	4295186	4296424	MACS_peak_160	267.25
1	4317515	4320545	MACS_peak_161	761.67
1	4339827	4341820	MACS_peak_162	857.45
1	4348891	4352106	MACS_peak_163	212.87
1	4401846	4405600	MACS_peak_164	852.74
1	4417113	4419647	MACS_peak_165	212.52
1	4424320	4426464	MACS_peak_166	462.85
1	4494850	4501041	MACS_peak_167	416.74
1	4531752	4534331	MACS_peak_168	98.92
1	4534353	4538714	MACS_peak_169	303.67
1	4540328	4545256	MACS_peak_170	326.39
1	4560195	4561416	MACS_peak_171	265.84
1	4590074	4591882	MACS_peak_172	289.93
1	4595849	4598090	MACS_peak_173	152.82
1	4660232	4664870	MACS_peak_174	294.45
1	4668368	4669712	MACS_peak_175	148.55
1	4670309	4671385	MACS_peak_176	116.58
1	4734591	4737949	MACS_peak_177	1284.85
1	4832630	4834613	MACS_peak_178	473.02
1	4841157	4843228	MACS_peak_179	1417.42
1	4883545	4888513	MACS_peak_180	122.99
1	4900142	4904124	MACS_peak_181	87.46
1	4906309	4909468	MACS_peak_182	126.11
1	4912789	4917799	MACS_peak_183	405.68
1	4923176	4925425	MACS_peak_184	1236.54
1	4935376	4936279	MACS_peak_185	127.7
1	4967266	4968607	MACS_peak_186	287.84
1	4978343	4980836	MACS_peak_187	546.73
1	4992674	4995174	MACS_peak_188	1384.58
1	5094404	5096661	MACS_peak_189	886.27
1	5106230	5111411	MACS_peak_190	232.8
1	5129804	5131452	MACS_peak_191	672.75
1	5135067	5138025	MACS_peak_192	800.63
1	5141133	5145032	MACS_peak_193	2023.55
1	5158466	5163272	MACS_peak_194	1484.64
1	5167790	5172525	MACS_peak_195	483.75
1	5202164	5210139	MACS_peak_196	280.93
1	5307254	5308261	MACS_peak_197	204.05
1	5327969	5333641	MACS_peak_198	1564.99
1	5411736	5414385	MACS_peak_199	1896.78
1	5418878	5421572	MACS_peak_200	168.53
1	5427180	5429077	MACS_peak_201	434
1	5430728	5436262	MACS_peak_202	648.64
1	5463163	5467638	MACS_peak_203	929.07
1	5468821	5471793	MACS_peak_204	579.63
1	5480798	5482483	MACS_peak_205	1272.83
1	5517852	5520818	MACS_peak_206	1190.5
1	5522281	5527402	MACS_peak_207	626.57
1	5533577	5535472	MACS_peak_208	162.08
1	5538080	5540888	MACS_peak_209	452.35
1	5588442	5592350	MACS_peak_210	406.92
1	5597185	5599100	MACS_peak_211	111.92
1	5601768	5607439	MACS_peak_212	224.8
1	5612706	5615704	MACS_peak_213	611.67
1	5655380	5657104	MACS_peak_214	919.73
1	5661970	5663417	MACS_peak_215	353.69
1	5679383	5681291	MACS_peak_216	1221.67
1	5696327	5699605	MACS_peak_217	165.06
1	5702732	5704473	MACS_peak_218	566.79
1	5715057	5719991	MACS_peak_219	273.02
1	5722430	5724992	MACS_peak_220	149.64
1	5789906	5791519	MACS_peak_221	1972.06
1	5817146	5821554	MACS_peak_222	75.91
1	5824157	5825756	MACS_peak_223	187.69
1	5882503	5886090	MACS_peak_224	276.75
1	5886559	5888509	MACS_peak_225	69.09
1	5893679	5894633	MACS_peak_226	173.12
1	5905126	5907773	MACS_peak_227	751.47
1	5943274	5944823	MACS_peak_228	863.6
1	5945443	5947863	MACS_peak_229	110.09
1	6020358	6022051	MACS_peak_230	1794.63
1	6033843	6035948	MACS_peak_231	668.8
1	6078410	6079231	MACS_peak_232	99.5
1	6159170	6161984	MACS_peak_233	523.79
1	6234315	6237745	MACS_peak_234	314.24
1	6245543	6247165	MACS_peak_235	1219.62
1	6252983	6256433	MACS_peak_236	635.73
1	6260158	6262723	MACS_peak_237	819.45
1	6291446	6298111	MACS_peak_238	502.03
1	6299285	6301264	MACS_peak_239	946.44
1	6309948	6314579	MACS_peak_240	456.79
1	6317242	6321374	MACS_peak_241	210.02
1	6327635	6329340	MACS_peak_242	1575.4
1	6382781	6383685	MACS_peak_243	163.34
1	6406876	6410024	MACS_peak_244	741.28
1	6419144	6421563	MACS_peak_245	732
1	6425208	6428332	MACS_peak_246	98.69
1	6524064	6527714	MACS_peak_247	130.04
1	6541914	6543712	MACS_peak_248	1814.76
1	6560706	6564134	MACS_peak_249	521
1	6632258	6633916	MACS_peak_250	817.92
1	6649637	6650229	MACS_peak_251	67.91
1	6765630	6768125	MACS_peak_252	84.13
1	6770671	6773716	MACS_peak_253	225.88
1	6786081	6787531	MACS_peak_254	158.64
1	6797066	6799786	MACS_peak_255	673.1
1	6825427	6826936	MACS_peak_256	301.33
1	6828221	6831101	MACS_peak_257	82.18
1	6838647	6840968	MACS_peak_258	1605.14
1	6871860	6873602	MACS_peak_259	209.42
1	6907336	6915967	MACS_peak_260	85.59
1	6917357	6918990	MACS_peak_261	676.44
1	7027958	7030665	MACS_peak_262	1589.69
1	7044690	7046023	MACS_peak_263	307.28
1	7057312	7059837	MACS_peak_264	165.64
1	7062982	7065610	MACS_peak_265	273.51
1	7065927	7068816	MACS_peak_266	111.89
1	7104208	7106035	MACS_peak_267	174.74
1	7106377	7108369	MACS_peak_268	263.65
1	7144427	7146896	MACS_peak_269	244.57
1	7151763	7153050	MACS_peak_270	686.77
1	7182165	7183645	MACS_peak_271	1143.26
1	7238278	7239725	MACS_peak_272	1762.21
1	7255986	7257218	MACS_peak_273	118.44
1	7257316	7259448	MACS_peak_274	153.86
1	7292160	7293844	MACS_peak_275	1378.66
1	7297563	7299042	MACS_peak_276	1120.85
1	7310999	7311986	MACS_peak_277	233.35
1	7312070	7312988	MACS_peak_278	614
1	7339580	7341723	MACS_peak_279	1716.64
1	7344683	7346733	MACS_peak_280	67.04
1	7353102	7360091	MACS_peak_281	283.23
1	7373864	7374983	MACS_peak_282	183.2
1	7386079	7388347	MACS_peak_283	329.97
1	7393765	7399773	MACS_peak_284	66.85
1	7403710	7406517	MACS_peak_285	107.2
1	7413973	7414743	MACS_peak_286	59.48
1	7456327	7459826	MACS_peak_287	896.39
1	7482155	7483285	MACS_peak_288	140.62
1	7483356	7484091	MACS_peak_289	77.17
1	7490054	7492672	MACS_peak_290	1184.47
1	7546467	7547380	MACS_peak_291	161.27
1	7552936	7554499	MACS_peak_292	249.45
1	7562495	7569697	MACS_peak_293	227.8
1	7597434	7599965	MACS_peak_294	374.05
1	7601447	7602765	MACS_peak_295	744.11
1	7660075	7660917	MACS_peak_296	110.62
1	7686642	7687442	MACS_peak_297	105.77
1	7699788	7701431	MACS_peak_298	602.75
1	7713767	7717456	MACS_peak_299	176.24
1	7717656	7719456	MACS_peak_300	132.25
1	7759460	7763504	MACS_peak_301	400.35
1	7767406	7768033	MACS_peak_302	62.18
1	7780370	7782103	MACS_peak_303	125.82
1	7843841	7847009	MACS_peak_304	701.6
1	7877488	7880863	MACS_peak_305	154.11
1	7884724	7887233	MACS_peak_306	334.4
1	7970991	7972434	MACS_peak_307	200.13
1	7974685	7978125	MACS_peak_308	61.02
1	7989911	7991574	MACS_peak_309	1790.48
1	8016927	8021321	MACS_peak_310	760.27
1	8032477	8036207	MACS_peak_311	574.44
1	8039759	8041643	MACS_peak_312	528.55
1	8045755	8048087	MACS_peak_313	1088.32
1	8053150	8056998	MACS_peak_314	1057.05
1	8114027	8118802	MACS_peak_315	910.3
1	8121184	8124028	MACS_peak_316	204.7
1	8128101	8131875	MACS_peak_317	1367.56
1	8151979	8153595	MACS_peak_318	327.66
1	8162326	8164502	MACS_peak_319	1008.81
1	8224127	8224918	MACS_peak_320	87.56
1	8239490	8240885	MACS_peak_321	234.75
1	8249339	8251080	MACS_peak_322	319.08
1	8274921	8275816	MACS_peak_323	139.3
1	8280267	8282645	MACS_peak_324	1817.29
1	8288647	8291516	MACS_peak_325	1223.43
1	8302009	8303865	MACS_peak_326	1431.75
1	8310712	8312814	MACS_peak_327	317.56
1	8332936	8334129	MACS_peak_328	957.6
1	8368322	8369388	MACS_peak_329	154.03
1	8375017	8376897	MACS_peak_330	437
1	8388625	8390617	MACS_peak_331	342.62
1	8392123	8393895	MACS_peak_332	267.21
1	8419930	8421554	MACS_peak_333	619.9
1	8467569	8469392	MACS_peak_334	1840.47
1	8484990	8492863	MACS_peak_335	137.76
1	8495423	8499175	MACS_peak_336	499.16
1	8552010	8553866	MACS_peak_337	2294.4
1	8572023	8578164	MACS_peak_338	411.95
1	8596229	8599848	MACS_peak_339	1093.59
1	8611760	8612742	MACS_peak_340	95.39
1	8661630	8662914	MACS_peak_341	334.4
1	8678122	8684115	MACS_peak_342	75.32
1	8684706	8685945	MACS_peak_343	106.51
1	8700975	8704053	MACS_peak_344	695.48
1	8774052	8776167	MACS_peak_345	784.3
1	8799584	8800779	MACS_peak_346	302.06
1	8814824	8816989	MACS_peak_347	704.21
1	8852827	8855011	MACS_peak_348	398.59
1	8855402	8856869	MACS_peak_349	160.58
1	8871954	8873439	MACS_peak_350	285.84
1	8920487	8922787	MACS_peak_351	1305.21
1	8967442	8970766	MACS_peak_352	299.87
1	8974069	8975052	MACS_peak_353	59.1
1	8979209	8983467	MACS_peak_354	914.74
1	9006549	9009971	MACS_peak_355	364.12
1	9012072	9013805	MACS_peak_356	146.8
1	9014838	9018079	MACS_peak_357	735.3
1	9075311	9076114	MACS_peak_358	143.99
1	9107808	9109390	MACS_peak_359	250.63
1	9111716	9114015	MACS_peak_360	405.24
1	9120078	9123098	MACS_peak_361	552.19
1	9155497	9158107	MACS_peak_362	54.76
1	9160076	9165035	MACS_peak_363	1208.35
1	9208488	9210323	MACS_peak_364	743.1
1	9228200	9234730	MACS_peak_365	246.86
1	9269291	9271423	MACS_peak_366	321.4
1	9295282	9296647	MACS_peak_367	1013.26
1	9341289	9345151	MACS_peak_368	721.96
1	9352867	9358829	MACS_peak_369	218.28
1	9365772	9366918	MACS_peak_370	158.72
1	9367439	9369582	MACS_peak_371	151.72
1	9400635	9403548	MACS_peak_372	1021.91
1	9410087	9411805	MACS_peak_373	1774.85
1	9424053	9425651	MACS_peak_374	3170.91
1	9449181	9453860	MACS_peak_375	400.38
1	9487813	9493966	MACS_peak_376	282.04
1	9547215	9548569	MACS_peak_377	528.68
1	9578310	9579003	MACS_peak_378	77.5
1	9596187	9597737	MACS_peak_379	755.06
1	9629379	9630600	MACS_peak_380	221.04
1	9636622	9639600	MACS_peak_381	427.08
1	9642823	9644474	MACS_peak_382	643.1
1	9730315	9732868	MACS_peak_383	718.26
1	9745989	9748483	MACS_peak_384	265.37
1	9750114	9752771	MACS_peak_385	87.88
1	9753797	9754479	MACS_peak_386	50.91
1	9768424	9769283	MACS_peak_387	220.61
1	9774638	9778212	MACS_peak_388	478.24
1	9780450	9783040	MACS_peak_389	565.48
1	9880206	9884125	MACS_peak_390	229.81
1	9985951	9987758	MACS_peak_391	1102.56
1	9995922	9998478	MACS_peak_392	522.72
1	10027954	10032216	MACS_peak_393	441.36
1	10061613	10065250	MACS_peak_394	1004.45
1	10092263	10094984	MACS_peak_395	615.05
1	10104237	10110680	MACS_peak_396	324.61
1	10125344	10126469	MACS_peak_397	313.08
1	10148636	10153147	MACS_peak_398	820.32
1	10162929	10164201	MACS_peak_399	885.23
1	10192682	10193470	MACS_peak_400	97.18
1	10216235	10217476	MACS_peak_401	319.34
1	10232335	10233399	MACS_peak_402	455.81
1	10257444	10259749	MACS_peak_403	185.49
1	10261196	10263371	MACS_peak_404	712.99
1	10296919	10298226	MACS_peak_405	1079.48
1	10321493	10323200	MACS_peak_406	1621.79
1	10331506	10331993	MACS_peak_407	54.47
1	10348821	10350531	MACS_peak_408	2082.82
1	10358272	10358985	MACS_peak_409	106.83
1	10490071	10493453	MACS_peak_410	1396.98
1	10570655	10573475	MACS_peak_411	95.39
1	10575049	10576848	MACS_peak_412	211.67
1	10614527	10619197	MACS_peak_413	172.5
1	10625179	10628219	MACS_peak_414	452.24
1	10678339	10682906	MACS_peak_415	295.29
1	10685617	10688290	MACS_peak_416	1402.3
1	10750625	10755094	MACS_peak_417	358.11
1	10760134	10762029	MACS_peak_418	1009.94
1	10833946	10836002	MACS_peak_419	1555.66
1	10853955	10856349	MACS_peak_420	1130.64
1	10876503	10878897	MACS_peak_421	1756.35
1	10924979	10926529	MACS_peak_422	218.43
1	10965048	10966757	MACS_peak_423	281.82
1	10983938	10990506	MACS_peak_424	182.7
1	10992684	10999115	MACS_peak_425	53.46
1	11014465	11016247	MACS_peak_426	1168.97
1	11043326	11045585	MACS_peak_427	394.89
1	11064088	11070043	MACS_peak_428	282.38
1	11071061	11072831	MACS_peak_429	129.16
1	11126219	11127850	MACS_peak_430	868.5
1	11154377	11159908	MACS_peak_431	235.92
1	11164116	11165432	MACS_peak_432	648.69
1	11229322	11230827	MACS_peak_433	378.07
1	11299088	11300556	MACS_peak_434	625.1
1	11303128	11305910	MACS_peak_435	344.01
1	11322895	11326399	MACS_peak_436	501.65
1	11358481	11360202	MACS_peak_437	1767.52
1	11364719	11366034	MACS_peak_438	218.85
1	11408738	11411445	MACS_peak_439	489.81
1	11416054	11417917	MACS_peak_440	301.97
1	11431332	11433250	MACS_peak_441	289.33
1	11437430	11439128	MACS_peak_442	2655.63
1	11490610	11495396	MACS_peak_443	657.03
1	11583686	11585347	MACS_peak_444	1477.29
1	11589084	11592807	MACS_peak_445	114.33
1	11594540	11596030	MACS_peak_446	534.37
1	11607038	11607899	MACS_peak_447	173.66
1	11661249	11668376	MACS_peak_448	111.46
1	11669434	11672640	MACS_peak_449	142.34
1	11676907	11679177	MACS_peak_450	312.09
1	11715044	11718988	MACS_peak_451	618.99
1	11723080	11725654	MACS_peak_452	2319.13
1	11740237	11742340	MACS_peak_453	378.62
1	11880876	11882312	MACS_peak_454	1454.77
1	11888928	11890340	MACS_peak_455	76.85
1	11951941	11953238	MACS_peak_456	183.15
1	11967426	11968355	MACS_peak_457	150.5
1	11983355	11984827	MACS_peak_458	211.4
1	11985660	11986653	MACS_peak_459	102.42
1	12042021	12044213	MACS_peak_460	399.96
1	12072642	12076107	MACS_peak_461	765.38
1	12103486	12105057	MACS_peak_462	1312.6
1	12137552	12142496	MACS_peak_463	264.39
1	12144842	12147986	MACS_peak_464	154.85
1	12170674	12173768	MACS_peak_465	194.71
1	12177971	12183974	MACS_peak_466	374.39
1	12207091	12209130	MACS_peak_467	669.4
1	12288338	12290085	MACS_peak_468	1368.45
1	12294231	12298270	MACS_peak_469	477.78
1	12330190	12332199	MACS_peak_470	1239.31
1	12335484	12337155	MACS_peak_471	898.06
1	12339878	12343516	MACS_peak_472	334.99
1	12355928	12361829	MACS_peak_473	614.62
1	12363700	12370138	MACS_peak_474	87.47
1	12373434	12378529	MACS_peak_475	162.2
1	12397237	12401465	MACS_peak_476	418.36
1	12430375	12431202	MACS_peak_477	85.96
1	12437312	12439061	MACS_peak_478	140.04
1	12443447	12445547	MACS_peak_479	570.4
1	12446432	12451593	MACS_peak_480	72.35
1	12501632	12505660	MACS_peak_481	1192.74
1	12508922	12512061	MACS_peak_482	578.88
1	12532213	12534647	MACS_peak_483	679.04
1	12538274	12543344	MACS_peak_484	341.95
1	12546342	12549494	MACS_peak_485	141.36
1	12556045	12557509	MACS_peak_486	145.81
1	12591116	12594099	MACS_peak_487	352.48
1	12612631	12613602	MACS_peak_488	84.51
1	12615486	12616632	MACS_peak_489	71.98
1	12623683	12625430	MACS_peak_490	723.18
1	12630729	12633346	MACS_peak_491	519.83
1	12638834	12640509	MACS_peak_492	810.66
1	12657455	12659334	MACS_peak_493	442.5
1	12675374	12677144	MACS_peak_494	586.27
1	12680363	12683895	MACS_peak_495	244.41
1	12701025	12703713	MACS_peak_496	516.87
1	12767661	12769284	MACS_peak_497	1225.76
1	12794783	12797103	MACS_peak_498	1352.93
1	12847473	12851916	MACS_peak_499	326.52
1	12921460	12922175	MACS_peak_500	78.22
1	12928241	12930198	MACS_peak_501	107.67
1	12930659	12932705	MACS_peak_502	113.71
1	12986549	12987449	MACS_peak_503	64.86
1	12989189	12990543	MACS_peak_504	229.25
1	13005115	13007479	MACS_peak_505	535.97
1	13023548	13024322	MACS_peak_506	73.05
1	13033229	13035036	MACS_peak_507	357.91
1	13049900	13052138	MACS_peak_508	488.98
1	13052154	13054457	MACS_peak_509	86.94
1	13062151	13063450	MACS_peak_510	183.16
1	13063772	13064636	MACS_peak_511	64.58
1	13064879	13065912	MACS_peak_512	51.45
1	13070562	13077160	MACS_peak_513	197.62
1	13136122	13137271	MACS_peak_514	74.33
1	13138246	13140471	MACS_peak_515	63.08
1	13142029	13143818	MACS_peak_516	1154.58
1	13160808	13162729	MACS_peak_517	522.68
1	13165673	13168336	MACS_peak_518	302.98
1	13175963	13178183	MACS_peak_519	700.95
1	13188354	13189091	MACS_peak_520	97.24
1	13198898	13201430	MACS_peak_521	282.96
1	13236992	13239298	MACS_peak_522	611.11
1	13243267	13248851	MACS_peak_523	199.51
1	13251864	13254332	MACS_peak_524	55.88
1	13264447	13265714	MACS_peak_525	132.32
1	13265905	13267929	MACS_peak_526	131.81
1	13269661	13273802	MACS_peak_527	333.86
1	13284412	13287831	MACS_peak_528	525.62
1	13319619	13322012	MACS_peak_529	407.1
1	13352111	13353623	MACS_peak_530	95.42
1	13354732	13355796	MACS_peak_531	63.15
1	13357140	13358020	MACS_peak_532	124.72
1	13366910	13369020	MACS_peak_533	378.9
1	13370349	13371763	MACS_peak_534	113.89
1	13377246	13377596	MACS_peak_535	51.23
1	13387517	13388940	MACS_peak_536	421.07
1	13439756	13441992	MACS_peak_537	733.84
1	13474014	13475459	MACS_peak_538	414.11
1	13530233	13530854	MACS_peak_539	99.2
1	13530905	13531642	MACS_peak_540	88.34
1	13575985	13577309	MACS_peak_541	1798.98
1	13589784	13591423	MACS_peak_542	504.65
1	13600559	13601513	MACS_peak_543	137.01
1	13618653	13620519	MACS_peak_544	70.59
1	13621247	13624538	MACS_peak_545	193.51
1	13648826	13650752	MACS_peak_546	184.43
1	13652051	13654302	MACS_peak_547	253.17
1	13665943	13666974	MACS_peak_548	231.92
1	13674834	13676009	MACS_peak_549	539.4
1	13682750	13683418	MACS_peak_550	59.75
1	13687028	13688478	MACS_peak_551	177.6
1	13691393	13693100	MACS_peak_552	221.99
1	13727187	13729568	MACS_peak_553	529.43
1	13758176	13760531	MACS_peak_554	458.09
1	13761141	13762967	MACS_peak_555	133.33
1	13772122	13773460	MACS_peak_556	173.84
1	13781311	13784779	MACS_peak_557	184.01
1	13808555	13810805	MACS_peak_558	617.99
1	13815166	13816856	MACS_peak_559	120.77
1	13819979	13821416	MACS_peak_560	554.06
1	13825601	13828307	MACS_peak_561	451.67
1	13863072	13867368	MACS_peak_562	1335.53
1	13899031	13900505	MACS_peak_563	109.2
1	13904201	13907905	MACS_peak_564	396.81
1	13909216	13913187	MACS_peak_565	405.46
1	13964906	13969495	MACS_peak_566	546.25
1	14012588	14013643	MACS_peak_567	225.6
1	14029131	14031030	MACS_peak_568	1244.01
1	14056884	14057526	MACS_peak_569	58.15
1	14078459	14079482	MACS_peak_570	72.22
1	14082323	14084254	MACS_peak_571	116.75
1	14127132	14127876	MACS_peak_572	125.7
1	14211353	14213925	MACS_peak_573	615.48
1	14247433	14249101	MACS_peak_574	207.88
1	14252970	14254539	MACS_peak_575	64.33
1	14255364	14257023	MACS_peak_576	321.96
1	14311163	14312976	MACS_peak_577	1576.14
1	14321260	14323351	MACS_peak_578	176.9
1	14324068	14326530	MACS_peak_579	224.54
1	14329847	14333176	MACS_peak_580	277.96
1	14334142	14335549	MACS_peak_581	73.57
1	14363037	14366585	MACS_peak_582	151.02
1	14416589	14418445	MACS_peak_583	270.27
1	14422190	14422806	MACS_peak_584	61.5
1	14449375	14450326	MACS_peak_585	305.05
1	14493263	14494287	MACS_peak_586	158.19
1	14584179	14585267	MACS_peak_587	307.12
1	14585319	14586694	MACS_peak_588	379.39
1	14601039	14602705	MACS_peak_589	891.67
1	14610451	14613721	MACS_peak_590	1162.49
1	14651106	14654465	MACS_peak_591	137.9
1	14654789	14657104	MACS_peak_592	79.73
1	14665132	14666993	MACS_peak_593	1275.84
1	14701606	14704713	MACS_peak_594	361.49
1	14748581	14749484	MACS_peak_595	179.9
1	14753753	14755265	MACS_peak_596	1137.33
1	14756517	14758240	MACS_peak_597	57.5
1	14831489	14833202	MACS_peak_598	906.21
1	14845763	14847317	MACS_peak_599	176.95
1	14855004	14856320	MACS_peak_600	144.56
1	14857053	14858950	MACS_peak_601	85.81
1	14882052	14884375	MACS_peak_602	323.57
1	14890088	14891841	MACS_peak_603	2082.64
1	14988663	14990955	MACS_peak_604	442.73
1	15011487	15015759	MACS_peak_605	1444.98
1	15017345	15020780	MACS_peak_606	224.94
1	15059991	15062725	MACS_peak_607	450.07
1	15071077	15072889	MACS_peak_608	880.67
1	15076371	15078196	MACS_peak_609	751.02
1	15120646	15122466	MACS_peak_610	74.36
1	15124874	15126194	MACS_peak_611	1018.44
1	15161303	15162536	MACS_peak_612	994.73
1	15175165	15180770	MACS_peak_613	1564.05
1	15188508	15190949	MACS_peak_614	421.99
1	15193164	15196216	MACS_peak_615	1417.4
1	15238280	15242023	MACS_peak_616	772.17
1	15309817	15314548	MACS_peak_617	430.26
1	15320558	15322451	MACS_peak_618	301.7
1	15336896	15338275	MACS_peak_619	1019.08
1	15364895	15368360	MACS_peak_620	251.48
1	15373875	15376242	MACS_peak_621	454.15
1	15387592	15392683	MACS_peak_622	762.93
1	15398841	15406480	MACS_peak_623	382.87
1	15439293	15441007	MACS_peak_624	2231.24
1	15499784	15503100	MACS_peak_625	432.17
1	15505704	15508928	MACS_peak_626	392.41
1	15513879	15516181	MACS_peak_627	1396.86
1	15558329	15559524	MACS_peak_628	307.77
1	15575282	15576655	MACS_peak_629	492.36
1	15582380	15586448	MACS_peak_630	579.77
1	15644418	15646909	MACS_peak_631	2051.93
1	15668760	15673590	MACS_peak_632	394.53
1	15684360	15687156	MACS_peak_633	1557.86
1	15691901	15694100	MACS_peak_634	796.95
1	15753122	15754411	MACS_peak_635	235.61
1	15755715	15756619	MACS_peak_636	59.61
1	15758781	15760164	MACS_peak_637	80.31
1	15760920	15762028	MACS_peak_638	55.91
1	15762792	15764219	MACS_peak_639	82.9
1	15767221	15768500	MACS_peak_640	94.84
1	15782204	15783806	MACS_peak_641	1655.73
1	15841349	15842889	MACS_peak_642	242.18
1	15961616	15963360	MACS_peak_643	2415.46
1	15969849	15974020	MACS_peak_644	795.48
1	16002306	16003868	MACS_peak_645	105.48
1	16009080	16010599	MACS_peak_646	216.24
1	16010737	16012341	MACS_peak_647	792.55
1	16015067	16019639	MACS_peak_648	473.91
1	16022729	16024471	MACS_peak_649	87.31
1	16038375	16042266	MACS_peak_650	584.12
1	16049174	16050176	MACS_peak_651	182.18
1	16139845	16143000	MACS_peak_652	447.53
1	16224625	16226811	MACS_peak_653	55.57
1	16227053	16228836	MACS_peak_654	203.8
1	16233189	16238384	MACS_peak_655	428.74
1	16281778	16289093	MACS_peak_656	53.62
1	16295394	16298348	MACS_peak_657	573.29
1	16304944	16306681	MACS_peak_658	227.04
1	16367291	16369231	MACS_peak_659	260.66
1	16414072	16416143	MACS_peak_660	932.06
1	16435597	16436974	MACS_peak_661	261.21
1	16445629	16447731	MACS_peak_662	1836.94
1	16561034	16564077	MACS_peak_663	571.84
1	16610185	16612392	MACS_peak_664	425.31
1	16628726	16630671	MACS_peak_665	1164.68
1	16635330	16636565	MACS_peak_666	362.75
1	16705554	16709037	MACS_peak_667	693.89
1	16713686	16715274	MACS_peak_668	299.01
1	16720724	16725278	MACS_peak_669	482.27
1	16729251	16731213	MACS_peak_670	948.96
1	16743906	16747120	MACS_peak_671	544.24
1	16749017	16753027	MACS_peak_672	579.08
1	16809461	16814403	MACS_peak_673	305.14
1	16834127	16836419	MACS_peak_674	690.97
1	16841077	16848680	MACS_peak_675	178.81
1	16862552	16863287	MACS_peak_676	92.9
1	16868512	16869824	MACS_peak_677	440.98
1	16948125	16955550	MACS_peak_678	125.46
1	16961222	16961912	MACS_peak_679	381.3
1	16968784	16970392	MACS_peak_680	691
1	16975742	16980590	MACS_peak_681	737.16
1	16999692	17001733	MACS_peak_682	506.71
1	17062090	17064011	MACS_peak_683	829.27
1	17154818	17161430	MACS_peak_684	298.76
1	17162652	17164746	MACS_peak_685	320.62
1	17165056	17166946	MACS_peak_686	52.39
1	17184678	17190914	MACS_peak_687	379.63
1	17311691	17316401	MACS_peak_688	856.59
1	17324055	17326157	MACS_peak_689	996.45
1	17347197	17349878	MACS_peak_690	556.61
1	17353375	17356238	MACS_peak_691	168.4
1	17361680	17366177	MACS_peak_692	489.06
1	17431031	17432069	MACS_peak_693	135.16
1	17433544	17434434	MACS_peak_694	96.83
1	17474295	17475662	MACS_peak_695	715.58
1	17533523	17535243	MACS_peak_696	1583.1
1	17551432	17553679	MACS_peak_697	649.06
1	17609023	17610501	MACS_peak_698	1164.74
1	17615361	17617800	MACS_peak_699	910.83
1	17643094	17644670	MACS_peak_700	404.1
1	17696090	17699807	MACS_peak_701	701.21
1	17704789	17707289	MACS_peak_702	244.64
1	17708018	17709213	MACS_peak_703	75.88
1	17715181	17716613	MACS_peak_704	414.87
1	17725093	17726575	MACS_peak_705	768.91
1	17737380	17739000	MACS_peak_706	387.6
1	17775010	17778344	MACS_peak_707	765.62
1	17804447	17809274	MACS_peak_708	839.3
1	17825969	17827255	MACS_peak_709	279.4
1	17832148	17835000	MACS_peak_710	725.46
1	17836887	17842789	MACS_peak_711	173.01
1	17843325	17844763	MACS_peak_712	65.12
1	17928869	17932808	MACS_peak_713	1420.44
1	17940521	17942337	MACS_peak_714	102
1	17944642	17947913	MACS_peak_715	496.82
1	17962431	17963480	MACS_peak_716	56.01
1	17965789	17967283	MACS_peak_717	555.2
1	17977446	17979006	MACS_peak_718	389.56
1	17983333	17991043	MACS_peak_719	137.09
1	17999171	18004418	MACS_peak_720	318.93
1	18005279	18007166	MACS_peak_721	78.68
1	18018847	18020311	MACS_peak_722	713.29
1	18029705	18031166	MACS_peak_723	269.09
1	18038906	18040652	MACS_peak_724	1117.84
1	18049692	18053458	MACS_peak_725	816.12
1	18086020	18089918	MACS_peak_726	853.55
1	18133911	18135607	MACS_peak_727	152.5
1	18145736	18149420	MACS_peak_728	532.18
1	18153127	18155730	MACS_peak_729	238.29
1	18158689	18160207	MACS_peak_730	172.72
1	18160492	18161629	MACS_peak_731	91.99
1	18185054	18186984	MACS_peak_732	985.14
1	18190273	18192766	MACS_peak_733	55.42
1	18212825	18214648	MACS_peak_734	475.61
1	18309497	18311395	MACS_peak_735	542.58
1	18319729	18322094	MACS_peak_736	900.29
1	18325110	18327017	MACS_peak_737	308.97
1	18380104	18380978	MACS_peak_738	114.06
1	18391609	18392731	MACS_peak_739	203.59
1	18451392	18453190	MACS_peak_740	1850.2
1	18459738	18462061	MACS_peak_741	2135.36
1	18498298	18500836	MACS_peak_742	356.84
1	18502487	18504258	MACS_peak_743	162.44
1	18511578	18515167	MACS_peak_744	534.88
1	18521531	18523839	MACS_peak_745	1164.76
1	18528408	18530856	MACS_peak_746	198.66
1	18596750	18598064	MACS_peak_747	438.36
1	18616612	18618338	MACS_peak_748	255.16
1	18759047	18760688	MACS_peak_749	2226.94
1	18770186	18772112	MACS_peak_750	454.84
1	18907624	18910250	MACS_peak_751	596.19
1	18954705	18957278	MACS_peak_752	310.92
1	18965605	18970247	MACS_peak_753	333.75
1	19022601	19024721	MACS_peak_754	1333.41
1	19142190	19143421	MACS_peak_755	184.72
1	19169061	19174150	MACS_peak_756	346.49
1	19226501	19231389	MACS_peak_757	98.85
1	19294761	19296997	MACS_peak_758	293.18
1	19311609	19314521	MACS_peak_759	960.72
1	19323305	19325217	MACS_peak_760	262.33
1	19329517	19332313	MACS_peak_761	696.88
1	19386206	19387237	MACS_peak_762	390.67
1	19403237	19406992	MACS_peak_763	367.9
1	19412288	19413492	MACS_peak_764	312.7
1	19427298	19428586	MACS_peak_765	139.19
1	19440121	19441696	MACS_peak_766	449.37
1	19465684	19466845	MACS_peak_767	359.11
1	19489530	19491021	MACS_peak_768	457.73
1	19501478	19502574	MACS_peak_769	190.68
1	19565006	19571900	MACS_peak_770	484.83
1	19583558	19587747	MACS_peak_771	138.5
1	19587809	19590700	MACS_peak_772	299.86
1	19592386	19598854	MACS_peak_773	668.95
1	19637395	19640058	MACS_peak_774	993.29
1	19655155	19657934	MACS_peak_775	987.92
1	19664485	19666027	MACS_peak_776	1205.96
1	19689343	19690322	MACS_peak_777	95.1
1	19699093	19702453	MACS_peak_778	726.44
1	19725409	19726158	MACS_peak_779	99.72
1	19759406	19761020	MACS_peak_780	76.74
1	19763347	19766057	MACS_peak_781	188.46
1	19783526	19784138	MACS_peak_782	68.97
1	19794004	19798117	MACS_peak_783	305.9
1	19808181	19809839	MACS_peak_784	337.25
1	19828570	19829230	MACS_peak_785	65.49
1	19885706	19889920	MACS_peak_786	503.96
1	19905746	19908233	MACS_peak_787	484.67
1	19908247	19909696	MACS_peak_788	220.08
1	19919744	19920577	MACS_peak_789	132.14
1	19944127	19945787	MACS_peak_790	211.84
1	19959617	19963882	MACS_peak_791	128.04
1	19966281	19969686	MACS_peak_792	492.22
1	19992721	19994347	MACS_peak_793	453.84
1	20005864	20009730	MACS_peak_794	520.19
1	20019901	20023936	MACS_peak_795	52.82
1	20025431	20027268	MACS_peak_796	315.35
1	20031323	20033342	MACS_peak_797	1238.78
1	20105291	20109020	MACS_peak_798	319.58
1	20129747	20133203	MACS_peak_799	761.73
1	20219346	20220719	MACS_peak_800	258.81
1	20229231	20231147	MACS_peak_801	2882.34
1	20262030	20265320	MACS_peak_802	167.41
1	20267866	20269244	MACS_peak_803	727.7
1	20289496	20296493	MACS_peak_804	133.82
1	20299907	20303537	MACS_peak_805	313.32
1	20308865	20311306	MACS_peak_806	992.55
1	20351079	20353455	MACS_peak_807	760.62
1	20369451	20370687	MACS_peak_808	91.46
1	20370930	20372726	MACS_peak_809	238.18
1	20405533	20406665	MACS_peak_810	58.26
1	20406788	20408937	MACS_peak_811	73.02
1	20410352	20412237	MACS_peak_812	162.09
1	20412367	20415007	MACS_peak_813	216.03
1	20425196	20426894	MACS_peak_814	734.35
1	20428816	20432147	MACS_peak_815	119.61
1	20532960	20534468	MACS_peak_816	1542.3
1	20537279	20539587	MACS_peak_817	62.12
1	20603948	20605795	MACS_peak_818	1061.5
1	20612148	20616284	MACS_peak_819	266.06
1	20739014	20745308	MACS_peak_820	519.03
1	20775735	20776423	MACS_peak_821	53.31
1	20833563	20834934	MACS_peak_822	130.92
1	20835450	20836789	MACS_peak_823	356.81
1	20849910	20851579	MACS_peak_824	1729.94
1	20930451	20932260	MACS_peak_825	2463.45
1	20937780	20939810	MACS_peak_826	493.33
1	21007544	21011178	MACS_peak_827	660.19
1	21185597	21188189	MACS_peak_828	1349.93
1	21199170	21201878	MACS_peak_829	476.41
1	21286648	21288235	MACS_peak_830	215.48
1	21296070	21297550	MACS_peak_831	1000.79
1	21310427	21311470	MACS_peak_832	200.72
1	21379131	21380740	MACS_peak_833	483.06
1	21387824	21389983	MACS_peak_834	546.05
1	21501408	21503289	MACS_peak_835	1160.23
1	21551505	21554708	MACS_peak_836	2564.95
1	21680163	21682146	MACS_peak_837	2041.84
1	21683906	21687705	MACS_peak_838	68.81
1	21689558	21694400	MACS_peak_839	219.33
1	21718954	21720465	MACS_peak_840	803.08
1	21752835	21754052	MACS_peak_841	163.27
1	21761597	21763922	MACS_peak_842	1307.66
1	21841505	21843332	MACS_peak_843	586.86
1	21859203	21861848	MACS_peak_844	1134.1
1	21883430	21887978	MACS_peak_845	556.44
1	21900628	21902696	MACS_peak_846	660.56
1	21978767	21980717	MACS_peak_847	624.76
1	21998480	22000404	MACS_peak_848	252.15
1	22005778	22007528	MACS_peak_849	165.92
1	22015278	22020276	MACS_peak_850	104.15
1	22031858	22033093	MACS_peak_851	316.93
1	22068785	22070632	MACS_peak_852	1692.39
1	22181250	22182737	MACS_peak_853	1465.07
1	22262604	22264421	MACS_peak_854	521.51
1	22272721	22274881	MACS_peak_855	1518.86
1	22372094	22373647	MACS_peak_856	490.73
1	22379263	22380329	MACS_peak_857	72.12
1	22381407	22382460	MACS_peak_858	79.6
1	22420860	22425080	MACS_peak_859	273.55
1	22457220	22459239	MACS_peak_860	365.86
1	22485122	22486732	MACS_peak_861	920.97
1	22598218	22600758	MACS_peak_862	1202.14
1	22604658	22606700	MACS_peak_863	419.18
1	22611416	22614793	MACS_peak_864	229.45
1	22667542	22670191	MACS_peak_865	497.74
1	22728769	22733380	MACS_peak_866	209.89
1	22737049	22741692	MACS_peak_867	718.42
1	22812931	22815196	MACS_peak_868	1396.09
1	22836231	22837436	MACS_peak_869	98.68
1	22840098	22845225	MACS_peak_870	235.08
1	22845378	22848265	MACS_peak_871	109.14
1	22873104	22874892	MACS_peak_872	427.36
1	22879539	22882025	MACS_peak_873	258.94
1	22890853	22892873	MACS_peak_874	2357.66
1	22959919	22961259	MACS_peak_875	1608.95
1	22970941	22972815	MACS_peak_876	250.4
1	23002999	23005893	MACS_peak_877	2628.19
1	23007364	23012506	MACS_peak_878	122.18
1	23021910	23024828	MACS_peak_879	765.05
1	23031942	23033671	MACS_peak_880	1232.73
1	23110137	23111530	MACS_peak_881	1312.28
1	23121194	23123461	MACS_peak_882	551.65
1	23147403	23149615	MACS_peak_883	372.74
1	23242826	23244858	MACS_peak_884	1795.54
1	23252011	23254539	MACS_peak_885	696.77
1	23264973	23267303	MACS_peak_886	354.74
1	23268121	23272326	MACS_peak_887	279.04
1	23321744	23323695	MACS_peak_888	114.17
1	23324118	23325769	MACS_peak_889	435.86
1	23360027	23364104	MACS_peak_890	1123.64
1	23377077	23378857	MACS_peak_891	1451.34
1	23432406	23436242	MACS_peak_892	599.03
1	23440621	23443895	MACS_peak_893	414.47
1	23450837	23452436	MACS_peak_894	177.87
1	23485351	23487428	MACS_peak_895	179.15
1	23487665	23490233	MACS_peak_896	103.95
1	23495414	23498692	MACS_peak_897	213
1	23500963	23504973	MACS_peak_898	382.2
1	23505276	23506534	MACS_peak_899	105.85
1	23534858	23535729	MACS_peak_900	229.24
1	23561240	23563249	MACS_peak_901	322.83
1	23569823	23571089	MACS_peak_902	607.83
1	23600905	23602590	MACS_peak_903	478.32
1	23603675	23606196	MACS_peak_904	99.81
1	23612491	23617439	MACS_peak_905	90.86
1	23618567	23621126	MACS_peak_906	95.75
1	23624680	23627140	MACS_peak_907	271.19
1	23627639	23630203	MACS_peak_908	135.86
1	23634027	23635134	MACS_peak_909	247.72
1	23683400	23685615	MACS_peak_910	477.52
1	23700525	23701809	MACS_peak_911	237.95
1	23733714	23735266	MACS_peak_912	222.65
1	23869863	23870982	MACS_peak_913	91.25
1	23880361	23881434	MACS_peak_914	313.69
1	23886168	23886802	MACS_peak_915	50.46
1	23953322	23954739	MACS_peak_916	93.18
1	23957196	23963466	MACS_peak_917	538.04
1	23975420	23977817	MACS_peak_918	2211.1
1	23983340	23985777	MACS_peak_919	740.89
1	24000168	24004147	MACS_peak_920	999.77
1	24012076	24014328	MACS_peak_921	505.24
1	24107167	24108795	MACS_peak_922	218.28
1	24113551	24114867	MACS_peak_923	455.07
1	24119557	24120784	MACS_peak_924	587.37
1	24128248	24130119	MACS_peak_925	431.09
1	24222983	24225306	MACS_peak_926	592.17
1	24296338	24301382	MACS_peak_927	745.98
1	24309969	24312716	MACS_peak_928	527.92
1	24327246	24330205	MACS_peak_929	489.21
1	24413025	24415852	MACS_peak_930	491.69
1	24419537	24420779	MACS_peak_931	146.43
1	24500957	24502227	MACS_peak_932	108.89
1	24528190	24529616	MACS_peak_933	224.87
1	24553877	24556545	MACS_peak_934	224.48
1	24557679	24561456	MACS_peak_935	80
1	24571197	24572348	MACS_peak_936	102.39
1	24576642	24578525	MACS_peak_937	149.98
1	24578905	24580450	MACS_peak_938	125.18
1	24589474	24591333	MACS_peak_939	137.59
1	24661627	24666086	MACS_peak_940	87.36
1	24670673	24675102	MACS_peak_941	102.82
1	24773978	24779032	MACS_peak_942	171.86
1	24820257	24822330	MACS_peak_943	180.62
1	24825191	24826883	MACS_peak_944	67.06
1	24870821	24875733	MACS_peak_945	284.81
1	24946175	24951359	MACS_peak_946	756.78
1	24962888	24965161	MACS_peak_947	167.99
1	24965788	24969107	MACS_peak_948	71.29
1	25004307	25004879	MACS_peak_949	58.13
1	25042175	25045616	MACS_peak_950	193.79
1	25047534	25052612	MACS_peak_951	222.4
1	25053584	25055669	MACS_peak_952	68.58
1	25058246	25061958	MACS_peak_953	403.75
1	25066906	25068605	MACS_peak_954	233.82
1	25105293	25106833	MACS_peak_955	280.71
1	25107411	25108893	MACS_peak_956	412.54
1	25114767	25117848	MACS_peak_957	560.87
1	25186409	25187413	MACS_peak_958	85.09
1	25194504	25196948	MACS_peak_959	354.71
1	25203065	25203893	MACS_peak_960	130.52
1	25271397	25272718	MACS_peak_961	517.1
1	25304565	25307246	MACS_peak_962	2214.82
1	25315072	25318006	MACS_peak_963	342.52
1	25430966	25432372	MACS_peak_964	336.47
1	25495420	25498926	MACS_peak_965	327.14
1	25499199	25502720	MACS_peak_966	367.08
1	25545148	25546776	MACS_peak_967	123.68
1	25565116	25566759	MACS_peak_968	1304.92
1	25583092	25583635	MACS_peak_969	91.94
1	25632390	25634081	MACS_peak_970	114.34
1	25635547	25637773	MACS_peak_971	513.84
1	25731228	25732666	MACS_peak_972	793.8
1	25733695	25735228	MACS_peak_973	516.02
1	25741867	25743439	MACS_peak_974	721.44
1	25753983	25756858	MACS_peak_975	608.68
1	25765633	25771452	MACS_peak_976	216.45
1	25773012	25774665	MACS_peak_977	79.39
1	25791317	25792827	MACS_peak_978	1222.73
1	25804003	25806001	MACS_peak_979	411.28
1	25916055	25917988	MACS_peak_980	1880.3
1	25925020	25926647	MACS_peak_981	531.43
1	25929275	25931962	MACS_peak_982	74.09
1	25934593	25936579	MACS_peak_983	143.51
1	26001734	26005827	MACS_peak_984	291.35
1	26006679	26009229	MACS_peak_985	333.52
1	26013172	26015524	MACS_peak_986	578.03
1	26040483	26043020	MACS_peak_987	718.47
1	26083561	26087206	MACS_peak_988	431.58
1	26130603	26132362	MACS_peak_989	1367.08
1	26139168	26140553	MACS_peak_990	221.2
1	26140827	26141487	MACS_peak_991	52.27
1	26173693	26174283	MACS_peak_992	55.29
1	26178890	26182915	MACS_peak_993	401.41
1	26185820	26187533	MACS_peak_994	866.43
1	26333951	26335266	MACS_peak_995	1046.07
1	26346020	26347714	MACS_peak_996	366.02
1	26427843	26429763	MACS_peak_997	1805.84
1	26433539	26435008	MACS_peak_998	306.12
1	26528502	26530276	MACS_peak_999	920.54
1	26601341	26604975	MACS_peak_1000	395.01
1	26608148	26610807	MACS_peak_1001	556.33
1	26612563	26615625	MACS_peak_1002	714.65
1	26620164	26621970	MACS_peak_1003	353.23
1	26677181	26678308	MACS_peak_1004	153.43
1	26697129	26698329	MACS_peak_1005	76.7
1	26698670	26701498	MACS_peak_1006	207.9
1	26718980	26725049	MACS_peak_1007	277.6
1	26873682	26875045	MACS_peak_1008	282.73
1	26882589	26884082	MACS_peak_1009	105.7
1	26887150	26888891	MACS_peak_1010	94.41
1	26898285	26906135	MACS_peak_1011	107.82
1	27042165	27043828	MACS_peak_1012	1445.5
1	27053106	27054596	MACS_peak_1013	745.81
1	27080670	27082483	MACS_peak_1014	62.23
1	27085300	27091248	MACS_peak_1015	60.08
1	27134938	27137565	MACS_peak_1016	399.47
1	27255979	27257129	MACS_peak_1017	288.05
1	27267075	27269990	MACS_peak_1018	398.65
1	27279374	27282085	MACS_peak_1019	1709.61
1	27297396	27299192	MACS_peak_1020	152.24
1	27318610	27320842	MACS_peak_1021	202.06
1	27325235	27327888	MACS_peak_1022	207.67
1	27342899	27345719	MACS_peak_1023	538.74
1	27407164	27413843	MACS_peak_1024	238.54
1	27418452	27420177	MACS_peak_1025	1090.06
1	27499900	27503245	MACS_peak_1026	1311.88
1	27571313	27572967	MACS_peak_1027	1357.52
1	27576465	27578235	MACS_peak_1028	283.31
1	27581775	27583524	MACS_peak_1029	137.15
1	27599704	27601133	MACS_peak_1030	1022.97
1	27695574	27697763	MACS_peak_1031	55.24
1	27698435	27703452	MACS_peak_1032	690.42
1	27716529	27720253	MACS_peak_1033	493.88
1	27742424	27746504	MACS_peak_1034	511.01
1	27817100	27823665	MACS_peak_1035	203.11
1	27827989	27831642	MACS_peak_1036	1271.04
1	27837760	27840835	MACS_peak_1037	1484.78
1	27966580	27969809	MACS_peak_1038	713.16
1	27989906	27991458	MACS_peak_1039	232.91
1	27994040	27995592	MACS_peak_1040	185.13
1	28009327	28011928	MACS_peak_1041	415.63
1	28026113	28026887	MACS_peak_1042	95.08
1	28051544	28053492	MACS_peak_1043	726.23
1	28058501	28060575	MACS_peak_1044	312.64
1	28065644	28067919	MACS_peak_1045	928.06
1	28074743	28075402	MACS_peak_1046	74.37
1	28080227	28081752	MACS_peak_1047	159.6
1	28085580	28087266	MACS_peak_1048	1657.23
1	28102020	28104565	MACS_peak_1049	1593.25
1	28106170	28110244	MACS_peak_1050	1292.93
1	28143863	28144751	MACS_peak_1051	145.92
1	28169095	28175708	MACS_peak_1052	199.26
1	28223370	28224716	MACS_peak_1053	59.44
1	28225012	28226141	MACS_peak_1054	55.21
1	28233643	28235373	MACS_peak_1055	2031.89
1	28392397	28393881	MACS_peak_1056	2137.64
1	28403938	28406410	MACS_peak_1057	473.55
1	28483745	28486327	MACS_peak_1058	1611.36
1	28567687	28569801	MACS_peak_1059	1540.78
1	28575475	28579646	MACS_peak_1060	859.83
1	28592262	28593683	MACS_peak_1061	224.96
1	28608658	28610944	MACS_peak_1062	1674.36
1	28614742	28618397	MACS_peak_1063	390.81
1	28637645	28643265	MACS_peak_1064	811.64
1	28650738	28655859	MACS_peak_1065	529.79
1	28664804	28665618	MACS_peak_1066	163.1
1	28713565	28716827	MACS_peak_1067	1520.41
1	28721325	28722678	MACS_peak_1068	157.32
1	28740545	28742337	MACS_peak_1069	911.62
1	28786310	28787482	MACS_peak_1070	154.94
1	28789109	28791146	MACS_peak_1071	1189.21
1	28807741	28810273	MACS_peak_1072	86.82
1	28823620	28829889	MACS_peak_1073	461.96
1	28834085	28837190	MACS_peak_1074	2134.74
1	28856221	28857221	MACS_peak_1075	153.69
1	28865798	28866925	MACS_peak_1076	286.35
1	28959433	28963392	MACS_peak_1077	812.62
1	28996199	28997938	MACS_peak_1078	1587.02
1	29001894	29003763	MACS_peak_1079	321.18
1	29045548	29048694	MACS_peak_1080	208.2
1	29048953	29052894	MACS_peak_1081	258.7
1	29124290	29127551	MACS_peak_1082	529.18
1	29155050	29155816	MACS_peak_1083	110.94
1	29162554	29167300	MACS_peak_1084	180.36
1	29167343	29171817	MACS_peak_1085	144.96
1	29179351	29180981	MACS_peak_1086	1506.32
1	29233318	29237140	MACS_peak_1087	56.55
1	29237278	29242650	MACS_peak_1088	295.32
1	29271041	29272320	MACS_peak_1089	170.17
1	29315132	29317281	MACS_peak_1090	703.94
1	29332689	29334302	MACS_peak_1091	68.94
1	29334639	29336765	MACS_peak_1092	314.95
1	29406330	29408749	MACS_peak_1093	751.29
1	29429985	29430566	MACS_peak_1094	84.03
1	29445255	29447272	MACS_peak_1095	366.28
1	29450419	29452720	MACS_peak_1096	339.05
1	29452915	29453939	MACS_peak_1097	78.61
1	29485922	29488817	MACS_peak_1098	752.2
1	29495618	29497546	MACS_peak_1099	718.32
1	29508406	29510380	MACS_peak_1100	1647.68
1	29511540	29518126	MACS_peak_1101	169.71
1	29611145	29613453	MACS_peak_1102	1233.82
1	29615309	29617390	MACS_peak_1103	84.26
1	29662904	29664454	MACS_peak_1104	1010.94
1	29670937	29678361	MACS_peak_1105	210.88
1	29755571	29756774	MACS_peak_1106	142.09
1	29784288	29789349	MACS_peak_1107	1526.39
1	29793461	29796904	MACS_peak_1108	397.87
1	29828260	29832621	MACS_peak_1109	1961.84
1	29837276	29842619	MACS_peak_1110	243.74
1	29870580	29873869	MACS_peak_1111	393.59
1	29952286	29954473	MACS_peak_1112	274.76
1	29954542	29956687	MACS_peak_1113	229.59
1	29959544	29961323	MACS_peak_1114	958.35
1	29961558	29963776	MACS_peak_1115	64.07
1	29984960	29987076	MACS_peak_1116	871.64
1	30019075	30019703	MACS_peak_1117	70.72
1	30025179	30027120	MACS_peak_1118	2342.54
1	30033799	30036526	MACS_peak_1119	657.83
1	30087465	30095631	MACS_peak_1120	67.17
1	30123817	30125290	MACS_peak_1121	128.94
1	30126520	30129364	MACS_peak_1122	122.89
1	30214910	30218528	MACS_peak_1123	282.7
1	30239296	30240267	MACS_peak_1124	227.79
1	30245109	30249263	MACS_peak_1125	102.34
1	30249922	30251292	MACS_peak_1126	87.06
1	30339421	30340263	MACS_peak_1127	189.87
1	30347398	30350213	MACS_peak_1128	558.69
1	30475885	30478529	MACS_peak_1129	759.98
1	30517559	30522149	MACS_peak_1130	530.29
1	30540063	30542979	MACS_peak_1131	241.47
1	30554144	30557798	MACS_peak_1132	210.61
1	30560824	30564096	MACS_peak_1133	851.14
1	30611330	30615290	MACS_peak_1134	1325.16
1	30648006	30649144	MACS_peak_1135	159.12
1	30655100	30658057	MACS_peak_1136	377.51
1	30662038	30663742	MACS_peak_1137	230.01
1	30765339	30766655	MACS_peak_1138	427.2
1	30793726	30797996	MACS_peak_1139	199.39
1	30798155	30800333	MACS_peak_1140	479.51
1	30809827	30810256	MACS_peak_1141	55.47
1	30837463	30841546	MACS_peak_1142	348.06
1	30939629	30940835	MACS_peak_1143	390.45
1	30944350	30946140	MACS_peak_1144	611.76
1	30964295	30970653	MACS_peak_1145	536.92
1	30982483	30985512	MACS_peak_1146	1483.23
1	31038865	31041721	MACS_peak_1147	963.72
1	31048134	31052520	MACS_peak_1148	1547.21
1	31059277	31061122	MACS_peak_1149	1065.02
1	31102840	31107879	MACS_peak_1150	533.81
1	31113797	31114735	MACS_peak_1151	252.21
1	31190482	31192003	MACS_peak_1152	1038.78
1	31208352	31210803	MACS_peak_1153	615.14
1	31217616	31220882	MACS_peak_1154	1294.41
1	31327438	31329221	MACS_peak_1155	1568.59
1	31354628	31357392	MACS_peak_1156	182.77
1	31359183	31362972	MACS_peak_1157	229.97
1	31369575	31371437	MACS_peak_1158	901.2
1	31383147	31384302	MACS_peak_1159	150.05
1	31511648	31515213	MACS_peak_1160	669.38
1	31548777	31552320	MACS_peak_1161	407.57
1	31554931	31559233	MACS_peak_1162	358.86
1	31683233	31685126	MACS_peak_1163	1422.23
1	31748755	31750773	MACS_peak_1164	1412.28
1	31794318	31796261	MACS_peak_1165	557.09
1	31805819	31807236	MACS_peak_1166	471.6
1	31810208	31812122	MACS_peak_1167	227.14
1	31844580	31847278	MACS_peak_1168	918.61
1	31887659	31889270	MACS_peak_1169	1826.89
1	31907522	31909417	MACS_peak_1170	388.85
1	32043337	32045319	MACS_peak_1171	1087.58
1	32046952	32054098	MACS_peak_1172	140.6
1	32078020	32081842	MACS_peak_1173	193.81
1	32106941	32108325	MACS_peak_1174	201.61
1	32109089	32110242	MACS_peak_1175	85.62
1	32137009	32138946	MACS_peak_1176	1817.97
1	32145230	32147595	MACS_peak_1177	88.11
1	32149839	32151330	MACS_peak_1178	144.16
1	32157005	32158285	MACS_peak_1179	73.51
1	32158410	32160038	MACS_peak_1180	319.49
1	32248459	32250369	MACS_peak_1181	1363.01
1	32265622	32267224	MACS_peak_1182	63
1	32270287	32271830	MACS_peak_1183	100.45
1	32271947	32274750	MACS_peak_1184	287.46
1	32281852	32283113	MACS_peak_1185	94.99
1	32283324	32285121	MACS_peak_1186	399.24
1	32294280	32295490	MACS_peak_1187	223.66
1	32323776	32328717	MACS_peak_1188	346.3
1	32350901	32352894	MACS_peak_1189	118.51
1	32358552	32367012	MACS_peak_1190	107.99
1	32425431	32426685	MACS_peak_1191	90.64
1	32427612	32429922	MACS_peak_1192	370.89
1	32441340	32442957	MACS_peak_1193	1172.64
1	32471152	32474706	MACS_peak_1194	357.77
1	32477149	32478540	MACS_peak_1195	827.78
1	32496510	32498842	MACS_peak_1196	213.04
1	32501957	32504462	MACS_peak_1197	1109.47
1	32523840	32528050	MACS_peak_1198	712.52
1	32591245	32593575	MACS_peak_1199	414.55
1	32605201	32607695	MACS_peak_1200	1992.93
1	32615937	32617806	MACS_peak_1201	480.48
1	32679039	32680439	MACS_peak_1202	1308.8
1	32690430	32692662	MACS_peak_1203	490.16
1	32801756	32803063	MACS_peak_1204	127.67
1	32805272	32808015	MACS_peak_1205	930.11
1	32816146	32817927	MACS_peak_1206	2148.43
1	32856807	32862416	MACS_peak_1207	1063.25
1	32892517	32895190	MACS_peak_1208	684.77
1	32932983	32934408	MACS_peak_1209	170.85
1	32948241	32950797	MACS_peak_1210	1173.79
1	33035517	33037324	MACS_peak_1211	683.87
1	33041983	33045179	MACS_peak_1212	548.33
1	33115265	33118275	MACS_peak_1213	433.67
1	33147675	33150608	MACS_peak_1214	487.84
1	33160841	33161727	MACS_peak_1215	146.35
1	33295735	33296643	MACS_peak_1216	109.55
1	33303840	33306957	MACS_peak_1217	473.6
1	33309529	33310818	MACS_peak_1218	1384.19
1	33440305	33442599	MACS_peak_1219	1022.45
1	33449450	33455112	MACS_peak_1220	451.52
1	33490142	33491696	MACS_peak_1221	142.39
1	33492368	33495107	MACS_peak_1222	249.59
1	33543290	33547642	MACS_peak_1223	336.46
1	33590369	33591377	MACS_peak_1224	129.6
1	33595618	33598777	MACS_peak_1225	184.56
1	33599030	33600623	MACS_peak_1226	190.38
1	33607398	33609154	MACS_peak_1227	1000.83
1	33615629	33620550	MACS_peak_1228	382.17
1	33646702	33652171	MACS_peak_1229	260.75
1	33683971	33685894	MACS_peak_1230	2409.62
1	33711375	33714504	MACS_peak_1231	299.88
1	33738378	33739913	MACS_peak_1232	913.67
1	33744467	33747097	MACS_peak_1233	598.77
1	33751552	33758150	MACS_peak_1234	693.11
1	33776917	33780084	MACS_peak_1235	941.6
1	33786363	33790358	MACS_peak_1236	655.17
1	33800038	33800982	MACS_peak_1237	54.62
1	33803470	33804377	MACS_peak_1238	109.7
1	33850200	33853211	MACS_peak_1239	242.08
1	33855442	33856404	MACS_peak_1240	107.53
1	33949625	33950939	MACS_peak_1241	264.99
1	33970329	33971457	MACS_peak_1242	451.04
1	33997690	34001979	MACS_peak_1243	126.1
1	34029974	34033405	MACS_peak_1244	2008.7
1	34036495	34038445	MACS_peak_1245	353.73
1	34109171	34114435	MACS_peak_1246	381.7
1	34135351	34136432	MACS_peak_1247	83
1	34136501	34138626	MACS_peak_1248	258.34
1	34142791	34146488	MACS_peak_1249	1721.41
1	34153899	34158107	MACS_peak_1250	643.77
1	34210448	34218837	MACS_peak_1251	203.42
1	34222233	34224287	MACS_peak_1252	1568.06
1	34328090	34329994	MACS_peak_1253	526.79
1	34330660	34332305	MACS_peak_1254	196.68
1	34343229	34344891	MACS_peak_1255	321.28
1	34429644	34430780	MACS_peak_1256	244.4
1	34443585	34446013	MACS_peak_1257	425.36
1	34497746	34500978	MACS_peak_1258	121.72
1	34501026	34502608	MACS_peak_1259	138.69
1	34506782	34509792	MACS_peak_1260	1132.62
1	34515616	34516733	MACS_peak_1261	212.02
1	34539226	34542046	MACS_peak_1262	253.6
1	34542114	34543532	MACS_peak_1263	407.49
1	34589350	34591544	MACS_peak_1264	1222.3
1	34647560	34648308	MACS_peak_1265	130.04
1	34648702	34649752	MACS_peak_1266	460.71
1	34657254	34659492	MACS_peak_1267	457.68
1	34683596	34685795	MACS_peak_1268	561.45
1	34690207	34692141	MACS_peak_1269	1516.89
1	34703626	34706176	MACS_peak_1270	1685.71
1	34709235	34711071	MACS_peak_1271	152.84
1	34711247	34713481	MACS_peak_1272	230.03
1	34837759	34841145	MACS_peak_1273	616.77
1	34852096	34855413	MACS_peak_1274	739.08
1	34898874	34901515	MACS_peak_1275	535.78
1	34909293	34910926	MACS_peak_1276	283.39
1	34918718	34923076	MACS_peak_1277	764.19
1	34931531	34932837	MACS_peak_1278	354.05
1	34959459	34961282	MACS_peak_1279	2437.46
1	34965143	34972279	MACS_peak_1280	179.58
1	34978496	34980422	MACS_peak_1281	249.3
1	35019227	35023507	MACS_peak_1282	582.39
1	35115745	35117228	MACS_peak_1283	174.29
1	35117266	35118501	MACS_peak_1284	74.77
1	35122733	35124359	MACS_peak_1285	358.62
1	35134487	35136430	MACS_peak_1286	1246.5
1	35193001	35194148	MACS_peak_1287	230.34
1	35203376	35204929	MACS_peak_1288	101.82
1	35204932	35208151	MACS_peak_1289	276.54
1	35230882	35232596	MACS_peak_1290	229.53
1	35233119	35234166	MACS_peak_1291	72.79
1	35238908	35244345	MACS_peak_1292	318.73
1	35251769	35253976	MACS_peak_1293	222.5
1	35262244	35264983	MACS_peak_1294	81.39
1	35277363	35279317	MACS_peak_1295	2764.12
1	35300137	35303425	MACS_peak_1296	457.21
1	35364808	35366222	MACS_peak_1297	189.93
1	35372277	35375981	MACS_peak_1298	341.35
1	35413392	35415385	MACS_peak_1299	526.91
1	35466138	35472591	MACS_peak_1300	642.75
1	35475204	35477580	MACS_peak_1301	599.15
1	35492652	35494939	MACS_peak_1302	553.09
1	35501962	35506773	MACS_peak_1303	683.83
1	35507452	35512185	MACS_peak_1304	807.32
1	35680879	35682297	MACS_peak_1305	255.59
1	35712094	35713563	MACS_peak_1306	877.83
1	35715894	35719753	MACS_peak_1307	448.05
1	35735713	35737087	MACS_peak_1308	205.74
1	35737849	35738731	MACS_peak_1309	84.92
1	35767058	35769455	MACS_peak_1310	1439.62
1	35785280	35786037	MACS_peak_1311	56.06
1	35788788	35790901	MACS_peak_1312	220.32
1	35815758	35817964	MACS_peak_1313	1086.64
1	35870930	35872730	MACS_peak_1314	309.1
1	35893976	35896133	MACS_peak_1315	764.03
1	35900364	35901594	MACS_peak_1316	727.04
1	35904050	35905384	MACS_peak_1317	106.29
1	35932544	35935528	MACS_peak_1318	641.7
1	35942782	35947139	MACS_peak_1319	503.59
1	36040841	36043610	MACS_peak_1320	360.76
1	36046206	36050113	MACS_peak_1321	718.62
1	36108096	36109666	MACS_peak_1322	384.44
1	36140000	36145189	MACS_peak_1323	305.19
1	36155833	36159097	MACS_peak_1324	1494.97
1	36170342	36170921	MACS_peak_1325	57.8
1	36211524	36213321	MACS_peak_1326	1129.49
1	36245970	36247385	MACS_peak_1327	1747.74
1	36255930	36257251	MACS_peak_1328	197.49
1	36258829	36259823	MACS_peak_1329	58.94
1	36393319	36394069	MACS_peak_1330	119.25
1	36445082	36446963	MACS_peak_1331	272.11
1	36474096	36476032	MACS_peak_1332	2291.18
1	36483918	36488631	MACS_peak_1333	426.15
1	36508626	36512124	MACS_peak_1334	389.18
1	36533842	36536227	MACS_peak_1335	732.27
1	36540935	36542808	MACS_peak_1336	586.18
1	36587647	36589925	MACS_peak_1337	501.34
1	36590580	36593109	MACS_peak_1338	98.23
1	36671346	36673333	MACS_peak_1339	962.56
1	36682985	36685310	MACS_peak_1340	373.77
1	36749448	36756168	MACS_peak_1341	215.24
1	36826043	36827660	MACS_peak_1342	1445.93
1	36842321	36844023	MACS_peak_1343	282.08
1	36897951	36900069	MACS_peak_1344	2125.56
1	37097835	37099457	MACS_peak_1345	1706.1
1	37104306	37105989	MACS_peak_1346	1675.74
1	37166431	37170013	MACS_peak_1347	418.85
1	37176569	37180050	MACS_peak_1348	598.86
1	37196412	37201857	MACS_peak_1349	333.6
1	37244395	37245235	MACS_peak_1350	78.33
1	37264046	37267373	MACS_peak_1351	633.52
1	37281987	37287553	MACS_peak_1352	372.45
1	37295355	37298797	MACS_peak_1353	609.16
1	37341612	37345636	MACS_peak_1354	620.1
1	37361390	37362777	MACS_peak_1355	1275.89
1	37475482	37477171	MACS_peak_1356	2414.02
1	37492762	37498718	MACS_peak_1357	496.61
1	37500502	37506674	MACS_peak_1358	409.02
1	37531210	37533875	MACS_peak_1359	302.3
1	37578404	37581754	MACS_peak_1360	723.17
1	37593462	37594958	MACS_peak_1361	1715.46
1	37676654	37679929	MACS_peak_1362	339.37
1	37681132	37683484	MACS_peak_1363	64.69
1	37723233	37724821	MACS_peak_1364	609.35
1	37762327	37764550	MACS_peak_1365	1313.23
1	37840192	37842613	MACS_peak_1366	173.35
1	37844105	37846904	MACS_peak_1367	1983.39
1	37905827	37908960	MACS_peak_1368	1177.79
1	37915660	37918405	MACS_peak_1369	805.64
1	37925867	37927641	MACS_peak_1370	1518.89
1	38045026	38048890	MACS_peak_1371	883.49
1	38076590	38078777	MACS_peak_1372	1395.91
1	38085897	38088178	MACS_peak_1373	191.61
1	38099487	38100463	MACS_peak_1374	66.07
1	38100670	38102261	MACS_peak_1375	359.45
1	38108133	38109286	MACS_peak_1376	217.87
1	38134549	38136036	MACS_peak_1377	403.34
1	38158784	38162804	MACS_peak_1378	418.17
1	38187142	38191029	MACS_peak_1379	963.52
1	38233340	38236046	MACS_peak_1380	1940.24
1	38241443	38243065	MACS_peak_1381	448.23
1	38257146	38259063	MACS_peak_1382	1970.31
1	38320095	38321728	MACS_peak_1383	2277.34
1	38338404	38340601	MACS_peak_1384	1201.61
1	38393135	38394926	MACS_peak_1385	2082.26
1	38402590	38407798	MACS_peak_1386	781.18
1	38449669	38450507	MACS_peak_1387	121.08
1	38455063	38457766	MACS_peak_1388	1824.22
1	38515437	38518007	MACS_peak_1389	992.96
1	38524234	38528563	MACS_peak_1390	1039.17
1	38581442	38585145	MACS_peak_1391	1014.8
1	38591622	38593233	MACS_peak_1392	184.4
1	38598910	38600027	MACS_peak_1393	237.94
1	38606385	38607349	MACS_peak_1394	137.7
1	38608109	38609076	MACS_peak_1395	57.44
1	38637749	38639735	MACS_peak_1396	1097.54
1	38642401	38647838	MACS_peak_1397	537.7
1	38684640	38687073	MACS_peak_1398	565.25
1	38688563	38691890	MACS_peak_1399	469.8
1	38696998	38698332	MACS_peak_1400	92.57
1	38703912	38705678	MACS_peak_1401	661.21
1	38733694	38737762	MACS_peak_1402	926.66
1	38743058	38745249	MACS_peak_1403	472.54
1	38902718	38904453	MACS_peak_1404	1985.22
1	38913185	38917739	MACS_peak_1405	698.43
1	38968240	38970376	MACS_peak_1406	1703.19
1	38975643	38977708	MACS_peak_1407	1008.34
1	38984048	38986172	MACS_peak_1408	578.66
1	38996185	38998279	MACS_peak_1409	389.47
1	39084321	39086648	MACS_peak_1410	200.77
1	39089106	39092677	MACS_peak_1411	1208.02
1	39104041	39107695	MACS_peak_1412	706.81
1	39154833	39155958	MACS_peak_1413	280.01
1	39162359	39164559	MACS_peak_1414	382.19
1	39214120	39215310	MACS_peak_1415	228.06
1	39215554	39218597	MACS_peak_1416	440.49
1	39241926	39247555	MACS_peak_1417	482.84
1	39356151	39359760	MACS_peak_1418	1184.53
1	39392915	39395242	MACS_peak_1419	1174.85
1	39400829	39404474	MACS_peak_1420	179.82
1	39406957	39408966	MACS_peak_1421	583.23
1	39415490	39417478	MACS_peak_1422	1308.4
1	39421611	39423922	MACS_peak_1423	1032.54
1	39460751	39465812	MACS_peak_1424	820.36
1	39488087	39493468	MACS_peak_1425	1263.38
1	39566755	39569533	MACS_peak_1426	1060.13
1	39585833	39593446	MACS_peak_1427	304.82
1	39597520	39601252	MACS_peak_1428	1146.89
1	39660610	39661318	MACS_peak_1429	79.41
1	39675670	39681892	MACS_peak_1430	771.28
1	39744673	39747468	MACS_peak_1431	418.81
1	39754262	39755937	MACS_peak_1432	1634.37
1	39922881	39924193	MACS_peak_1433	270.13
1	39956844	39958985	MACS_peak_1434	515.83
1	39994207	39995408	MACS_peak_1435	157
1	40008732	40010260	MACS_peak_1436	930.99
1	40033518	40035057	MACS_peak_1437	635.21
1	40035480	40039261	MACS_peak_1438	319
1	40091969	40093661	MACS_peak_1439	1270.64
1	40098000	40102023	MACS_peak_1440	367.54
1	40106560	40109807	MACS_peak_1441	491.96
1	40116140	40118935	MACS_peak_1442	1109.85
1	40145027	40147169	MACS_peak_1443	602.81
1	40162545	40164508	MACS_peak_1444	1399.99
1	40168013	40169712	MACS_peak_1445	53.43
1	40170022	40170838	MACS_peak_1446	73.68
1	40239667	40241323	MACS_peak_1447	1714.98
1	40248592	40249796	MACS_peak_1448	67.53
1	40253111	40254417	MACS_peak_1449	425.16
1	40259336	40263148	MACS_peak_1450	193.69
1	40264534	40268977	MACS_peak_1451	249.13
1	40275460	40279761	MACS_peak_1452	969.03
1	40283892	40288438	MACS_peak_1453	518.77
1	40350480	40352925	MACS_peak_1454	242.15
1	40357730	40360213	MACS_peak_1455	206.93
1	40408709	40413255	MACS_peak_1456	815.63
1	40413353	40414522	MACS_peak_1457	83.83
1	40426926	40431919	MACS_peak_1458	970.93
1	40456676	40459170	MACS_peak_1459	77.42
1	40460426	40465900	MACS_peak_1460	230.83
1	40511538	40516954	MACS_peak_1461	610.74
1	40551099	40552569	MACS_peak_1462	363.45
1	40567224	40568442	MACS_peak_1463	1410.4
1	40594270	40596408	MACS_peak_1464	1525.52
1	40615754	40617759	MACS_peak_1465	815.18
1	40712736	40720411	MACS_peak_1466	225.89
1	40762813	40765762	MACS_peak_1467	1704.26
1	40771663	40772935	MACS_peak_1468	678.63
1	40777215	40778567	MACS_peak_1469	172.05
1	40780430	40784051	MACS_peak_1470	216.3
1	40784739	40792740	MACS_peak_1471	193.65
1	40802266	40803593	MACS_peak_1472	405.59
1	40885673	40889943	MACS_peak_1473	769.93
1	40932821	40933664	MACS_peak_1474	64.52
1	40935206	40936789	MACS_peak_1475	301.73
1	40941886	40943346	MACS_peak_1476	268.05
1	40943649	40946792	MACS_peak_1477	149.25
1	41016718	41019070	MACS_peak_1478	1916.83
1	41084103	41090689	MACS_peak_1479	556.59
1	41114663	41118395	MACS_peak_1480	1316.74
1	41139426	41142008	MACS_peak_1481	575.97
1	41160832	41162614	MACS_peak_1482	224.05
1	41193011	41193926	MACS_peak_1483	71.13
1	41196106	41196923	MACS_peak_1484	82.94
1	41232548	41234026	MACS_peak_1485	174.09
1	41237827	41240384	MACS_peak_1486	504.41
1	41251682	41254476	MACS_peak_1487	348.62
1	41269091	41271615	MACS_peak_1488	235.35
1	41271936	41274701	MACS_peak_1489	82.3
1	41290764	41295992	MACS_peak_1490	279.63
1	41323935	41325241	MACS_peak_1491	247.76
1	41370720	41372182	MACS_peak_1492	1926.65
1	41431360	41432815	MACS_peak_1493	79.79
1	41435115	41436118	MACS_peak_1494	140.58
1	41452997	41460007	MACS_peak_1495	594.56
1	41464174	41466071	MACS_peak_1496	822.82
1	41480527	41481203	MACS_peak_1497	67.22
1	41535307	41536612	MACS_peak_1498	285.74
1	41567215	41571472	MACS_peak_1499	67.23
1	41572602	41573983	MACS_peak_1500	51.54
1	41574510	41575889	MACS_peak_1501	160.91
1	41578091	41579805	MACS_peak_1502	93.78
1	41584900	41585769	MACS_peak_1503	86.26
1	41589197	41592189	MACS_peak_1504	1154.17
1	41596238	41598222	MACS_peak_1505	436.36
1	41598764	41602522	MACS_peak_1506	286.66
1	41695105	41701765	MACS_peak_1507	486.19
1	41725049	41727861	MACS_peak_1508	791.51
1	41805907	41807240	MACS_peak_1509	1150.92
1	41812046	41813288	MACS_peak_1510	234.6
1	41831260	41835608	MACS_peak_1511	479.7
1	41844720	41846183	MACS_peak_1512	2000.77
1	41900425	41902115	MACS_peak_1513	1427.61
1	42052517	42054867	MACS_peak_1514	1805.5
1	42104525	42106677	MACS_peak_1515	142.14
1	42106778	42108029	MACS_peak_1516	85.8
1	42116306	42118075	MACS_peak_1517	1350.47
1	42125271	42130800	MACS_peak_1518	378.63
1	42229530	42231489	MACS_peak_1519	235.77
1	42238603	42240028	MACS_peak_1520	1104.13
1	42280220	42287418	MACS_peak_1521	193.87
1	42290767	42292503	MACS_peak_1522	1201.06
1	42391708	42393701	MACS_peak_1523	1232.64
1	42404787	42406921	MACS_peak_1524	506.73
1	42430706	42432659	MACS_peak_1525	72.34
1	42435386	42436979	MACS_peak_1526	1099.58
1	42440722	42441647	MACS_peak_1527	99.3
1	42452302	42457100	MACS_peak_1528	505.23
1	42464611	42466593	MACS_peak_1529	2550.05
1	42563681	42565292	MACS_peak_1530	403.18
1	42579927	42581990	MACS_peak_1531	2042.64
1	42742857	42744708	MACS_peak_1532	239.13
1	42748239	42750423	MACS_peak_1533	190.69
1	42757278	42763762	MACS_peak_1534	464.63
1	42763767	42764681	MACS_peak_1535	51.71
1	42764706	42765678	MACS_peak_1536	105.63
1	42783431	42791816	MACS_peak_1537	150.21
1	42857001	42857966	MACS_peak_1538	353.41
1	42953330	42955147	MACS_peak_1539	421.53
1	42978058	42979720	MACS_peak_1540	834.84
1	43003735	43006046	MACS_peak_1541	570.29
1	43039810	43043755	MACS_peak_1542	404.11
1	43078240	43084315	MACS_peak_1543	1102.22
1	43086214	43089180	MACS_peak_1544	523.14
1	43089434	43091061	MACS_peak_1545	109
1	43104301	43106065	MACS_peak_1546	388.7
1	43109955	43111537	MACS_peak_1547	660.18
1	43281495	43288476	MACS_peak_1548	282.85
1	43289111	43292945	MACS_peak_1549	998.7
1	43304666	43305708	MACS_peak_1550	144.04
1	43315456	43317012	MACS_peak_1551	1112.04
1	43332589	43335088	MACS_peak_1552	997.94
1	43342924	43346311	MACS_peak_1553	1489.76
1	43349444	43352014	MACS_peak_1554	153.43
1	43355579	43361706	MACS_peak_1555	281.02
1	43371513	43373987	MACS_peak_1556	1111.92
1	43438869	43440838	MACS_peak_1557	538.17
1	43445267	43447217	MACS_peak_1558	814.64
1	43566388	43568628	MACS_peak_1559	2236.87
1	43580876	43582200	MACS_peak_1560	165.9
1	43619946	43621805	MACS_peak_1561	394.23
1	43642532	43644172	MACS_peak_1562	52.62
1	43645127	43647137	MACS_peak_1563	760.12
1	43712937	43714599	MACS_peak_1564	1068.3
1	43725137	43729407	MACS_peak_1565	539.07
1	43823909	43826329	MACS_peak_1566	588.26
1	43829109	43835356	MACS_peak_1567	323.56
1	43891413	43893500	MACS_peak_1568	835.85
1	43899277	43904526	MACS_peak_1569	520.78
1	43908061	43913422	MACS_peak_1570	800.49
1	43998860	44000806	MACS_peak_1571	1989.49
1	44166586	44169859	MACS_peak_1572	320.5
1	44171450	44173842	MACS_peak_1573	55.76
1	44179226	44180869	MACS_peak_1574	613.9
1	44244396	44248062	MACS_peak_1575	1008.2
1	44310167	44313351	MACS_peak_1576	483.7
1	44339480	44342439	MACS_peak_1577	703.24
1	44347055	44348574	MACS_peak_1578	276.56
1	44349225	44349919	MACS_peak_1579	55.88
1	44356524	44359508	MACS_peak_1580	452.92
1	44362244	44366053	MACS_peak_1581	1257.95
1	44373131	44374991	MACS_peak_1582	615.72
1	44380662	44382334	MACS_peak_1583	2528.34
1	44420471	44422503	MACS_peak_1584	456.05
1	44512523	44514594	MACS_peak_1585	511.91
1	44520758	44522600	MACS_peak_1586	829.87
1	44531132	44533849	MACS_peak_1587	1681.2
1	44538070	44539974	MACS_peak_1588	1953.14
1	44553555	44555841	MACS_peak_1589	1035.18
1	44559727	44560880	MACS_peak_1590	67.62
1	44572359	44573721	MACS_peak_1591	227.86
1	44624191	44626187	MACS_peak_1592	379.9
1	44656949	44659429	MACS_peak_1593	413.2
1	44720878	44722783	MACS_peak_1594	2689.64
1	44731470	44732409	MACS_peak_1595	111.44
1	44919796	44923079	MACS_peak_1596	356.83
1	44973462	44975287	MACS_peak_1597	72.18
1	44975322	44978425	MACS_peak_1598	867.26
1	44986186	44987838	MACS_peak_1599	417.2
1	45016839	45017821	MACS_peak_1600	210.41
1	45045844	45046823	MACS_peak_1601	127.4
1	45060697	45063151	MACS_peak_1602	582.96
1	45104095	45109108	MACS_peak_1603	292.48
1	45110903	45113008	MACS_peak_1604	61.7
1	45116736	45117718	MACS_peak_1605	96.32
1	45169693	45171174	MACS_peak_1606	281.53
1	45171461	45172777	MACS_peak_1607	144.73
1	45178083	45179711	MACS_peak_1608	490.8
1	45205444	45207382	MACS_peak_1609	571.23
1	45222521	45223656	MACS_peak_1610	141.04
1	45224159	45225559	MACS_peak_1611	210.13
1	45261336	45263182	MACS_peak_1612	1771.76
1	45270366	45271832	MACS_peak_1613	327.86
1	45284421	45290104	MACS_peak_1614	404.13
1	45298867	45300483	MACS_peak_1615	278.48
1	45374219	45374935	MACS_peak_1616	72.65
1	45376790	45377579	MACS_peak_1617	87.88
1	45391702	45393732	MACS_peak_1618	789.71
1	45441886	45443400	MACS_peak_1619	107.24
1	45444842	45446301	MACS_peak_1620	180.93
1	45448198	45450467	MACS_peak_1621	89.46
1	45508251	45514413	MACS_peak_1622	735.22
1	45535520	45540210	MACS_peak_1623	1286.8
1	45571645	45579844	MACS_peak_1624	87.54
1	45594668	45596580	MACS_peak_1625	65.41
1	45597473	45599556	MACS_peak_1626	224.7
1	45601945	45605442	MACS_peak_1627	1404.91
1	45730514	45732521	MACS_peak_1628	58.38
1	45764918	45767126	MACS_peak_1629	477.72
1	45800536	45801868	MACS_peak_1630	1368.95
1	45813440	45814522	MACS_peak_1631	270.83
1	45863593	45866006	MACS_peak_1632	112.44
1	45867426	45869664	MACS_peak_1633	212.9
1	45894226	45897436	MACS_peak_1634	327.08
1	45938688	45939956	MACS_peak_1635	271.39
1	45981410	45983497	MACS_peak_1636	814.27
1	46006505	46014820	MACS_peak_1637	75.69
1	46015434	46018743	MACS_peak_1638	368.19
1	46023012	46024541	MACS_peak_1639	548.04
1	46155985	46157310	MACS_peak_1640	2523.86
1	46171090	46175429	MACS_peak_1641	277.83
1	46178445	46180220	MACS_peak_1642	110.9
1	46180959	46183846	MACS_peak_1643	453.55
1	46188521	46194117	MACS_peak_1644	393.76
1	46196988	46198345	MACS_peak_1645	331.38
1	46199862	46202058	MACS_peak_1646	1012.3
1	46275509	46276937	MACS_peak_1647	308.7
1	46288250	46289816	MACS_peak_1648	362.69
1	46315690	46317915	MACS_peak_1649	1530.13
1	46327423	46329457	MACS_peak_1650	1084.74
1	46372902	46376371	MACS_peak_1651	1249.31
1	46379189	46382715	MACS_peak_1652	1285.47
1	46388716	46390640	MACS_peak_1653	138.43
1	46392662	46393774	MACS_peak_1654	101.09
1	46496097	46499200	MACS_peak_1655	1452.19
1	46504256	46506373	MACS_peak_1656	223.9
1	46642701	46644398	MACS_peak_1657	1522.17
1	46665693	46668090	MACS_peak_1658	187.85
1	46672036	46675660	MACS_peak_1659	87.07
1	46678280	46680719	MACS_peak_1660	151.29
1	46732622	46734745	MACS_peak_1661	604.7
1	46811750	46813366	MACS_peak_1662	2003.92
1	46819072	46820652	MACS_peak_1663	2225.77
1	46825745	46828175	MACS_peak_1664	117.68
1	46830823	46832334	MACS_peak_1665	1690.39
1	46853984	46859278	MACS_peak_1666	258.66
1	46896830	46899857	MACS_peak_1667	277.62
1	46902374	46903860	MACS_peak_1668	225.4
1	46904222	46908110	MACS_peak_1669	132.53
1	46922868	46923650	MACS_peak_1670	88.34
1	46925655	46926777	MACS_peak_1671	145.36
1	46927329	46927966	MACS_peak_1672	68.87
1	46959464	46966258	MACS_peak_1673	215.47
1	47024412	47026508	MACS_peak_1674	328.16
1	47026868	47027654	MACS_peak_1675	58.41
1	47100018	47102920	MACS_peak_1676	587.21
1	47127413	47133590	MACS_peak_1677	172.63
1	47134796	47136149	MACS_peak_1678	69.87
1	47141502	47142709	MACS_peak_1679	736.88
1	47152914	47154991	MACS_peak_1680	1657.22
1	47210784	47214110	MACS_peak_1681	303.74
1	47215514	47218047	MACS_peak_1682	471.25
1	47398198	47400010	MACS_peak_1683	786.2
1	47405941	47406801	MACS_peak_1684	93.38
1	47416499	47418271	MACS_peak_1685	323.17
1	47439588	47440976	MACS_peak_1686	148.07
1	47444936	47447522	MACS_peak_1687	445.89
1	47565745	47567061	MACS_peak_1688	1226.27
1	47587131	47595365	MACS_peak_1689	66.86
1	47599682	47601857	MACS_peak_1690	817.03
1	47638182	47640243	MACS_peak_1691	947.42
1	47655393	47658731	MACS_peak_1692	1559.9
1	47728460	47732811	MACS_peak_1693	827.12
1	47741781	47745151	MACS_peak_1694	472.68
1	47748120	47750593	MACS_peak_1695	1101.95
1	47760020	47761323	MACS_peak_1696	573.32
1	47786384	47791816	MACS_peak_1697	347.37
1	47792116	47793851	MACS_peak_1698	187.33
1	47799516	47800436	MACS_peak_1699	126.31
1	47875767	47878383	MACS_peak_1700	122.74
1	47878891	47884186	MACS_peak_1701	112.93
1	47986864	47988897	MACS_peak_1702	789.84
1	48083078	48084776	MACS_peak_1703	1101.59
1	48086583	48090751	MACS_peak_1704	89.43
1	48093644	48095024	MACS_peak_1705	620.96
1	48118167	48119305	MACS_peak_1706	241
1	48127746	48129540	MACS_peak_1707	2447.27
1	48144490	48147052	MACS_peak_1708	1457.28
1	48280094	48282193	MACS_peak_1709	1215.6
1	48285095	48289593	MACS_peak_1710	760.91
1	48336481	48340448	MACS_peak_1711	382.77
1	48353749	48356835	MACS_peak_1712	659.27
1	48425518	48427261	MACS_peak_1713	231.08
1	48593268	48594276	MACS_peak_1714	57.57
1	48596533	48600005	MACS_peak_1715	280.77
1	48624678	48625733	MACS_peak_1716	237.06
1	48715960	48717155	MACS_peak_1717	163.56
1	48717684	48719383	MACS_peak_1718	164.32
1	48733500	48735329	MACS_peak_1719	179.18
1	48747314	48749303	MACS_peak_1720	440.78
1	48766561	48767550	MACS_peak_1721	181.04
1	48799379	48804966	MACS_peak_1722	164.73
1	48840317	48841307	MACS_peak_1723	169.05
1	48853699	48857172	MACS_peak_1724	609.84
1	48930465	48931296	MACS_peak_1725	99.6
1	48936937	48937901	MACS_peak_1726	58.86
1	48939224	48940993	MACS_peak_1727	249.33
1	48948991	48953079	MACS_peak_1728	431.31
1	48955476	48959730	MACS_peak_1729	278.38
1	49001653	49005772	MACS_peak_1730	529.25
1	49043160	49045797	MACS_peak_1731	576.83
1	49050324	49056350	MACS_peak_1732	241.75
1	49062203	49064797	MACS_peak_1733	176.47
1	49087037	49089894	MACS_peak_1734	495.94
1	49094884	49096151	MACS_peak_1735	113.43
1	49169887	49171749	MACS_peak_1736	329.84
1	49175911	49179262	MACS_peak_1737	1569.7
1	49278214	49281051	MACS_peak_1738	912.14
1	49291196	49294098	MACS_peak_1739	789.93
1	49319066	49321275	MACS_peak_1740	393.3
1	49324916	49326122	MACS_peak_1741	109.56
1	49355617	49357988	MACS_peak_1742	139.91
1	49359378	49360721	MACS_peak_1743	91.16
1	49390519	49393937	MACS_peak_1744	1229.73
1	49401631	49403227	MACS_peak_1745	1443.39
1	49480306	49482267	MACS_peak_1746	560.78
1	49494008	49497752	MACS_peak_1747	583.49
1	49534629	49536012	MACS_peak_1748	951.31
1	49596971	49598560	MACS_peak_1749	373.14
1	49599769	49602586	MACS_peak_1750	607.67
1	49661112	49661889	MACS_peak_1751	94.54
1	49712188	49713259	MACS_peak_1752	913.91
1	49731523	49732459	MACS_peak_1753	108.58
1	49733418	49734548	MACS_peak_1754	118.83
1	49776098	49777612	MACS_peak_1755	306.25
1	49801457	49802750	MACS_peak_1756	178.7
1	49802948	49804637	MACS_peak_1757	374.77
1	49812857	49814693	MACS_peak_1758	316.27
1	49822114	49823731	MACS_peak_1759	645.79
1	49959188	49959804	MACS_peak_1760	68.3
1	49987531	49989216	MACS_peak_1761	931.58
1	49995007	49996579	MACS_peak_1762	613.54
1	50023285	50024479	MACS_peak_1763	85.85
1	50024545	50025969	MACS_peak_1764	245.58
1	50031634	50034702	MACS_peak_1765	719.67
1	50140004	50141712	MACS_peak_1766	2204.69
1	50153353	50155499	MACS_peak_1767	397.76
1	50162124	50163495	MACS_peak_1768	55.34
1	50189486	50192555	MACS_peak_1769	761.99
1	50198108	50202536	MACS_peak_1770	212.02
1	50229079	50230497	MACS_peak_1771	1241.12
1	50234751	50236488	MACS_peak_1772	1329.15
1	50395279	50396764	MACS_peak_1773	369.65
1	50443096	50445559	MACS_peak_1774	1157.6
1	50453336	50455264	MACS_peak_1775	520.81
1	50504481	50505482	MACS_peak_1776	328.34
1	50505537	50506868	MACS_peak_1777	311.2
1	50513058	50515277	MACS_peak_1778	465.33
1	50522583	50524766	MACS_peak_1779	922.33
1	50693888	50695076	MACS_peak_1780	102.19
1	50718762	50722327	MACS_peak_1781	1152.18
1	50731541	50735359	MACS_peak_1782	616.34
1	50774703	50776368	MACS_peak_1783	1955.96
1	50786136	50787347	MACS_peak_1784	255.96
1	50861637	50866440	MACS_peak_1785	850.82
1	50879537	50882050	MACS_peak_1786	1507.82
1	50896869	50897629	MACS_peak_1787	107.23
1	51076065	51077943	MACS_peak_1788	1585.76
1	51100255	51101031	MACS_peak_1789	88.99
1	51125032	51128682	MACS_peak_1790	631.4
1	51159995	51162479	MACS_peak_1791	347.77
1	51222636	51223481	MACS_peak_1792	152.52
1	51226387	51228539	MACS_peak_1793	785.44
1	51329296	51330455	MACS_peak_1794	136.23
1	51355969	51357834	MACS_peak_1795	218.19
1	51358459	51362086	MACS_peak_1796	72.09
1	51362220	51363885	MACS_peak_1797	224.98
1	51397951	51401702	MACS_peak_1798	756.25
1	51402217	51408780	MACS_peak_1799	160.44
1	51442908	51444066	MACS_peak_1800	223
1	51454586	51456830	MACS_peak_1801	59.94
1	51457489	51459496	MACS_peak_1802	53.14
1	51461896	51467164	MACS_peak_1803	144.08
1	51468442	51471766	MACS_peak_1804	404.47
1	51488900	51490771	MACS_peak_1805	531.47
1	51496138	51498434	MACS_peak_1806	2043.83
1	51543036	51544562	MACS_peak_1807	439.67
1	51588737	51590316	MACS_peak_1808	1415.97
1	51600881	51603373	MACS_peak_1809	657.93
1	51720533	51721973	MACS_peak_1810	1952.92
1	51725899	51728229	MACS_peak_1811	1330.13
1	51734214	51735235	MACS_peak_1812	54.2
1	51752684	51755901	MACS_peak_1813	412.27
1	51759173	51761294	MACS_peak_1814	1055.4
1	51763099	51765067	MACS_peak_1815	408.08
1	51815225	51819294	MACS_peak_1816	623.31
1	51831713	51833342	MACS_peak_1817	91.92
1	51854295	51856598	MACS_peak_1818	199.98
1	51885174	51888878	MACS_peak_1819	821.22
1	51901507	51907101	MACS_peak_1820	455.23
1	51911450	51912037	MACS_peak_1821	55.74
1	51977641	51979643	MACS_peak_1822	705.92
1	52009096	52009710	MACS_peak_1823	73.13
1	52016217	52017087	MACS_peak_1824	129.44
1	52162408	52164491	MACS_peak_1825	202.24
1	52165415	52168974	MACS_peak_1826	139.09
1	52171607	52174181	MACS_peak_1827	1516.17
1	52200964	52203439	MACS_peak_1828	1415.32
1	52262317	52265847	MACS_peak_1829	1552.06
1	52308376	52312089	MACS_peak_1830	1321.3
1	52333959	52335046	MACS_peak_1831	265.48
1	52335434	52336305	MACS_peak_1832	51.29
1	52390426	52391948	MACS_peak_1833	259.82
1	52499099	52501389	MACS_peak_1834	1840.41
1	52507761	52509557	MACS_peak_1835	137.2
1	52581518	52588261	MACS_peak_1836	149.26
1	52590775	52594542	MACS_peak_1837	290.36
1	52643953	52646295	MACS_peak_1838	311.16
1	52647065	52648756	MACS_peak_1839	1025.49
1	52671793	52673092	MACS_peak_1840	279.6
1	52679420	52681309	MACS_peak_1841	658.63
1	52747758	52749478	MACS_peak_1842	98.58
1	52749500	52750352	MACS_peak_1843	274.39
1	52750373	52751883	MACS_peak_1844	85.87
1	52836189	52837619	MACS_peak_1845	715.43
1	52849607	52851460	MACS_peak_1846	930.03
1	52858437	52861003	MACS_peak_1847	188.42
1	52871917	52875307	MACS_peak_1848	527.6
1	52878315	52880224	MACS_peak_1849	1710.31
1	52913500	52914134	MACS_peak_1850	65.34
1	52938399	52939785	MACS_peak_1851	175.9
1	52942761	52947742	MACS_peak_1852	1061.21
1	53026400	53030228	MACS_peak_1853	152.77
1	53030390	53032567	MACS_peak_1854	488.67
1	53048206	53048884	MACS_peak_1855	66.91
1	53073480	53074157	MACS_peak_1856	152.9
1	53141999	53146653	MACS_peak_1857	1228.54
1	53154250	53155891	MACS_peak_1858	566.32
1	53176920	53178780	MACS_peak_1859	1221.15
1	53189528	53193501	MACS_peak_1860	389.34
1	53228759	53230849	MACS_peak_1861	2324.57
1	53292364	53294191	MACS_peak_1862	1590.87
1	53297993	53301620	MACS_peak_1863	67.36
1	53302911	53304607	MACS_peak_1864	826.4
1	53309388	53311537	MACS_peak_1865	2335.07
1	53326098	53333823	MACS_peak_1866	231.56
1	53366403	53374647	MACS_peak_1867	318.58
1	53392066	53397168	MACS_peak_1868	1545.34
1	53444012	53444610	MACS_peak_1869	62.51
1	53451509	53453410	MACS_peak_1870	794.49
1	53460775	53462836	MACS_peak_1871	1527.28
1	53528015	53530404	MACS_peak_1872	270.21
1	53533342	53535759	MACS_peak_1873	313.56
1	53576510	53580464	MACS_peak_1874	211.71
1	53591093	53592542	MACS_peak_1875	127.88
1	53686102	53689204	MACS_peak_1876	745.47
1	53692023	53694321	MACS_peak_1877	631.8
1	53715694	53717013	MACS_peak_1878	489.74
1	53725931	53728868	MACS_peak_1879	859.8
1	53771127	53773201	MACS_peak_1880	72.77
1	53775453	53777042	MACS_peak_1881	1022.1
1	53871660	53872404	MACS_peak_1882	73.04
1	53872948	53873697	MACS_peak_1883	80.48
1	53883174	53886177	MACS_peak_1884	977.93
1	53952190	53952883	MACS_peak_1885	114.02
1	53957819	53959541	MACS_peak_1886	2000.32
1	54025338	54031860	MACS_peak_1887	329.11
1	54033197	54036483	MACS_peak_1888	1202.99
1	54046949	54047737	MACS_peak_1889	131.6
1	54086861	54090000	MACS_peak_1890	878.49
1	54123070	54124055	MACS_peak_1891	283.72
1	54180256	54181171	MACS_peak_1892	176.97
1	54188458	54189420	MACS_peak_1893	130.67
1	54251757	54255566	MACS_peak_1894	744.13
1	54260981	54266114	MACS_peak_1895	755.84
1	54281114	54282490	MACS_peak_1896	251.44
1	54293892	54298463	MACS_peak_1897	544.56
1	54313917	54318135	MACS_peak_1898	633.27
1	54342166	54343692	MACS_peak_1899	214.89
1	54343754	54344975	MACS_peak_1900	102.67
1	54372533	54374561	MACS_peak_1901	795.22
1	54403178	54404337	MACS_peak_1902	506.01
1	54410406	54411607	MACS_peak_1903	345.27
1	54451459	54453074	MACS_peak_1904	1184.48
1	54469778	54470970	MACS_peak_1905	201.21
1	54478026	54480380	MACS_peak_1906	347.69
1	54485270	54486379	MACS_peak_1907	477.71
1	54579217	54581359	MACS_peak_1908	703.84
1	54623758	54625650	MACS_peak_1909	159.23
1	54637963	54639613	MACS_peak_1910	1939.69
1	54680444	54683984	MACS_peak_1911	391.26
1	54698097	54701294	MACS_peak_1912	449.27
1	54820445	54822094	MACS_peak_1913	1871.3
1	54825247	54827036	MACS_peak_1914	343.57
1	54927543	54934346	MACS_peak_1915	205.33
1	54939308	54941006	MACS_peak_1916	1827.5
1	54946152	54947137	MACS_peak_1917	238.63
1	54955663	54956393	MACS_peak_1918	134.17
1	55053223	55055203	MACS_peak_1919	1013.5
1	55058796	55060479	MACS_peak_1920	337.2
1	55107843	55110091	MACS_peak_1921	181.39
1	55113840	55115299	MACS_peak_1922	866.01
1	55168557	55170027	MACS_peak_1923	469.71
1	55177821	55182040	MACS_peak_1924	645.33
1	55241573	55248549	MACS_peak_1925	461.08
1	55257973	55262612	MACS_peak_1926	1345.63
1	55369456	55375284	MACS_peak_1927	549.15
1	55452270	55455739	MACS_peak_1928	1596.24
1	55483643	55485473	MACS_peak_1929	148.57
1	55557353	55562193	MACS_peak_1930	503.31
1	55564157	55565614	MACS_peak_1931	471.76
1	55696655	55700887	MACS_peak_1932	427.16
1	55703614	55705449	MACS_peak_1933	1474.08
1	55709175	55715671	MACS_peak_1934	269.42
1	55779357	55780866	MACS_peak_1935	59.07
1	55784259	55785870	MACS_peak_1936	1467.3
1	55927197	55928826	MACS_peak_1937	1993.47
1	55935030	55936452	MACS_peak_1938	277.71
1	56029596	56031050	MACS_peak_1939	836.12
1	56093917	56095567	MACS_peak_1940	1793.17
1	56102991	56105199	MACS_peak_1941	54.97
1	56105292	56112552	MACS_peak_1942	171.1
1	56132208	56132745	MACS_peak_1943	50.33
1	56133136	56133993	MACS_peak_1944	121.77
1	56153547	56154623	MACS_peak_1945	196.91
1	56219431	56220799	MACS_peak_1946	905.59
1	56382689	56385647	MACS_peak_1947	367.94
1	56403557	56405212	MACS_peak_1948	1364.38
1	56578237	56578894	MACS_peak_1949	57.65
1	56651764	56652412	MACS_peak_1950	54.93
1	56680597	56682825	MACS_peak_1951	1540.29
1	56698880	56701162	MACS_peak_1952	616.29
1	56740433	56742226	MACS_peak_1953	99.78
1	56743400	56744572	MACS_peak_1954	75.83
1	56747315	56749393	MACS_peak_1955	245.58
1	56853572	56858499	MACS_peak_1956	773.99
1	56911198	56912878	MACS_peak_1957	1082.13
1	56918569	56921221	MACS_peak_1958	697.38
1	56974972	56977897	MACS_peak_1959	907.5
1	56981008	56983770	MACS_peak_1960	421.44
1	56998360	57002472	MACS_peak_1961	1104.11
1	57011631	57014259	MACS_peak_1962	1621
1	57044691	57046192	MACS_peak_1963	470.81
1	57090793	57092114	MACS_peak_1964	544.55
1	57131278	57135481	MACS_peak_1965	331.92
1	57135559	57139035	MACS_peak_1966	563.41
1	57250478	57252429	MACS_peak_1967	844.97
1	57261245	57262550	MACS_peak_1968	212.57
1	57264755	57270229	MACS_peak_1969	239.65
1	57274059	57277345	MACS_peak_1970	108.15
1	57290554	57291804	MACS_peak_1971	185.78
1	57323595	57324185	MACS_peak_1972	63.81
1	57333088	57334501	MACS_peak_1973	440.84
1	57390397	57391662	MACS_peak_1974	74.98
1	57393260	57397142	MACS_peak_1975	241.9
1	57446160	57447465	MACS_peak_1976	1255.78
1	57452010	57453816	MACS_peak_1977	51.48
1	57454400	57458428	MACS_peak_1978	188.68
1	57466222	57467431	MACS_peak_1979	147.48
1	57469744	57470987	MACS_peak_1980	57.16
1	57481725	57484378	MACS_peak_1981	63.44
1	57484518	57487147	MACS_peak_1982	260.27
1	57495076	57496674	MACS_peak_1983	369.8
1	57497053	57497947	MACS_peak_1984	60.6
1	57538137	57539708	MACS_peak_1985	249.26
1	57573118	57573939	MACS_peak_1986	94.93
1	57575601	57576727	MACS_peak_1987	200.49
1	57578509	57579270	MACS_peak_1988	107.89
1	57586550	57587570	MACS_peak_1989	465.88
1	57593954	57596784	MACS_peak_1990	1906.16
1	57647204	57649786	MACS_peak_1991	1257.11
1	57696867	57698538	MACS_peak_1992	350.12
1	57818405	57820393	MACS_peak_1993	683.61
1	57826778	57828190	MACS_peak_1994	440.59
1	57877110	57878567	MACS_peak_1995	262.09
1	57987791	57990410	MACS_peak_1996	586.55
1	57990450	57991896	MACS_peak_1997	107.32
1	57996182	57997617	MACS_peak_1998	174.11
[truncated: 54,709 more rows]
