# Supplementary material for: Long-range interactions between proximal and distal regulatory regions in maize
Source: Nat Commun. 2019 Jun 14;10:2633. doi: 10.1038/s41467-019-10603-4 (PMC6572780; doi:10.1038/s41467-019-10603-4)
Supplement: Supplementary file 12 — Supplementary Data 8 [file 41467_2019_10603_MOESM12_ESM.xlsx]

## Sheet: Sheet1
Supplementary Data 8. H3K4me3 peaks from Shoot Chip-seq library
chrom	start	end	#	peak intensity
1	16929	17489	MACS_peak_1	427.4
1	22140	22603	MACS_peak_2	174.46
1	24039	24897	MACS_peak_3	83.53
1	25054	25740	MACS_peak_4	90.6
1	43884	45096	MACS_peak_5	159.31
1	54907	55656	MACS_peak_6	64.37
1	132710	133595	MACS_peak_7	98.24
1	154307	155465	MACS_peak_8	267.83
1	197714	199462	MACS_peak_9	651.32
1	262509	263615	MACS_peak_10	156.52
1	278423	280044	MACS_peak_11	82.01
1	324523	325292	MACS_peak_12	75.45
1	331206	332640	MACS_peak_13	167.93
1	337429	338775	MACS_peak_14	300.68
1	444528	445108	MACS_peak_15	64.14
1	448362	448749	MACS_peak_16	56.68
1	463690	464751	MACS_peak_17	640.03
1	502867	504337	MACS_peak_18	157.34
1	572476	573726	MACS_peak_19	431.31
1	715821	717105	MACS_peak_20	281.99
1	1011851	1013381	MACS_peak_21	506.08
1	1027249	1028716	MACS_peak_22	256.12
1	1031439	1032963	MACS_peak_23	60.36
1	1071824	1073612	MACS_peak_24	584.63
1	1230424	1231829	MACS_peak_25	270.09
1	1492121	1493543	MACS_peak_26	371.27
1	1816492	1817382	MACS_peak_27	88.36
1	1834106	1835408	MACS_peak_28	71.1
1	1835538	1836580	MACS_peak_29	55.78
1	1841737	1843872	MACS_peak_30	801.65
1	1920665	1922154	MACS_peak_31	122.64
1	1942122	1942795	MACS_peak_32	73.59
1	2019796	2021323	MACS_peak_33	172.67
1	2032524	2034342	MACS_peak_34	551.63
1	2104959	2106388	MACS_peak_35	109.48
1	2111965	2113715	MACS_peak_36	346.26
1	2154983	2156507	MACS_peak_37	517.86
1	2169738	2171362	MACS_peak_38	296.96
1	2240119	2241547	MACS_peak_39	181.01
1	2288308	2289697	MACS_peak_40	344.87
1	2298012	2299046	MACS_peak_41	126.27
1	2386271	2387454	MACS_peak_42	134.28
1	2523233	2524875	MACS_peak_43	455.63
1	2564961	2565896	MACS_peak_44	73.88
1	2634341	2636107	MACS_peak_45	573.64
1	2746418	2747627	MACS_peak_46	190.14
1	2773945	2774848	MACS_peak_47	156.08
1	2809335	2811025	MACS_peak_48	335.05
1	2819189	2820897	MACS_peak_49	336.12
1	2828706	2830258	MACS_peak_50	325.48
1	2869332	2870935	MACS_peak_51	314.18
1	2882373	2884310	MACS_peak_52	112.92
1	2887292	2890330	MACS_peak_53	413.07
1	2894379	2897327	MACS_peak_54	380.57
1	2933863	2935654	MACS_peak_55	665.83
1	2959175	2961050	MACS_peak_56	335.18
1	2974149	2975489	MACS_peak_57	350.34
1	2996036	2997409	MACS_peak_58	360.79
1	3031756	3033388	MACS_peak_59	424.12
1	3103768	3105370	MACS_peak_60	405.88
1	3124743	3125871	MACS_peak_61	169.02
1	3175185	3176781	MACS_peak_62	178.99
1	3232685	3234140	MACS_peak_63	277.54
1	3271873	3273286	MACS_peak_64	464.44
1	3293661	3294794	MACS_peak_65	242.08
1	3367892	3369204	MACS_peak_66	212.75
1	3377080	3378711	MACS_peak_67	135.2
1	3384383	3385264	MACS_peak_68	137.34
1	3441449	3443701	MACS_peak_69	185.89
1	3444450	3446147	MACS_peak_70	112.18
1	3482625	3485092	MACS_peak_71	435.99
1	3488953	3490491	MACS_peak_72	242.71
1	3495877	3496856	MACS_peak_73	148.25
1	3544151	3545998	MACS_peak_74	376.98
1	3573233	3575226	MACS_peak_75	493.34
1	3644331	3644991	MACS_peak_76	54.66
1	3660137	3661137	MACS_peak_77	302.82
1	3741565	3744594	MACS_peak_78	438.8
1	3771645	3773572	MACS_peak_79	162.99
1	3776873	3778422	MACS_peak_80	171.63
1	3798949	3799611	MACS_peak_81	88.04
1	3805457	3807877	MACS_peak_82	427.38
1	3811366	3812367	MACS_peak_83	73.62
1	3841895	3843411	MACS_peak_84	354.62
1	3849731	3851033	MACS_peak_85	142.59
1	3857375	3858014	MACS_peak_86	95.03
1	3912681	3914266	MACS_peak_87	267.72
1	3960107	3961384	MACS_peak_88	405.34
1	3966895	3968433	MACS_peak_89	420.04
1	3983247	3984484	MACS_peak_90	478.77
1	4109985	4111180	MACS_peak_91	134.9
1	4119691	4121835	MACS_peak_92	554.97
1	4132987	4136088	MACS_peak_93	573.32
1	4148989	4150558	MACS_peak_94	632.37
1	4220624	4222091	MACS_peak_95	548.38
1	4317631	4318991	MACS_peak_96	300.89
1	4339839	4341164	MACS_peak_97	249.36
1	4401962	4403682	MACS_peak_98	456.14
1	4425096	4426028	MACS_peak_99	81.67
1	4498028	4500156	MACS_peak_100	103.71
1	4534633	4535792	MACS_peak_101	231.22
1	4660879	4663317	MACS_peak_102	223.6
1	4735321	4737131	MACS_peak_103	447.91
1	4832757	4833372	MACS_peak_104	60.77
1	4841009	4842907	MACS_peak_105	284.33
1	4901920	4903671	MACS_peak_106	266.95
1	4908270	4909381	MACS_peak_107	131.36
1	4913266	4914799	MACS_peak_108	180.46
1	4993312	4995055	MACS_peak_109	412.93
1	5095160	5096616	MACS_peak_110	367.88
1	5106685	5107758	MACS_peak_111	136.4
1	5111441	5112896	MACS_peak_112	301.2
1	5122907	5124579	MACS_peak_113	122.93
1	5130300	5131045	MACS_peak_114	70.98
1	5159185	5161532	MACS_peak_115	325.67
1	5202288	5205682	MACS_peak_116	554.09
1	5328139	5331020	MACS_peak_117	356.41
1	5412044	5413555	MACS_peak_118	573.18
1	5434529	5436104	MACS_peak_119	503.38
1	5470301	5471358	MACS_peak_120	248.7
1	5480839	5482419	MACS_peak_121	500.75
1	5491229	5493583	MACS_peak_122	453.58
1	5499681	5500820	MACS_peak_123	283.77
1	5518430	5520240	MACS_peak_124	387.19
1	5525073	5527447	MACS_peak_125	176.92
1	5533904	5534650	MACS_peak_126	113.74
1	5539623	5540731	MACS_peak_127	207.07
1	5602847	5604340	MACS_peak_128	218.16
1	5612309	5615442	MACS_peak_129	448.35
1	5661666	5663330	MACS_peak_130	577.98
1	5679617	5681112	MACS_peak_131	286.1
1	5698161	5699057	MACS_peak_132	136.58
1	5703186	5704381	MACS_peak_133	227.65
1	5789822	5791125	MACS_peak_134	275.44
1	5817597	5818841	MACS_peak_135	141.97
1	5823867	5824847	MACS_peak_136	107.73
1	5884007	5884962	MACS_peak_137	105.53
1	5904925	5906245	MACS_peak_138	286.18
1	5943414	5944722	MACS_peak_139	534.49
1	6020558	6021743	MACS_peak_140	250.77
1	6034137	6035738	MACS_peak_141	229.12
1	6160633	6161775	MACS_peak_142	198.02
1	6245667	6247054	MACS_peak_143	239.41
1	6250278	6251553	MACS_peak_144	188.75
1	6270060	6271959	MACS_peak_145	513.45
1	6276271	6277581	MACS_peak_146	180.87
1	6293215	6294430	MACS_peak_147	270.17
1	6299403	6301154	MACS_peak_148	376.27
1	6310122	6313831	MACS_peak_149	355.84
1	6327666	6328985	MACS_peak_150	286.01
1	6406934	6409616	MACS_peak_151	264.3
1	6411123	6413214	MACS_peak_152	117.79
1	6542171	6543506	MACS_peak_153	407.71
1	6562258	6563006	MACS_peak_154	72.06
1	6771315	6773736	MACS_peak_155	184.21
1	6797549	6798644	MACS_peak_156	126.25
1	6825588	6827081	MACS_peak_157	427.77
1	6839283	6840952	MACS_peak_158	435.19
1	6908785	6910732	MACS_peak_159	84.01
1	6917752	6918788	MACS_peak_160	140.34
1	7028105	7029783	MACS_peak_161	622.86
1	7063616	7065670	MACS_peak_162	301.02
1	7072103	7073479	MACS_peak_163	118.98
1	7077600	7080005	MACS_peak_164	614.54
1	7144139	7146948	MACS_peak_165	590.61
1	7151939	7152900	MACS_peak_166	130.56
1	7181976	7183269	MACS_peak_167	224.74
1	7238406	7239420	MACS_peak_168	155.5
1	7292333	7293739	MACS_peak_169	411.33
1	7297557	7298999	MACS_peak_170	369.84
1	7311026	7311972	MACS_peak_171	85.9
1	7312077	7312940	MACS_peak_172	209.42
1	7340206	7341556	MACS_peak_173	277.42
1	7356199	7358790	MACS_peak_174	683.77
1	7395367	7396639	MACS_peak_175	299.27
1	7458435	7459870	MACS_peak_176	299.16
1	7490381	7492355	MACS_peak_177	410.03
1	7558392	7560340	MACS_peak_178	272.05
1	7564223	7566855	MACS_peak_179	267.16
1	7602036	7602726	MACS_peak_180	69.47
1	7699266	7701186	MACS_peak_181	403.58
1	7714341	7715147	MACS_peak_182	56
1	7844929	7845681	MACS_peak_183	57.34
1	7885790	7887215	MACS_peak_184	166.37
1	7976202	7976998	MACS_peak_185	57.84
1	7989934	7991441	MACS_peak_186	487.89
1	8018293	8019831	MACS_peak_187	175.76
1	8045886	8048011	MACS_peak_188	437.04
1	8055266	8056881	MACS_peak_189	198.26
1	8116874	8118701	MACS_peak_190	130.61
1	8128785	8130304	MACS_peak_191	231.36
1	8162648	8164065	MACS_peak_192	252.92
1	8280145	8282448	MACS_peak_193	519.82
1	8289410	8291446	MACS_peak_194	527.11
1	8302052	8303768	MACS_peak_195	356.49
1	8311142	8312506	MACS_peak_196	315.68
1	8332821	8334083	MACS_peak_197	428.5
1	8368299	8369375	MACS_peak_198	243.8
1	8375618	8376645	MACS_peak_199	108.93
1	8485789	8487700	MACS_peak_200	307.63
1	8552157	8553704	MACS_peak_201	564.54
1	8571930	8573499	MACS_peak_202	90.2
1	8576191	8578071	MACS_peak_203	73.55
1	8596525	8598089	MACS_peak_204	176.21
1	8598635	8599882	MACS_peak_205	93.43
1	8661588	8663058	MACS_peak_206	413.85
1	8668925	8671580	MACS_peak_207	640.17
1	8676259	8677277	MACS_peak_208	196.7
1	8701384	8702455	MACS_peak_209	120.84
1	8774152	8776013	MACS_peak_210	369.39
1	8920483	8922363	MACS_peak_211	443.67
1	8980549	8982776	MACS_peak_212	356.59
1	9012527	9013576	MACS_peak_213	157.8
1	9014882	9016200	MACS_peak_214	144.26
1	9112576	9113840	MACS_peak_215	200.53
1	9120174	9122432	MACS_peak_216	229.55
1	9160513	9162440	MACS_peak_217	158.27
1	9229000	9229675	MACS_peak_218	77.25
1	9295921	9296340	MACS_peak_219	66.85
1	9341332	9343329	MACS_peak_220	732.45
1	9351471	9352713	MACS_peak_221	92.75
1	9352890	9353759	MACS_peak_222	85.06
1	9410460	9411712	MACS_peak_223	320.8
1	9424387	9425441	MACS_peak_224	200.99
1	9488020	9489638	MACS_peak_225	442.51
1	9547482	9548670	MACS_peak_226	267.79
1	9643690	9644316	MACS_peak_227	78.38
1	9730802	9732229	MACS_peak_228	129.7
1	9776390	9777023	MACS_peak_229	53.54
1	9781666	9782482	MACS_peak_230	80.63
1	9881200	9882094	MACS_peak_231	63.21
1	9986384	9987504	MACS_peak_232	79.58
1	10028260	10029380	MACS_peak_233	65.85
1	10063597	10065007	MACS_peak_234	314.66
1	10107783	10108487	MACS_peak_235	70.04
1	10150467	10153360	MACS_peak_236	807.53
1	10232287	10232816	MACS_peak_237	53.49
1	10261321	10263169	MACS_peak_238	390.01
1	10297179	10298055	MACS_peak_239	338.92
1	10322097	10322959	MACS_peak_240	102.85
1	10348795	10350483	MACS_peak_241	509.51
1	10491958	10493466	MACS_peak_242	305.09
1	10575767	10576481	MACS_peak_243	67.66
1	10616684	10618755	MACS_peak_244	151
1	10619971	10623098	MACS_peak_245	82.63
1	10685919	10688249	MACS_peak_246	264.66
1	10760768	10761854	MACS_peak_247	252.59
1	10854088	10855719	MACS_peak_248	346.09
1	10877471	10878591	MACS_peak_249	262.42
1	10986812	10987819	MACS_peak_250	85.32
1	11014853	11016259	MACS_peak_251	273.19
1	11126461	11127096	MACS_peak_252	58.11
1	11164096	11165403	MACS_peak_253	312.91
1	11299180	11300933	MACS_peak_254	608.01
1	11358572	11359907	MACS_peak_255	331.77
1	11366359	11366942	MACS_peak_256	76.79
1	11437676	11438996	MACS_peak_257	246.79
1	11493484	11495353	MACS_peak_258	456.54
1	11583813	11585134	MACS_peak_259	269.89
1	11594586	11596014	MACS_peak_260	440.45
1	11664767	11667181	MACS_peak_261	547.84
1	11716410	11717574	MACS_peak_262	83.34
1	11723575	11725473	MACS_peak_263	514.03
1	11880866	11882418	MACS_peak_264	445.4
1	12042489	12043508	MACS_peak_265	76.74
1	12103458	12104991	MACS_peak_266	394.11
1	12145530	12146361	MACS_peak_267	126.37
1	12170728	12172253	MACS_peak_268	307.51
1	12180799	12182462	MACS_peak_269	137.47
1	12288885	12289804	MACS_peak_270	248.21
1	12297362	12298064	MACS_peak_271	79.87
1	12330640	12332237	MACS_peak_272	247.58
1	12335496	12337008	MACS_peak_273	334.63
1	12340491	12342152	MACS_peak_274	191.31
1	12357074	12359723	MACS_peak_275	667.04
1	12375005	12376747	MACS_peak_276	174.8
1	12447723	12450001	MACS_peak_277	423.6
1	12492283	12493289	MACS_peak_278	168.57
1	12502576	12504054	MACS_peak_279	455.26
1	12510865	12511965	MACS_peak_280	295.46
1	12541993	12542817	MACS_peak_281	50.05
1	12549909	12552427	MACS_peak_282	263.8
1	12624208	12625168	MACS_peak_283	161.04
1	12631271	12632456	MACS_peak_284	271.18
1	12639180	12640184	MACS_peak_285	126.14
1	12675858	12677216	MACS_peak_286	183.96
1	12708975	12710723	MACS_peak_287	280.63
1	12713618	12716312	MACS_peak_288	167.72
1	12767844	12769368	MACS_peak_289	535.11
1	12791842	12792465	MACS_peak_290	52.17
1	12795744	12796629	MACS_peak_291	138.6
1	13023586	13024707	MACS_peak_292	127.79
1	13052247	13052833	MACS_peak_293	147.35
1	13142216	13143482	MACS_peak_294	422.38
1	13161870	13163123	MACS_peak_295	151.28
1	13166461	13168312	MACS_peak_296	97.54
1	13177074	13178594	MACS_peak_297	400.55
1	13576144	13577053	MACS_peak_298	169.89
1	13758956	13759939	MACS_peak_299	116.2
1	13809589	13810764	MACS_peak_300	199.84
1	13820174	13820939	MACS_peak_301	65.35
1	13864547	13867446	MACS_peak_302	517.03
1	13910274	13911804	MACS_peak_303	213.93
1	13964912	13967229	MACS_peak_304	312.11
1	14029473	14030642	MACS_peak_305	184.21
1	14208165	14209890	MACS_peak_306	133.6
1	14211342	14212642	MACS_peak_307	175.06
1	14311235	14312673	MACS_peak_308	397.15
1	14321501	14322492	MACS_peak_309	171.43
1	14330079	14331211	MACS_peak_310	85.19
1	14362238	14362989	MACS_peak_311	73.33
1	14449482	14450473	MACS_peak_312	201.45
1	14585265	14586297	MACS_peak_313	108.02
1	14610428	14613077	MACS_peak_314	490.17
1	14652411	14653849	MACS_peak_315	58.31
1	14665451	14666627	MACS_peak_316	271.75
1	14753907	14755241	MACS_peak_317	413.22
1	14831683	14833279	MACS_peak_318	556.08
1	14890411	14891433	MACS_peak_319	161.93
1	14989064	14990038	MACS_peak_320	98.28
1	15012445	15015418	MACS_peak_321	385.51
1	15059927	15063017	MACS_peak_322	682.99
1	15071177	15072917	MACS_peak_323	631.36
1	15124854	15126072	MACS_peak_324	401.15
1	15161365	15162546	MACS_peak_325	244.97
1	15175904	15178120	MACS_peak_326	594.97
1	15194885	15196344	MACS_peak_327	191.63
1	15303981	15305150	MACS_peak_328	68.89
1	15336960	15338287	MACS_peak_329	249.29
1	15400302	15402719	MACS_peak_330	646.33
1	15439626	15440713	MACS_peak_331	277.45
1	15500217	15501537	MACS_peak_332	155.37
1	15582538	15583754	MACS_peak_333	367.18
1	15684896	15686720	MACS_peak_334	331.27
1	15692711	15693270	MACS_peak_335	65.24
1	15762845	15764122	MACS_peak_336	177.59
1	15961817	15963209	MACS_peak_337	343.58
1	15970814	15972529	MACS_peak_338	226.84
1	16009255	16010561	MACS_peak_339	92.17
1	16010942	16012026	MACS_peak_340	131.87
1	16017852	16019390	MACS_peak_341	304.78
1	16040161	16042241	MACS_peak_342	506.74
1	16139884	16140665	MACS_peak_343	63
1	16141114	16142164	MACS_peak_344	163.25
1	16227354	16228741	MACS_peak_345	397.04
1	16284540	16285584	MACS_peak_346	144.89
1	16414589	16416016	MACS_peak_347	352.86
1	16446136	16447429	MACS_peak_348	172.57
1	16562088	16562884	MACS_peak_349	87.77
1	16628782	16630583	MACS_peak_350	495.3
1	16713036	16714322	MACS_peak_351	77.94
1	16714479	16715291	MACS_peak_352	128.14
1	16720928	16722372	MACS_peak_353	255.85
1	16729603	16730939	MACS_peak_354	266.43
1	16745469	16746850	MACS_peak_355	138.63
1	16751321	16752133	MACS_peak_356	76.65
1	16842885	16843929	MACS_peak_357	178.73
1	16948615	16950475	MACS_peak_358	237.79
1	16953657	16955212	MACS_peak_359	92.85
1	16961263	16962099	MACS_peak_360	198.14
1	16968794	16970310	MACS_peak_361	601.54
1	16979093	16980478	MACS_peak_362	405.82
1	17062825	17063712	MACS_peak_363	117.96
1	17140704	17141876	MACS_peak_364	107.79
1	17146907	17148731	MACS_peak_365	418.36
1	17156656	17157962	MACS_peak_366	192.8
1	17162926	17164533	MACS_peak_367	258.49
1	17186441	17188079	MACS_peak_368	153.06
1	17314426	17316488	MACS_peak_369	371.98
1	17474253	17475568	MACS_peak_370	403.21
1	17533659	17535113	MACS_peak_371	448.61
1	17697390	17698682	MACS_peak_372	216.93
1	17714630	17716068	MACS_peak_373	300.68
1	17725252	17726446	MACS_peak_374	343.85
1	17833082	17833622	MACS_peak_375	78.76
1	17838820	17840394	MACS_peak_376	313.12
1	17929007	17930849	MACS_peak_377	457.9
1	17945586	17947966	MACS_peak_378	695.65
1	17965822	17967217	MACS_peak_379	375.65
1	17973278	17976150	MACS_peak_380	601.41
1	17984029	17985431	MACS_peak_381	239.32
1	17999497	18000678	MACS_peak_382	131.7
1	18005812	18006945	MACS_peak_383	87.06
1	18019463	18020370	MACS_peak_384	135.32
1	18039048	18040087	MACS_peak_385	81.89
1	18049683	18051543	MACS_peak_386	392.36
1	18086524	18087319	MACS_peak_387	66.65
1	18185161	18186498	MACS_peak_388	348.07
1	18319613	18321541	MACS_peak_389	595.25
1	18451448	18452704	MACS_peak_390	325.11
1	18459871	18461234	MACS_peak_391	344.6
1	18512000	18512500	MACS_peak_392	73.81
1	18521659	18523712	MACS_peak_393	425.14
1	18597290	18598279	MACS_peak_394	324.85
1	18759174	18760544	MACS_peak_395	481.74
1	18955809	18957040	MACS_peak_396	153.52
1	19022772	19024657	MACS_peak_397	312.17
1	19169299	19169804	MACS_peak_398	54.77
1	19312465	19314565	MACS_peak_399	420.15
1	19432948	19434342	MACS_peak_400	53.79
1	19436561	19437578	MACS_peak_401	155.58
1	19584300	19586552	MACS_peak_402	380.53
1	19594694	19596790	MACS_peak_403	560.87
1	19638358	19639398	MACS_peak_404	71.4
1	19664491	19665687	MACS_peak_405	117.65
1	19763906	19764554	MACS_peak_406	68.14
1	19886643	19887433	MACS_peak_407	78.07
1	19887661	19889150	MACS_peak_408	174.38
1	19907170	19909270	MACS_peak_409	294.74
1	19962303	19963812	MACS_peak_410	287.38
1	19967919	19969577	MACS_peak_411	296.86
1	20019873	20021508	MACS_peak_412	136.64
1	20025566	20027000	MACS_peak_413	300.8
1	20031458	20033029	MACS_peak_414	281.99
1	20130455	20131384	MACS_peak_415	100.68
1	20229544	20231076	MACS_peak_416	417.82
1	20267782	20269188	MACS_peak_417	344.95
1	20291792	20292993	MACS_peak_418	139.11
1	20300067	20301412	MACS_peak_419	324.2
1	20309791	20311211	MACS_peak_420	174.28
1	20371412	20371844	MACS_peak_421	51.33
1	20410969	20411915	MACS_peak_422	76.74
1	20425658	20426846	MACS_peak_423	198.1
1	20533012	20534321	MACS_peak_424	484.32
1	20604404	20605672	MACS_peak_425	237.63
1	20740331	20742025	MACS_peak_426	531.13
1	20835595	20836393	MACS_peak_427	64.15
1	20850222	20851248	MACS_peak_428	231.58
1	20930569	20932133	MACS_peak_429	489.03
1	21009531	21010327	MACS_peak_430	62.56
1	21187007	21188299	MACS_peak_431	385.58
1	21287217	21288090	MACS_peak_432	83.36
1	21296104	21297252	MACS_peak_433	178.8
1	21388405	21388887	MACS_peak_434	51.24
1	21501756	21503302	MACS_peak_435	431.8
1	21551868	21554420	MACS_peak_436	339.43
1	21680373	21681948	MACS_peak_437	428.34
1	21691720	21693011	MACS_peak_438	71.69
1	21761860	21763037	MACS_peak_439	184.14
1	21770315	21772745	MACS_peak_440	505.69
1	21776734	21779741	MACS_peak_441	418.6
1	21859499	21860671	MACS_peak_442	149.01
1	21883671	21884383	MACS_peak_443	67.4
1	21901424	21901993	MACS_peak_444	69.12
1	21979000	21980323	MACS_peak_445	272.63
1	21999071	22000474	MACS_peak_446	125.85
1	22016278	22017780	MACS_peak_447	124.41
1	22068949	22070415	MACS_peak_448	320.28
1	22181813	22182413	MACS_peak_449	73.87
1	22229743	22230197	MACS_peak_450	62.33
1	22272971	22274583	MACS_peak_451	413.29
1	22422809	22423803	MACS_peak_452	80.66
1	22485311	22486228	MACS_peak_453	154.23
1	22599345	22600611	MACS_peak_454	353.47
1	22729711	22731156	MACS_peak_455	145.81
1	22738347	22741308	MACS_peak_456	330.46
1	22840824	22842983	MACS_peak_457	672.46
1	22890889	22892766	MACS_peak_458	420.54
1	22959973	22961191	MACS_peak_459	315.15
1	23003001	23005316	MACS_peak_460	387.38
1	23021956	23023790	MACS_peak_461	267.57
1	23032160	23033600	MACS_peak_462	562.26
1	23110182	23111649	MACS_peak_463	317.06
1	23121337	23123249	MACS_peak_464	542.03
1	23147444	23149464	MACS_peak_465	443.98
1	23243010	23244416	MACS_peak_466	449.45
1	23264820	23266484	MACS_peak_467	375.44
1	23324353	23325734	MACS_peak_468	427.85
1	23365263	23366140	MACS_peak_469	188.7
1	23433010	23433967	MACS_peak_470	98.12
1	23561251	23563187	MACS_peak_471	138.72
1	23570052	23570766	MACS_peak_472	108
1	23601124	23602083	MACS_peak_473	100.57
1	23625710	23626916	MACS_peak_474	186.18
1	23633563	23635055	MACS_peak_475	340.29
1	23960825	23963061	MACS_peak_476	383.48
1	23975576	23977500	MACS_peak_477	436.3
1	24000599	24001867	MACS_peak_478	400.68
1	24012053	24014288	MACS_peak_479	656.31
1	24113556	24114570	MACS_peak_480	145.75
1	24296589	24298849	MACS_peak_481	365.92
1	24311194	24312262	MACS_peak_482	257.68
1	24328543	24330012	MACS_peak_483	294.88
1	24417318	24418030	MACS_peak_484	119.61
1	24672611	24673909	MACS_peak_485	274.08
1	24777895	24778623	MACS_peak_486	78.41
1	24946617	24947370	MACS_peak_487	81.43
1	24948981	24949535	MACS_peak_488	56.74
1	25107585	25108823	MACS_peak_489	292.16
1	25116573	25117427	MACS_peak_490	57.6
1	25152112	25153977	MACS_peak_491	313.95
1	25305493	25306674	MACS_peak_492	558.66
1	25495489	25496888	MACS_peak_493	297.01
1	25565407	25566536	MACS_peak_494	209.87
1	25633349	25635300	MACS_peak_495	73.49
1	25714774	25716020	MACS_peak_496	330.89
1	25731284	25732591	MACS_peak_497	349.84
1	25733554	25735102	MACS_peak_498	129.74
1	25741837	25743359	MACS_peak_499	460.72
1	25754885	25756630	MACS_peak_500	373.31
1	25765865	25766887	MACS_peak_501	125.96
1	25766888	25767651	MACS_peak_502	77.03
1	25772363	25774262	MACS_peak_503	230.89
1	25791371	25792467	MACS_peak_504	324.84
1	25916322	25917674	MACS_peak_505	381.03
1	25925098	25926284	MACS_peak_506	114.54
1	25929625	25930537	MACS_peak_507	60.18
1	25935400	25936271	MACS_peak_508	80.93
1	26041107	26042889	MACS_peak_509	568.39
1	26130698	26132643	MACS_peak_510	614.03
1	26173571	26174662	MACS_peak_511	207.87
1	26186190	26187388	MACS_peak_512	185.04
1	26334094	26335348	MACS_peak_513	385.69
1	26428117	26429348	MACS_peak_514	301.94
1	26528653	26529949	MACS_peak_515	289.61
1	26608430	26610050	MACS_peak_516	162.38
1	26612504	26615188	MACS_peak_517	108.99
1	26898662	26900613	MACS_peak_518	279.31
1	27042295	27043612	MACS_peak_519	521.41
1	27049995	27051682	MACS_peak_520	170.75
1	27255805	27257209	MACS_peak_521	206.71
1	27279790	27281299	MACS_peak_522	348.93
1	27302170	27302760	MACS_peak_523	61.16
1	27311699	27313542	MACS_peak_524	269.03
1	27407326	27408296	MACS_peak_525	83.45
1	27418795	27419979	MACS_peak_526	233.24
1	27500888	27503240	MACS_peak_527	455.46
1	27571727	27572745	MACS_peak_528	56.07
1	27599903	27601219	MACS_peak_529	290.86
1	27695848	27696801	MACS_peak_530	58.38
1	27700429	27702750	MACS_peak_531	130.26
1	27817150	27818324	MACS_peak_532	81.31
1	27821417	27823018	MACS_peak_533	326.25
1	27828186	27830600	MACS_peak_534	251.54
1	27838374	27839689	MACS_peak_535	352.22
1	27967190	27968950	MACS_peak_536	136.44
1	28085954	28086993	MACS_peak_537	230.93
1	28102898	28104256	MACS_peak_538	290.37
1	28108369	28110081	MACS_peak_539	329.16
1	28171083	28172101	MACS_peak_540	87.24
1	28234065	28235242	MACS_peak_541	336.68
1	28392527	28393740	MACS_peak_542	283.26
1	28484226	28485753	MACS_peak_543	253.03
1	28568298	28569632	MACS_peak_544	479.44
1	28609124	28611066	MACS_peak_545	629.4
1	28639431	28642534	MACS_peak_546	347.68
1	28714853	28716027	MACS_peak_547	336.88
1	28789648	28791086	MACS_peak_548	314.87
1	28802190	28804346	MACS_peak_549	458.14
1	28828219	28829341	MACS_peak_550	211.72
1	28835561	28837030	MACS_peak_551	370.13
1	28996445	28997766	MACS_peak_552	360.91
1	29046247	29048123	MACS_peak_553	425.64
1	29125613	29127306	MACS_peak_554	235.15
1	29179375	29180901	MACS_peak_555	459.34
1	29234786	29236376	MACS_peak_556	72.46
1	29239555	29240467	MACS_peak_557	67.39
1	29240608	29241992	MACS_peak_558	80.46
1	29406796	29408879	MACS_peak_559	388.49
1	29450173	29453020	MACS_peak_560	532.76
1	29508555	29509991	MACS_peak_561	537.84
1	29611319	29613221	MACS_peak_562	625.34
1	29670970	29672910	MACS_peak_563	323.34
1	29786225	29788196	MACS_peak_564	308.04
1	29830706	29832371	MACS_peak_565	344.12
1	29959506	29961270	MACS_peak_566	262.97
1	29985743	29987056	MACS_peak_567	551.64
1	30025254	30026582	MACS_peak_568	382.69
1	30517449	30520140	MACS_peak_569	401.02
1	30612168	30614955	MACS_peak_570	763.1
1	30798155	30800042	MACS_peak_571	326.07
1	30982439	30984074	MACS_peak_572	408.94
1	31039769	31040697	MACS_peak_573	103.95
1	31048374	31050179	MACS_peak_574	378.77
1	31059794	31060966	MACS_peak_575	335.59
1	31190566	31192243	MACS_peak_576	327.58
1	31217553	31219110	MACS_peak_577	451
1	31327724	31329088	MACS_peak_578	351.97
1	31354307	31356595	MACS_peak_579	424.51
1	31369753	31371258	MACS_peak_580	283.35
1	31511644	31513037	MACS_peak_581	335.8
1	31683445	31684852	MACS_peak_582	165.85
1	31749495	31750372	MACS_peak_583	124.73
1	31805966	31807112	MACS_peak_584	221.84
1	31845317	31846229	MACS_peak_585	179.84
1	31887752	31889188	MACS_peak_586	313.3
1	32043418	32044952	MACS_peak_587	413.93
1	32049808	32050889	MACS_peak_588	308.93
1	32137345	32138709	MACS_peak_589	228.73
1	32149267	32151326	MACS_peak_590	519.57
1	32248676	32249968	MACS_peak_591	249.66
1	32272796	32273881	MACS_peak_592	144.67
1	32294283	32296341	MACS_peak_593	399.98
1	32324737	32326812	MACS_peak_594	198.68
1	32363317	32365222	MACS_peak_595	288.49
1	32430107	32431823	MACS_peak_596	176.42
1	32440991	32442852	MACS_peak_597	443.12
1	32477283	32478464	MACS_peak_598	249.12
1	32502627	32504073	MACS_peak_599	202.52
1	32605518	32607818	MACS_peak_600	364.93
1	32679255	32680364	MACS_peak_601	265.61
1	32801669	32802975	MACS_peak_602	295.96
1	32806611	32807851	MACS_peak_603	317.67
1	32816345	32817716	MACS_peak_604	464.6
1	32858087	32862222	MACS_peak_605	342.46
1	32949234	32950651	MACS_peak_606	299
1	33035760	33037242	MACS_peak_607	355.11
1	33115806	33117386	MACS_peak_608	158.32
1	33148132	33150827	MACS_peak_609	550.52
1	33309707	33310813	MACS_peak_610	249.87
1	33440506	33443078	MACS_peak_611	532.17
1	33452811	33453610	MACS_peak_612	59.28
1	33544669	33545699	MACS_peak_613	147.54
1	33545998	33546796	MACS_peak_614	95.15
1	33597628	33598473	MACS_peak_615	112.91
1	33684056	33685715	MACS_peak_616	454.34
1	33738471	33739469	MACS_peak_617	196.45
1	33744703	33745580	MACS_peak_618	135.87
1	33751699	33754910	MACS_peak_619	299.72
1	33802787	33804502	MACS_peak_620	455.79
1	34030142	34032439	MACS_peak_621	379.03
1	34143008	34144155	MACS_peak_622	55.72
1	34144323	34145861	MACS_peak_623	353.76
1	34212923	34214027	MACS_peak_624	84.3
1	34222494	34224004	MACS_peak_625	412.93
1	34507949	34509283	MACS_peak_626	234.06
1	34541027	34541863	MACS_peak_627	67.02
1	34542047	34543407	MACS_peak_628	199.94
1	34589618	34591470	MACS_peak_629	257.56
1	34648686	34649751	MACS_peak_630	257.53
1	34658039	34659048	MACS_peak_631	142.08
1	34703676	34705156	MACS_peak_632	314.17
1	34711916	34713254	MACS_peak_633	235.69
1	34899494	34901762	MACS_peak_634	483.25
1	34959410	34961381	MACS_peak_635	564.81
1	34970425	34971876	MACS_peak_636	410.39
1	35020721	35021724	MACS_peak_637	239.27
1	35134245	35136173	MACS_peak_638	294.83
1	35251500	35253262	MACS_peak_639	249.48
1	35277473	35279188	MACS_peak_640	606.36
1	35301062	35302306	MACS_peak_641	119.7
1	35373368	35373939	MACS_peak_642	52.31
1	35467770	35469726	MACS_peak_643	94.47
1	35470193	35471405	MACS_peak_644	60.35
1	35475205	35476376	MACS_peak_645	304.18
1	35502455	35505124	MACS_peak_646	526.05
1	35510557	35512028	MACS_peak_647	489.79
1	35520874	35521329	MACS_peak_648	50.46
1	35712185	35713509	MACS_peak_649	332.82
1	35767854	35769328	MACS_peak_650	292.67
1	35816014	35817720	MACS_peak_651	459.1
1	35871553	35872515	MACS_peak_652	139.23
1	35894738	35895833	MACS_peak_653	144.63
1	35900455	35901568	MACS_peak_654	159.33
1	35933498	35934807	MACS_peak_655	142.88
1	35960093	35961557	MACS_peak_656	97.66
1	35961810	35963602	MACS_peak_657	68.35
1	35968491	35970909	MACS_peak_658	578.97
1	36140584	36143171	MACS_peak_659	249.62
1	36156350	36157680	MACS_peak_660	226.18
1	36211566	36213496	MACS_peak_661	281.04
1	36245991	36247575	MACS_peak_662	304.36
1	36474103	36475898	MACS_peak_663	523.99
1	36508697	36510280	MACS_peak_664	131.16
1	36510332	36511154	MACS_peak_665	268.6
1	36587829	36589296	MACS_peak_666	96.92
1	36671626	36672994	MACS_peak_667	229.02
1	36826146	36827820	MACS_peak_668	281.18
1	36898132	36899645	MACS_peak_669	302.74
1	37098152	37099354	MACS_peak_670	261.7
1	37104795	37105888	MACS_peak_671	201.32
1	37265804	37267099	MACS_peak_672	255.23
1	37284329	37285072	MACS_peak_673	69.67
1	37343106	37344786	MACS_peak_674	318.42
1	37361463	37362730	MACS_peak_675	172.38
1	37475597	37476844	MACS_peak_676	410.15
1	37501634	37502894	MACS_peak_677	177.48
1	37593667	37594800	MACS_peak_678	311.18
1	37678809	37679793	MACS_peak_679	64.12
1	37762417	37763984	MACS_peak_680	483.26
1	37844933	37846781	MACS_peak_681	563.9
1	37926063	37927538	MACS_peak_682	418.54
1	38045644	38047371	MACS_peak_683	274.41
1	38076810	38077595	MACS_peak_684	136.86
1	38187773	38189430	MACS_peak_685	146.56
1	38234301	38235823	MACS_peak_686	389.92
1	38257604	38258841	MACS_peak_687	372.55
1	38320284	38321557	MACS_peak_688	344.96
1	38338595	38339671	MACS_peak_689	313.36
1	38393078	38394744	MACS_peak_690	404.93
1	38404256	38406200	MACS_peak_691	388.04
1	38455866	38457282	MACS_peak_692	392.47
1	38515764	38517496	MACS_peak_693	398.31
1	38524393	38526796	MACS_peak_694	502.53
1	38582598	38583724	MACS_peak_695	112.9
1	38598919	38600073	MACS_peak_696	180.54
1	38638240	38639589	MACS_peak_697	362.76
1	38646268	38647676	MACS_peak_698	385.15
1	38685236	38686943	MACS_peak_699	357.62
1	38690286	38691898	MACS_peak_700	386.47
1	38733799	38735471	MACS_peak_701	496.78
1	38785900	38786469	MACS_peak_702	50.08
1	38902845	38904290	MACS_peak_703	486.32
1	38915052	38917742	MACS_peak_704	297.23
1	38968377	38969912	MACS_peak_705	323.8
1	38975733	38977345	MACS_peak_706	380
1	38984226	38985236	MACS_peak_707	162.24
1	38997042	38998010	MACS_peak_708	61.27
1	39085367	39085999	MACS_peak_709	50.28
1	39091057	39092405	MACS_peak_710	503.53
1	39155041	39156130	MACS_peak_711	126.3
1	39215545	39217767	MACS_peak_712	468.77
1	39245590	39247251	MACS_peak_713	335.73
1	39393449	39395073	MACS_peak_714	321.87
1	39406691	39408743	MACS_peak_715	344.96
1	39415691	39417313	MACS_peak_716	375.65
1	39422494	39423918	MACS_peak_717	425.01
1	39461687	39464484	MACS_peak_718	282.44
1	39489606	39492287	MACS_peak_719	692.99
1	39567641	39569484	MACS_peak_720	314.41
1	39587161	39588038	MACS_peak_721	119.57
1	39588200	39589616	MACS_peak_722	157.04
1	39676664	39678557	MACS_peak_723	283.23
1	39754552	39755795	MACS_peak_724	388.71
1	39957892	39958387	MACS_peak_725	55.64
1	40035613	40038259	MACS_peak_726	461.63
1	40092097	40093447	MACS_peak_727	339.54
1	40102572	40104612	MACS_peak_728	81.23
1	40107637	40109386	MACS_peak_729	446.13
1	40117690	40118611	MACS_peak_730	92.83
1	40162506	40164138	MACS_peak_731	232.01
1	40239777	40241018	MACS_peak_732	352.77
1	40253194	40254205	MACS_peak_733	126.17
1	40267226	40268887	MACS_peak_734	347.46
1	40428472	40431429	MACS_peak_735	859.47
1	40514620	40516123	MACS_peak_736	439.72
1	40567506	40568438	MACS_peak_737	116.9
1	40594445	40595702	MACS_peak_738	474.62
1	40712561	40717581	MACS_peak_739	490.39
1	40780683	40781756	MACS_peak_740	312.05
1	40788705	40790878	MACS_peak_741	501.57
1	40943652	40945591	MACS_peak_742	367.45
1	41016951	41018257	MACS_peak_743	547.17
1	41086836	41089573	MACS_peak_744	552.13
1	41161132	41162516	MACS_peak_745	63.83
1	41162879	41164643	MACS_peak_746	463.05
1	41269307	41271367	MACS_peak_747	404.79
1	41370750	41372157	MACS_peak_748	428.92
1	41453896	41456521	MACS_peak_749	389.73
1	41458544	41459813	MACS_peak_750	136.28
1	41589962	41591188	MACS_peak_751	262.83
1	41596619	41597364	MACS_peak_752	144.6
1	41696092	41698219	MACS_peak_753	633.58
1	41792477	41795629	MACS_peak_754	333.89
1	41798802	41799802	MACS_peak_755	88.13
1	41806001	41807138	MACS_peak_756	258.61
1	41833923	41835162	MACS_peak_757	298.62
1	41844840	41846107	MACS_peak_758	486.72
1	41900521	41901715	MACS_peak_759	282.27
1	42052794	42054726	MACS_peak_760	588.57
1	42116850	42117792	MACS_peak_761	129.93
1	42128999	42130312	MACS_peak_762	153.78
1	42238573	42239697	MACS_peak_763	223.9
1	42281734	42282702	MACS_peak_764	76.32
1	42290979	42292354	MACS_peak_765	380.18
1	42392172	42393121	MACS_peak_766	124.05
1	42435525	42436890	MACS_peak_767	469.84
1	42455130	42456971	MACS_peak_768	438.03
1	42464865	42466590	MACS_peak_769	298.01
1	42580655	42581823	MACS_peak_770	402.55
1	42746606	42747943	MACS_peak_771	264.83
1	42757706	42758925	MACS_peak_772	536.28
1	42783366	42785914	MACS_peak_773	201.44
1	42788413	42791324	MACS_peak_774	86.63
1	42978120	42979683	MACS_peak_775	244.77
1	43080845	43083019	MACS_peak_776	448.55
1	43087421	43089030	MACS_peak_777	185.93
1	43110321	43111550	MACS_peak_778	136.2
1	43282270	43284200	MACS_peak_779	171.32
1	43289620	43292265	MACS_peak_780	716.86
1	43315559	43317010	MACS_peak_781	488.78
1	43333168	43335001	MACS_peak_782	279.77
1	43343091	43345182	MACS_peak_783	185.48
1	43355606	43356920	MACS_peak_784	293.74
1	43372594	43373790	MACS_peak_785	321.74
1	43445248	43446529	MACS_peak_786	217.07
1	43566604	43568208	MACS_peak_787	479.85
1	43645599	43647053	MACS_peak_788	436.09
1	43713093	43714440	MACS_peak_789	286.6
1	43725271	43726854	MACS_peak_790	527.8
1	43824779	43826468	MACS_peak_791	315.14
1	43831788	43832520	MACS_peak_792	61.38
1	43891618	43892904	MACS_peak_793	182.56
1	43901012	43902685	MACS_peak_794	440.25
1	43909526	43911514	MACS_peak_795	336.38
1	43998853	44000269	MACS_peak_796	378.22
1	44009495	44011307	MACS_peak_797	463.68
1	44168433	44169444	MACS_peak_798	158.49
1	44179650	44180578	MACS_peak_799	112.89
1	44245364	44247069	MACS_peak_800	226.38
1	44340803	44341548	MACS_peak_801	76.31
1	44380782	44382094	MACS_peak_802	577.9
1	44512669	44514444	MACS_peak_803	446.12
1	44520856	44521925	MACS_peak_804	217.17
1	44532027	44533358	MACS_peak_805	229.05
1	44538095	44539709	MACS_peak_806	371.73
1	44553957	44555774	MACS_peak_807	463.77
1	44721083	44722627	MACS_peak_808	425.01
1	44975416	44977750	MACS_peak_809	374.94
1	45106985	45108362	MACS_peak_810	204.94
1	45169706	45171003	MACS_peak_811	228.25
1	45256343	45256878	MACS_peak_812	61.53
1	45261501	45262977	MACS_peak_813	372.46
1	45270422	45271789	MACS_peak_814	91.87
1	45287939	45290335	MACS_peak_815	140.13
1	45508561	45509731	MACS_peak_816	113.41
1	45538166	45540115	MACS_peak_817	807.44
1	45571982	45573251	MACS_peak_818	267.22
1	45603323	45605171	MACS_peak_819	762.92
1	45718831	45720485	MACS_peak_820	233.08
1	45727868	45728941	MACS_peak_821	96.59
1	45800759	45801656	MACS_peak_822	115.45
1	45868616	45869600	MACS_peak_823	183.32
1	45981429	45982638	MACS_peak_824	286.77
1	46012830	46014823	MACS_peak_825	159.82
1	46023444	46024395	MACS_peak_826	91.59
1	46156199	46157341	MACS_peak_827	528.32
1	46173808	46175152	MACS_peak_828	265.77
1	46181315	46183498	MACS_peak_829	295.81
1	46188502	46189743	MACS_peak_830	158.97
1	46196941	46198202	MACS_peak_831	195.86
1	46200346	46201938	MACS_peak_832	247.12
1	46316076	46317283	MACS_peak_833	296.85
1	46327664	46328809	MACS_peak_834	228.48
1	46374090	46375765	MACS_peak_835	520.38
1	46379430	46382313	MACS_peak_836	336.33
1	46497925	46499042	MACS_peak_837	136.18
1	46642726	46644162	MACS_peak_838	485.03
1	46732760	46733389	MACS_peak_839	93.14
1	46811982	46812717	MACS_peak_840	78.35
1	46819233	46820689	MACS_peak_841	335.48
1	46830834	46832234	MACS_peak_842	395.72
1	46902304	46903716	MACS_peak_843	308.45
1	46956081	46956998	MACS_peak_844	85.04
1	46964681	46966127	MACS_peak_845	431.78
1	47025299	47026285	MACS_peak_846	163.61
1	47129823	47131652	MACS_peak_847	52.68
1	47131821	47133325	MACS_peak_848	158.89
1	47141528	47142656	MACS_peak_849	210.08
1	47153195	47154730	MACS_peak_850	440.43
1	47216352	47217706	MACS_peak_851	201.63
1	47398319	47399293	MACS_peak_852	257.17
1	47565732	47567076	MACS_peak_853	221.08
1	47593813	47595242	MACS_peak_854	439.61
1	47600137	47601221	MACS_peak_855	95.35
1	47638661	47639805	MACS_peak_856	94.83
1	47656890	47658388	MACS_peak_857	365.58
1	47728458	47730917	MACS_peak_858	335.19
1	47748341	47749835	MACS_peak_859	387.71
1	47787617	47789246	MACS_peak_860	371.03
1	47792465	47793714	MACS_peak_861	90.48
1	47876133	47877024	MACS_peak_862	50.94
1	47987361	47988760	MACS_peak_863	153.38
1	48093720	48095011	MACS_peak_864	305.49
1	48127855	48129382	MACS_peak_865	350.41
1	48144841	48146000	MACS_peak_866	138.4
1	48280172	48281624	MACS_peak_867	246.93
1	48338311	48339176	MACS_peak_868	106.29
1	48957863	48959605	MACS_peak_869	248.83
1	49061956	49063955	MACS_peak_870	502.26
1	49091578	49092943	MACS_peak_871	174.49
1	49176107	49177370	MACS_peak_872	87.31
1	49292548	49293356	MACS_peak_873	102.37
1	49402041	49402762	MACS_peak_874	64.03
1	49496231	49496921	MACS_peak_875	54.28
1	49534787	49536425	MACS_peak_876	452.59
1	49597009	49598445	MACS_peak_877	402.29
1	49600876	49602568	MACS_peak_878	166.47
1	49712279	49713209	MACS_peak_879	163.33
1	49822025	49823714	MACS_peak_880	503.34
1	49987788	49989103	MACS_peak_881	664.79
1	49995360	49996367	MACS_peak_882	250.5
1	50032388	50033631	MACS_peak_883	252.85
1	50140163	50141561	MACS_peak_884	400
1	50198898	50199861	MACS_peak_885	187.28
1	50229112	50230387	MACS_peak_886	341.8
1	50234836	50236267	MACS_peak_887	404.62
1	50442944	50444717	MACS_peak_888	371.42
1	50523045	50524494	MACS_peak_889	231.97
1	50719015	50720300	MACS_peak_890	343.45
1	50774937	50776378	MACS_peak_891	384.1
1	50862179	50863184	MACS_peak_892	88.54
1	50880530	50881794	MACS_peak_893	273.28
1	51076122	51078218	MACS_peak_894	583.71
1	51126819	51128448	MACS_peak_895	266.36
1	51226939	51227369	MACS_peak_896	51.55
1	51361494	51362067	MACS_peak_897	53.14
1	51362223	51363140	MACS_peak_898	180.84
1	51462109	51463362	MACS_peak_899	414.81
1	51470256	51471235	MACS_peak_900	115.16
1	51496532	51498007	MACS_peak_901	340.2
1	51588936	51590034	MACS_peak_902	260.29
1	51601976	51602700	MACS_peak_903	72.88
1	51720580	51721884	MACS_peak_904	426.14
1	51726320	51727940	MACS_peak_905	210.83
1	51759157	51760709	MACS_peak_906	111.59
1	51763272	51764794	MACS_peak_907	311.13
1	51817743	51818545	MACS_peak_908	69.17
1	51841067	51842107	MACS_peak_909	115.56
1	51977565	51979511	MACS_peak_910	233.64
1	52162595	52163748	MACS_peak_911	249.84
1	52171989	52173702	MACS_peak_912	540.79
1	52202124	52203128	MACS_peak_913	185.02
1	52309996	52311088	MACS_peak_914	118.9
1	52499258	52501091	MACS_peak_915	582.23
1	52519670	52521684	MACS_peak_916	440.32
1	52584101	52588238	MACS_peak_917	675.69
1	52644274	52645549	MACS_peak_918	58.28
1	52647360	52648547	MACS_peak_919	276.5
1	52679646	52681143	MACS_peak_920	255.79
1	52749565	52750244	MACS_peak_921	81.63
1	52836493	52837484	MACS_peak_922	136.38
1	52849856	52851020	MACS_peak_923	374.08
1	52861599	52862141	MACS_peak_924	54.19
1	52878694	52880114	MACS_peak_925	705.08
1	52943982	52945460	MACS_peak_926	443.65
1	53030559	53031791	MACS_peak_927	348.76
1	53142231	53143322	MACS_peak_928	101.89
1	53145218	53146470	MACS_peak_929	134.78
1	53177005	53178482	MACS_peak_930	376.53
1	53189519	53190396	MACS_peak_931	122.43
1	53228741	53230567	MACS_peak_932	405.81
1	53292503	53293540	MACS_peak_933	166.58
1	53303199	53304357	MACS_peak_934	190.48
1	53366581	53370554	MACS_peak_935	586.17
1	53394887	53396530	MACS_peak_936	436.48
1	53451492	53452742	MACS_peak_937	133.22
1	53460673	53462633	MACS_peak_938	470.1
1	53751788	53754079	MACS_peak_939	391.74
1	53761449	53763324	MACS_peak_940	162.01
1	53775749	53776996	MACS_peak_941	466.95
1	53883657	53886276	MACS_peak_942	713.99
1	53958106	53959694	MACS_peak_943	261.1
1	54034278	54036509	MACS_peak_944	617.87
1	54180249	54180709	MACS_peak_945	75.87
1	54251771	54253745	MACS_peak_946	435.66
1	54263438	54265925	MACS_peak_947	545.7
1	54403742	54404171	MACS_peak_948	58.45
1	54451730	54452787	MACS_peak_949	329.14
1	54485533	54486189	MACS_peak_950	72.87
1	54579496	54580971	MACS_peak_951	190.48
1	54638231	54639490	MACS_peak_952	273.33
1	54752516	54755286	MACS_peak_953	207.41
1	54820650	54821855	MACS_peak_954	205.13
1	54825688	54826837	MACS_peak_955	101.39
1	54939596	54940862	MACS_peak_956	215.39
1	54955746	54956176	MACS_peak_957	51.55
1	55053474	55054453	MACS_peak_958	258.35
1	55113691	55115261	MACS_peak_959	506.51
1	55241637	55243333	MACS_peak_960	52.29
1	55244815	55247695	MACS_peak_961	389.6
1	55369781	55370968	MACS_peak_962	298.19
1	55377170	55378503	MACS_peak_963	167.07
1	55452526	55455277	MACS_peak_964	478.91
1	55558311	55558739	MACS_peak_965	54.76
1	55564283	55565532	MACS_peak_966	434.22
1	55704115	55705219	MACS_peak_967	478.81
1	55714149	55714977	MACS_peak_968	70.5
1	55784410	55785651	MACS_peak_969	262.53
1	55927396	55928580	MACS_peak_970	254.14
1	56029679	56030780	MACS_peak_971	220.82
1	56039591	56041474	MACS_peak_972	564.29
1	56093913	56095191	MACS_peak_973	281.68
1	56105911	56107640	MACS_peak_974	119.25
1	56109964	56112292	MACS_peak_975	325.83
1	56143489	56145408	MACS_peak_976	213.97
1	56219479	56220921	MACS_peak_977	328.69
1	56403731	56405019	MACS_peak_978	431.34
1	56681276	56682780	MACS_peak_979	328.69
1	56743024	56744799	MACS_peak_980	144.91
1	56853461	56855579	MACS_peak_981	405.93
1	56911514	56912806	MACS_peak_982	299.45
1	56918658	56920048	MACS_peak_983	302.5
1	56975726	56977077	MACS_peak_984	482.11
1	56998846	56999655	MACS_peak_985	142.05
1	57133646	57136174	MACS_peak_986	207.73
1	57250532	57251783	MACS_peak_987	548.25
1	57256151	57258784	MACS_peak_988	285.58
1	57261159	57262511	MACS_peak_989	71.47
1	57268340	57269769	MACS_peak_990	165.26
1	57446219	57447769	MACS_peak_991	434.48
1	57481361	57481769	MACS_peak_992	52.44
1	57586883	57587329	MACS_peak_993	63.32
1	57594595	57596230	MACS_peak_994	593.27
1	57647993	57649355	MACS_peak_995	292.54
1	57818681	57819425	MACS_peak_996	87.51
1	57826765	57828186	MACS_peak_997	159.68
1	58016265	58017361	MACS_peak_998	166.61
1	58055914	58058300	MACS_peak_999	507.48
1	58176856	58177941	MACS_peak_1000	360.12
1	58197410	58199625	MACS_peak_1001	423.61
1	58272087	58273820	MACS_peak_1002	521.02
1	58280302	58281210	MACS_peak_1003	71.11
1	58538867	58540240	MACS_peak_1004	345.46
1	58638454	58639306	MACS_peak_1005	77.98
1	58752296	58754012	MACS_peak_1006	514.76
1	58871585	58872581	MACS_peak_1007	134.33
1	58952809	58954421	MACS_peak_1008	537.66
1	59026485	59028988	MACS_peak_1009	436.62
1	59132526	59135106	MACS_peak_1010	789.03
1	59406762	59408001	MACS_peak_1011	213.89
1	59443388	59445407	MACS_peak_1012	612.53
1	59759631	59760907	MACS_peak_1013	259.36
1	59875843	59877015	MACS_peak_1014	210.61
1	59947292	59947990	MACS_peak_1015	66.58
1	60115592	60117001	MACS_peak_1016	501.43
1	60182427	60183465	MACS_peak_1017	402.87
1	60227913	60229171	MACS_peak_1018	362.34
1	60324729	60326315	MACS_peak_1019	220.28
1	60336696	60338025	MACS_peak_1020	416.72
1	60343397	60344488	MACS_peak_1021	135.27
1	60430199	60431396	MACS_peak_1022	354.31
1	60531093	60532843	MACS_peak_1023	425.39
1	60629099	60632217	MACS_peak_1024	166.22
1	60632257	60634325	MACS_peak_1025	116.43
1	60743021	60747460	MACS_peak_1026	650.53
1	60875144	60875992	MACS_peak_1027	225.67
1	60886562	60888375	MACS_peak_1028	775.42
1	60930591	60932051	MACS_peak_1029	323.98
1	60948487	60949749	MACS_peak_1030	252.62
1	60999045	61000152	MACS_peak_1031	274.64
1	61041224	61042663	MACS_peak_1032	362.35
1	61214442	61216007	MACS_peak_1033	463.05
1	61494249	61495424	MACS_peak_1034	247.76
1	61565982	61567513	MACS_peak_1035	284.6
1	61573651	61575127	MACS_peak_1036	315.91
1	61662700	61664053	MACS_peak_1037	227.52
1	61780620	61781413	MACS_peak_1038	59.25
1	61797944	61799367	MACS_peak_1039	449.69
1	61897385	61899078	MACS_peak_1040	194.66
1	61899950	61900923	MACS_peak_1041	70.3
1	61906086	61907025	MACS_peak_1042	118.83
1	62030636	62031540	MACS_peak_1043	138.67
1	62067894	62069322	MACS_peak_1044	382.53
1	62213467	62213991	MACS_peak_1045	68.56
1	62214139	62214818	MACS_peak_1046	82.9
1	62219321	62220607	MACS_peak_1047	206.5
1	62295654	62297125	MACS_peak_1048	248.75
1	62408594	62409596	MACS_peak_1049	233.8
1	62419528	62420722	MACS_peak_1050	191.39
1	62462376	62463785	MACS_peak_1051	224.57
1	62489938	62490546	MACS_peak_1052	66.8
1	62506171	62507546	MACS_peak_1053	279.71
1	62514907	62516293	MACS_peak_1054	318.31
1	62743524	62745540	MACS_peak_1055	129.72
1	62747250	62749271	MACS_peak_1056	129.68
1	62856775	62857606	MACS_peak_1057	164.69
1	62873850	62874549	MACS_peak_1058	101.52
1	62881013	62882057	MACS_peak_1059	171.34
1	63040582	63042348	MACS_peak_1060	351.66
1	63130122	63131462	MACS_peak_1061	339.35
1	63141074	63142619	MACS_peak_1062	576.31
1	63233107	63234631	MACS_peak_1063	356.79
1	63250790	63251789	MACS_peak_1064	147.32
1	63278943	63280235	MACS_peak_1065	277.82
1	63282973	63284616	MACS_peak_1066	67.39
1	63325030	63326784	MACS_peak_1067	522.96
1	63479956	63480900	MACS_peak_1068	364.76
1	63573915	63576213	MACS_peak_1069	180.72
1	63587141	63588852	MACS_peak_1070	59.36
1	63590329	63591921	MACS_peak_1071	73.86
1	63708763	63709805	MACS_peak_1072	146.61
1	63744702	63746030	MACS_peak_1073	387.27
1	63857750	63858688	MACS_peak_1074	148.66
1	63866501	63868547	MACS_peak_1075	264.6
1	63916048	63917580	MACS_peak_1076	508.07
1	63928314	63930015	MACS_peak_1077	299.97
1	63986363	63987714	MACS_peak_1078	186.03
1	64044725	64045810	MACS_peak_1079	98.36
1	64208036	64209975	MACS_peak_1080	454.75
1	64353717	64355082	MACS_peak_1081	393.34
1	64404002	64404947	MACS_peak_1082	88.22
1	64437924	64439111	MACS_peak_1083	239.51
1	64476345	64478748	MACS_peak_1084	465.09
1	64514495	64515565	MACS_peak_1085	126.02
1	64734112	64735293	MACS_peak_1086	372.92
1	64755677	64757251	MACS_peak_1087	557.34
1	64841032	64843110	MACS_peak_1088	626.62
1	64849048	64850400	MACS_peak_1089	165.98
1	64853385	64855166	MACS_peak_1090	142.95
1	64923571	64924524	MACS_peak_1091	158.4
1	64985677	64988143	MACS_peak_1092	325.56
1	65308448	65310443	MACS_peak_1093	433.96
1	65437735	65438449	MACS_peak_1094	98.11
1	65444274	65444977	MACS_peak_1095	53.54
1	65500400	65501813	MACS_peak_1096	340.8
1	65609644	65610497	MACS_peak_1097	202.43
1	65620532	65621995	MACS_peak_1098	194.84
1	65782207	65783011	MACS_peak_1099	70.49
1	65785115	65786167	MACS_peak_1100	105.74
1	65854842	65857168	MACS_peak_1101	229.62
1	65896510	65897230	MACS_peak_1102	93.61
1	65943662	65944804	MACS_peak_1103	101.39
1	65991655	65992805	MACS_peak_1104	163.49
1	66125470	66126784	MACS_peak_1105	511.88
1	66242320	66243689	MACS_peak_1106	271.25
1	66251419	66252708	MACS_peak_1107	339.31
1	66318716	66321087	MACS_peak_1108	234
1	66388018	66389224	MACS_peak_1109	129.6
1	66570013	66571990	MACS_peak_1110	495.75
1	66637095	66638393	MACS_peak_1111	360.74
1	66648306	66650047	MACS_peak_1112	371.01
1	67042789	67044116	MACS_peak_1113	454.07
1	67116092	67116794	MACS_peak_1114	80.36
1	67230691	67231368	MACS_peak_1115	96.28
1	67312719	67314261	MACS_peak_1116	123.18
1	67441244	67442373	MACS_peak_1117	294.83
1	67595361	67596979	MACS_peak_1118	349.28
1	67604849	67605461	MACS_peak_1119	57.66
1	67605543	67607337	MACS_peak_1120	194.25
1	67611262	67612559	MACS_peak_1121	261.1
1	67674428	67675272	MACS_peak_1122	111.12
1	67927219	67929782	MACS_peak_1123	555.04
1	67973113	67974191	MACS_peak_1124	130.24
1	68088215	68089696	MACS_peak_1125	388.19
1	68189935	68190579	MACS_peak_1126	68.02
1	68216427	68219042	MACS_peak_1127	507.88
1	68224517	68225434	MACS_peak_1128	84.67
1	68244523	68246392	MACS_peak_1129	734.48
1	68260747	68262080	MACS_peak_1130	276.31
1	68395563	68396785	MACS_peak_1131	194.65
1	68462089	68463105	MACS_peak_1132	113.5
1	68549612	68550257	MACS_peak_1133	54.11
1	68566195	68567479	MACS_peak_1134	123.53
1	68588447	68589229	MACS_peak_1135	55.17
1	68597055	68598249	MACS_peak_1136	286.51
1	68668799	68669669	MACS_peak_1137	188.37
1	68678687	68679983	MACS_peak_1138	366.77
1	68805639	68807594	MACS_peak_1139	754.46
1	68889970	68891807	MACS_peak_1140	382.38
1	68934225	68935623	MACS_peak_1141	142.06
1	69015629	69018070	MACS_peak_1142	379.53
1	69295713	69296964	MACS_peak_1143	309.01
1	69302031	69303736	MACS_peak_1144	318.73
1	69323312	69324998	MACS_peak_1145	196.8
1	69389118	69389987	MACS_peak_1146	123.04
1	69429157	69430720	MACS_peak_1147	130.65
1	69619018	69620280	MACS_peak_1148	396.26
1	69627509	69628777	MACS_peak_1149	127.36
1	69733715	69735212	MACS_peak_1150	382.71
1	69743308	69744829	MACS_peak_1151	451.03
1	69752176	69754044	MACS_peak_1152	702.61
1	69843973	69845453	MACS_peak_1153	428.82
1	69919319	69920643	MACS_peak_1154	322.47
1	69936587	69937461	MACS_peak_1155	114.76
1	70063564	70064215	MACS_peak_1156	100.51
1	70125907	70126844	MACS_peak_1157	175.03
1	70210996	70212616	MACS_peak_1158	252.95
1	70296401	70297619	MACS_peak_1159	336.48
1	70304796	70305346	MACS_peak_1160	69.62
1	70311120	70311635	MACS_peak_1161	53.93
1	70501463	70502111	MACS_peak_1162	92.87
1	70502322	70503561	MACS_peak_1163	235.49
1	70784141	70785244	MACS_peak_1164	102.1
1	70785314	70786097	MACS_peak_1165	52.6
1	70828359	70829839	MACS_peak_1166	253.06
1	70868313	70869104	MACS_peak_1167	85.21
1	71155285	71155888	MACS_peak_1168	86.83
1	71155953	71157628	MACS_peak_1169	415.02
1	71161925	71164502	MACS_peak_1170	827.22
1	71428297	71429887	MACS_peak_1171	270.67
1	71518932	71520069	MACS_peak_1172	133.52
1	71670706	71672066	MACS_peak_1173	468.87
1	71819767	71821202	MACS_peak_1174	406.77
1	71830317	71831320	MACS_peak_1175	89.23
1	71847816	71849133	MACS_peak_1176	115.58
1	71987040	71987660	MACS_peak_1177	50.58
1	72279847	72280835	MACS_peak_1178	140.1
1	72302079	72303067	MACS_peak_1179	100.36
1	72345655	72347914	MACS_peak_1180	636.99
1	72413286	72414563	MACS_peak_1181	364.5
1	72425194	72427280	MACS_peak_1182	213.78
1	72491877	72493565	MACS_peak_1183	646.64
1	72601803	72604016	MACS_peak_1184	300.08
1	72827970	72829176	MACS_peak_1185	428.15
1	72870337	72872182	MACS_peak_1186	491.17
1	72906366	72907769	MACS_peak_1187	206.39
1	72908432	72909933	MACS_peak_1188	233.13
1	73079875	73080924	MACS_peak_1189	228.47
1	73169936	73171163	MACS_peak_1190	399.99
1	73244719	73246794	MACS_peak_1191	437.59
1	73362780	73364043	MACS_peak_1192	402.79
1	73370724	73372034	MACS_peak_1193	116.34
1	73401010	73401657	MACS_peak_1194	65.65
1	73436523	73437898	MACS_peak_1195	289.83
1	73565308	73566510	MACS_peak_1196	300.9
1	73575659	73577460	MACS_peak_1197	423.63
1	73706090	73707915	MACS_peak_1198	377.88
1	73906292	73907026	MACS_peak_1199	88.44
1	73917332	73918246	MACS_peak_1200	164.81
1	74095191	74096676	MACS_peak_1201	186.06
1	74098514	74100467	MACS_peak_1202	132.67
1	74120267	74121023	MACS_peak_1203	122.74
1	74162800	74164575	MACS_peak_1204	440.31
1	74249347	74250019	MACS_peak_1205	116.26
1	74539685	74540465	MACS_peak_1206	71.98
1	74638890	74639993	MACS_peak_1207	168.71
1	74657859	74658768	MACS_peak_1208	52.48
1	74789632	74791030	MACS_peak_1209	411.08
1	74917790	74920075	MACS_peak_1210	571.05
1	75048284	75049635	MACS_peak_1211	286.02
1	75288616	75289674	MACS_peak_1212	158.69
1	75378237	75379727	MACS_peak_1213	288.57
1	75403993	75405493	MACS_peak_1214	304.07
1	75645825	75647262	MACS_peak_1215	439.96
1	75710460	75712623	MACS_peak_1216	286.95
1	75796963	75798327	MACS_peak_1217	224.06
1	75804192	75805000	MACS_peak_1218	216.8
1	75892883	75894208	MACS_peak_1219	363.25
1	76050514	76051804	MACS_peak_1220	353.43
1	76064911	76066524	MACS_peak_1221	128.37
1	76152083	76152755	MACS_peak_1222	138.2
1	76181004	76182418	MACS_peak_1223	343.65
1	76211590	76213090	MACS_peak_1224	215.87
1	76223080	76224567	MACS_peak_1225	426.19
1	76521155	76522304	MACS_peak_1226	201.29
1	76584565	76585479	MACS_peak_1227	108.74
1	76609805	76610932	MACS_peak_1228	85.54
1	76616757	76618115	MACS_peak_1229	520.85
1	76771632	76773493	MACS_peak_1230	445.42
1	76847877	76849367	MACS_peak_1231	710.34
1	76957105	76958181	MACS_peak_1232	177.94
1	77001821	77002481	MACS_peak_1233	71.76
1	77065133	77066330	MACS_peak_1234	132.24
1	77168933	77169882	MACS_peak_1235	144.4
1	77588152	77588679	MACS_peak_1236	57.99
1	77616054	77616869	MACS_peak_1237	142.29
1	77703454	77704359	MACS_peak_1238	168.94
1	77742676	77743412	MACS_peak_1239	55.49
1	77759815	77760295	MACS_peak_1240	52.66
1	77813425	77815531	MACS_peak_1241	820.43
1	77839567	77840775	MACS_peak_1242	188.66
1	78111817	78113492	MACS_peak_1243	521.97
1	78239660	78240745	MACS_peak_1244	187.66
1	78348783	78350152	MACS_peak_1245	597
1	78379325	78380769	MACS_peak_1246	509.66
1	78404400	78405808	MACS_peak_1247	277.51
1	78539017	78540377	MACS_peak_1248	291.56
1	78654638	78655364	MACS_peak_1249	120.82
1	78655433	78656359	MACS_peak_1250	240.88
1	78724357	78725471	MACS_peak_1251	286.07
1	78762786	78764138	MACS_peak_1252	441.16
1	79004981	79005605	MACS_peak_1253	64.13
1	79005665	79006585	MACS_peak_1254	50.01
1	79116898	79118324	MACS_peak_1255	539.71
1	79336133	79336920	MACS_peak_1256	106.54
1	79425771	79427087	MACS_peak_1257	421.58
1	79453789	79454245	MACS_peak_1258	62.08
1	79507693	79508653	MACS_peak_1259	59.38
1	79664218	79665526	MACS_peak_1260	206.02
1	79829681	79830972	MACS_peak_1261	103.9
1	79903772	79905541	MACS_peak_1262	240.19
1	79984117	79986797	MACS_peak_1263	616.35
1	80082395	80083145	MACS_peak_1264	87.63
1	80089396	80090655	MACS_peak_1265	310.75
1	80180124	80181237	MACS_peak_1266	309.28
1	80257952	80259239	MACS_peak_1267	487.84
1	80559081	80560326	MACS_peak_1268	226.41
1	80600841	80601438	MACS_peak_1269	116.18
1	80665007	80665693	MACS_peak_1270	95.78
1	80739773	80740465	MACS_peak_1271	72.37
1	80765406	80766563	MACS_peak_1272	276.87
1	80850524	80852072	MACS_peak_1273	73.07
1	80944584	80946960	MACS_peak_1274	443.43
1	80970193	80970712	MACS_peak_1275	60.07
1	80975261	80976325	MACS_peak_1276	155.89
1	81074181	81075863	MACS_peak_1277	442.87
1	81117270	81118639	MACS_peak_1278	433.47
1	81319831	81321083	MACS_peak_1279	290.19
1	81335744	81337274	MACS_peak_1280	371.8
1	81360455	81362220	MACS_peak_1281	358.88
1	81457972	81459212	MACS_peak_1282	187.16
1	81615344	81616946	MACS_peak_1283	197.92
1	81674872	81676817	MACS_peak_1284	472.49
1	81794807	81795783	MACS_peak_1285	59.16
1	81799486	81801059	MACS_peak_1286	303.49
1	81806091	81807962	MACS_peak_1287	397.4
1	82098371	82099815	MACS_peak_1288	77.14
1	82101000	82103029	MACS_peak_1289	542.35
1	82234316	82235830	MACS_peak_1290	455.16
1	82276350	82277965	MACS_peak_1291	107.76
1	82381812	82382973	MACS_peak_1292	61.54
1	82574366	82576183	MACS_peak_1293	509.07
1	82710861	82712316	MACS_peak_1294	134.47
1	82828591	82829509	MACS_peak_1295	51.04
1	82829847	82831070	MACS_peak_1296	63.99
1	82925033	82925940	MACS_peak_1297	111.98
1	83036578	83037791	MACS_peak_1298	408.73
1	83055885	83056672	MACS_peak_1299	66.12
1	83058347	83059428	MACS_peak_1300	121.8
1	83119809	83120480	MACS_peak_1301	82.52
1	83167168	83167867	MACS_peak_1302	67.46
1	83198427	83200958	MACS_peak_1303	268.05
1	83226919	83228131	MACS_peak_1304	115.04
1	83263978	83265596	MACS_peak_1305	252.65
1	83410678	83411985	MACS_peak_1306	224.92
1	83500515	83502129	MACS_peak_1307	233.41
1	83646865	83648122	MACS_peak_1308	348.97
1	83791396	83793065	MACS_peak_1309	355.02
1	83804759	83805653	MACS_peak_1310	143.89
1	83823213	83824577	MACS_peak_1311	185.07
1	84026094	84027086	MACS_peak_1312	272.38
1	84035446	84036939	MACS_peak_1313	400.2
1	84138016	84140033	MACS_peak_1314	425.09
1	84157554	84158267	MACS_peak_1315	111.7
1	84158380	84159539	MACS_peak_1316	166.38
1	84224653	84226108	MACS_peak_1317	527.6
1	84231005	84232638	MACS_peak_1318	427.38
1	84333241	84334204	MACS_peak_1319	101.83
1	84358651	84360199	MACS_peak_1320	332.93
1	84447814	84448942	MACS_peak_1321	278.3
1	84454376	84455615	MACS_peak_1322	118
1	84584480	84587311	MACS_peak_1323	356.29
1	84665013	84665702	MACS_peak_1324	67.62
1	84666074	84666478	MACS_peak_1325	58.27
1	84712835	84714161	MACS_peak_1326	307.18
1	84850334	84851582	MACS_peak_1327	270.05
1	84947699	84948407	MACS_peak_1328	113.01
1	85067829	85069844	MACS_peak_1329	152.61
1	85098005	85099344	MACS_peak_1330	289.26
1	85172401	85172879	MACS_peak_1331	58.3
1	85173430	85174388	MACS_peak_1332	90.83
1	85320861	85321997	MACS_peak_1333	96.64
1	85471034	85472468	MACS_peak_1334	359.06
1	85505728	85507126	MACS_peak_1335	426
1	85559758	85561126	MACS_peak_1336	410.53
1	85649456	85650720	MACS_peak_1337	343.84
1	85774724	85776204	MACS_peak_1338	408.54
1	85781681	85783226	MACS_peak_1339	345.48
1	85838528	85839992	MACS_peak_1340	377.21
1	85846739	85848259	MACS_peak_1341	270.37
1	86005612	86007145	MACS_peak_1342	309.29
1	86062744	86065026	MACS_peak_1343	340.4
1	86129696	86131244	MACS_peak_1344	332.63
1	86136610	86137059	MACS_peak_1345	58.26
1	86153064	86154155	MACS_peak_1346	135.98
1	86156914	86158305	MACS_peak_1347	266.3
1	86239888	86240818	MACS_peak_1348	120.91
1	86257578	86258652	MACS_peak_1349	173.26
1	86264900	86267253	MACS_peak_1350	374.03
1	86326598	86328509	MACS_peak_1351	655.51
1	86352004	86353816	MACS_peak_1352	597.37
1	86480218	86481312	MACS_peak_1353	180.06
1	86529510	86530561	MACS_peak_1354	166.48
1	86639997	86641361	MACS_peak_1355	325.91
1	86734016	86736268	MACS_peak_1356	657.38
1	86770420	86771446	MACS_peak_1357	206.7
1	86890494	86891929	MACS_peak_1358	241.14
1	87079900	87080854	MACS_peak_1359	121
1	87175480	87176721	MACS_peak_1360	297.79
1	87191232	87192621	MACS_peak_1361	351.25
1	87255145	87256177	MACS_peak_1362	281.6
1	87446697	87447271	MACS_peak_1363	60.74
1	87487150	87488166	MACS_peak_1364	211.07
1	87531753	87532878	MACS_peak_1365	234.68
1	87560398	87561305	MACS_peak_1366	103.14
1	87588954	87589628	MACS_peak_1367	54.21
1	87590825	87591793	MACS_peak_1368	113.57
1	87718734	87719377	MACS_peak_1369	148.46
1	87837053	87839517	MACS_peak_1370	523.15
1	88014949	88017047	MACS_peak_1371	488.46
1	88032065	88033164	MACS_peak_1372	274.68
1	88196974	88197938	MACS_peak_1373	100.27
1	88272737	88274094	MACS_peak_1374	287.68
1	88440313	88441880	MACS_peak_1375	369.75
1	88467337	88468356	MACS_peak_1376	168.23
1	88468386	88468920	MACS_peak_1377	66.61
1	88693026	88694370	MACS_peak_1378	559.76
1	88801922	88803268	MACS_peak_1379	436.88
1	89004306	89005326	MACS_peak_1380	139.97
1	89259856	89261026	MACS_peak_1381	122.66
1	89355428	89356616	MACS_peak_1382	233.57
1	89587258	89588921	MACS_peak_1383	248.73
1	89862436	89863920	MACS_peak_1384	317.09
1	89929620	89931247	MACS_peak_1385	437.94
1	89947298	89948763	MACS_peak_1386	418.14
1	90086925	90088077	MACS_peak_1387	142.59
1	90316158	90318913	MACS_peak_1388	548.73
1	90430411	90431516	MACS_peak_1389	185.85
1	90444247	90446451	MACS_peak_1390	283.28
1	90494683	90495891	MACS_peak_1391	210.36
1	90651537	90652509	MACS_peak_1392	128.78
1	90696572	90697625	MACS_peak_1393	302.07
1	90868954	90869744	MACS_peak_1394	117.24
1	90932808	90934225	MACS_peak_1395	234.11
1	90963052	90964819	MACS_peak_1396	211.66
1	90966766	90968077	MACS_peak_1397	158.53
1	91069841	91070201	MACS_peak_1398	53.03
1	91135423	91136872	MACS_peak_1399	240.49
1	91143252	91144102	MACS_peak_1400	88.25
1	91144531	91145291	MACS_peak_1401	86.9
1	91251990	91253313	MACS_peak_1402	224.41
1	91421361	91422964	MACS_peak_1403	609.41
1	91624800	91626621	MACS_peak_1404	336.2
1	91990301	91991828	MACS_peak_1405	209.93
1	92216854	92218879	MACS_peak_1406	203.92
1	92222447	92224452	MACS_peak_1407	206.9
1	92231557	92232937	MACS_peak_1408	398.22
1	92259318	92259962	MACS_peak_1409	102.19
1	92327729	92328629	MACS_peak_1410	133.33
1	92552402	92553874	MACS_peak_1411	359.82
1	92733633	92735453	MACS_peak_1412	308.59
1	92897194	92898016	MACS_peak_1413	62.91
1	93195067	93195968	MACS_peak_1414	113.17
1	93607095	93607743	MACS_peak_1415	57.33
1	93607866	93608485	MACS_peak_1416	66.17
1	93727378	93729183	MACS_peak_1417	437.04
1	93744195	93745755	MACS_peak_1418	278.48
1	93797656	93798478	MACS_peak_1419	175.72
1	94335941	94337118	MACS_peak_1420	267.03
1	94344405	94345687	MACS_peak_1421	117.12
1	94479781	94480611	MACS_peak_1422	69.82
1	94562521	94564362	MACS_peak_1423	449.65
1	94574562	94575543	MACS_peak_1424	116.41
1	94651383	94653404	MACS_peak_1425	211.75
1	94940699	94943366	MACS_peak_1426	342.16
1	95012143	95013339	MACS_peak_1427	108.64
1	95219848	95221909	MACS_peak_1428	365.59
1	95374577	95375738	MACS_peak_1429	325.61
1	95420997	95421846	MACS_peak_1430	76.56
1	95641786	95643642	MACS_peak_1431	368.89
1	95770217	95771466	MACS_peak_1432	398.26
1	95891812	95892832	MACS_peak_1433	82.58
1	95899230	95900229	MACS_peak_1434	125.77
1	96083740	96085224	MACS_peak_1435	54.39
1	96138245	96139117	MACS_peak_1436	158
1	96293490	96294991	MACS_peak_1437	144.4
1	96409738	96410960	MACS_peak_1438	99.12
1	96573150	96575267	MACS_peak_1439	553.47
1	96664194	96665422	MACS_peak_1440	338.6
1	96701238	96702993	MACS_peak_1441	488.68
1	96902037	96903311	MACS_peak_1442	192.46
1	96904378	96905713	MACS_peak_1443	77.22
1	97097029	97098398	MACS_peak_1444	320.78
1	97104146	97106047	MACS_peak_1445	436.5
1	97115415	97116469	MACS_peak_1446	108.53
1	97209382	97211070	MACS_peak_1447	423.87
1	97311394	97313021	MACS_peak_1448	685.46
1	97322374	97324366	MACS_peak_1449	510.06
1	97331453	97332859	MACS_peak_1450	166.62
1	97336816	97337735	MACS_peak_1451	61.21
1	97368908	97369532	MACS_peak_1452	51.79
1	97416497	97419500	MACS_peak_1453	574.76
1	97704960	97706296	MACS_peak_1454	208.19
1	97719054	97720361	MACS_peak_1455	280.98
1	97771142	97772486	MACS_peak_1456	355.74
1	97778660	97780268	MACS_peak_1457	344.71
1	97887475	97889002	MACS_peak_1458	368.49
1	98330978	98332973	MACS_peak_1459	297.91
1	98381707	98382790	MACS_peak_1460	200.83
1	98391528	98392328	MACS_peak_1461	125.35
1	98488244	98488677	MACS_peak_1462	54.23
1	98533390	98533691	MACS_peak_1463	61.02
1	98579936	98580595	MACS_peak_1464	223.62
1	98598122	98599667	MACS_peak_1465	426.65
1	98960781	98963135	MACS_peak_1466	194.66
1	98966537	98967929	MACS_peak_1467	148.58
1	99117342	99118839	MACS_peak_1468	355.93
1	99314534	99315896	MACS_peak_1469	236.64
1	99420922	99422726	MACS_peak_1470	688.86
1	99770738	99771751	MACS_peak_1471	169.42
1	99778763	99779935	MACS_peak_1472	151.67
1	99939434	99941379	MACS_peak_1473	344.71
1	99945221	99946898	MACS_peak_1474	259.47
1	100085599	100086717	MACS_peak_1475	76.57
1	100387150	100387999	MACS_peak_1476	128.86
1	100454379	100455365	MACS_peak_1477	99.49
1	100613781	100615456	MACS_peak_1478	435.37
1	100650063	100652887	MACS_peak_1479	574.68
1	100750330	100751560	MACS_peak_1480	201.1
1	100835853	100837379	MACS_peak_1481	572.32
1	101087324	101089977	MACS_peak_1482	635.52
1	101177021	101178374	MACS_peak_1483	316.4
1	101302999	101303769	MACS_peak_1484	71.74
1	101375032	101376017	MACS_peak_1485	130.63
1	101466187	101467850	MACS_peak_1486	433.47
1	101885977	101886872	MACS_peak_1487	90.93
1	101897889	101899512	MACS_peak_1488	397.95
1	102062226	102063736	MACS_peak_1489	555.74
1	102215475	102216903	MACS_peak_1490	527.09
1	102259110	102260093	MACS_peak_1491	120.54
1	102359592	102360944	MACS_peak_1492	119
1	102709637	102711102	MACS_peak_1493	391.99
1	102773287	102774557	MACS_peak_1494	223.54
1	102833853	102834973	MACS_peak_1495	150.12
1	102949209	102950172	MACS_peak_1496	117.34
1	102958655	102959401	MACS_peak_1497	87.45
1	103284015	103286188	MACS_peak_1498	183.38
1	103634423	103635657	MACS_peak_1499	394.09
1	103675111	103676115	MACS_peak_1500	203.79
1	103900507	103901406	MACS_peak_1501	92.71
1	103910099	103911699	MACS_peak_1502	383.38
1	103917779	103918949	MACS_peak_1503	261.94
1	104118813	104120875	MACS_peak_1504	477.86
1	104172142	104173959	MACS_peak_1505	427.13
1	104416344	104418329	MACS_peak_1506	299.74
1	104672522	104674347	MACS_peak_1507	383.91
1	104763743	104764454	MACS_peak_1508	94.62
1	104849000	104851407	MACS_peak_1509	411.5
1	104986751	104987652	MACS_peak_1510	151.43
1	105040253	105041507	MACS_peak_1511	242.88
1	105181929	105183630	MACS_peak_1512	291.2
1	105496051	105496792	MACS_peak_1513	55.2
1	105497362	105498179	MACS_peak_1514	56.26
1	105509889	105510355	MACS_peak_1515	50.5
1	105528864	105530177	MACS_peak_1516	358.13
1	105552809	105554797	MACS_peak_1517	504.82
1	105700794	105701807	MACS_peak_1518	53.67
1	105866623	105868184	MACS_peak_1519	348.18
1	106180501	106182168	MACS_peak_1520	617.87
1	106375791	106377127	MACS_peak_1521	258.75
1	106381877	106383503	MACS_peak_1522	602.18
1	107042657	107043842	MACS_peak_1523	229.06
1	107095184	107096458	MACS_peak_1524	252.58
1	107181974	107183048	MACS_peak_1525	83.7
1	107204282	107205766	MACS_peak_1526	398.39
1	107332867	107333800	MACS_peak_1527	66.2
1	107337856	107339308	MACS_peak_1528	296.3
1	107654436	107655762	MACS_peak_1529	271.02
1	107684891	107686507	MACS_peak_1530	411.51
1	107763191	107764680	MACS_peak_1531	68.08
1	107764734	107766382	MACS_peak_1532	261.96
1	107865548	107867520	MACS_peak_1533	347.9
1	108003725	108005019	MACS_peak_1534	224.93
1	108195831	108197914	MACS_peak_1535	415.93
1	108207921	108208736	MACS_peak_1536	91.51
1	108286028	108289086	MACS_peak_1537	458.36
1	108426012	108427834	MACS_peak_1538	367.37
1	108483507	108484151	MACS_peak_1539	60.06
1	108577862	108578935	MACS_peak_1540	194.66
1	108591451	108592771	MACS_peak_1541	114.51
1	108609913	108611049	MACS_peak_1542	135.73
1	108618583	108619893	MACS_peak_1543	377.3
1	108665003	108666313	MACS_peak_1544	245.4
1	108714302	108716004	MACS_peak_1545	332.27
1	108725398	108726718	MACS_peak_1546	369.58
1	108992158	108992810	MACS_peak_1547	164.47
1	109045714	109047521	MACS_peak_1548	423.05
1	109161952	109163413	MACS_peak_1549	543.41
1	109224148	109225277	MACS_peak_1550	319.7
1	109290026	109291051	MACS_peak_1551	278.98
1	109412507	109413798	MACS_peak_1552	309.86
1	109419194	109421157	MACS_peak_1553	384.34
1	109471279	109473393	MACS_peak_1554	383.33
1	109550323	109551748	MACS_peak_1555	141.61
1	109615279	109616679	MACS_peak_1556	343.12
1	109625252	109625959	MACS_peak_1557	82.27
1	109742458	109744664	MACS_peak_1558	234.66
1	109844265	109846064	MACS_peak_1559	415.71
1	109869477	109870152	MACS_peak_1560	55.22
1	109894604	109895736	MACS_peak_1561	186.07
1	109910627	109911781	MACS_peak_1562	141.63
1	110006636	110008254	MACS_peak_1563	406.91
1	110012438	110014102	MACS_peak_1564	331.23
1	110215950	110216784	MACS_peak_1565	94.98
1	110297151	110299395	MACS_peak_1566	378.45
1	110346833	110348158	MACS_peak_1567	187.45
1	110387696	110389452	MACS_peak_1568	599.15
1	110508371	110509710	MACS_peak_1569	100.15
1	110785856	110787006	MACS_peak_1570	119.18
1	110825590	110826401	MACS_peak_1571	114.79
1	110844882	110845696	MACS_peak_1572	112.24
1	111080721	111082789	MACS_peak_1573	350.32
1	111138304	111138683	MACS_peak_1574	50.69
1	111872596	111873647	MACS_peak_1575	446.79
1	112126199	112128068	MACS_peak_1576	690.26
1	112585165	112586297	MACS_peak_1577	291.19
1	112915991	112916872	MACS_peak_1578	169.03
1	113121627	113122911	MACS_peak_1579	485.99
1	113398802	113400320	MACS_peak_1580	190.06
1	113434261	113435959	MACS_peak_1581	233.45
1	113477205	113477980	MACS_peak_1582	54.36
1	113696546	113698133	MACS_peak_1583	281.68
1	113764392	113766163	MACS_peak_1584	125.31
1	113771176	113772978	MACS_peak_1585	634.64
1	114073037	114074361	MACS_peak_1586	273.33
1	114513322	114514330	MACS_peak_1587	74.59
1	114810782	114811894	MACS_peak_1588	181.94
1	114871247	114872882	MACS_peak_1589	245.67
1	114929652	114930568	MACS_peak_1590	70.52
1	115181667	115183809	MACS_peak_1591	191.8
1	115217326	115218466	MACS_peak_1592	320.54
1	115459966	115461451	MACS_peak_1593	321.47
1	115501580	115502553	MACS_peak_1594	154.31
1	115720313	115721717	MACS_peak_1595	361.38
1	115769647	115771255	MACS_peak_1596	319.8
1	116002684	116004125	MACS_peak_1597	388.9
1	116019436	116021138	MACS_peak_1598	528.97
1	116071236	116072445	MACS_peak_1599	319.47
1	116499453	116500616	MACS_peak_1600	104.16
1	116507117	116507814	MACS_peak_1601	117.22
1	116527917	116529052	MACS_peak_1602	119.05
1	116796873	116797760	MACS_peak_1603	123.22
1	116907019	116907937	MACS_peak_1604	176.78
1	117002135	117003562	MACS_peak_1605	413.56
1	117149198	117150164	MACS_peak_1606	115.53
1	117216445	117217284	MACS_peak_1607	76.87
1	117388251	117388922	MACS_peak_1608	69.55
1	117570468	117571238	MACS_peak_1609	171.86
1	117619884	117621506	MACS_peak_1610	321.18
1	117726793	117728286	MACS_peak_1611	212.3
1	117831758	117833234	MACS_peak_1612	316.21
1	117873169	117874281	MACS_peak_1613	202.3
1	118284735	118285718	MACS_peak_1614	339.86
1	118465526	118466507	MACS_peak_1615	87.9
1	118498358	118499652	MACS_peak_1616	367.76
1	118876982	118878054	MACS_peak_1617	93.07
1	118878226	118879294	MACS_peak_1618	252.39
1	119170407	119171556	MACS_peak_1619	270.15
1	119353759	119354481	MACS_peak_1620	108.19
1	119493004	119493541	MACS_peak_1621	51.78
1	119792506	119793389	MACS_peak_1622	115.57
1	119835219	119836667	MACS_peak_1623	422.76
1	119945751	119947246	MACS_peak_1624	218.6
1	120041869	120043001	MACS_peak_1625	84.12
1	120051509	120052925	MACS_peak_1626	323.58
1	120059505	120060981	MACS_peak_1627	341.85
1	120511929	120512857	MACS_peak_1628	164.1
1	120604559	120606077	MACS_peak_1629	374.4
1	120673687	120674362	MACS_peak_1630	55.22
1	120740424	120742029	MACS_peak_1631	336.05
1	120786858	120788314	MACS_peak_1632	394.71
1	121117186	121117946	MACS_peak_1633	90.62
1	121172968	121173675	MACS_peak_1634	97.45
1	121211579	121212511	MACS_peak_1635	63.01
1	121352499	121354142	MACS_peak_1636	369.38
1	121820877	121821589	MACS_peak_1637	71.12
1	121867154	121868277	MACS_peak_1638	179.69
1	121924742	121925859	MACS_peak_1639	187.02
1	121980370	121981588	MACS_peak_1640	342.45
1	122201723	122203084	MACS_peak_1641	182.13
1	122211532	122213039	MACS_peak_1642	206.32
1	122354493	122355365	MACS_peak_1643	131.83
1	122591085	122592001	MACS_peak_1644	98.65
1	123276562	123277581	MACS_peak_1645	134.66
1	123358968	123359573	MACS_peak_1646	53.27
1	123466883	123468134	MACS_peak_1647	268.6
1	123545259	123546830	MACS_peak_1648	405.63
1	123653935	123655513	MACS_peak_1649	282.16
1	123707776	123709440	MACS_peak_1650	137.08
1	124404540	124405968	MACS_peak_1651	151.99
1	124672501	124673880	MACS_peak_1652	337.41
1	124859603	124861209	MACS_peak_1653	453.09
1	124933245	124934698	MACS_peak_1654	478.06
1	125176346	125177770	MACS_peak_1655	457.86
1	125229712	125231225	MACS_peak_1656	446.1
1	125238815	125240324	MACS_peak_1657	524.69
1	125358286	125359652	MACS_peak_1658	315.04
1	125677300	125678673	MACS_peak_1659	595.17
1	125838244	125839154	MACS_peak_1660	116.54
1	126092989	126094134	MACS_peak_1661	124.17
1	126275493	126276894	MACS_peak_1662	526
1	126666125	126667231	MACS_peak_1663	175.82
1	126673179	126673593	MACS_peak_1664	53.38
1	126727954	126728898	MACS_peak_1665	195.47
1	126764009	126764804	MACS_peak_1666	87.65
1	126797225	126798697	MACS_peak_1667	250.87
1	126990564	126991580	MACS_peak_1668	112.65
1	127226630	127228049	MACS_peak_1669	126.01
1	127273947	127274402	MACS_peak_1670	51.71
1	127359451	127360373	MACS_peak_1671	113.71
1	127365821	127366932	MACS_peak_1672	198.15
1	127555538	127557117	MACS_peak_1673	422.18
1	127801698	127802659	MACS_peak_1674	220.98
1	127966631	127968111	MACS_peak_1675	269.47
1	128264936	128265796	MACS_peak_1676	144.41
1	128511455	128512278	MACS_peak_1677	81.51
1	128761347	128762046	MACS_peak_1678	73.09
1	128775114	128776130	MACS_peak_1679	164.12
1	128961439	128962740	MACS_peak_1680	216.59
1	129273601	129274988	MACS_peak_1681	583.4
1	129305398	129306320	MACS_peak_1682	167.06
1	129773732	129774958	MACS_peak_1683	143.1
1	129780477	129781820	MACS_peak_1684	265.75
1	129828239	129830029	MACS_peak_1685	501.94
1	129841542	129842760	MACS_peak_1686	402.06
1	130286580	130287381	MACS_peak_1687	155.87
1	130366011	130367219	MACS_peak_1688	279.99
1	130593496	130594402	MACS_peak_1689	65.54
1	130774955	130776439	MACS_peak_1690	361.73
1	130953982	130955381	MACS_peak_1691	420.17
1	131052863	131054125	MACS_peak_1692	182.27
1	131300008	131301112	MACS_peak_1693	493.79
1	131513684	131514542	MACS_peak_1694	208.63
1	131955026	131956261	MACS_peak_1695	189.36
1	131989886	131990577	MACS_peak_1696	57.08
1	131996634	131997304	MACS_peak_1697	63.3
1	133629747	133630989	MACS_peak_1698	258.55
1	133713518	133714925	MACS_peak_1699	280.69
1	133721320	133722632	MACS_peak_1700	264.86
1	134507714	134508231	MACS_peak_1701	55.19
1	134521571	134522749	MACS_peak_1702	102.44
1	134995212	134995738	MACS_peak_1703	53.94
1	135244394	135245717	MACS_peak_1704	287.83
1	135668110	135669208	MACS_peak_1705	169.38
1	136153743	136154701	MACS_peak_1706	85.48
1	136547122	136548034	MACS_peak_1707	295.94
1	136562396	136564226	MACS_peak_1708	412.08
1	136610274	136611567	MACS_peak_1709	301.86
1	136849292	136849772	MACS_peak_1710	59.24
1	137255319	137256156	MACS_peak_1711	90.78
1	137259718	137260464	MACS_peak_1712	80.72
1	137652277	137653330	MACS_peak_1713	191.38
1	137725210	137726161	MACS_peak_1714	81.87
1	137947382	137948570	MACS_peak_1715	118.33
1	138435548	138436358	MACS_peak_1716	80.48
1	138703005	138704144	MACS_peak_1717	280.4
1	138728348	138729856	MACS_peak_1718	368.21
1	139003519	139005188	MACS_peak_1719	694.51
1	139556919	139557764	MACS_peak_1720	103.41
1	139602474	139603604	MACS_peak_1721	204.99
1	139655575	139657082	MACS_peak_1722	445.46
1	140038403	140038858	MACS_peak_1723	62.21
1	140136743	140137789	MACS_peak_1724	310.42
1	140235371	140236388	MACS_peak_1725	123.12
1	140364388	140365711	MACS_peak_1726	250.26
1	140607279	140608331	MACS_peak_1727	178.51
1	140614563	140615564	MACS_peak_1728	189.32
1	140679051	140680284	MACS_peak_1729	230.15
1	140849573	140851487	MACS_peak_1730	456.26
1	140872244	140873579	MACS_peak_1731	267.26
1	140885082	140886764	MACS_peak_1732	422.07
1	141151620	141153637	MACS_peak_1733	290.29
1	141416790	141417513	MACS_peak_1734	80.88
1	141511596	141513147	MACS_peak_1735	434.94
1	141705343	141709592	MACS_peak_1736	488.24
1	141837846	141839318	MACS_peak_1737	305.49
1	142031090	142032306	MACS_peak_1738	104.9
1	142193698	142194886	MACS_peak_1739	215.92
1	142272280	142273702	MACS_peak_1740	419.42
1	142443959	142444503	MACS_peak_1741	51.9
1	142486776	142488098	MACS_peak_1742	156.97
1	142964634	142965781	MACS_peak_1743	223.52
1	143133695	143134501	MACS_peak_1744	81.37
1	143228897	143230564	MACS_peak_1745	123.46
1	143231675	143232795	MACS_peak_1746	138.61
1	143283532	143285100	MACS_peak_1747	277.2
1	143321245	143322971	MACS_peak_1748	198.72
1	143509748	143511209	MACS_peak_1749	504.17
1	143571262	143573170	MACS_peak_1750	445.18
1	143691079	143692497	MACS_peak_1751	180.29
1	143749817	143752103	MACS_peak_1752	257.62
1	143970995	143974652	MACS_peak_1753	331.33
1	144155234	144156718	MACS_peak_1754	612.84
1	144833322	144834421	MACS_peak_1755	373.88
1	144966535	144967988	MACS_peak_1756	354.66
1	145543647	145544467	MACS_peak_1757	59.1
1	145679604	145680996	MACS_peak_1758	313.17
1	145696829	145697890	MACS_peak_1759	154.5
1	145730035	145730997	MACS_peak_1760	78.27
1	145780430	145780953	MACS_peak_1761	51.82
1	145820190	145821580	MACS_peak_1762	322.49
1	145988228	145989714	MACS_peak_1763	302.13
1	146078969	146080395	MACS_peak_1764	287.16
1	146149220	146150191	MACS_peak_1765	134.3
1	146389562	146391232	MACS_peak_1766	338.38
1	146472846	146473737	MACS_peak_1767	84.12
1	146561597	146562561	MACS_peak_1768	169.47
1	146631752	146633056	MACS_peak_1769	281.13
1	146741608	146742483	MACS_peak_1770	72.51
1	146771816	146772232	MACS_peak_1771	51.51
1	146867911	146869566	MACS_peak_1772	322.22
1	146875609	146876749	MACS_peak_1773	268.01
1	147222366	147223764	MACS_peak_1774	444.96
1	147282994	147284388	MACS_peak_1775	398.91
1	147514639	147516246	MACS_peak_1776	462.74
1	147639865	147641814	MACS_peak_1777	427.9
1	147719401	147720581	MACS_peak_1778	260.61
1	147739617	147740808	MACS_peak_1779	241.89
1	148161781	148163533	MACS_peak_1780	210.53
1	148187491	148188133	MACS_peak_1781	74.14
1	148200886	148201719	MACS_peak_1782	165.77
1	148265519	148266745	MACS_peak_1783	216.44
1	148408975	148410016	MACS_peak_1784	152.32
1	148424594	148426166	MACS_peak_1785	535.9
1	148634011	148635693	MACS_peak_1786	455.22
1	148779130	148780688	MACS_peak_1787	542.1
1	148805761	148807847	MACS_peak_1788	581.03
1	148831964	148835090	MACS_peak_1789	518.75
1	148977639	148978795	MACS_peak_1790	225.87
1	149188620	149189760	MACS_peak_1791	363.49
1	149357587	149359502	MACS_peak_1792	621.63
1	149432411	149433508	MACS_peak_1793	315.68
1	149450437	149451354	MACS_peak_1794	178.96
1	149517430	149518348	MACS_peak_1795	190.7
1	149518565	149519371	MACS_peak_1796	84.91
1	149604927	149606811	MACS_peak_1797	327.69
1	149687908	149689118	MACS_peak_1798	255.61
1	149800251	149801338	MACS_peak_1799	134.08
1	150129047	150131121	MACS_peak_1800	536.65
1	150212487	150213900	MACS_peak_1801	168.47
1	150215922	150217299	MACS_peak_1802	251.98
1	150287341	150288693	MACS_peak_1803	445.83
1	150363081	150364589	MACS_peak_1804	143.23
1	150416656	150417690	MACS_peak_1805	140.15
1	150431138	150432457	MACS_peak_1806	149.62
1	150483081	150484528	MACS_peak_1807	266.58
1	150590577	150591610	MACS_peak_1808	107.83
1	150696176	150696897	MACS_peak_1809	69.76
1	150777400	150778229	MACS_peak_1810	59.84
1	151028515	151030095	MACS_peak_1811	333.04
1	151228995	151230367	MACS_peak_1812	378.89
1	151302052	151303229	MACS_peak_1813	64.66
1	151319044	151320162	MACS_peak_1814	139.98
1	151463976	151465295	MACS_peak_1815	308.43
1	151792836	151793725	MACS_peak_1816	88.42
1	151874234	151875884	MACS_peak_1817	604.3
1	151886900	151888175	MACS_peak_1818	146.92
1	151907629	151908533	MACS_peak_1819	108.66
1	152031888	152033117	MACS_peak_1820	504.33
1	152404262	152405658	MACS_peak_1821	190.1
1	152409164	152410305	MACS_peak_1822	213.59
1	152629221	152630772	MACS_peak_1823	311.42
1	152668501	152669370	MACS_peak_1824	83.89
1	152817414	152818972	MACS_peak_1825	179.97
1	152852453	152853912	MACS_peak_1826	348.23
1	152991787	152992954	MACS_peak_1827	357.44
1	153223640	153225168	MACS_peak_1828	450.2
1	153293667	153294397	MACS_peak_1829	71.23
1	153356982	153358360	MACS_peak_1830	417.63
1	153431000	153432075	MACS_peak_1831	209.38
1	153483455	153484782	MACS_peak_1832	428.73
1	153654968	153656011	MACS_peak_1833	254.56
1	153742555	153744001	MACS_peak_1834	380.24
1	153748626	153749584	MACS_peak_1835	159.8
1	154091445	154092777	MACS_peak_1836	344.85
1	154400219	154401461	MACS_peak_1837	175.18
1	154484165	154485446	MACS_peak_1838	344.52
1	154762188	154763461	MACS_peak_1839	415.12
1	155055158	155056132	MACS_peak_1840	108.89
1	155429857	155430895	MACS_peak_1841	150.26
1	155480114	155481658	MACS_peak_1842	351.18
1	155566061	155567300	MACS_peak_1843	248.73
1	155570868	155571684	MACS_peak_1844	197.37
1	155959173	155960830	MACS_peak_1845	444.35
1	156208832	156209749	MACS_peak_1846	91.39
1	156420260	156422021	MACS_peak_1847	544.38
1	156541306	156542110	MACS_peak_1848	185.38
1	156605122	156606281	MACS_peak_1849	142.28
1	156674806	156675977	MACS_peak_1850	290.45
1	156692332	156693153	MACS_peak_1851	66.09
1	156787452	156788385	MACS_peak_1852	100.78
1	156876600	156877324	MACS_peak_1853	52.54
1	157124318	157125474	MACS_peak_1854	282.01
1	157203701	157204231	MACS_peak_1855	56.84
1	157231067	157232461	MACS_peak_1856	182.47
1	157260942	157261859	MACS_peak_1857	94.84
1	157496892	157497760	MACS_peak_1858	236.46
1	157565362	157567484	MACS_peak_1859	545.57
1	157900671	157901180	MACS_peak_1860	50.5
1	157946802	157947516	MACS_peak_1861	123.22
1	158031558	158032694	MACS_peak_1862	284.28
1	158213806	158215213	MACS_peak_1863	229
1	158281490	158282301	MACS_peak_1864	168.54
1	158390515	158392766	MACS_peak_1865	456.98
1	158436264	158438621	MACS_peak_1866	374.34
1	158445252	158446543	MACS_peak_1867	369.25
1	158640740	158641948	MACS_peak_1868	291.75
1	158665507	158665948	MACS_peak_1869	50.34
1	158762956	158764246	MACS_peak_1870	296.42
1	158943336	158944554	MACS_peak_1871	178.6
1	158954913	158956248	MACS_peak_1872	254.06
1	159018155	159019495	MACS_peak_1873	324.02
1	159023163	159024610	MACS_peak_1874	133.49
1	159028781	159030117	MACS_peak_1875	420.99
1	159065877	159067608	MACS_peak_1876	255.63
1	159112297	159113797	MACS_peak_1877	468.86
1	159139036	159139685	MACS_peak_1878	106.54
1	159223109	159224548	MACS_peak_1879	159.57
1	159291438	159293007	MACS_peak_1880	250.04
1	159580664	159582435	MACS_peak_1881	334.96
1	159716125	159717275	MACS_peak_1882	490.48
1	159737657	159739064	MACS_peak_1883	338.06
1	159877696	159879258	MACS_peak_1884	520.73
1	159888957	159889799	MACS_peak_1885	72
1	160032834	160033878	MACS_peak_1886	167.77
1	160091433	160092850	MACS_peak_1887	295.71
1	160182316	160182733	MACS_peak_1888	50.73
1	160337117	160338212	MACS_peak_1889	160.33
1	160595944	160597490	MACS_peak_1890	92.48
1	160773839	160774991	MACS_peak_1891	172.03
1	161356563	161357017	MACS_peak_1892	62.33
1	161464625	161465255	MACS_peak_1893	84.3
1	161548191	161549078	MACS_peak_1894	182.16
1	161993146	161993833	MACS_peak_1895	69.61
1	162133577	162134716	MACS_peak_1896	102.11
1	162231711	162233683	MACS_peak_1897	419.57
1	162239240	162240893	MACS_peak_1898	351.73
1	162455687	162457091	MACS_peak_1899	177.36
1	162767511	162769211	MACS_peak_1900	381.18
1	162877688	162879133	MACS_peak_1901	96.17
1	162913419	162914480	MACS_peak_1902	198.42
1	162958751	162960619	MACS_peak_1903	426.58
1	163076441	163077478	MACS_peak_1904	154.37
1	163155167	163156087	MACS_peak_1905	61.1
1	163161259	163162529	MACS_peak_1906	246.66
1	163239266	163240322	MACS_peak_1907	103.54
1	163425400	163426402	MACS_peak_1908	188.76
1	163442930	163444367	MACS_peak_1909	159.46
1	163444416	163445756	MACS_peak_1910	157.98
1	163638129	163639343	MACS_peak_1911	156.46
1	163639644	163640605	MACS_peak_1912	55.77
1	163696447	163697172	MACS_peak_1913	82.89
1	163791645	163792227	MACS_peak_1914	63.03
1	163874943	163876720	MACS_peak_1915	512.82
1	163958949	163959828	MACS_peak_1916	179.15
1	164016551	164018093	MACS_peak_1917	432.9
1	164035436	164036935	MACS_peak_1918	112.13
1	164041159	164042542	MACS_peak_1919	338.59
1	164073043	164074727	MACS_peak_1920	119.43
1	164150444	164151517	MACS_peak_1921	125.4
1	164196850	164199087	MACS_peak_1922	570.16
1	164351795	164352557	MACS_peak_1923	74.25
1	164427097	164427968	MACS_peak_1924	129.89
1	164654633	164655249	MACS_peak_1925	68.69
1	164911953	164913220	MACS_peak_1926	141.8
1	165071366	165072214	MACS_peak_1927	111.86
1	165209993	165210950	MACS_peak_1928	131.27
1	165253975	165254530	MACS_peak_1929	64.07
1	165481847	165483201	MACS_peak_1930	335.54
1	165608217	165609264	MACS_peak_1931	142.21
1	165741611	165745140	MACS_peak_1932	454.29
1	166009728	166011878	MACS_peak_1933	403.36
1	166128441	166130157	MACS_peak_1934	539.22
1	166141745	166143506	MACS_peak_1935	470.86
1	166195669	166197333	MACS_peak_1936	312.29
1	166288725	166290119	MACS_peak_1937	332.53
1	166403743	166404171	MACS_peak_1938	51.78
1	166618521	166619494	MACS_peak_1939	118.02
1	166623376	166624685	MACS_peak_1940	289.77
1	166629756	166631977	MACS_peak_1941	333.08
1	166685604	166686809	MACS_peak_1942	186.32
1	166747826	166749222	MACS_peak_1943	338.75
1	166766161	166766726	MACS_peak_1944	69.72
1	167086996	167088695	MACS_peak_1945	540.3
1	167092319	167094336	MACS_peak_1946	472.5
1	167106510	167107624	MACS_peak_1947	230.48
1	167269135	167270517	MACS_peak_1948	391.14
1	167682707	167683888	MACS_peak_1949	256.45
1	167762143	167762751	MACS_peak_1950	84.98
1	168021365	168021728	MACS_peak_1951	53.92
1	168021785	168022468	MACS_peak_1952	166.53
1	168126500	168127478	MACS_peak_1953	131.29
1	168390867	168392386	MACS_peak_1954	370.62
1	168403278	168404752	MACS_peak_1955	274.05
1	168453517	168455350	MACS_peak_1956	184.09
1	168487853	168489343	MACS_peak_1957	181.17
1	168644408	168647317	MACS_peak_1958	398.47
1	168703857	168705612	MACS_peak_1959	503.46
1	168741598	168743066	MACS_peak_1960	424.94
1	168776243	168777502	MACS_peak_1961	250.05
1	168914879	168916466	MACS_peak_1962	396.88
1	169037381	169038124	MACS_peak_1963	72.28
1	169188667	169189796	MACS_peak_1964	294.47
1	169229318	169231103	MACS_peak_1965	556.85
1	169240754	169241847	MACS_peak_1966	225.16
1	169288509	169291353	MACS_peak_1967	352.97
1	169329590	169330846	MACS_peak_1968	303.63
1	169358992	169359987	MACS_peak_1969	146.79
1	169484768	169485693	MACS_peak_1970	206.57
1	169607516	169610582	MACS_peak_1971	601.96
1	169642177	169644281	MACS_peak_1972	474.99
1	169699933	169700397	MACS_peak_1973	53.07
1	170184287	170184868	MACS_peak_1974	54.97
1	170232506	170233207	MACS_peak_1975	101.26
1	170449994	170451298	MACS_peak_1976	223.75
1	170521105	170521802	MACS_peak_1977	60.77
1	170540866	170541771	MACS_peak_1978	221.99
1	170808519	170809405	MACS_peak_1979	151.62
1	171161363	171162748	MACS_peak_1980	304.81
1	171240040	171241752	MACS_peak_1981	408.91
1	171283837	171284850	MACS_peak_1982	175.42
1	171715951	171717170	MACS_peak_1983	307.28
1	171818378	171819569	MACS_peak_1984	177.19
1	171927951	171929963	MACS_peak_1985	149.66
1	172070308	172071917	MACS_peak_1986	292.64
1	172153967	172154700	MACS_peak_1987	81.14
1	172181780	172182746	MACS_peak_1988	196.85
1	172182973	172184279	MACS_peak_1989	339.54
1	172356197	172357178	MACS_peak_1990	52.89
1	172385243	172386284	MACS_peak_1991	174.99
1	172413925	172415391	MACS_peak_1992	286.12
1	172424572	172425417	MACS_peak_1993	63.61
1	172452229	172455989	MACS_peak_1994	478.56
1	172566853	172568144	MACS_peak_1995	492.85
1	172695696	172696264	MACS_peak_1996	55.68
1	172712759	172713911	MACS_peak_1997	298.18
1	172724382	172725505	MACS_peak_1998	235.13
[truncated: 25,166 more rows]
