# Supplementary material for: Long-range interactions between proximal and distal regulatory regions in maize
Source: Nat Commun. 2019 Jun 14;10:2633. doi: 10.1038/s41467-019-10603-4 (PMC6572780; doi:10.1038/s41467-019-10603-4)
Supplement: Supplementary file 13 — Supplementary Data 9 [file 41467_2019_10603_MOESM13_ESM.xlsx]

## Sheet: Ear DRs
Supplementary Data 9. DRs identified in immature ear
chrom	start	end	length
1	82416	83504	1089
1	107807	110610	2804
1	132610	134267	1658
1	154173	155833	1661
1	171499	176483	4985
1	208831	211710	2880
1	262448	263809	1362
1	266243	268233	1991
1	276594	281098	4505
1	323803	326370	2568
1	345694	348485	2792
1	368568	372365	3798
1	378682	381160	2479
1	401545	403327	1783
1	444014	446651	2638
1	463874	464765	892
1	465378	466529	1152
1	468296	470172	1877
1	502795	504686	1892
1	572034	574036	2003
1	701019	701586	568
1	745111	745750	640
1	1021722	1024296	2575
1	1065671	1069043	3373
1	1205351	1207226	1876
1	1230139	1233751	3613
1	1256987	1259798	2812
1	1507484	1508148	665
1	1530822	1533944	3123
1	1549562	1551073	1512
1	1637109	1638275	1167
1	1735073	1736785	1713
1	1736971	1737975	1005
1	1807199	1809002	1804
1	1827223	1829430	2208
1	2233795	2234794	1000
1	2235031	2237371	2341
1	2283867	2286452	2586
1	2380302	2382317	2016
1	2423097	2425446	2350
1	2428229	2430472	2244
1	2430830	2432639	1810
1	2461976	2463543	1568
1	2470375	2472205	1831
1	2482062	2483788	1727
1	2484286	2486470	2185
1	2529246	2532152	2907
1	2795854	2796498	645
1	2876000	2879476	3477
1	2990724	2991529	806
1	3034859	3039538	4680
1	3097960	3099175	1216
1	3133406	3137776	4371
1	3143838	3146702	2865
1	3163800	3165037	1238
1	3531328	3533889	2562
1	3555279	3558984	3706
1	3643676	3648052	4377
1	3650606	3652236	1631
1	3795152	3797396	2245
1	3856359	3858885	2527
1	4039841	4040914	1074
1	4294588	4296577	1990
1	4348387	4352106	3720
1	4540302	4545626	5325
1	4560150	4561445	1296
1	4592175	4593658	1484
1	4595098	4598945	3848
1	4668241	4669935	1695
1	4670077	4671489	1413
1	4883528	4888558	5031
1	4923115	4925711	2597
1	4935313	4936861	1549
1	4966980	4968621	1642
1	4977835	4981285	3451
1	5129702	5131462	1761
1	5135365	5138097	2733
1	5141034	5145223	4190
1	5167897	5173343	5447
1	5307072	5309101	2030
1	5654419	5657208	2790
1	5679279	5681531	2253
1	5722215	5725113	2899
1	5789795	5791812	2018
1	5893622	5895879	2258
1	6067788	6072878	5091
1	6077896	6079857	1962
1	6086502	6087217	716
1	6088660	6089669	1010
1	6155180	6156449	1270
1	6260213	6263276	3064
1	6316946	6321573	4628
1	6382260	6384145	1886
1	6632114	6634202	2089
1	6649338	6651304	1967
1	6651356	6652135	780
1	6763923	6768464	4542
1	6784598	6788143	3546
1	6871581	6873704	2124
1	7043435	7044654	1220
1	7044760	7046207	1448
1	7057116	7061886	4771
1	7104197	7108376	4180
1	7254922	7259648	4727
1	7344596	7346843	2248
1	7373781	7375046	1266
1	7412250	7413216	967
1	7413443	7414901	1459
1	7482088	7483247	1160
1	7483356	7484402	1047
1	7494985	7497714	2730
1	7597096	7600048	2953
1	7658392	7659200	809
1	7660066	7660924	859
1	7685579	7689661	4083
1	7767235	7768039	805
1	7774006	7777799	3794
1	7778784	7782067	3284
1	7970819	7972417	1599
1	7974384	7978305	3922
1	8032261	8037888	5628
1	8038119	8042367	4249
1	8151805	8154029	2225
1	8249250	8250969	1720
1	8274867	8276032	1166
1	8388587	8390659	2073
1	8392187	8393999	1813
1	8467571	8469482	1912
1	8611595	8613124	1530
1	8799703	8800856	1154
1	8813268	8817117	3850
1	8871299	8873686	2388
1	8967348	8969951	2604
1	8973881	8975192	1312
1	9075267	9076186	920
1	9080257	9081073	817
1	9207314	9210409	3096
1	9269189	9271869	2681
1	9295164	9296736	1573
1	9308945	9309925	981
1	9365836	9366794	959
1	9367294	9369828	2535
1	9400685	9403957	3273
1	9423992	9425646	1655
1	9505942	9506738	797
1	9578520	9579181	662
1	9596407	9597571	1165
1	9629185	9630849	1665
1	9768329	9769369	1041
1	9995768	9998741	2974
1	10092126	10095064	2939
1	10125263	10126446	1184
1	10162009	10164279	2271
1	10192671	10194344	1674
1	10215772	10217575	1804
1	10232233	10233570	1338
1	10296881	10298414	1534
1	10311798	10314661	2864
1	10321388	10323353	1966
1	10357698	10359345	1648
1	10569819	10573812	3994
1	10574500	10577152	2653
1	10833684	10836328	2645
1	10858112	10859654	1543
1	10859658	10861408	1751
1	10924936	10926799	1864
1	10964629	10966813	2185
1	11043368	11045785	2418
1	11147861	11149877	2017
1	11229120	11231257	2138
1	11363208	11366177	2970
1	11366201	11367198	998
1	11401157	11402228	1072
1	11415994	11417947	1954
1	11431145	11433328	2184
1	11607009	11608164	1156
1	11636727	11637897	1171
1	11675887	11679416	3530
1	11740154	11741862	1709
1	11888324	11890811	2488
1	11964924	11966126	1203
1	11967239	11968792	1554
1	11982945	11985212	2268
1	11985508	11987049	1542
1	12207404	12209168	1765
1	12292916	12298685	5770
1	12429896	12431553	1658
1	12437155	12439711	2557
1	12492299	12493547	1249
1	12554918	12558059	3142
1	12588170	12594504	6335
1	12612473	12615033	2561
1	12615251	12617803	2553
1	12630515	12633298	2784
1	12679178	12684115	4938
1	12701024	12702410	1387
1	12792560	12797165	4606
1	12921378	12922401	1024
1	12927886	12933452	5567
1	12985461	12986456	996
1	12989070	12990534	1465
1	13004524	13007742	3219
1	13032797	13035213	2417
1	13063525	13066180	2656
1	13070480	13076685	6206
1	13104762	13106145	1384
1	13160094	13163659	3566
1	13188351	13188979	629
1	13199122	13202076	2955
1	13228443	13230301	1859
1	13243220	13247346	4127
1	13264521	13265628	1108
1	13265908	13267794	1887
1	13270829	13273856	3028
1	13284568	13287588	3021
1	13319808	13321879	2072
1	13352728	13353529	802
1	13354619	13356231	1613
1	13357084	13357943	860
1	13366808	13368820	2013
1	13370417	13371641	1225
1	13387551	13388934	1384
1	13589696	13591424	1729
1	13648883	13650741	1859
1	13651868	13654562	2695
1	13665790	13666953	1164
1	13682776	13683599	824
1	13686999	13689228	2230
1	13772250	13773931	1682
1	13777053	13778278	1226
1	13780967	13784700	3734
1	13784763	13785910	1148
1	13817808	13821592	3785
1	13824670	13828407	3738
1	13898885	13903202	4318
1	14012298	14014748	2451
1	14056022	14058240	2219
1	14085482	14088283	2802
1	14126792	14128080	1289
1	14252879	14254579	1701
1	14255287	14257129	1843
1	14323929	14327114	3186
1	14416029	14416777	749
1	14416923	14418368	1446
1	14422011	14423140	1130
1	14600756	14602770	2015
1	14672431	14673367	937
1	14748443	14749588	1146
1	14845143	14847564	2422
1	14854964	14856626	1663
1	14856849	14860876	4028
1	14881326	14885706	4381
1	15005159	15006368	1210
1	15016349	15022806	6458
1	15025562	15027869	2308
1	15075489	15078314	2826
1	15120321	15122464	2144
1	15188351	15191632	3282
1	15238269	15242048	3780
1	15309242	15312245	3004
1	15312254	15314465	2212
1	15320225	15323177	2953
1	15336582	15338392	1811
1	15373631	15377355	3725
1	15387508	15392233	4726
1	15406703	15411421	4719
1	15452221	15453387	1167
1	15505692	15508974	3283
1	15513603	15516386	2784
1	15558279	15559770	1492
1	15574851	15576775	1925
1	15644268	15647080	2813
1	15766585	15768763	2179
1	15782059	15783702	1644
1	15788849	15789883	1035
1	15841611	15842862	1252
1	15845780	15846523	744
1	15968919	15974639	5721
1	16002024	16003874	1851
1	16048503	16051758	3256
1	16304881	16306795	1915
1	16367402	16369255	1854
1	16434983	16440242	5260
1	16610191	16612680	2490
1	16634476	16636682	2207
1	16834082	16836576	2495
1	16861871	16863505	1635
1	16868341	16870272	1932
1	17323636	17326315	2680
1	17346847	17349882	3036
1	17352993	17356782	3790
1	17412054	17412995	942
1	17430349	17434547	4199
1	17470990	17472331	1342
1	17473865	17475723	1859
1	17541370	17541911	542
1	17550965	17553886	2922
1	17643044	17644825	1782
1	17704358	17709644	5287
1	17715079	17716616	1538
1	17721005	17723610	2606
1	17737225	17739026	1802
1	17982807	17991012	8206
1	18022926	18024086	1161
1	18029631	18031433	1803
1	18153420	18155852	2433
1	18188225	18193006	4782
1	18212649	18214799	2151
1	18309279	18311579	2301
1	18379546	18382586	3041
1	18391560	18392775	1216
1	18396456	18397446	991
1	18498200	18500821	2622
1	18502473	18504460	1988
1	18615594	18618447	2854
1	18769971	18772144	2174
1	18946056	18948957	2902
1	18965478	18970274	4797
1	19113931	19115322	1392
1	19141843	19143726	1884
1	19231589	19234564	2976
1	19268956	19269863	908
1	19329574	19332558	2985
1	19403397	19406988	3592
1	19412116	19413651	1536
1	19427294	19428822	1529
1	19439908	19442141	2234
1	19465214	19466945	1732
1	19489388	19491208	1821
1	19564907	19569894	4988
1	19587822	19590580	2759
1	19654728	19659966	5239
1	19689418	19690500	1083
1	19724462	19725264	803
1	19725341	19726335	995
1	19759205	19761002	1798
1	19783512	19784200	689
1	19793783	19798401	4619
1	19808052	19809890	1839
1	19828430	19829940	1511
1	19919407	19920676	1270
1	19990089	19991414	1326
1	19991609	19994809	3201
1	20005783	20010856	5074
1	20104745	20110717	5973
1	20219343	20220923	1581
1	20261976	20265525	3550
1	20369309	20372613	3305
1	20536628	20539931	3304
1	20612509	20616286	3778
1	20936933	20940083	3151
1	21193288	21194852	1565
1	21197806	21202020	4215
1	21310409	21311872	1464
1	21378999	21380767	1769
1	21511177	21512834	1658
1	21521182	21522933	1752
1	21525252	21526089	838
1	21526255	21527050	796
1	21683806	21687747	3942
1	21718836	21720351	1516
1	21752435	21754220	1786
1	21841389	21843705	2317
1	21900463	21902944	2482
1	21998269	22002284	4016
1	22031388	22033876	2489
1	22262192	22265132	2941
1	22372011	22373831	1821
1	22378104	22380268	2165
1	22380358	22382700	2343
1	22456897	22459264	2368
1	22604518	22606935	2418
1	22667398	22670322	2925
1	22812672	22815349	2678
1	22835886	22837707	1822
1	22846413	22848277	1865
1	22873080	22875189	2110
1	22877518	22883540	6023
1	22968123	22969801	1679
1	22970480	22973946	3467
1	22990861	22992212	1352
1	23249363	23251107	1745
1	23252011	23254679	2669
1	23377032	23379216	2185
1	23440234	23443867	3634
1	23450959	23452614	1656
1	23484964	23487406	2443
1	23488214	23490034	1821
1	23500606	23506703	6098
1	23534847	23535893	1047
1	23569392	23571499	2108
1	23612346	23618068	5723
1	23682957	23685832	2876
1	23700277	23702609	2333
1	23733071	23735495	2425
1	23869587	23871066	1480
1	23880147	23881596	1450
1	23882215	23887067	4853
1	23982462	23985847	3386
1	24066502	24067710	1209
1	24107079	24108745	1667
1	24113324	24114864	1541
1	24119471	24121233	1763
1	24128145	24130202	2058
1	24132122	24133086	965
1	24223027	24225465	2439
1	24331382	24335457	4076
1	24500887	24502668	1782
1	24502957	24503862	906
1	24528033	24529607	1575
1	24554085	24556638	2554
1	24557584	24561363	3780
1	24576865	24578449	1585
1	24578675	24580545	1871
1	24582708	24583943	1236
1	24771014	24773370	2357
1	24819804	24822918	3115
1	24823189	24826891	3703
1	24870668	24875701	5034
1	24878723	24879680	958
1	25003549	25004614	1066
1	25054052	25055808	1757
1	25058083	25061867	3785
1	25066860	25068622	1763
1	25068831	25069519	689
1	25185067	25186211	1145
1	25186246	25187520	1275
1	25195309	25197134	1826
1	25203006	25203941	936
1	25270393	25272816	2424
1	25282961	25284438	1478
1	25314406	25318206	3801
1	25430515	25432533	2019
1	25545150	25547994	2845
1	25581813	25582807	995
1	25582847	25583640	794
1	25803961	25806240	2280
1	26013100	26015624	2525
1	26083204	26087204	4001
1	26124880	26127500	2621
1	26138935	26141698	2764
1	26178707	26184148	5442
1	26345436	26347939	2504
1	26433204	26435092	1889
1	26521855	26523663	1809
1	26676978	26678513	1536
1	26697076	26698342	1267
1	26698404	26701646	3243
1	26719433	26724932	5500
1	26873170	26876153	2984
1	26887157	26889954	2798
1	26943916	26945002	1087
1	27080282	27082521	2240
1	27130175	27131319	1145
1	27132898	27134866	1969
1	27134923	27137655	2733
1	27318779	27320658	1880
1	27325170	27327959	2790
1	27329841	27331694	1854
1	27342859	27345786	2928
1	27346568	27347622	1055
1	27576011	27578313	2303
1	27581631	27584914	3284
1	27588789	27589676	888
1	27716244	27719943	3700
1	27742372	27746835	4464
1	27952611	27953853	1243
1	27993915	27995607	1693
1	28008519	28012237	3719
1	28025709	28027344	1636
1	28072944	28073676	733
1	28074721	28075524	804
1	28080026	28081840	1815
1	28143937	28144715	779
1	28151147	28151999	853
1	28223426	28228436	5011
1	28403934	28406552	2619
1	28558026	28558876	851
1	28574834	28579756	4923
1	28591029	28593858	2830
1	28650911	28657408	6498
1	28664617	28665732	1116
1	28720544	28722680	2137
1	28740498	28742293	1796
1	28786324	28787554	1231
1	28861387	28863064	1678
1	28865767	28867061	1295
1	28950605	28951563	959
1	28999846	29003882	4037
1	29048890	29053020	4131
1	29154857	29156152	1296
1	29271029	29272856	1828
1	29297250	29298238	989
1	29314987	29317336	2350
1	29332381	29336941	4561
1	29429803	29430702	900
1	29443773	29448242	4470
1	29485762	29488891	3130
1	29524143	29525390	1248
1	29617449	29619680	2232
1	29662949	29664443	1495
1	29725759	29727000	1242
1	29755206	29756789	1584
1	29870555	29874031	3477
1	29924899	29926764	1866
1	29965116	29968191	3076
1	30025180	30027397	2218
1	30031217	30036448	5232
1	30123879	30125376	1498
1	30126301	30129586	3286
1	30210342	30211481	1140
1	30211616	30213247	1632
1	30215067	30218530	3464
1	30218631	30220842	2212
1	30239238	30240433	1196
1	30249811	30251811	2001
1	30475871	30479163	3293
1	30522296	30526229	3934
1	30539901	30547840	7940
1	30647908	30649119	1212
1	30661997	30663765	1769
1	30765226	30766651	1426
1	30809692	30810572	881
1	30837441	30841701	4261
1	30939134	30940784	1651
1	30982355	30985774	3420
1	31038851	31041795	2945
1	31102771	31107788	5018
1	31208120	31211120	3001
1	31369400	31371443	2044
1	31382921	31384859	1939
1	31507068	31509487	2420
1	31590916	31591697	782
1	31598410	31599171	762
1	31674450	31674902	453
1	31744363	31747068	2706
1	31794249	31797475	3227
1	31902613	31903353	741
1	31907666	31909557	1892
1	32068810	32069987	1178
1	32078050	32081999	3950
1	32106921	32110392	3472
1	32156151	32160041	3891
1	32265508	32268611	3104
1	32281495	32285187	3693
1	32470686	32474811	4126
1	32496408	32498887	2480
1	32507269	32510284	3016
1	32523586	32528831	5246
1	32591178	32593567	2390
1	32615660	32618130	2471
1	32690321	32692953	2633
1	32892169	32895352	3184
1	32931969	32935048	3080
1	33041843	33045210	3368
1	33160694	33162190	1497
1	33295320	33296967	1648
1	33300681	33308345	7665
1	33489707	33491975	2269
1	33491985	33495312	3328
1	33607260	33609276	2017
1	33615697	33620643	4947
1	33683899	33685981	2083
1	33711387	33714305	2919
1	33776735	33778905	2171
1	33778908	33780085	1178
1	33799655	33801332	1678
1	33829553	33830506	954
1	33949521	33951228	1708
1	33970274	33971475	1202
1	33997711	34002064	4354
1	34135252	34136439	1188
1	34136504	34139136	2633
1	34150704	34158368	7665
1	34343181	34345317	2137
1	34429362	34430801	1440
1	34442703	34446220	3518
1	34497943	34502698	4756
1	34515434	34516750	1317
1	34683564	34685763	2200
1	34689461	34692267	2807
1	34811446	34812264	819
1	34837694	34841267	3574
1	34851482	34855777	4296
1	34909296	34911136	1841
1	34931381	34933065	1685
1	34976477	34980631	4155
1	35192976	35194436	1461
1	35230698	35232778	2081
1	35233084	35234368	1285
1	35238784	35244282	5499
1	35251623	35256875	5253
1	35266108	35270758	4651
1	35364663	35366472	1810
1	35412838	35415393	2556
1	35443959	35444574	616
1	35491935	35495012	3078
1	35680760	35682484	1725
1	35736320	35737112	793
1	35766835	35769581	2747
1	35779293	35781153	1861
1	35787436	35791003	3568
1	35893222	35896145	2924
1	35900572	35901540	969
1	35903807	35905511	1705
1	35942749	35947293	4545
1	36045884	36050458	4575
1	36108096	36109686	1591
1	36155819	36159025	3207
1	36169758	36171602	1845
1	36173126	36173753	628
1	36255486	36257259	1774
1	36258683	36260073	1391
1	36444519	36446946	2428
1	36483342	36488703	5362
1	36533897	36536463	2567
1	36540435	36542943	2509
1	36682872	36685440	2569
1	36841862	36844305	2444
1	37097714	37099529	1816
1	37104408	37106360	1953
1	37295885	37298718	2834
1	37361119	37363416	2298
1	37448291	37449227	937
1	37449452	37449942	491
1	37479893	37482151	2259
1	37492872	37498737	5866
1	37531289	37533687	2399
1	37578276	37582100	3825
1	37587175	37588219	1045
1	37723072	37725258	2187
1	37905506	37908958	3453
1	37915527	37919400	3874
1	37962043	37962769	727
1	38085591	38088741	3151
1	38098475	38102384	3910
1	38108154	38109381	1228
1	38134233	38136116	1884
1	38158673	38161031	2359
1	38161052	38162863	1812
1	38241168	38243108	1941
1	38449421	38450810	1390
1	38589560	38595642	6083
1	38606045	38609681	3637
1	38688039	38692329	4291
1	38696566	38698470	1905
1	38703649	38705716	2068
1	38743063	38745275	2213
1	39103392	39108001	4610
1	39161652	39164482	2831
1	39355902	39359996	4095
1	39400635	39404740	4106
1	39562644	39566155	3512
1	39597332	39601223	3892
1	39660188	39661421	1234
1	39922608	39924573	1966
1	39938106	39939272	1167
1	39994239	39995741	1503
1	40008718	40010490	1773
1	40144961	40147076	2116
1	40167498	40171338	3841
1	40248275	40250394	2120
1	40259365	40262796	3432
1	40275393	40279812	4420
1	40350383	40355188	4806
1	40357694	40360210	2517
1	40408500	40413249	4750
1	40421360	40426335	4976
1	40456830	40459007	2178
1	40460558	40465855	5298
1	40550914	40552766	1853
1	40567093	40568657	1565
1	40615700	40619109	3410
1	40771552	40773007	1456
1	40799614	40803768	4155
1	40932616	40934475	1860
1	40934691	40936926	2236
1	41114586	41118647	4062
1	41139279	41142130	2852
1	41191896	41192951	1056
1	41232327	41234323	1997
1	41237766	41240318	2553
1	41251181	41254539	3359
1	41290770	41296328	5559
1	41323727	41326186	2460
1	41370742	41372157	1416
1	41430839	41433540	2702
1	41435063	41436259	1197
1	41480182	41481397	1216
1	41535141	41536445	1305
1	41584627	41586206	1580
1	41805871	41807213	1343
1	42229180	42232683	3504
1	42404458	42406954	2497
1	42448216	42450230	2015
1	42563445	42565464	2020
1	42571181	42572429	1249
1	42857007	42858118	1112
1	42952969	42955311	2343
1	42977695	42979945	2251
1	43003254	43006348	3095
1	43072424	43073246	823
1	43103672	43106224	2553
1	43304514	43306021	1508
1	43311245	43314247	3003
1	43438762	43441011	2250
1	43553296	43553832	537
1	43576433	43578061	1629
1	43578477	43582513	4037
1	43642581	43644167	1587
1	43829384	43835832	6449
1	44309946	44313438	3493
1	44347020	44349984	2965
1	44355030	44359578	4549
1	44372870	44374977	2108
1	44420332	44422455	2124
1	44571850	44573916	2067
1	44624178	44626353	2176
1	44656970	44659963	2994
1	44919450	44925242	5793
1	44986064	44987871	1808
1	45015949	45017861	1913
1	45060795	45063125	2331
1	45110594	45112877	2284
1	45116591	45117491	901
1	45205330	45207656	2327
1	45222597	45223726	1130
1	45224064	45225746	1683
1	45226238	45227093	856
1	45256219	45257083	865
1	45297582	45300703	3122
1	45357297	45359549	2253
1	45374088	45375029	942
1	45375536	45376307	772
1	45376792	45377887	1096
1	45391806	45393759	1954
1	45441782	45446599	4818
1	45764929	45768279	3351
1	45812809	45814972	2164
1	45893985	45897405	3421
1	45986158	45988278	2121
1	46178290	46180825	2536
1	46275206	46277389	2184
1	46288059	46290063	2005
1	46388489	46391279	2791
1	46503477	46506666	3190
1	46642455	46644825	2371
1	46811734	46813423	1690
1	46825718	46828207	2490
1	46896662	46900715	4054
1	46922511	46923724	1214
1	46925572	46926857	1286
1	46927236	46928051	816
1	46973736	46975001	1266
1	47099759	47103088	3330
1	47210018	47214194	4177
1	47406055	47407664	1610
1	47581868	47582732	865
1	47741931	47745237	3307
1	47757778	47761696	3919
1	47798712	47800739	2028
1	47980150	47984303	4154
1	48082953	48085553	2601
1	48086278	48091074	4797
1	48093009	48095128	2120
1	48117399	48119415	2017
1	48353743	48356809	3067
1	48425637	48427439	1803
1	48593121	48594333	1213
1	48633933	48634803	871
1	48715847	48717380	1534
1	48717581	48719640	2060
1	48733295	48735494	2200
1	48747127	48749511	2385
1	48766373	48767704	1332
1	48799844	48804968	5125
1	48839745	48841369	1625
1	48939182	48941158	1977
1	48948936	48954494	5559
1	49001801	49005776	3976
1	49043059	49045710	2652
1	49050593	49056468	5876
1	49169853	49171839	1987
1	49319010	49321394	2385
1	49324836	49326316	1481
1	49355291	49358747	3457
1	49358951	49361025	2075
1	49401731	49403573	1843
1	49712132	49713198	1067
1	49776093	49777786	1694
1	49812902	49816921	4020
1	49959043	49960448	1406
1	50023377	50026584	3208
1	50161969	50163228	1260
1	50189338	50192914	3577
1	50394285	50396933	2649
1	50453232	50455250	2019
1	50512967	50515648	2682
1	50693368	50695881	2514
1	50731442	50735371	3930
1	50785938	50787653	1716
1	50879398	50881970	2573
1	50896730	50898012	1283
1	51086155	51087106	952
1	51091370	51094092	2723
1	51094548	51096535	1988
1	51100061	51101683	1623
1	51123068	51130301	7234
1	51158475	51162722	4248
1	51222551	51223483	933
1	51226400	51228548	2149
1	51329090	51330730	1641
1	51355673	51358003	2331
1	51397761	51401688	3928
1	51402193	51408990	6798
1	51442840	51444168	1329
1	51454602	51456900	2299
1	51488789	51493409	4621
1	51542598	51544659	2062
1	51732430	51735370	2941
1	51758762	51761579	2818
1	51854445	51856839	2395
1	51885224	51889033	3810
1	51901522	51907129	5608
1	51910751	51911928	1178
1	52008925	52010091	1167
1	52016142	52017325	1184
1	52024821	52025976	1156
1	52200549	52203532	2984
1	52262280	52265754	3475
1	52333989	52335023	1035
1	52335179	52337412	2234
1	52390260	52392080	1821
1	52671626	52674221	2596
1	52871651	52875609	3959
1	52913506	52914365	860
1	52938160	52940296	2137
1	53048115	53049119	1005
1	53073112	53074334	1223
1	53154070	53156069	2000
1	53228762	53231031	2270
1	53326093	53333848	7756
1	53392059	53398847	6789
1	53443685	53444794	1110
1	53590928	53592591	1664
1	53686031	53689506	3476
1	53691996	53694362	2367
1	53703425	53704038	614
1	53715581	53717182	1602
1	53725896	53728925	3030
1	53771034	53773463	2430
1	53871460	53873856	2397
1	53874570	53876037	1468
1	53952126	53952903	778
1	54046619	54047797	1179
1	54086857	54090184	3328
1	54122840	54125045	2206
1	54180172	54181168	997
1	54188421	54189433	1013
1	54281243	54282637	1395
1	54293769	54299002	5234
1	54314289	54318427	4139
1	54403018	54404308	1291
1	54410126	54411769	1644
1	54469802	54470895	1094
1	54478039	54480536	2498
1	54484416	54486497	2082
1	54622284	54626994	4711
1	54680645	54684156	3512
1	54697890	54701216	3327
1	54946021	54947307	1287
1	54955480	54956561	1082
1	55057164	55060788	3625
1	55107639	55110573	2935
1	55168767	55169958	1192
1	55257947	55262708	4762
1	55480419	55485736	5318
1	55779136	55781324	2189
1	55934324	55936875	2552
1	56131688	56134719	3032
1	56214340	56217120	2781
1	56382728	56385729	3002
1	56397002	56397986	985
1	56578209	56578722	514
1	56651665	56652474	810
1	56692127	56692831	705
1	56697298	56701268	3971
1	56981258	56983926	2669
1	56995650	56997423	1774
1	57011934	57014371	2438
1	57090782	57092229	1448
1	57273866	57277349	3484
1	57290746	57291900	1155
1	57323522	57324798	1277
1	57332902	57334263	1362
1	57354255	57355254	1000
1	57390140	57392617	2478
1	57467736	57468795	1060
1	57469780	57471082	1303
1	57496999	57498227	1229
1	57538107	57539754	1648
1	57572946	57574114	1169
1	57575505	57576723	1219
1	57586434	57587704	1271
1	57600238	57601374	1137
1	57676847	57679438	2592
1	57695505	57698675	3171
1	57818324	57820975	2652
1	57876606	57878700	2095
1	57996212	57997700	1489
1	58183071	58184549	1479
1	58455441	58456918	1478
1	58489192	58490957	1766
1	58638372	58639460	1089
1	58725942	58728527	2586
1	58741811	58744378	2568
1	58870124	58872725	2602
1	58944097	58946267	2171
1	59105725	59109086	3362
1	59109449	59112501	3053
1	59116026	59119855	3830
1	59161874	59164479	2606
1	59170191	59174097	3907
1	59200922	59202342	1421
1	59238683	59241046	2364
1	59339219	59343200	3982
1	59419723	59422727	3005
1	59438384	59441782	3399
1	59784024	59787034	3011
1	59837337	59838449	1113
1	59840576	59842383	1808
1	59846786	59849824	3039
1	59856452	59857745	1294
1	60015482	60017582	2101
1	60083509	60085620	2112
1	60424968	60428670	3703
1	60660743	60663230	2488
1	60676251	60679505	3255
1	60777118	60778868	1751
1	60879240	60883017	3778
1	60891377	60893619	2243
1	61044999	61048485	3487
1	61096631	61098456	1826
1	61225582	61226303	722
1	61231396	61234563	3168
1	61235457	61237684	2228
1	61272729	61273790	1062
1	61274421	61275388	968
1	61276279	61278089	1811
1	61412691	61416108	3418
1	61429657	61432351	2695
1	61472252	61473447	1196
1	61477420	61479760	2341
1	61503362	61504968	1607
1	61505050	61507745	2696
1	61542661	61543591	931
1	61729578	61730973	1396
1	61772681	61774484	1804
1	61780225	61786198	5974
1	61797950	61799508	1559
1	62091311	62093043	1733
1	62119148	62120058	911
1	62126377	62127209	833
1	62423671	62430944	7274
1	62446492	62448318	1827
1	62704652	62706159	1508
1	62820924	62822486	1563
1	62848250	62849173	924
1	62856119	62858006	1888
1	62873801	62875040	1240
1	62880985	62882230	1246
1	62994090	62998393	4304
1	62998503	62999873	1371
1	63125003	63129178	4176
1	63156035	63157362	1328
1	63211999	63216259	4261
1	63250428	63252285	1858
1	63564237	63565429	1193
1	63751950	63754344	2395
1	63826815	63827802	988
1	63834237	63835777	1541
1	63932003	63933626	1624
1	63937217	63939318	2102
1	63979248	63982703	3456
1	64006812	64008660	1849
1	64120112	64122222	2111
1	64144426	64147164	2739
1	64183507	64184465	959
1	64215085	64217641	2557
1	64420152	64424172	4021
1	64449116	64449860	745
1	64474390	64480033	5644
1	64503049	64505070	2022
1	64554959	64556836	1878
1	64556980	64558826	1847
1	64609139	64610068	930
1	64618540	64621717	3178
1	64622062	64623777	1716
1	64690929	64693518	2590
1	64693753	64695301	1549
1	64728329	64730911	2583
1	64755123	64757784	2662
1	64763375	64766343	2969
1	64767236	64768694	1459
1	64833259	64833854	596
1	64921674	64924693	3020
1	64950426	64952395	1970
1	65014383	65015602	1220
1	65022386	65023317	932
1	65030909	65032382	1474
1	65042677	65044232	1556
1	65046939	65048275	1337
1	65102367	65104768	2402
1	65186382	65188623	2242
1	65200616	65201817	1202
1	65234767	65235477	711
1	65239338	65240502	1165
1	65240977	65242060	1084
1	65263337	65264583	1247
1	65265540	65266753	1214
1	65315420	65319231	3812
1	65385447	65387144	1698
1	65540363	65542633	2271
1	65589489	65591447	1959
1	65603882	65605859	1978
1	65688934	65690190	1257
1	65781715	65783403	1689
1	65836361	65838280	1920
1	65888119	65888997	879
1	65896304	65897254	951
1	65951628	65952830	1203
1	66017150	66019229	2080
1	66024819	66026800	1982
1	66030098	66031601	1504
1	66099945	66101086	1142
1	66101719	66103216	1498
1	66255637	66257227	1591
1	66327908	66329135	1228
1	66333573	66337588	4016
1	66392338	66395330	2993
1	66653727	66657146	3420
1	66819542	66820931	1390
1	66826993	66829473	2481
1	66832197	66834323	2127
1	66863791	66864953	1163
1	66880613	66882454	1842
1	66926349	66928479	2131
1	67035167	67037135	1969
1	67103448	67106090	2643
1	67107005	67110320	3316
1	67203298	67204750	1453
1	67221482	67224262	2781
1	67308789	67310273	1485
1	67321026	67324352	3327
1	67343962	67351535	7574
1	67425438	67428737	3300
1	67433430	67437378	3949
1	67450730	67451740	1011
1	67498543	67504072	5530
1	67584568	67585277	710
1	67609565	67612726	3162
1	67674254	67675373	1120
1	67722863	67724629	1767
1	67739838	67741041	1204
1	67772998	67774202	1205
1	67792330	67794478	2149
1	67809609	67812723	3115
1	67866717	67869923	3207
1	67872172	67873559	1388
1	67932966	67934913	1948
1	67948522	67951102	2581
1	67951406	67954280	2875
1	68096392	68099867	3476
1	68174051	68175939	1889
1	68189605	68191244	1640
1	68260532	68262150	1619
1	68290997	68291412	416
1	68389936	68393539	3604
1	68509721	68510663	943
1	68580820	68582304	1485
1	68796525	68797160	636
1	68835520	68836842	1323
1	69033575	69035847	2273
1	69105483	69108810	3328
1	69108944	69110450	1507
1	69161007	69163186	2180
1	69200478	69202231	1754
1	69366562	69369238	2677
1	69389068	69390582	1515
1	69510965	69513191	2227
1	69553842	69554625	784
1	69554826	69555606	781
1	69586223	69588182	1960
1	69595014	69598478	3465
1	69638720	69639745	1026
1	69642280	69643477	1198
1	69707560	69710123	2564
1	69720108	69722023	1916
1	69853167	69856844	3678
1	69919082	69920938	1857
1	69935773	69937884	2112
1	70068064	70071048	2985
1	70216699	70219662	2964
1	70441647	70443162	1516
1	70491637	70492991	1355
1	70807536	70808973	1438
1	70814284	70817637	3354
1	70845551	70848590	3040
1	70867648	70869500	1853
1	70948160	70949471	1312
1	70949940	70950771	832
1	70969123	70971553	2431
1	70982588	70983580	993
1	70987517	70988158	642
1	70989096	70989647	552
1	71024864	71029317	4454
1	71110852	71114762	3911
1	71139546	71142094	2549
1	71150473	71152356	1884
1	71206697	71208104	1408
1	71291913	71293075	1163
1	71330117	71330695	579
1	71526021	71527327	1307
1	71558681	71560178	1498
1	71560800	71562564	1765
1	71609271	71610429	1159
1	71620821	71622210	1390
1	71634471	71637091	2621
1	71678954	71680139	1186
1	71777567	71778646	1080
1	71778678	71779512	835
1	71975292	71976380	1089
1	71993558	71994645	1088
1	72080373	72082042	1670
1	72092794	72093587	794
1	72103565	72107233	3669
1	72186534	72188791	2258
1	72226711	72229533	2823
1	72279274	72281136	1863
1	72339565	72341429	1865
1	72378994	72381757	2764
1	72405725	72406838	1114
1	72413368	72414542	1175
1	72482435	72483758	1324
1	72483962	72485770	1809
1	72490775	72495102	4328
1	72759336	72759915	580
1	72766550	72767256	707
1	72834533	72837762	3230
1	72888301	72892458	4158
1	72897917	72899952	2036
1	72952211	72953745	1535
1	73169906	73171200	1295
1	73265218	73266922	1705
1	73380651	73382897	2247
1	73425189	73426627	1439
1	73452101	73455251	3151
1	73556283	73557529	1247
1	73589228	73590779	1552
1	73632233	73636054	3822
1	73638665	73640256	1592
1	73676464	73678250	1787
1	73758638	73759882	1245
1	73760176	73761883	1708
1	73836997	73840570	3574
1	73840832	73842379	1548
1	73906329	73907687	1359
1	73917279	73918798	1520
1	74097913	74104300	6388
1	74120129	74121188	1060
1	74127906	74128575	670
1	74156067	74159506	3440
1	74176925	74179939	3015
1	74206312	74207407	1096
1	74327079	74328534	1456
1	74347999	74349349	1351
1	74539076	74541083	2008
1	74549630	74551643	2014
1	74609007	74611396	2390
1	74679367	74681549	2183
1	74745644	74750497	4854
1	74750724	74752043	1320
1	74754057	74758637	4581
1	74939213	74940899	1687
1	75041118	75043499	2382
1	75094191	75097017	2827
1	75142831	75145640	2810
1	75282683	75285296	2614
1	75509140	75512015	2876
1	75892832	75894529	1698
1	76075988	76080261	4274
1	76151125	76153559	2435
1	76240793	76242000	1208
1	76520805	76523325	2521
1	76597401	76598677	1277
1	76841314	76844666	3353
1	76875533	76878069	2537
1	76905575	76907809	2235
1	76956718	76958272	1555
1	77001113	77004085	2973
1	77015231	77015912	682
1	77084825	77085900	1076
1	77086970	77087968	999
1	77125325	77126792	1468
1	77128901	77130140	1240
1	77174011	77176185	2175
1	77176734	77178031	1298
1	77182828	77184811	1984
1	77249729	77251653	1925
1	77337257	77339601	2345
1	77415945	77416625	681
1	77511946	77513551	1606
1	77587868	77588833	966
1	77616000	77617146	1147
1	77617177	77618853	1677
1	77662981	77665138	2158
1	77687545	77690748	3204
1	77703073	77706295	3223
1	77748810	77750883	2074
1	77780281	77782798	2518
1	77988303	77989969	1667
1	78052779	78054941	2163
1	78065944	78066826	883
1	78095521	78097158	1638
1	78097754	78099687	1934
1	78129424	78131443	2020
1	78180275	78183020	2746
1	78354160	78358800	4641
1	78390255	78391913	1659
1	78393655	78396847	3193
1	78523183	78525275	2093
1	78526585	78530928	4344
1	78541815	78542969	1155
1	78560938	78561737	800
1	78643904	78645209	1306
1	78650234	78652864	2631
1	78724376	78725501	1126
1	78750892	78754663	3772
1	78859288	78863917	4630
1	78902972	78904198	1227
1	78939714	78941282	1569
1	78941702	78945317	3616
1	79025245	79027579	2335
1	79065850	79068387	2538
1	79068583	79070483	1901
1	79092960	79097550	4591
1	79389025	79391700	2676
1	79425374	79427504	2131
1	79433200	79434225	1026
1	79434472	79435311	840
1	79453713	79454603	891
1	79460364	79461247	884
1	79462887	79465165	2279
1	79479240	79481101	1862
1	79576572	79578234	1663
1	79632459	79635256	2798
1	79687643	79689674	2032
1	79755264	79757639	2376
1	79836964	79838852	1889
1	80081966	80083349	1384
1	80089309	80090668	1360
1	80219757	80220568	812
1	80233130	80236590	3461
1	80251120	80252087	968
1	80438215	80439790	1576
1	80466176	80467482	1307
1	80554688	80556995	2308
1	80739444	80740610	1167
1	80759413	80761956	2544
1	80785825	80788291	2467
1	80871659	80873578	1920
1	80931630	80933120	1491
1	81073843	81075962	2120
1	81116945	81118958	2014
1	81270649	81272023	1375
1	81380259	81383124	2866
1	81701362	81704594	3233
1	81706224	81709336	3113
1	81964303	81966347	2045
1	82086065	82088798	2734
1	82111189	82112665	1477
1	82137199	82139085	1887
1	82150827	82152911	2085
1	82288041	82289806	1766
1	82293289	82297035	3747
1	82309487	82314059	4573
1	82428406	82429970	1565
1	82430072	82433869	3798
1	82452929	82453775	847
1	82680524	82682902	2379
1	82684038	82685471	1434
1	82718060	82719159	1100
1	82741151	82744800	3650
1	82846209	82849290	3082
1	82849482	82850843	1362
1	82891391	82892567	1177
1	82898847	82901483	2637
1	83043091	83044682	1592
1	83393399	83394425	1027
1	83419411	83421182	1772
1	83551567	83553976	2410
1	83607927	83611631	3705
1	83671265	83672628	1364
1	83718040	83719884	1845
1	83732269	83733510	1242
1	84103134	84106180	3047
1	84143677	84145155	1479
1	84251713	84253166	1454
1	84281261	84284313	3053
1	84401217	84402514	1298
1	84447945	84449023	1079
1	84532821	84534024	1204
1	84534368	84535119	752
1	84559169	84560436	1268
1	84580836	84583700	2865
1	84603537	84604443	907
1	84604496	84606645	2150
1	84607164	84608731	1568
1	84657837	84659168	1332
1	84674395	84674899	505
1	84676094	84676856	763
1	84712728	84714444	1717
1	84756819	84757739	921
1	84947336	84948460	1125
1	85004297	85006382	2086
1	85016464	85017938	1475
1	85230349	85233233	2885
1	85240168	85241309	1142
1	85242230	85243505	1276
1	85243869	85245251	1383
1	85464158	85467028	2871
1	85552066	85554208	2143
1	85649038	85650639	1602
1	85838216	85840128	1913
1	85846681	85848517	1837
1	85970398	85972861	2464
1	86005212	86007657	2446
1	86101470	86103194	1725
1	86148245	86154243	5999
1	86239557	86241092	1536
1	86257606	86258845	1240
1	86326543	86328994	2452
1	86890020	86892548	2529
1	86978105	86978405	301
1	87040402	87042600	2199
1	87042603	87043263	661
1	87079882	87081022	1141
1	87175009	87176912	1904
1	87190944	87192879	1936
1	87254981	87256420	1440
1	87484592	87488392	3801
1	87560476	87561401	926
1	87603329	87604311	983
1	87662785	87665878	3094
1	87693708	87696576	2869
1	87718729	87719755	1027
1	87793917	87795811	1895
1	87807531	87809426	1896
1	87844512	87845277	766
1	88024649	88026561	1913
1	88087781	88088498	718
1	88112634	88113553	920
1	88182875	88184060	1186
1	88185126	88186240	1115
1	88245365	88247946	2582
1	88278509	88280059	1551
1	88455024	88456144	1121
1	88460466	88465209	4744
1	88479779	88481556	1778
1	88508984	88512413	3430
1	88528967	88530741	1775
1	88583740	88585883	2144
1	88692017	88694279	2263
1	88703010	88705094	2085
1	88833527	88834356	830
1	89125115	89126723	1609
1	89269259	89271053	1795
1	89359559	89364288	4730
1	89564609	89568356	3748
1	89687561	89689597	2037
1	89695099	89696660	1562
1	89724714	89727649	2936
1	89822865	89827172	4308
1	89940967	89942436	1470
1	90075998	90077981	1984
1	90134145	90134981	837
1	90180808	90182392	1585
1	90324436	90325962	1527
1	90347304	90349520	2217
1	90405602	90407117	1516
1	90430116	90432052	1937
1	90478375	90480030	1656
1	90500782	90501700	919
1	90518260	90519030	771
1	90651273	90652720	1448
1	90663442	90665046	1605
1	90683298	90685452	2155
1	90696541	90697535	995
1	90856030	90860475	4446
1	90931477	90934119	2643
1	91034888	91037416	2529
1	91069106	91071217	2112
1	91147507	91150289	2783
1	91153178	91155963	2786
1	91256283	91258474	2192
1	91362857	91364108	1252
1	91503139	91504468	1330
1	91725438	91726308	871
1	91818353	91820290	1938
1	91824460	91826250	1791
1	91859728	91861249	1522
1	91954867	91958140	3274
1	91992672	91994547	1876
1	92003129	92006244	3116
1	92006321	92007920	1600
1	92055042	92057128	2087
1	92071115	92072948	1834
1	92183096	92185284	2189
1	92208951	92210479	1529
1	92240743	92242499	1757
1	92258882	92261153	2272
1	92562312	92565555	3244
1	92763080	92765711	2632
1	92821966	92824306	2341
1	92824861	92826993	2133
1	92835804	92837434	1631
1	92851814	92852657	844
1	92852688	92853572	885
1	92880423	92880945	523
1	92957333	92961910	4578
1	93031562	93034927	3366
1	93137355	93138867	1513
1	93163587	93164325	739
1	93182161	93183684	1524
1	93189241	93190985	1745
1	93210840	93214770	3931
1	93302561	93304411	1851
1	93307914	93310098	2185
1	93447551	93450404	2854
1	93541103	93542565	1463
1	93727175	93729421	2247
1	93754740	93756749	2010
1	93782271	93785555	3285
1	93797435	93798921	1487
1	93850036	93853515	3480
1	93913049	93914195	1147
1	93953356	93954101	746
1	94013797	94015037	1241
1	94024982	94025804	823
1	94026868	94028475	1608
1	94246709	94248687	1979
1	94280277	94282531	2255
1	94365620	94369435	3816
1	94415336	94416632	1297
1	94562085	94564492	2408
1	94671586	94673546	1961
1	94801380	94803816	2437
1	94852572	94853900	1329
1	94894003	94896367	2365
1	94911210	94912987	1778
1	94919190	94922555	3366
1	94933355	94935642	2288
1	94978444	94981809	3366
1	95018131	95019363	1233
1	95049594	95051356	1763
1	95052965	95054683	1719
1	95151986	95154436	2451
1	95247545	95249821	2277
1	95370679	95373411	2733
1	95374273	95375787	1515
1	95478460	95479796	1337
1	95655381	95657874	2494
1	95671987	95672836	850
1	95677266	95679211	1946
1	95745408	95746886	1479
1	95747052	95749130	2079
1	95781675	95783866	2192
1	95813466	95816167	2702
1	95841276	95844510	3235
1	95846090	95847409	1320
1	95891817	95892891	1075
1	95894679	95895689	1011
1	95899335	95900375	1041
1	95997372	95999253	1882
1	95999623	96001243	1621
1	96108736	96109902	1167
1	96138111	96139083	973
1	96213966	96215227	1262
1	96215707	96217751	2045
1	96217938	96219865	1928
1	96281732	96283419	1688
1	96340024	96344233	4210
1	96347098	96348299	1202
1	96358182	96359607	1426
1	96407771	96411565	3795
1	96426575	96427362	788
1	96472950	96474041	1092
1	96481033	96482378	1346
1	96489037	96491834	2798
1	96565695	96569038	3344
1	96664024	96665422	1399
1	96682871	96684609	1739
1	96884976	96886109	1134
1	97109515	97111661	2147
1	97223703	97224693	991
1	97224784	97226587	1804
1	97292898	97293983	1086
1	97361752	97364141	2390
1	97368603	97370229	1627
1	97453403	97456240	2838
1	97456833	97459670	2838
1	97464740	97466962	2223
1	97487258	97488990	1733
1	97488994	97489779	786
1	97528353	97529822	1470
1	97530985	97534187	3203
1	97552708	97555622	2915
1	97713309	97715335	2027
1	97718914	97720748	1835
1	97770886	97772941	2056
1	97778437	97780449	2013
1	97993406	97995475	2070
1	98086757	98088911	2155
1	98101581	98102467	887
1	98107631	98110262	2632
1	98157532	98159484	1953
1	98171406	98173048	1643
1	98231543	98232869	1327
1	98341560	98342825	1266
1	98398046	98400209	2164
1	98487844	98489095	1252
1	98532435	98537187	4753
1	98542792	98544834	2043
1	98592254	98592826	573
1	98922586	98924203	1618
1	98924449	98925270	822
1	99225200	99227040	1841
1	99286184	99288254	2071
1	99317772	99324500	6729
1	99389672	99391318	1647
1	99407913	99408597	685
1	99557357	99560040	2684
1	99778092	99780463	2372
1	100088954	100091786	2833
1	100165110	100166422	1313
1	100216177	100218976	2800
1	100221242	100223170	1929
1	100223944	100226721	2778
1	100344336	100346350	2015
1	100347281	100349036	1756
1	100621138	100621756	619
1	100636852	100639892	3041
1	100701415	100709706	8292
1	100749749	100751988	2240
1	101048199	101050353	2155
1	101080312	101082776	2465
1	101130247	101133093	2847
1	101164773	101167070	2298
1	101338554	101340118	1565
1	101474982	101477359	2378
1	101590920	101592865	1946
1	101752874	101755201	2328
1	101756487	101758550	2064
1	101885766	101887369	1604
1	101965154	101967194	2041
1	101976883	101978125	1243
1	102220912	102222799	1888
1	102232865	102234618	1754
1	102258803	102260313	1511
1	102344505	102347128	2624
1	102598267	102600599	2333
1	102619041	102620634	1594
1	102673746	102674991	1246
1	102719273	102723181	3909
1	102745107	102746558	1452
1	102773011	102774973	1963
1	102833752	102835178	1427
1	102948718	102950482	1765
1	102980006	102981155	1150
1	102995695	102998799	3105
1	102999868	103000856	989
1	103360870	103364745	3876
1	103422961	103423962	1002
1	103424822	103425758	937
1	103425830	103427281	1452
1	103432044	103433639	1596
1	103625269	103626455	1187
1	103636630	103638510	1881
1	103674973	103676302	1330
1	103770663	103772121	1459
1	103909932	103911787	1856
1	103917546	103919231	1686
1	103984195	103985419	1225
1	104151481	104153738	2258
1	104277145	104278750	1606
1	104282430	104283521	1092
1	104301814	104303443	1630
1	104321361	104323004	1644
1	104422389	104423867	1479
1	104495912	104498440	2529
1	104755987	104756713	727
1	104763577	104764559	983
1	104826772	104828834	2063
1	104840487	104843445	2959
1	104985320	104986269	950
1	104986674	104987549	876
1	105034935	105036704	1770
1	105046317	105048071	1755
1	105106389	105108873	2485
1	105128256	105131117	2862
1	105206597	105208247	1651
1	105208300	105210312	2013
1	105311938	105313568	1631
1	105336252	105338408	2157
1	105448083	105449391	1309
1	105470259	105471298	1040
1	105533125	105534450	1326
1	105545367	105547032	1666
1	105779790	105781501	1712
1	105862565	105864527	1963
1	105938739	105940478	1740
1	105964512	105968145	3634
1	105971031	105976343	5313
1	106013792	106015146	1355
1	106039788	106040976	1189
1	106082873	106085260	2388
1	106466600	106467619	1020
1	106604519	106605629	1111
1	106688868	106689601	734
1	106836954	106838498	1545
1	107053656	107057569	3914
1	107088086	107090358	2273
1	107175455	107176132	678
1	107188671	107191016	2346
1	107203955	107206151	2197
1	107331916	107334590	2675
1	107434977	107436555	1579
1	107468169	107468909	741
1	107549154	107550876	1723
1	107654183	107656280	2098
1	107681792	107683548	1757
1	107926057	107927793	1737
1	107991697	107996485	4789
1	107996512	107997955	1444
1	108270753	108272246	1494
1	108519526	108520229	704
1	108577877	108578896	1020
1	108580839	108582145	1307
1	108609691	108611238	1548
1	108618194	108620105	1912
1	108661406	108662554	1149
1	108704866	108706282	1417
1	108989310	108990615	1306
1	108991926	108993194	1269
1	109161976	109163394	1419
1	109290049	109291491	1443
1	109307241	109308926	1686
1	109337438	109339225	1788
1	109488819	109491243	2425
1	109550154	109551996	1843
1	109614731	109616633	1903
1	109624902	109626318	1417
1	109658337	109660909	2573
1	109670236	109672179	1944
1	109694192	109695370	1179
1	109822148	109823475	1328
1	109834053	109836091	2039
1	109866364	109870757	4394
1	109894472	109896039	1568
1	109989075	109991831	2757
1	109992034	109992838	805
1	110001711	110004044	2334
1	110077601	110079347	1747
1	110115319	110117324	2006
1	110215756	110216941	1186
1	110373370	110375261	1892
1	110376599	110380281	3683
1	110446719	110448073	1355
1	110566329	110569462	3134
1	110586891	110589336	2446
1	110758133	110758684	552
1	110808329	110809742	1414
1	110844795	110845874	1080
1	111164942	111166264	1323
1	111188434	111190070	1637
1	111208549	111209300	752
1	111209338	111210094	757
1	111236680	111237861	1182
1	111271017	111272261	1245
1	112174633	112177045	2413
1	112236698	112239498	2801
1	112274565	112276363	1799
1	112303642	112304809	1168
1	112306369	112307858	1490
1	112335733	112338395	2663
1	112338457	112340104	1648
1	112385045	112386831	1787
1	112434043	112436642	2600
1	112531500	112532652	1153
1	112578463	112581008	2546
1	112633920	112635021	1102
1	112662666	112663627	962
1	112669712	112671709	1998
1	112677607	112678563	957
1	112681966	112682900	935
1	112787498	112789187	1690
1	112811522	112813438	1917
1	112815111	112816732	1622
1	112915568	112917169	1602
1	112965735	112967430	1696
1	113004174	113005180	1007
1	113016392	113017584	1193
1	113158663	113159677	1015
1	113266285	113267289	1005
1	113272291	113274197	1907
1	113413061	113415143	2083
1	113489302	113491489	2188
1	113710216	113713315	3100
1	113823432	113824683	1252
1	113831138	113831785	648
1	114480220	114482454	2235
1	114670759	114673420	2662
1	114810454	114811840	1387
1	114878033	114881302	3270
1	114965128	114966173	1046
1	115153393	115154827	1435
1	115158677	115159909	1233
1	115161637	115163419	1783
1	115217202	115218907	1706
1	115239337	115241790	2454
1	115245738	115246451	714
1	115448285	115451276	2992
1	115501620	115502667	1048
1	115516349	115518602	2254
1	115538792	115540297	1506
1	115719750	115722089	2340
1	115769294	115771511	2218
1	116002555	116004250	1696
1	116019375	116021410	2036
1	116071319	116072267	949
1	116176044	116176887	844
1	116297386	116299604	2219
1	116387584	116388306	723
1	116498805	116501681	2877
1	116526800	116529698	2899
1	116714279	116715323	1045
1	116796883	116797979	1097
1	116818830	116820399	1570
1	116897046	116898978	1933
1	116906797	116910495	3699
1	116945069	116947013	1945
1	117090731	117091748	1018
1	117123146	117124466	1321
1	117148753	117150789	2037
1	117387732	117389306	1575
1	117448725	117449592	868
1	117570190	117571384	1195
1	117593683	117595093	1411
1	117693718	117695168	1451
1	117695451	117696924	1474
1	117726767	117727960	1194
1	117831407	117833901	2495
1	117884990	117886669	1680
1	118056616	118057845	1230
1	118063352	118064391	1040
1	118110055	118111589	1535
1	118284582	118285787	1206
1	118379787	118380459	673
1	118419665	118420956	1292
1	118464714	118467096	2383
1	118497972	118500396	2425
1	118629677	118632987	3311
1	118828872	118830841	1970
1	119169848	119171555	1708
1	119353224	119354804	1581
1	119481496	119485082	3587
1	119486315	119490729	4415
1	119792218	119793647	1430
1	119834824	119837236	2413
1	119922498	119924438	1941
1	119936106	119938322	2217
1	119945618	119947419	1802
1	120041456	120043568	2113
1	120050913	120052954	2042
1	120089929	120090585	657
1	120152846	120154884	2039
1	120205732	120206645	914
1	120604333	120606141	1809
1	120683147	120686652	3506
1	120786558	120788382	1825
1	120812112	120813514	1403
1	120929892	120931045	1154
1	120935350	120939109	3760
1	121036781	121037467	687
1	121115810	121118305	2496
1	121124715	121125593	879
1	121125701	121127578	1878
1	121139211	121141298	2088
1	121227956	121229935	1980
1	121363141	121366275	3135
1	121465159	121468407	3249
1	121480189	121482087	1899
1	121505552	121507483	1932
1	121508757	121511905	3149
1	121530412	121532444	2033
1	121760516	121761286	771
1	121866534	121868386	1853
1	121920081	121921733	1653
1	121924570	121925961	1392
1	121980225	121981642	1418
1	122038954	122039827	874
1	122050084	122052752	2669
1	122123999	122125011	1013
1	122210832	122213357	2526
1	122353585	122355997	2413
1	122436294	122438477	2184
1	122590690	122592188	1499
1	123169333	123170569	1237
1	123307260	123308342	1083
1	123371702	123372318	617
1	123383552	123389432	5881
1	123405134	123405792	659
1	123408673	123409453	781
1	123416811	123417893	1083
1	123424504	123425073	570
1	123545023	123546848	1826
1	123653575	123655904	2330
1	123879246	123880572	1327
1	123921504	123922965	1462
1	123924999	123926555	1557
1	124041435	124042698	1264
1	124176706	124178701	1996
1	124216923	124218327	1405
1	124329243	124331760	2518
1	124333957	124336111	2155
1	124357793	124359542	1750
1	124426673	124428383	1711
1	124447788	124448857	1070
1	124543190	124545241	2052
1	124671712	124674460	2749
1	124752457	124754415	1959
1	124789081	124790074	994
1	124859460	124861313	1854
1	124933135	124934935	1801
1	125175911	125177860	1950
1	125229255	125231492	2238
1	125238673	125240817	2145
1	125358195	125360162	1968
1	125649935	125651100	1166
1	125658218	125661008	2791
1	125837847	125839465	1619
1	126125596	126127729	2134
1	126158361	126160189	1829
1	126275362	126277186	1825
1	126625684	126627247	1564
1	126727565	126729200	1636
1	126763224	126765413	2190
1	126996533	126998890	2358
1	127221088	127223155	2068
1	127359279	127360510	1232
1	127365664	127366972	1309
1	127801657	127802733	1077
1	127946150	127947647	1498
1	127956002	127957520	1519
1	128241844	128243280	1437
1	128264485	128266226	1742
1	128760625	128762746	2122
1	128774528	128776499	1972
1	128844040	128846506	2467
1	129226916	129228634	1719
1	129234190	129234937	748
1	129305197	129306446	1250
1	129773302	129775248	1947
1	129780310	129782404	2095
1	129828131	129830325	2195
1	129840562	129843085	2524
1	129984423	129985038	616
1	130286171	130287654	1484
1	130327587	130330687	3101
1	130476500	130478206	1707
1	130592455	130595038	2584
1	130774628	130776566	1939
1	130816685	130817468	784
1	130925599	130927050	1452
1	130953762	130955444	1683
1	131052673	131054372	1700
1	131281515	131282976	1462
1	131513448	131514837	1390
1	131913578	131915680	2103
1	131954332	131956437	2106
1	131989518	131991216	1699
1	131996518	131998041	1524
1	132327810	132330182	2373
1	132400105	132402924	2820
1	132567675	132569653	1979
1	133123561	133125486	1926
1	133629016	133631446	2431
1	133713257	133715230	1974
1	133721162	133723341	2180
1	133937073	133939390	2318
1	134042671	134043581	911
1	134505037	134506769	1733
1	134792241	134794643	2403
1	135208084	135208991	908
1	135497687	135499227	1541
1	135668060	135669427	1368
1	136153359	136155067	1709
1	136546791	136548257	1467
1	136561689	136564098	2410
1	136643223	136644369	1147
1	136789755	136792183	2429
1	136848777	136850786	2010
1	136866873	136867702	830
1	136867711	136868528	818
1	137255200	137256242	1043
1	137259719	137260563	845
1	137652065	137653541	1477
1	137724993	137728135	3143
1	138089199	138089861	663
1	138435186	138437092	1907
1	138450290	138451582	1293
1	138709790	138712694	2905
1	138728105	138730242	2138
1	139003201	139005472	2272
1	139315324	139316949	1626
1	139364760	139367959	3200
1	139374265	139374979	715
1	139458287	139462839	4553
1	139556690	139558205	1516
1	139602141	139603888	1748
1	139631514	139633040	1527
1	139655520	139657246	1727
1	140037887	140039177	1291
1	140136601	140137870	1270
1	140242008	140244780	2773
1	140374598	140377379	2782
1	140607018	140608605	1588
1	140614461	140615889	1429
1	140675518	140676968	1451
1	140871784	140877441	5658
1	141158284	141162083	3800
1	141187057	141188495	1439
1	141416353	141417627	1275
1	141511322	141513631	2310
1	141669125	141670821	1697
1	141691089	141692265	1177
1	142159986	142162187	2202
1	142256504	142257692	1189
1	142259812	142262260	2449
1	142435580	142436638	1059
1	142443687	142444881	1195
1	142483811	142485559	1749
1	142584837	142585644	808
1	142648996	142650982	1987
1	142653285	142654895	1611
1	142792285	142794645	2361
1	142826055	142829120	3066
1	142831183	142832753	1571
1	143133347	143134682	1336
1	143143312	143145617	2306
1	143205858	143208675	2818
1	143346102	143347887	1786
1	143422657	143424463	1807
1	143488579	143489833	1255
1	143490154	143492138	1985
1	143493973	143497248	3276
1	143570784	143573355	2572
1	143914665	143919029	4365
1	144023079	144024776	1698
1	144070122	144071380	1259
1	144078419	144080420	2002
1	144148540	144150688	2149
1	144466207	144466962	756
1	144833044	144835189	2146
1	144875871	144876757	887
1	144877098	144878923	1826
1	145183087	145183676	590
1	145329379	145330400	1022
1	145351595	145354666	3072
1	145473328	145475463	2136
1	145510256	145512393	2138
1	145696561	145699096	2536
1	145729854	145731468	1615
1	145780428	145781572	1145
1	145971178	145973134	1957
1	145973231	145974950	1720
1	145988201	145989804	1604
1	145996039	145997198	1160
1	146068033	146071092	3060
1	146149136	146150486	1351
1	146178120	146180856	2737
1	146217511	146219424	1914
1	146394927	146398010	3084
1	146472883	146473751	869
1	146519754	146520268	515
1	146561625	146562433	809
1	146598805	146600157	1353
1	146727917	146730999	3083
[truncated: 27,651 more rows]
