# Supplementary material for: Long-range interactions between proximal and distal regulatory regions in maize
Source: Nat Commun. 2019 Jun 14;10:2633. doi: 10.1038/s41467-019-10603-4 (PMC6572780; doi:10.1038/s41467-019-10603-4)
Supplement: Supplementary file 14 — Supplementary Data 10 [file 41467_2019_10603_MOESM14_ESM.xlsx]

## Sheet: Shoot DRs
Supplementary Data 10. DRs identified in shoot
chrom	start	end	length
1	16814	17492	679
1	22115	22726	612
1	25054	25714	661
1	92298	93002	705
1	108626	110426	1801
1	132739	133609	871
1	154324	155819	1496
1	171773	175168	3396
1	208886	211080	2195
1	262426	263741	1316
1	276696	280872	4177
1	323995	326455	2461
1	345826	348424	2599
1	368594	372345	3752
1	378919	380972	2054
1	401435	403515	2081
1	444061	446362	2302
1	456934	457331	398
1	463853	464781	929
1	465404	466533	1130
1	468294	469949	1656
1	502720	504561	1842
1	572437	574047	1611
1	1021816	1024098	2283
1	1066333	1068351	2019
1	1205814	1206772	959
1	1230318	1232982	2665
1	1257049	1259260	2212
1	1531578	1533833	2256
1	1549798	1550981	1184
1	1637084	1638185	1102
1	1734820	1736727	1908
1	1736912	1737826	915
1	1807225	1809167	1943
1	1827374	1829209	1836
1	2022536	2024818	2283
1	2026531	2027906	1376
1	2235162	2236994	1833
1	2284065	2286143	2079
1	2380394	2382176	1783
1	2423692	2424465	774
1	2428563	2430038	1476
1	2431203	2432523	1321
1	2462262	2463510	1249
1	2470374	2471695	1322
1	2482237	2483780	1544
1	2484356	2486078	1723
1	2529779	2531842	2064
1	2628898	2632735	3838
1	2825564	2827755	2192
1	2876498	2879314	2817
1	3035049	3039567	4519
1	3097967	3098838	872
1	3134840	3137509	2670
1	3145677	3146420	744
1	3163627	3164718	1092
1	3531390	3534007	2618
1	3539237	3541936	2700
1	3556392	3557582	1191
1	3557587	3558721	1135
1	3643694	3647638	3945
1	3650970	3652108	1139
1	3795409	3797195	1787
1	3852900	3854664	1765
1	3856538	3858556	2019
1	3973717	3976155	2439
1	4039932	4040637	706
1	4295187	4296424	1238
1	4348892	4352106	3215
1	4540329	4545256	4928
1	4560196	4561416	1221
1	4595850	4598090	2241
1	4668369	4669712	1344
1	4670310	4671385	1076
1	4883546	4888513	4968
1	4923177	4925425	2249
1	4935377	4936279	903
1	4967267	4968607	1341
1	4978344	4980836	2493
1	5129805	5131452	1648
1	5135068	5138025	2958
1	5141134	5145032	3899
1	5167791	5172525	4735
1	5307255	5308261	1007
1	5427181	5429077	1897
1	5597186	5599100	1915
1	5655381	5657104	1724
1	5679384	5681291	1908
1	5715058	5719991	4934
1	5722431	5724992	2562
1	5789907	5791519	1613
1	5893680	5894633	954
1	6078411	6079231	821
1	6260159	6262723	2565
1	6317243	6321374	4132
1	6382782	6383685	904
1	6425209	6428332	3124
1	6632259	6633916	1658
1	6649638	6650229	592
1	6765631	6768125	2495
1	6786082	6787531	1450
1	6828222	6831101	2880
1	6871861	6873602	1742
1	7044691	7046023	1333
1	7057313	7059837	2525
1	7104209	7106035	1827
1	7106378	7108369	1992
1	7255987	7257218	1232
1	7257317	7259448	2132
1	7344684	7346733	2050
1	7373865	7374983	1119
1	7413974	7414743	770
1	7482156	7483285	1130
1	7483357	7484091	735
1	7552937	7554499	1563
1	7597435	7599965	2531
1	7660076	7660917	842
1	7686643	7687442	800
1	7767407	7768033	627
1	7780371	7782103	1733
1	7970992	7972434	1443
1	7974686	7978125	3440
1	8032478	8036207	3730
1	8039760	8041643	1884
1	8151980	8153595	1616
1	8249340	8251080	1741
1	8274922	8275816	895
1	8388626	8390617	1992
1	8392124	8393895	1772
1	8467570	8469392	1823
1	8611761	8612742	982
1	8684707	8685945	1239
1	8799585	8800779	1195
1	8814825	8816989	2165
1	8871955	8873439	1485
1	8967443	8970766	3324
1	8974070	8975052	983
1	9006550	9009971	3422
1	9075312	9076114	803
1	9208489	9210323	1835
1	9269292	9271423	2132
1	9295283	9296647	1365
1	9365773	9366918	1146
1	9367440	9369582	2143
1	9400636	9403548	2913
1	9424054	9425651	1598
1	9578311	9579003	693
1	9596188	9597737	1550
1	9629380	9630600	1221
1	9753798	9754479	682
1	9768425	9769283	859
1	9995923	9998478	2556
1	10092264	10094984	2721
1	10125345	10126469	1125
1	10162930	10164201	1272
1	10192683	10193470	788
1	10216236	10217476	1241
1	10232336	10233399	1064
1	10296920	10298226	1307
1	10321494	10323200	1707
1	10358273	10358985	713
1	10570656	10573475	2820
1	10575050	10576848	1799
1	10614528	10619197	4670
1	10625180	10628219	3040
1	10678340	10682906	4567
1	10833947	10836002	2056
1	10924980	10926529	1550
1	10965049	10966757	1709
1	11043327	11045585	2259
1	11229323	11230827	1505
1	11364720	11366034	1315
1	11416055	11417917	1863
1	11431333	11433250	1918
1	11589085	11592807	3723
1	11607039	11607899	861
1	11676908	11679177	2270
1	11740238	11742340	2103
1	11888929	11890340	1412
1	11967427	11968355	929
1	11983356	11984827	1472
1	11985661	11986653	993
1	12207092	12209130	2039
1	12294232	12298270	4039
1	12430376	12431202	827
1	12437313	12439061	1749
1	12546343	12549494	3152
1	12556046	12557509	1464
1	12591117	12594099	2983
1	12612632	12613602	971
1	12615487	12616632	1146
1	12630730	12633346	2617
1	12680364	12683895	3532
1	12701026	12703713	2688
1	12794784	12797103	2320
1	12921461	12922175	715
1	12928242	12930198	1957
1	12930660	12932705	2046
1	12986550	12987449	900
1	12989190	12990543	1354
1	13005116	13007479	2364
1	13033230	13035036	1807
1	13063773	13064636	864
1	13064880	13065912	1033
1	13070563	13077160	6598
1	13160809	13162729	1921
1	13188355	13189091	737
1	13198899	13201430	2532
1	13243268	13248851	5584
1	13264448	13265714	1267
1	13265906	13267929	2024
1	13269662	13273802	4141
1	13284413	13287831	3419
1	13319620	13322012	2393
1	13352112	13353623	1512
1	13354733	13355796	1064
1	13357141	13358020	880
1	13366911	13369020	2110
1	13370350	13371763	1414
1	13377247	13377596	350
1	13387518	13388940	1423
1	13530234	13530854	621
1	13530906	13531642	737
1	13589785	13591423	1639
1	13648827	13650752	1926
1	13652052	13654302	2251
1	13665944	13666974	1031
1	13682751	13683418	668
1	13687029	13688478	1450
1	13761142	13762967	1826
1	13772123	13773460	1338
1	13781312	13784779	3468
1	13819980	13821416	1437
1	13825602	13828307	2706
1	13899032	13900505	1474
1	13904202	13907905	3704
1	14012589	14013643	1055
1	14056885	14057526	642
1	14127133	14127876	744
1	14252971	14254539	1569
1	14255365	14257023	1659
1	14324069	14326530	2462
1	14416590	14418445	1856
1	14422191	14422806	616
1	14601040	14602705	1666
1	14748582	14749484	903
1	14845764	14847317	1554
1	14855005	14856320	1316
1	14857054	14858950	1897
1	14882053	14884375	2323
1	15017346	15020780	3435
1	15076372	15078196	1825
1	15120647	15122466	1820
1	15188509	15190949	2441
1	15238281	15242023	3743
1	15309818	15314548	4731
1	15320559	15322451	1893
1	15336897	15338275	1379
1	15373876	15376242	2367
1	15387593	15392683	5091
1	15505705	15508928	3224
1	15513880	15516181	2302
1	15558330	15559524	1195
1	15575283	15576655	1373
1	15644419	15646909	2491
1	15767222	15768500	1279
1	15782205	15783806	1602
1	15841350	15842889	1540
1	15969850	15974020	4171
1	16002307	16003868	1562
1	16022730	16024471	1742
1	16049175	16050176	1002
1	16233190	16238384	5195
1	16295395	16298348	2954
1	16304945	16306681	1737
1	16367292	16369231	1940
1	16435598	16436974	1377
1	16610186	16612392	2207
1	16635331	16636565	1235
1	16834128	16836419	2292
1	16862553	16863287	735
1	16868513	16869824	1312
1	17324056	17326157	2102
1	17347198	17349878	2681
1	17353376	17356238	2863
1	17431032	17432069	1038
1	17433545	17434434	890
1	17474296	17475662	1367
1	17551433	17553679	2247
1	17643095	17644670	1576
1	17704790	17707289	2500
1	17708019	17709213	1195
1	17715182	17716613	1432
1	17737381	17739000	1620
1	17843326	17844763	1438
1	17965790	17967283	1494
1	17983334	17991043	7710
1	18029706	18031166	1461
1	18153128	18155730	2603
1	18190274	18192766	2493
1	18212826	18214648	1823
1	18309498	18311395	1898
1	18380105	18380978	874
1	18391610	18392731	1122
1	18498299	18500836	2538
1	18502488	18504258	1771
1	18528409	18530856	2448
1	18616613	18618338	1726
1	18770187	18772112	1926
1	18965606	18970247	4642
1	19142191	19143421	1231
1	19329518	19332313	2796
1	19403238	19406992	3755
1	19412289	19413492	1204
1	19427299	19428586	1288
1	19440122	19441696	1575
1	19465685	19466845	1161
1	19489531	19491021	1491
1	19565007	19571900	6894
1	19587810	19590700	2891
1	19655156	19657934	2779
1	19689344	19690322	979
1	19725410	19726158	749
1	19759407	19761020	1614
1	19783527	19784138	612
1	19794005	19798117	4113
1	19808182	19809839	1658
1	19828571	19829230	660
1	19919745	19920577	833
1	19992722	19994347	1626
1	20005865	20009730	3866
1	20019902	20023936	4035
1	20105292	20109020	3729
1	20219347	20220719	1373
1	20262031	20265320	3290
1	20369452	20370687	1236
1	20370931	20372726	1796
1	20405534	20406665	1132
1	20406789	20408937	2149
1	20537280	20539587	2308
1	20612149	20616284	4136
1	20775736	20776423	688
1	20937781	20939810	2030
1	21199171	21201878	2708
1	21310428	21311470	1043
1	21379132	21380740	1609
1	21683907	21687705	3799
1	21718955	21720465	1511
1	21752836	21754052	1217
1	21841506	21843332	1827
1	21900629	21902696	2068
1	21998481	22000404	1924
1	22005779	22007528	1750
1	22031859	22033093	1235
1	22262605	22264421	1817
1	22372095	22373647	1553
1	22379264	22380329	1066
1	22381408	22382460	1053
1	22457221	22459239	2019
1	22604659	22606700	2042
1	22667543	22670191	2649
1	22812932	22815196	2265
1	22836232	22837436	1205
1	22873105	22874892	1788
1	22879540	22882025	2486
1	22970942	22972815	1874
1	23252012	23254539	2528
1	23377078	23378857	1780
1	23440622	23443895	3274
1	23450838	23452436	1599
1	23485352	23487428	2077
1	23487666	23490233	2568
1	23500964	23504973	4010
1	23505277	23506534	1258
1	23534859	23535729	871
1	23569824	23571089	1266
1	23603676	23606196	2521
1	23612492	23617439	4948
1	23618568	23621126	2559
1	23683401	23685615	2215
1	23700526	23701809	1284
1	23733715	23735266	1552
1	23869864	23870982	1119
1	23880362	23881434	1073
1	23886169	23886802	634
1	23983341	23985777	2437
1	24107168	24108795	1628
1	24113552	24114867	1316
1	24119558	24120784	1227
1	24128249	24130119	1871
1	24222984	24225306	2323
1	24419538	24420779	1242
1	24500958	24502227	1270
1	24528191	24529616	1426
1	24553878	24556545	2668
1	24557680	24561456	3777
1	24576643	24578525	1883
1	24578906	24580450	1545
1	24589475	24591333	1859
1	24661628	24666086	4459
1	24820258	24822330	2073
1	24825192	24826883	1692
1	24870822	24875733	4912
1	24962889	24965161	2273
1	25004308	25004879	572
1	25042176	25045616	3441
1	25053585	25055669	2085
1	25058247	25061958	3712
1	25066907	25068605	1699
1	25186410	25187413	1004
1	25194505	25196948	2444
1	25203066	25203893	828
1	25271398	25272718	1321
1	25315073	25318006	2934
1	25430967	25432372	1406
1	25545149	25546776	1628
1	25583093	25583635	543
1	25635548	25637773	2226
1	25804004	25806001	1998
1	26001735	26005827	4093
1	26013173	26015524	2352
1	26083562	26087206	3645
1	26139169	26140553	1385
1	26140828	26141487	660
1	26178891	26182915	4025
1	26346021	26347714	1694
1	26433540	26435008	1469
1	26601342	26604975	3634
1	26677182	26678308	1127
1	26697130	26698329	1200
1	26698671	26701498	2828
1	26718981	26725049	6069
1	26873683	26875045	1363
1	26887151	26888891	1741
1	27080671	27082483	1813
1	27134939	27137565	2627
1	27297397	27299192	1796
1	27318611	27320842	2232
1	27325236	27327888	2653
1	27342900	27345719	2820
1	27576466	27578235	1770
1	27581776	27583524	1749
1	27716530	27720253	3724
1	27742425	27746504	4080
1	27994041	27995592	1552
1	28009328	28011928	2601
1	28026114	28026887	774
1	28074744	28075402	659
1	28080228	28081752	1525
1	28143864	28144751	888
1	28223371	28224716	1346
1	28225013	28226141	1129
1	28403939	28406410	2472
1	28575476	28579646	4171
1	28592263	28593683	1421
1	28650739	28655859	5121
1	28664805	28665618	814
1	28721326	28722678	1353
1	28740546	28742337	1792
1	28786311	28787482	1172
1	28807742	28810273	2532
1	28865799	28866925	1127
1	29001895	29003763	1869
1	29048954	29052894	3941
1	29155051	29155816	766
1	29271042	29272320	1279
1	29315133	29317281	2149
1	29332690	29334302	1613
1	29334640	29336765	2126
1	29429986	29430566	581
1	29445256	29447272	2017
1	29485923	29488817	2895
1	29615310	29617390	2081
1	29662905	29664454	1550
1	29755572	29756774	1203
1	29793462	29796904	3443
1	29870581	29873869	3289
1	29952287	29954473	2187
1	29954543	29956687	2145
1	30019076	30019703	628
1	30025180	30027120	1941
1	30033800	30036526	2727
1	30123818	30125290	1473
1	30126521	30129364	2844
1	30214911	30218528	3618
1	30239297	30240267	971
1	30249923	30251292	1370
1	30339422	30340263	842
1	30475886	30478529	2644
1	30540064	30542979	2916
1	30611331	30615290	3960
1	30648007	30649144	1138
1	30662039	30663742	1704
1	30765340	30766655	1316
1	30809828	30810256	429
1	30837464	30841546	4083
1	30939630	30940835	1206
1	30982484	30985512	3029
1	31038866	31041721	2856
1	31102841	31107879	5039
1	31208353	31210803	2451
1	31359184	31362972	3789
1	31369576	31371437	1862
1	31383148	31384302	1155
1	31794319	31796261	1943
1	31907523	31909417	1895
1	32078021	32081842	3822
1	32106942	32108325	1384
1	32109090	32110242	1153
1	32145231	32147595	2365
1	32157006	32158285	1280
1	32158411	32160038	1628
1	32265623	32267224	1602
1	32270288	32271830	1543
1	32281853	32283113	1261
1	32283325	32285121	1797
1	32425432	32426685	1254
1	32471153	32474706	3554
1	32496511	32498842	2332
1	32523841	32528050	4210
1	32591246	32593575	2330
1	32615938	32617806	1869
1	32690431	32692662	2232
1	32805273	32808015	2743
1	32892518	32895190	2673
1	32932984	32934408	1425
1	33041984	33045179	3196
1	33160842	33161727	886
1	33295736	33296643	908
1	33303841	33306957	3117
1	33490143	33491696	1554
1	33492369	33495107	2739
1	33590370	33591377	1008
1	33607399	33609154	1756
1	33615630	33620550	4921
1	33683972	33685894	1923
1	33711376	33714504	3129
1	33776918	33780084	3167
1	33800039	33800982	944
1	33855443	33856404	962
1	33949626	33950939	1314
1	33970330	33971457	1128
1	33997691	34001979	4289
1	34036496	34038445	1950
1	34135352	34136432	1081
1	34136502	34138626	2125
1	34153900	34158107	4208
1	34343230	34344891	1662
1	34429645	34430780	1136
1	34443586	34446013	2428
1	34497747	34500978	3232
1	34501027	34502608	1582
1	34515617	34516733	1117
1	34683597	34685795	2199
1	34690208	34692141	1934
1	34709236	34711071	1836
1	34837760	34841145	3386
1	34852097	34855413	3317
1	34909294	34910926	1633
1	34931532	34932837	1306
1	34978497	34980422	1926
1	35193002	35194148	1147
1	35230883	35232596	1714
1	35233120	35234166	1047
1	35238909	35244345	5437
1	35251770	35253976	2207
1	35364809	35366222	1414
1	35413393	35415385	1993
1	35492653	35494939	2287
1	35680880	35682297	1418
1	35735714	35737087	1374
1	35737850	35738731	882
1	35767059	35769455	2397
1	35785281	35786037	757
1	35788789	35790901	2113
1	35893977	35896133	2157
1	35900365	35901594	1230
1	35904051	35905384	1334
1	35942783	35947139	4357
1	36046207	36050113	3907
1	36108097	36109666	1570
1	36155834	36159097	3264
1	36170343	36170921	579
1	36255931	36257251	1321
1	36258830	36259823	994
1	36393320	36394069	750
1	36445083	36446963	1881
1	36483919	36488631	4713
1	36533843	36536227	2385
1	36540936	36542808	1873
1	36590581	36593109	2529
1	36682986	36685310	2325
1	36842322	36844023	1702
1	37097836	37099457	1622
1	37104307	37105989	1683
1	37295356	37298797	3442
1	37361391	37362777	1387
1	37492763	37498718	5956
1	37531211	37533875	2665
1	37578405	37581754	3350
1	37681133	37683484	2352
1	37723234	37724821	1588
1	37840193	37842613	2421
1	37905828	37908960	3133
1	37915661	37918405	2745
1	38085898	38088178	2281
1	38099488	38100463	976
1	38100671	38102261	1591
1	38108134	38109286	1153
1	38134550	38136036	1487
1	38158785	38162804	4020
1	38241444	38243065	1622
1	38449670	38450507	838
1	38591623	38593233	1611
1	38606386	38607349	964
1	38608110	38609076	967
1	38688564	38691890	3327
1	38696999	38698332	1334
1	38703913	38705678	1766
1	38743059	38745249	2191
1	39089107	39092677	3571
1	39104042	39107695	3654
1	39162360	39164559	2200
1	39356152	39359760	3609
1	39400830	39404474	3645
1	39597521	39601252	3732
1	39660611	39661318	708
1	39744674	39747468	2795
1	39922882	39924193	1312
1	39994208	39995408	1201
1	40008733	40010260	1528
1	40145028	40147169	2142
1	40168014	40169712	1699
1	40170023	40170838	816
1	40248593	40249796	1204
1	40259337	40263148	3812
1	40275461	40279761	4301
1	40350481	40352925	2445
1	40357731	40360213	2483
1	40408710	40413255	4546
1	40413354	40414522	1169
1	40456677	40459170	2494
1	40460427	40465900	5474
1	40551100	40552569	1470
1	40567225	40568442	1218
1	40615755	40617759	2005
1	40771664	40772935	1272
1	40802267	40803593	1327
1	40932822	40933664	843
1	40935207	40936789	1583
1	41114664	41118395	3732
1	41139427	41142008	2582
1	41232549	41234026	1478
1	41237828	41240384	2557
1	41251683	41254476	2794
1	41290765	41295992	5228
1	41323936	41325241	1306
1	41370721	41372182	1462
1	41431361	41432815	1455
1	41435116	41436118	1003
1	41480528	41481203	676
1	41535308	41536612	1305
1	41567216	41571472	4257
1	41584901	41585769	869
1	41805908	41807240	1333
1	42229531	42231489	1959
1	42404788	42406921	2134
1	42430707	42432659	1953
1	42563682	42565292	1611
1	42763768	42764681	914
1	42764707	42765678	972
1	42857002	42857966	965
1	42953331	42955147	1817
1	42978059	42979720	1662
1	43003736	43006046	2311
1	43104302	43106065	1764
1	43304667	43305708	1042
1	43438870	43440838	1969
1	43580877	43582200	1324
1	43642533	43644172	1640
1	43829110	43835356	6247
1	44171451	44173842	2392
1	44310168	44313351	3184
1	44347056	44348574	1519
1	44349226	44349919	694
1	44356525	44359508	2984
1	44373132	44374991	1860
1	44420472	44422503	2032
1	44559728	44560880	1153
1	44572360	44573721	1362
1	44624192	44626187	1996
1	44656950	44659429	2480
1	44919797	44923079	3283
1	44986187	44987838	1652
1	45016840	45017821	982
1	45060698	45063151	2454
1	45110904	45113008	2105
1	45116737	45117718	982
1	45205445	45207382	1938
1	45222522	45223656	1135
1	45224160	45225559	1400
1	45298868	45300483	1616
1	45374220	45374935	716
1	45376791	45377579	789
1	45391703	45393732	2030
1	45441887	45443400	1514
1	45444843	45446301	1459
1	45448199	45450467	2269
1	45764919	45767126	2208
1	45813441	45814522	1082
1	45894227	45897436	3210
1	46178446	46180220	1775
1	46275510	46276937	1428
1	46288251	46289816	1566
1	46388717	46390640	1924
1	46504257	46506373	2117
1	46642702	46644398	1697
1	46811751	46813366	1616
1	46825746	46828175	2430
1	46896831	46899857	3027
1	46922869	46923650	782
1	46925656	46926777	1122
1	46927330	46927966	637
1	47100019	47102920	2902
1	47134797	47136149	1353
1	47210785	47214110	3326
1	47405942	47406801	860
1	47741782	47745151	3370
1	47760021	47761323	1303
1	47799517	47800436	920
1	48083079	48084776	1698
1	48086584	48090751	4168
1	48093645	48095024	1380
1	48118168	48119305	1138
1	48353750	48356835	3086
1	48425519	48427261	1743
1	48593269	48594276	1008
1	48715961	48717155	1195
1	48717685	48719383	1699
1	48733501	48735329	1829
1	48747315	48749303	1989
1	48766562	48767550	989
1	48799380	48804966	5587
1	48840318	48841307	990
1	48936938	48937901	964
1	48939225	48940993	1769
1	48948992	48953079	4088
1	49001654	49005772	4119
1	49043161	49045797	2637
1	49050325	49056350	6026
1	49087038	49089894	2857
1	49169888	49171749	1862
1	49319067	49321275	2209
1	49324917	49326122	1206
1	49355618	49357988	2371
1	49359379	49360721	1343
1	49401632	49403227	1596
1	49599770	49602586	2817
1	49712189	49713259	1071
1	49733419	49734548	1130
1	49776099	49777612	1514
1	49812858	49814693	1836
1	49959189	49959804	616
1	50023286	50024479	1194
1	50024546	50025969	1424
1	50162125	50163495	1371
1	50189487	50192555	3069
1	50395280	50396764	1485
1	50453337	50455264	1928
1	50513059	50515277	2219
1	50693889	50695076	1188
1	50731542	50735359	3818
1	50786137	50787347	1211
1	50879538	50882050	2513
1	50896870	50897629	760
1	51100256	51101031	776
1	51125033	51128682	3650
1	51159996	51162479	2484
1	51222637	51223481	845
1	51226388	51228539	2152
1	51329297	51330455	1159
1	51355970	51357834	1865
1	51397952	51401702	3751
1	51402218	51408780	6563
1	51442909	51444066	1158
1	51454587	51456830	2244
1	51488901	51490771	1871
1	51543037	51544562	1526
1	51734215	51735235	1021
1	51752685	51755901	3217
1	51759174	51761294	2121
1	51831714	51833342	1629
1	51854296	51856598	2303
1	51885175	51888878	3704
1	51901508	51907101	5594
1	51911451	51912037	587
1	52009097	52009710	614
1	52016218	52017087	870
1	52165416	52168974	3559
1	52200965	52203439	2475
1	52262318	52265847	3530
1	52333960	52335046	1087
1	52335435	52336305	871
1	52390427	52391948	1522
1	52507762	52509557	1796
1	52590776	52594542	3767
1	52671794	52673092	1299
1	52871918	52875307	3390
1	52913501	52914134	634
1	52938400	52939785	1386
1	53048207	53048884	678
1	53073481	53074157	677
1	53154251	53155891	1641
1	53228760	53230849	2090
1	53326099	53333823	7725
1	53392067	53397168	5102
1	53444013	53444610	598
1	53533343	53535759	2417
1	53576511	53580464	3954
1	53591094	53592542	1449
1	53686103	53689204	3102
1	53692024	53694321	2298
1	53715695	53717013	1319
1	53725932	53728868	2937
1	53771128	53773201	2074
1	53871661	53872404	744
1	53872949	53873697	749
1	53952191	53952883	693
1	54025339	54031860	6522
1	54046950	54047737	788
1	54086862	54090000	3139
1	54123071	54124055	985
1	54180257	54181171	915
1	54188459	54189420	962
1	54281115	54282490	1376
1	54293893	54298463	4571
1	54313918	54318135	4218
1	54342167	54343692	1526
1	54343755	54344975	1221
1	54403179	54404337	1159
1	54410407	54411607	1201
1	54469779	54470970	1192
1	54478027	54480380	2354
1	54485271	54486379	1109
1	54623759	54625650	1892
1	54680445	54683984	3540
1	54698098	54701294	3197
1	54820446	54822094	1649
1	54946153	54947137	985
1	54955664	54956393	730
1	55058797	55060479	1683
1	55107844	55110091	2248
1	55168558	55170027	1470
1	55257974	55262612	4639
1	55483644	55485473	1830
1	55779358	55780866	1509
1	55935031	55936452	1422
1	56132209	56132745	537
1	56133137	56133993	857
1	56153548	56154623	1076
1	56382690	56385647	2958
1	56578238	56578894	657
1	56651765	56652412	648
1	56698881	56701162	2282
1	56747316	56749393	2078
1	56981009	56983770	2762
1	57011632	57014259	2628
1	57090794	57092114	1321
1	57135560	57139035	3476
1	57274060	57277345	3286
1	57290555	57291804	1250
1	57323596	57324185	590
1	57333089	57334501	1413
1	57390398	57391662	1265
1	57469745	57470987	1243
1	57497054	57497947	894
1	57538138	57539708	1571
1	57573119	57573939	821
1	57575602	57576727	1126
1	57586551	57587570	1020
1	57696868	57698538	1671
1	57818406	57820393	1988
1	57877111	57878567	1457
1	57996183	57997617	1435
1	58183301	58184373	1073
1	58455691	58456834	1144
1	58489960	58490691	732
1	58638630	58639184	555
1	58726377	58728369	1993
1	58742138	58743374	1237
1	58871020	58872704	1685
1	58944357	58946063	1707
1	59105846	59112134	6289
1	59118067	59119843	1777
1	59162513	59164447	1935
1	59170106	59174173	4068
1	59200811	59202558	1748
1	59238851	59240939	2089
1	59339161	59343011	3851
1	59420236	59421303	1068
1	59421366	59422635	1270
1	59438978	59441316	2339
1	59785360	59787022	1663
1	59837616	59838364	749
1	59840752	59841917	1166
1	59847520	59849677	2158
1	60015562	60017574	2013
1	60020505	60022145	1641
1	60039964	60040698	735
1	60083628	60085461	1834
1	60424985	60426748	1764
1	60426957	60428500	1544
1	60661187	60662521	1335
1	60677173	60679309	2137
1	60777257	60778838	1582
1	60879377	60881572	2196
1	60891870	60893568	1699
1	61096974	61098324	1351
1	61231756	61234537	2782
1	61235861	61237687	1827
1	61276816	61277880	1065
1	61413096	61414056	961
1	61414323	61415723	1401
1	61429950	61432226	2277
1	61472354	61473402	1049
1	61477405	61478778	1374
1	61503534	61504917	1384
1	61505494	61507491	1998
1	61542810	61543462	653
1	61729648	61730972	1325
1	61772933	61774510	1578
1	61780108	61783660	3553
1	61798035	61799521	1487
1	62091616	62092320	705
1	62126431	62127172	742
1	62428665	62431094	2430
1	62446720	62448059	1340
1	62704690	62706123	1434
1	62820890	62822124	1235
1	62848257	62849160	904
1	62856231	62858078	1848
1	62873837	62874934	1098
1	62881032	62882171	1140
1	62993965	62998372	4408
1	63125004	63128841	3838
1	63156130	63156633	504
1	63213011	63213909	899
1	63213966	63215656	1691
1	63250631	63251911	1281
1	63564479	63565185	707
1	63576902	63578932	2031
1	63752461	63754406	1946
1	63871890	63873387	1498
1	63937182	63939476	2295
1	63979690	63982350	2661
1	64006995	64008595	1601
1	64037183	64038944	1762
1	64048030	64050253	2224
1	64120588	64122170	1583
1	64144554	64146785	2232
1	64183447	64184180	734
1	64215859	64217307	1449
1	64421833	64424208	2376
1	64474286	64479742	5457
1	64503212	64505038	1827
1	64556924	64559197	2274
1	64691255	64693552	2298
1	64693737	64695236	1500
1	64728576	64730416	1841
1	64755877	64757270	1394
1	64763491	64765724	2234
1	64767503	64768510	1008
1	64923120	64924624	1505
1	64950404	64952229	1826
1	65014517	65015482	966
1	65022384	65023280	897
1	65031124	65032355	1232
1	65042747	65044140	1394
1	65046945	65048566	1622
1	65102741	65104697	1957
1	65186414	65188620	2207
1	65234701	65235427	727
1	65239335	65242061	2727
1	65263465	65264270	806
1	65265375	65266781	1407
1	65315995	65319230	3236
1	65386213	65386746	534
1	65540910	65542421	1512
1	65589790	65591426	1637
1	65604326	65605721	1396
1	65689392	65690248	857
1	65781963	65783354	1392
1	65836654	65838110	1457
1	65888274	65889123	850
1	65896349	65897486	1138
1	66017254	66019137	1884
1	66024631	66027095	2465
1	66030258	66031617	1360
1	66100018	66100860	843
1	66102080	66102960	881
1	66119812	66121893	2082
1	66255655	66256987	1333
1	66333829	66337364	3536
1	66392533	66395024	2492
1	66654222	66656930	2709
1	66827020	66829467	2448
1	66832264	66834216	1953
1	66863791	66864867	1077
1	66880914	66882353	1440
1	66926445	66928091	1647
1	67032406	67033364	959
1	67103590	67106189	2600
1	67107290	67110331	3042
1	67203304	67204801	1498
1	67221155	67224737	3583
1	67321641	67324245	2605
1	67344270	67351497	7228
1	67425506	67428071	2566
1	67433486	67437260	3775
1	67450841	67451533	693
1	67498953	67503774	4822
1	67610895	67612589	1695
1	67674282	67675303	1022
1	67722802	67724625	1824
1	67740116	67741061	946
1	67773085	67774021	937
1	67792464	67794110	1647
1	67811110	67812903	1794
1	67866817	67869944	3128
1	67872194	67873447	1254
1	67948632	67950742	2111
1	67951242	67954287	3046
1	68096572	68099294	2723
1	68174021	68175436	1416
1	68189683	68190969	1287
1	68249578	68251396	1819
1	68260531	68262150	1620
1	68290869	68291469	601
1	68389985	68391340	1356
1	68509883	68510500	618
1	68563394	68564850	1457
1	68580839	68582097	1259
1	68835549	68836962	1414
1	69033341	69035843	2503
1	69106894	69108479	1586
1	69109072	69110292	1221
1	69158453	69159428	976
1	69161594	69162849	1256
1	69201074	69201720	647
1	69367095	69368865	1771
1	69389063	69390145	1083
1	69511193	69513000	1808
1	69553985	69554466	482
1	69554854	69555630	777
1	69586441	69588140	1700
1	69595003	69598431	3429
1	69623789	69626471	2683
1	69632100	69633088	989
1	69638924	69639672	749
1	69642368	69643286	919
1	69707460	69709444	1985
1	69720268	69721725	1458
1	69853407	69856819	3413
1	69919542	69920671	1130
1	69935972	69937800	1829
1	70068669	70070293	1625
1	70218144	70219389	1246
1	70231005	70231909	905
1	70304470	70305550	1081
1	70441623	70443352	1730
1	70491666	70492738	1073
1	70807523	70810624	3102
1	70815011	70817469	2459
1	70846043	70848922	2880
1	70867961	70869602	1642
1	70949948	70950669	722
1	70969142	70971323	2182
1	70982647	70983558	912
1	70987537	70988183	647
1	71024896	71028738	3843
1	71111152	71111954	803
1	71113819	71114669	851
1	71150694	71152157	1464
1	71206671	71207842	1172
1	71291884	71293117	1234
1	71310221	71311677	1457
1	71521863	71524018	2156
1	71559243	71560135	893
1	71560992	71562492	1501
1	71609176	71610248	1073
1	71621030	71622131	1102
1	71635342	71636843	1502
1	71772533	71773968	1436
1	71777603	71778632	1030
1	71975352	71976801	1450
1	71993035	71994722	1688
1	72028426	72030585	2160
1	72080449	72082020	1572
1	72104403	72106687	2285
1	72186587	72188338	1752
1	72226787	72228725	1939
1	72279660	72281079	1420
1	72379601	72380966	1366
1	72413519	72414573	1055
1	72482557	72483509	953
1	72490765	72494316	3552
1	72834855	72837623	2769
1	72889449	72891593	2145
1	72952337	72953677	1341
1	73169844	73171143	1300
1	73265244	73266137	894
1	73380996	73382486	1491
1	73425300	73426567	1268
1	73452350	73455255	2906
1	73589466	73590675	1210
1	73632039	73635886	3848
1	73638929	73639902	974
1	73676448	73677961	1514
1	73760198	73761827	1630
1	73837201	73838089	889
1	73840908	73842258	1351
1	74098395	74103936	5542
1	74120292	74121141	850
1	74155775	74158615	2841
1	74177375	74178337	963
1	74178694	74179699	1006
1	74326970	74328331	1362
1	74348348	74349343	996
1	74370063	74371558	1496
1	74539197	74540966	1770
1	74549774	74550783	1010
1	74609391	74611499	2109
1	74653512	74655431	1920
1	74747474	74749062	1589
1	74754468	74758561	4094
1	74846014	74847853	1840
1	74939411	74940699	1289
1	75041514	75043316	1803
1	75094436	75095282	847
1	75143520	75145740	2221
1	75282958	75285288	2331
1	75509461	75511313	1853
1	75892793	75894281	1489
1	76076815	76080006	3192
1	76151779	76153280	1502
1	76520933	76523073	2141
1	76597546	76598589	1044
1	76841325	76844460	3136
1	76875969	76877029	1061
1	76877064	76877820	757
1	76905138	76907881	2744
1	76956692	76958268	1577
1	77001228	77003852	2625
1	77085163	77086901	1739
1	77125099	77126821	1723
1	77128827	77130087	1261
1	77173979	77175383	1405
1	77176666	77177785	1120
1	77182238	77185258	3021
1	77250456	77251602	1147
1	77337421	77339627	2207
1	77372808	77374005	1198
1	77415558	77416801	1244
1	77512242	77513248	1007
1	77587922	77588909	988
1	77615991	77617075	1085
1	77617086	77618335	1250
1	77663022	77665035	2014
1	77688210	77689335	1126
1	77703206	77705507	2302
1	77748994	77750951	1958
1	77780740	77782712	1973
1	77988304	77989765	1462
1	78052880	78053977	1098
1	78065884	78066913	1030
1	78095952	78096969	1018
1	78097942	78099771	1830
1	78129652	78131170	1519
1	78180276	78182950	2675
1	78394022	78395323	1302
1	78523330	78525172	1843
1	78526865	78530926	4062
1	78643892	78645250	1359
1	78650233	78652477	2245
1	78724380	78725585	1206
1	78751962	78753980	2019
1	78859428	78861735	2308
1	78902884	78904459	1576
1	78942615	78945205	2591
1	79025495	79027458	1964
1	79065825	79068311	2487
1	79068564	79070396	1833
1	79093190	79096084	2895
1	79332685	79334364	1680
1	79389118	79391403	2286
1	79425660	79427305	1646
1	79453704	79454548	845
1	79460449	79461352	904
1	79462996	79464880	1885
1	79479260	79480220	961
1	79576741	79577969	1229
1	79633510	79634573	1064
1	79687936	79690223	2288
1	79755553	79757200	1648
1	79837108	79838406	1299
1	80082063	80083331	1269
1	80089409	80090692	1284
1	80233868	80235661	1794
1	80438523	80439405	883
1	80466223	80467126	904
1	80554822	80556278	1457
1	80759974	80761929	1956
1	80785853	80788107	2255
1	80871889	80873054	1166
1	81074004	81075830	1827
1	81117124	81118967	1844
1	81270675	81271953	1279
1	81380563	81381329	767
1	81381896	81383088	1193
1	81701796	81704460	2665
1	81706337	81709360	3024
1	81964619	81965992	1374
1	82086197	82088779	2583
1	82111450	82112487	1038
1	82138047	82138794	748
1	82151158	82152737	1580
1	82288518	82289725	1208
1	82293431	82296675	3245
1	82309843	82313873	4031
1	82430088	82431203	1116
1	82432037	82433840	1804
1	82453064	82453725	662
1	82680631	82682965	2335
1	82741091	82744852	3762
1	82846595	82848761	2167
1	82849423	82850507	1085
1	82891416	82892435	1020
1	82899005	82901341	2337
1	83043194	83044376	1183
1	83419448	83421179	1732
1	83551621	83553954	2334
1	83608728	83610930	2203
1	83671370	83672190	821
1	83718317	83719711	1395
1	83732476	83733456	981
1	84103246	84106189	2944
1	84143727	84145140	1414
1	84251858	84253031	1174
1	84281432	84282319	888
1	84282465	84283970	1506
1	84353338	84354401	1064
1	84401192	84402414	1223
1	84447825	84449044	1220
1	84533304	84534029	726
1	84559727	84560419	693
1	84604788	84605576	789
1	84607408	84608584	1177
1	84657897	84659096	1200
1	84712738	84714345	1608
1	84947431	84948406	976
1	85004308	85006723	2416
1	85016838	85017416	579
1	85230464	85233166	2703
1	85240006	85241398	1393
1	85242310	85243594	1285
1	85464597	85466753	2157
1	85552301	85554090	1790
1	85649152	85650622	1471
1	85838184	85840173	1990
1	85846794	85848368	1575
1	85970988	85972175	1188
1	86005663	86007309	1647
1	86101726	86102430	705
1	86102623	86103145	523
1	86152504	86154252	1749
1	86239727	86241002	1276
1	86257625	86258891	1267
1	86260803	86262972	2170
1	86325883	86328892	3010
1	86457415	86458841	1427
1	86890135	86892418	2284
1	87040497	87042526	2030
1	87079894	87081007	1114
1	87175256	87176781	1526
1	87191111	87192675	1565
1	87254966	87256265	1300
1	87486988	87488393	1406
1	87603133	87604810	1678
1	87662688	87665840	3153
1	87693728	87696154	2427
1	87718728	87719652	925
1	87794154	87795684	1531
1	87808000	87809476	1477
1	88021004	88024294	3291
1	88024840	88026074	1235
1	88112632	88113456	825
1	88183233	88183960	728
1	88184929	88186284	1356
1	88245482	88248083	2602
1	88461189	88464947	3759
1	88479974	88481514	1541
1	88509677	88510909	1233
1	88510964	88512412	1449
1	88529312	88530699	1388
1	88583770	88586248	2479
1	88693051	88694324	1274
1	88702954	88704519	1566
1	89125134	89126514	1381
1	89159730	89161369	1640
1	89162343	89163535	1193
1	89269227	89270847	1621
1	89361791	89364467	2677
1	89687686	89689646	1961
1	89695079	89696709	1631
1	89725013	89727647	2635
1	89822728	89825404	2677
1	89941194	89942319	1126
1	90076778	90077856	1079
1	90134149	90134959	811
1	90180880	90182294	1415
1	90297625	90300600	2976
1	90301831	90303601	1771
1	90324815	90325846	1032
1	90347061	90349587	2527
1	90405429	90407187	1759
1	90429958	90431939	1982
1	90478406	90479749	1344
1	90518222	90519138	917
1	90651261	90652704	1444
1	90663916	90664771	856
1	90683490	90685384	1895
1	90696517	90697623	1107
1	90856032	90859001	2970
1	90931686	90934005	2320
1	91035156	91036996	1841
1	91069166	91071054	1889
1	91154375	91155620	1246
1	91257274	91258608	1335
1	91362851	91364018	1168
1	91503033	91503728	696
1	91818134	91820355	2222
1	91824596	91826094	1499
1	91859728	91861068	1341
1	91955111	91957162	2052
1	92003283	92006247	2965
1	92054912	92057586	2675
1	92070999	92073078	2080
1	92182725	92184903	2179
1	92209302	92210396	1095
1	92226701	92229799	3099
1	92240793	92242202	1410
1	92258923	92260943	2021
1	92562147	92565225	3079
1	92736791	92738743	1953
1	92763106	92765459	2354
1	92822029	92824355	2327
1	92824791	92826881	2091
1	92835690	92837213	1524
1	92851795	92853426	1632
1	92880320	92881070	751
1	92958100	92960138	2039
1	93182461	93183716	1256
1	93189632	93191028	1397
1	93210878	93214531	3654
1	93302639	93304563	1925
1	93308785	93309826	1042
1	93447112	93450226	3115
1	93541146	93542529	1384
1	93727413	93729314	1902
1	93754900	93756710	1811
1	93782360	93785319	2960
1	93797372	93798767	1396
1	93850236	93853483	3248
1	93913458	93914178	721
1	94013822	94015094	1273
1	94246718	94248631	1914
1	94280338	94282489	2152
1	94363757	94364915	1159
1	94365402	94369298	3897
1	94562384	94564180	1797
1	94671681	94673385	1705
1	94802570	94803767	1198
1	94893934	94896368	2435
1	94911204	94913381	2178
1	94918750	94922931	4182
1	94933496	94935467	1972
1	94979262	94981758	2497
1	95018103	95019111	1009
1	95050092	95051229	1138
1	95052969	95054265	1297
1	95151989	95154331	2343
1	95248257	95249658	1402
1	95374434	95375793	1360
1	95478652	95479709	1058
1	95655727	95657747	2021
1	95671999	95672685	687
1	95677688	95679117	1430
1	95745387	95746676	1290
1	95747224	95749060	1837
1	95781840	95783870	2031
1	95813454	95814317	864
1	95815227	95815954	728
1	95841759	95844303	2545
1	95846151	95847332	1182
1	95891904	95892836	933
1	95899249	95900403	1155
1	95965359	95966993	1635
1	95967107	95968280	1174
1	95999606	96001086	1481
1	96138046	96139236	1191
1	96217052	96219791	2740
1	96339901	96344248	4348
1	96347334	96348310	977
1	96408131	96411480	3350
1	96472961	96473833	873
1	96489472	96491522	2051
1	96565778	96567217	1440
1	96664128	96665419	1292
1	96682828	96684267	1440
1	96885245	96886068	824
1	97223662	97226393	2732
1	97361522	97364182	2661
1	97368667	97370164	1498
1	97453498	97454855	1358
1	97457098	97459530	2433
1	97465292	97466819	1528
1	97487741	97488713	973
1	97530878	97534072	3195
1	97553375	97555393	2019
1	97713376	97714763	1388
1	97718936	97720650	1715
1	97771054	97772828	1775
1	97778458	97780306	1849
1	97993924	97995354	1431
1	98087655	98088840	1186
1	98101762	98102431	670
1	98107671	98109815	2145
1	98157546	98159191	1646
1	98171474	98172914	1441
1	98231666	98232832	1167
1	98341009	98343060	2052
1	98398449	98400077	1629
1	98487879	98489027	1149
1	98532374	98534333	1960
1	98542754	98544815	2062
1	99225701	99227086	1386
1	99286522	99287989	1468
1	99322562	99324058	1497
1	99389736	99391120	1385
1	99557595	99559919	2325
1	99778126	99780167	2042
1	99949186	99951657	2472
1	100089263	100091687	2425
1	100165427	100166419	993
1	100216910	100218748	1839
1	100223919	100226220	2302
1	100344922	100346014	1093
1	100347361	100348899	1539
1	100701433	100708393	6961
1	100749819	100751870	2052
1	100839191	100841690	2500
1	101048878	101049870	993
1	101080735	101082805	2071
1	101130344	101131361	1018
1	101131853	101133038	1186
1	101165035	101167211	2177
1	101338529	101339987	1459
1	101475070	101476592	1523
1	101590811	101593027	2217
1	101752923	101754735	1813
1	101756510	101757968	1459
1	101885729	101887240	1512
1	101965456	101966948	1493
1	101977075	101977984	910
1	102221521	102222675	1155
1	102233186	102234045	860
1	102258868	102260206	1339
1	102344609	102347070	2462
1	102598363	102600617	2255
1	102619035	102620743	1709
1	102720574	102722955	2382
1	102745184	102746506	1323
1	102773103	102774719	1617
1	102833910	102834941	1032
1	102949223	102950454	1232
1	102980145	102981124	980
1	102995794	102998309	2516
1	102998877	102999922	1046
1	103360551	103364701	4151
1	103425745	103427143	1399
1	103432312	103433462	1151
1	103625315	103626033	719
1	103674942	103676277	1336
1	103910053	103911765	1713
1	103917625	103919033	1409
1	103984272	103985410	1139
1	104151663	104153500	1838
1	104277500	104278632	1133
1	104302354	104303142	789
1	104321492	104322425	934
1	104422695	104423803	1109
1	104495941	104497837	1897
1	104763689	104764621	933
1	104840478	104843412	2935
1	104986757	104987504	748
1	105035029	105036107	1079
1	105046587	105047990	1404
1	105107618	105108593	976
1	105129810	105131216	1407
1	105206742	105207886	1145
1	105312579	105313388	810
1	105336682	105338127	1446
1	105448149	105449292	1144
1	105470308	105471202	895
1	105545469	105547073	1605
1	105780063	105781421	1359
1	105862584	105864601	2018
1	105938813	105940520	1708
1	105964565	105968188	3624
1	105971004	105976213	5210
1	106013986	106014835	850
1	106039814	106040845	1032
1	106082997	106084806	1810
1	106466978	106467505	528
1	106604659	106605493	835
1	106837063	106838372	1310
1	107054646	107057569	2924
1	107088235	107090156	1922
1	107175338	107176114	777
1	107188853	107190141	1289
1	107204071	107205898	1828
1	107332453	107334543	2091
1	107434966	107436135	1170
1	107549138	107550796	1659
1	107654277	107656107	1831
1	107926531	107927661	1131
1	107992913	107996456	3544
1	107996529	107997640	1112
1	108271029	108272036	1008
1	108577834	108578981	1148
1	108609638	108611377	1740
1	108618250	108620141	1892
1	108661468	108662549	1082
1	108704952	108705934	983
1	108989268	108990626	1359
1	108991890	108993157	1268
1	109161961	109163319	1359
1	109290043	109291253	1211
1	109307398	109308772	1375
1	109337445	109338905	1461
1	109489164	109491209	2046
1	109550223	109552024	1802
1	109615289	109616330	1042
1	109625050	109626232	1183
1	109659044	109660779	1736
1	109670796	109671764	969
1	109694095	109695169	1075
1	109822202	109823402	1201
1	109834113	109835130	1018
1	109868595	109870719	2125
1	109894529	109895911	1383
1	109989154	109991231	2078
1	110001655	110003036	1382
1	110078132	110078830	699
1	110115579	110117273	1695
1	110215890	110216842	953
1	110342933	110345537	2605
1	110373251	110375141	1891
1	110378121	110380137	2017
1	110446755	110447968	1214
1	110566933	110569876	2944
1	110586863	110589195	2333
1	110808475	110809501	1027
1	110844880	110845884	1005
1	111165162	111166291	1130
1	111208592	111209094	503
1	111209478	111210152	675
1	111237225	111237804	580
1	111270893	111272106	1214
1	112174564	112177063	2500
1	112237827	112239337	1511
1	112335747	112337952	2206
1	112338621	112339948	1328
1	112385077	112386837	1761
1	112435128	112436538	1411
1	112531566	112532765	1200
1	112578578	112580737	2160
1	112633901	112634964	1064
1	112662439	112663459	1021
1	112669999	112671467	1469
1	112677619	112678601	983
1	112681934	112682917	984
1	112787615	112788975	1361
1	112812138	112813295	1158
1	112815772	112816856	1085
1	112915641	112916946	1306
1	112966329	112967325	997
1	113004255	113005055	801
1	113266355	113267051	697
1	113272307	113273961	1655
1	113413005	113414578	1574
1	113489569	113491485	1917
1	113710683	113713265	2583
1	114480128	114482024	1897
1	114671207	114673111	1905
1	114810639	114811837	1199
1	114878341	114881107	2767
1	114965166	114966022	857
1	115153480	115154490	1011
1	115158719	115159602	884
1	115162078	115163453	1376
1	115217334	115218418	1085
1	115239386	115240209	824
1	115240490	115241492	1003
1	115245652	115246389	738
1	115448180	115451026	2847
1	115501602	115502481	880
1	115516498	115518329	1832
1	115539017	115540011	995
1	115720105	115722076	1972
1	115769457	115771397	1941
1	116002700	116004316	1617
1	116019383	116021314	1932
1	116071347	116072222	876
1	116176607	116177316	710
1	116297367	116298725	1359
1	116387594	116388114	521
1	116498821	116501694	2874
1	116527580	116529433	1854
1	116796827	116797961	1135
1	116897355	116898880	1526
1	116906853	116908125	1273
1	116908574	116910257	1684
1	116945893	116946867	975
1	117090930	117091576	647
1	117123142	117124330	1189
1	117148882	117150267	1386
1	117387885	117389167	1283
1	117570194	117571385	1192
1	117593779	117595142	1364
1	117693833	117694996	1164
1	117727068	117727801	734
1	117831664	117833905	2242
1	117884956	117886769	1814
1	118056608	118057765	1158
1	118063352	118064372	1021
1	118110215	118111445	1231
1	118284619	118285758	1140
1	118419750	118420894	1145
1	118464657	118467006	2350
1	118497936	118499972	2037
1	118630550	118631550	1001
1	118829113	118830803	1691
1	119169889	119171554	1666
1	119353315	119354763	1449
1	119487425	119490341	2917
1	119792329	119793631	1303
1	119834788	119837118	2331
1	119922860	119924266	1407
1	119936601	119938234	1634
1	119945790	119947396	1607
1	120041665	120043157	1493
1	120051225	120053087	1863
1	120153336	120154825	1490
1	120205973	120206438	466
1	120604389	120606041	1653
1	120683305	120686438	3134
1	120786772	120788331	1560
1	120812350	120813468	1119
1	120929893	120930982	1090
1	120935476	120938766	3291
1	121115682	121118321	2640
1	121125809	121126656	848
1	121139049	121141664	2616
1	121228275	121229989	1715
1	121365193	121366110	918
1	121465878	121468459	2582
1	121480192	121482162	1971
1	121505562	121507603	2042
1	121509400	121512021	2622
1	121866611	121868366	1756
1	121920506	121921654	1149
1	121924623	121925886	1264
1	121980271	121981588	1318
1	122039126	122039824	699
1	122050196	122051626	1431
1	122124249	122124727	479
1	122211189	122213337	2149
1	122354183	122355906	1724
1	122436559	122438027	1469
1	122590817	122592186	1370
1	123169384	123170561	1178
1	123307284	123308269	986
1	123383595	123386500	2906
1	123416031	123416778	748
1	123545246	123546805	1560
1	123653605	123655901	2297
1	123878652	123880797	2146
1	123921717	123922974	1258
1	123925036	123926562	1527
1	124041228	124042526	1299
1	124176729	124178666	1938
1	124216991	124217937	947
1	124329445	124331785	2341
1	124333917	124336004	2088
1	124357900	124359440	1541
1	124426741	124427965	1225
1	124543577	124545096	1520
1	124672346	124673985	1640
1	124752559	124754098	1540
1	124789126	124790047	922
1	124859620	124861238	1619
1	124933142	124934903	1762
1	125176098	125177803	1706
1	125229281	125231414	2134
1	125238816	125240607	1792
1	125358258	125360047	1790
1	125650058	125650824	767
1	125658276	125660500	2225
1	125838002	125839372	1371
1	126126196	126127645	1450
1	126158448	126160634	2187
1	126275427	126277048	1622
1	126625712	126627427	1716
1	126727914	126729107	1194
1	126763605	126765003	1399
1	126996512	126998862	2351
1	127221195	127223540	2346
1	127365740	127366855	1116
1	127801704	127802694	991
1	127946207	127947160	954
1	127956070	127957102	1033
1	128241688	128243182	1495
1	128264796	128265787	992
1	128760891	128762432	1542
1	128774864	128777070	2207
1	129226982	129228590	1609
1	129305168	129306428	1261
1	129773444	129774966	1523
1	129780380	129781881	1502
1	129828137	129830022	1886
1	129840994	129842948	1955
1	129984451	129985009	559
1	130286165	130287516	1352
1	130327748	130330152	2405
1	130476513	130478314	1802
1	130592564	130595045	2482
1	130774904	130776467	1564
1	130925772	130926900	1129
1	130953718	130955521	1804
1	131052764	131054486	1723
1	131513530	131514623	1094
1	131913608	131915588	1981
1	131954789	131956409	1621
1	131989656	131990915	1260
1	131996531	131997459	929
1	132327900	132329807	1908
1	132400259	132401508	1250
1	132401579	132402905	1327
1	132567939	132569665	1727
1	133123769	133125318	1550
1	133629454	133631286	1833
1	133713408	133715060	1653
1	133721255	133723003	1749
1	133937680	133939040	1361
1	134505037	134506778	1742
1	134792553	134794253	1701
1	135497722	135499326	1605
1	135668143	135669273	1131
1	136153421	136155024	1604
1	136546993	136548136	1144
1	136562261	136563813	1553
1	136643234	136644308	1075
1	136790277	136792337	2061
1	136848703	136850660	1958
1	137255245	137256213	969
1	137259757	137260642	886
1	137652114	137653490	1377
1	137726166	137727088	923
1	138435343	138436726	1384
1	138450406	138451490	1085
1	138711328	138712876	1549
1	138728330	138730026	1697
1	139003381	139005424	2044
1	139315100	139317015	1916
1	139365054	139366369	1316
1	139366503	139367889	1387
1	139458232	139459915	1684
1	139459992	139462961	2970
1	139556743	139558171	1429
1	139602182	139603926	1745
1	139631402	139633046	1645
1	139655704	139657154	1451
1	140038021	140039172	1152
1	140136665	140137802	1138
1	140242253	140244445	2193
1	140373633	140377331	3699
1	140607230	140608505	1276
1	140614371	140615819	1449
1	140675675	140676756	1082
1	140871973	140874149	2177
1	141158906	141161915	3010
1	141187180	141188266	1087
1	141416499	141417650	1152
1	141511371	141513324	1954
1	141840315	141842739	2425
1	142160208	142161861	1654
1	142259865	142262104	2240
1	142443917	142444821	905
1	142584854	142585562	709
1	142648949	142650910	1962
1	142653328	142654740	1413
1	142792412	142794018	1607
1	142960950	142963388	2439
1	143133449	143134637	1189
1	143143630	143145354	1725
1	143205945	143207854	1910
1	143316977	143318995	2019
1	143346311	143347262	952
1	143422722	143424175	1454
1	143488638	143489939	1302
1	143495047	143496696	1650
1	143571085	143573198	2114
1	143915545	143917507	1963
1	143964616	143967279	2664
1	143974863	143976903	2041
1	144023187	144024381	1195
1	144070336	144071063	728
1	144078409	144080420	2012
1	144148835	144150638	1804
1	144833095	144834657	1563
1	144877445	144878598	1154
1	145351719	145354481	2763
1	145473555	145474973	1419
1	145510584	145512165	1582
1	145696708	145699082	2375
1	145729961	145731342	1382
1	145780449	145781321	873
1	145823427	145826054	2628
1	145971187	145972626	1440
1	145973329	145974157	829
1	145988237	145989806	1570
1	145996079	145996884	806
1	146068213	146069280	1068
1	146069319	146070550	1232
1	146149190	146150341	1152
1	146178631	146179486	856
1	146217592	146219435	1844
1	146395423	146397849	2427
1	146561485	146562595	1111
1	146598851	146600078	1228
1	146727921	146730686	2766
1	146867877	146869842	1966
1	146875542	146877000	1459
1	146930243	146931102	860
1	146976048	146978107	2060
1	146985186	146987131	1946
1	146992506	146993536	1031
1	147205476	147207437	1962
1	147282945	147284992	2048
1	147539799	147540879	1081
1	147622792	147625206	2415
1	147739488	147741278	1791
1	147993432	147994490	1059
1	148177572	148178438	867
1	148187042	148188502	1461
1	148189562	148190831	1270
1	148199680	148200617	938
1	148200853	148201746	894
1	148265546	148266628	1083
1	148409064	148410060	997
1	148438070	148439093	1024
1	148502169	148503786	1618
1	148653977	148655082	1106
1	148767811	148769055	1245
1	148769300	148771027	1728
1	148771267	148772828	1562
1	148779133	148780920	1788
1	148831340	148834714	3375
1	148968732	148970333	1602
1	149051790	149052878	1089
1	149188389	149189804	1416
1	149432291	149433720	1430
1	149450248	149451569	1322
1	149520404	149522734	2331
1	149615304	149617507	2204
1	149695205	149697333	2129
1	149756571	149757215	645
1	149757458	149758672	1215
1	149800435	149801395	961
1	149840985	149841508	524
1	149841591	149842385	795
1	150064825	150066288	1464
1	150100731	150102163	1433
1	150170558	150173874	3317
1	150212229	150214088	1860
1	150215786	150217476	1691
1	150292687	150296287	3601
1	150382155	150383621	1467
1	150416509	150418050	1542
1	150430667	150432639	1973
1	150492728	150494078	1351
1	150539999	150542103	2105
1	150590320	150591742	1423
1	150619402	150621880	2479
1	150641050	150641692	643
1	150695774	150697712	1939
1	150720078	150721269	1192
1	150770434	150771631	1198
1	150776744	150778713	1970
1	151022619	151023617	999
1	151023868	151025950	2083
1	151037074	151038110	1037
1	151085885	151087433	1549
1	151088010	151089090	1081
1	151123364	151125641	2278
1	151149404	151152751	3348
1	151174082	151175233	1152
1	151182319	151183857	1539
1	151301904	151303552	1649
1	151318946	151320417	1472
1	151470366	151473085	2720
1	151504410	151505227	818
1	151514676	151515716	1041
1	151623086	151625310	2225
1	151631833	151634161	2329
1	151792745	151793966	1222
1	151886867	151889580	2714
1	151907435	151909439	2005
1	151955565	151957034	1470
1	152038777	152042010	3234
1	152103805	152105011	1207
1	152113014	152115376	2363
1	152223944	152224606	663
1	152256034	152257310	1277
1	152397326	152399806	2481
1	152400006	152402109	2104
1	152422381	152424516	2136
1	152893622	152894354	733
1	152954901	152956321	1421
1	152994342	152996579	2238
1	153039291	153042507	3217
1	153293450	153294627	1178
1	153430764	153432294	1531
1	153483305	153485174	1870
1	153655016	153656031	1016
1	153693346	153694628	1283
1	153746737	153749695	2959
1	154050538	154052159	1622
1	154075653	154076383	731
1	154087569	154089583	2015
1	154099351	154101644	2294
1	154152388	154153379	992
1	154155559	154156361	803
1	154187898	154189032	1135
1	154483847	154485423	1577
1	154658120	154660131	2012
1	154665657	154666416	760
1	154721503	154723243	1741
1	154762282	154763114	833
1	154821093	154822085	993
1	155054886	155056250	1365
1	155138150	155139747	1598
1	155429800	155430970	1171
1	155566103	155567493	1391
1	155570612	155571811	1200
1	155575526	155576734	1209
1	155608610	155609704	1095
1	155925510	155926813	1304
1	155950273	155950903	631
1	156041395	156042598	1204
1	156212604	156213737	1134
1	156219485	156224284	4800
1	156408515	156411513	2999
1	156541131	156542323	1193
1	156605043	156606470	1428
1	156674798	156676029	1232
1	156698693	156700248	1556
1	156921963	156922960	998
1	156927060	156930308	3249
1	157047923	157050016	2094
1	157054140	157055424	1285
1	157097924	157099016	1093
1	157112170	157113689	1520
1	157116600	157120522	3923
1	157203236	157204440	1205
1	157231107	157232687	1581
1	157260679	157262059	1381
1	157305108	157305915	808
1	157342044	157343714	1671
1	157345098	157346837	1740
1	157403477	157406293	2817
1	157522865	157523655	791
1	157529286	157531255	1970
1	157768035	157768754	720
1	157788363	157790591	2229
1	157891638	157892996	1359
1	157897404	157899419	2016
[truncated: 25,736 more rows]
