# Supplementary material for: Long-range interactions between proximal and distal regulatory regions in maize
Source: Nat Commun. 2019 Jun 14;10:2633. doi: 10.1038/s41467-019-10603-4 (PMC6572780; doi:10.1038/s41467-019-10603-4)
Supplement: Supplementary file 15 — Supplementary Data 11 [file 41467_2019_10603_MOESM15_ESM.xlsx]

## Sheet: Ear DRs in TE
Supplementary Data 11. DRs located in TE regons in immature ear
enhancer			transposable elements (TE)
chrom	start	end	chrom	start	end	method	type
1	154173	155833	1	155374	155693	detectMITE	terminal_inverted_repeat_element	.	*	.	ID=DTH_1_155374_155693;Name=DTH,TSDlen3,TIRlen14
1	171499	176483	1	172036	177929	HelitronScanner	helitron	.	-	.	ID=DHH02487B73v400001;Name=DHH02487B73v400001_NA_LCV5p20_LCV3p5
1	378682	381160	1	378600	382720	HelitronScanner	helitron	.	-	.	ID=DHH00455B73v400002;Name=DHH00455B73v400002_NA_LCV5p7_LCV3p6
1	463874	464765	1	463377	464926	RepeatMasker	solo_LTR	.	+	.	ID=RLX02718B73v4S0001;Name=RLX02718B73v4S0001_NA_SoloLTR
1	5654419	5657208	1	5654105	5655293	HelitronScanner	helitron	.	+	.	ID=DHH02268B73v400001;Name=DHH02268B73v400001_NA_LCV5p14_LCV3p11
1	7057116	7061886	1	7057462	7057587	detectMITE	terminal_inverted_repeat_element	.	*	.	ID=DTH_1_7057462_7057587;Name=DTH,TSDlen3,TIRlen14
1	7483356	7484402	1	7483212	7483518	TARGeT	terminal_inverted_repeat_element	.	*	.	ID=DTA_1_7483212_7483518;Name=DTA,TSDlen8,TIRlen11
1	8032261	8037888	1	8037686	8037811	TARGeT	terminal_inverted_repeat_element	.	*	.	ID=DTH_1_8037686_8037811;Name=DTH,TSDlen3,TIRlen14
1	8038119	8042367	1	8039432	8039663	detectMITE	terminal_inverted_repeat_element	.	*	.	ID=DTH_1_8039432_8039663;Name=DTH,TSDlen3,TIRlen14
1	8388587	8390659	1	8390353	8390886	detectMITE	terminal_inverted_repeat_element	.	*	.	ID=DTT_1_8390353_8390886;Name=DTT,TSDlen2,TIRlen12
1	8813268	8817117	1	8816803	8817296	HelitronScanner	helitron	.	+	.	ID=DHH00001B73v400478;Name=DHH00001B73v400478_NA_LCV5p6_LCV3p7
1	9207314	9210409	1	9207939	9208462	TARGeT	terminal_inverted_repeat_element	.	*	.	ID=DTC_1_9207939_9208462;Name=DTC,TSDlen3,TIRlen13
1	9367294	9369828	1	9368681	9369020	detectMITE	terminal_inverted_repeat_element	.	*	.	ID=DTH_1_9368681_9369020;Name=DTH,TSDlen3,TIRlen14
1	9367294	9369828	1	9369068	9369184	TARGeT	terminal_inverted_repeat_element	.	*	.	ID=DTH_1_9369068_9369184;Name=DTH,TSDlen3,TIRlen14
1	10092126	10095064	1	10094470	10094606	detectMITE	terminal_inverted_repeat_element	.	*	.	ID=DTH_1_10094470_10094606;Name=DTH,TSDlen3,TIRlen14
1	10162009	10164279	1	10163144	10164058	TARGeT	terminal_inverted_repeat_element	.	*	.	ID=DTA_1_10163144_10164058;Name=DTA,TSDlen8,TIRlen11
1	11147861	11149877	1	11149561	11149884	TARGeT	terminal_inverted_repeat_element	.	*	.	ID=DTA_1_11149561_11149884;Name=DTA,TSDlen8,TIRlen11
1	11675887	11679416	1	11677378	11677607	detectMITE	terminal_inverted_repeat_element	.	*	.	ID=DTC_1_11677378_11677607;Name=DTC,TSDlen3,TIRlen13
1	11740154	11741862	1	11740689	11741248	TARGeT	terminal_inverted_repeat_element	.	*	.	ID=DTA_1_11740689_11741248;Name=DTA,TSDlen8,TIRlen11
1	12437155	12439711	1	12437946	12438082	TARGeT	terminal_inverted_repeat_element	.	*	.	ID=DTH_1_12437946_12438082;Name=DTH,TSDlen3,TIRlen14
1	13370417	13371641	1	13370597	13370721	detectMITE	terminal_inverted_repeat_element	.	*	.	ID=DTH_1_13370597_13370721;Name=DTH,TSDlen3,TIRlen14
1	13387551	13388934	1	13387824	13387949	TARGeT	terminal_inverted_repeat_element	.	*	.	ID=DTH_1_13387824_13387949;Name=DTH,TSDlen3,TIRlen14
1	14323929	14327114	1	14326053	14327505	HelitronScanner	helitron	.	+	.	ID=DHH00002B73v400430;Name=DHH00002B73v400430_Hip1_LCV5p17_LCV3p50
1	14323929	14327114	1	14324000	14324178	TARGeT	terminal_inverted_repeat_element	.	*	.	ID=DTH_1_14324000_14324178;Name=DTH,TSDlen3,TIRlen14
1	15312254	15314465	1	15314352	15314470	TARGeT	terminal_inverted_repeat_element	.	*	.	ID=DTH_1_15314352_15314470;Name=DTH,TSDlen3,TIRlen14
1	15320225	15323177	1	15322104	15322847	TARGeT	terminal_inverted_repeat_element	.	*	.	ID=DTA_1_15322104_15322847;Name=DTA,TSDlen8,TIRlen11
1	15406703	15411421	1	15406998	15407149	TARGeT	terminal_inverted_repeat_element	.	*	.	ID=DTH_1_15406998_15407149;Name=DTH,TSDlen3,TIRlen14
1	15452221	15453387	1	15452336	15452456	detectMITE	terminal_inverted_repeat_element	.	*	.	ID=DTT_1_15452336_15452456;Name=DTT,TSDlen2,TIRlen12
1	15505692	15508974	1	15505848	15506224	TARGeT	terminal_inverted_repeat_element	.	*	.	ID=DTA_1_15505848_15506224;Name=DTA,TSDlen8,TIRlen11
1	17430349	17434547	1	17429854	17430882	HelitronScanner	helitron	.	-	.	ID=DHH00002B73v406156;Name=DHH00002B73v406156_Hip1_LCV5p12_LCV3p52
1	17430349	17434547	1	17432086	17432405	detectMITE	terminal_inverted_repeat_element	.	*	.	ID=DTH_1_17432086_17432405;Name=DTH,TSDlen3,TIRlen14
1	17470990	17472331	1	17471854	17472279	SineFinder	SINE_element	.	+	.	ID=RST00461B73v400001;Name=RST00461B73v400001_NA_TSDlen12_TSDmismat1
1	17982807	17991012	1	17985663	17986109	TARGeT	terminal_inverted_repeat_element	.	*	.	ID=DTA_1_17985663_17986109;Name=DTA,TSDlen8,TIRlen11
1	18965478	18970274	1	18967017	18969561	HelitronScanner	helitron	.	+	.	ID=DHH02460B73v400001;Name=DHH02460B73v400001_NA_LCV5p6_LCV3p5
1	19329574	19332558	1	19331676	19332266	TARGeT	terminal_inverted_repeat_element	.	*	.	ID=DTC_1_19331676_19332266;Name=DTC,TSDlen3,TIRlen13
1	19465214	19466945	1	19465106	19468275	HelitronScanner	helitron	.	+	.	ID=DHH00007B73v400052;Name=DHH00007B73v400052_NA_LCV5p6_LCV3p5
1	19828430	19829940	1	19829681	19829817	detectMITE	terminal_inverted_repeat_element	.	*	.	ID=DTH_1_19829681_19829817;Name=DTH,TSDlen3,TIRlen14
1	20005783	20010856	1	20007799	20011716	HelitronScanner	helitron	.	+	.	ID=DHH00003B73v400228;Name=DHH00003B73v400228_NA_LCV5p6_LCV3p6
1	21525252	21526089	1	21525567	21525758	TARGeT	terminal_inverted_repeat_element	.	*	.	ID=DTA_1_21525567_21525758;Name=DTA,TSDlen8,TIRlen11
1	21752435	21754220	1	21752526	21752872	TARGeT	terminal_inverted_repeat_element	.	*	.	ID=DTA_1_21752526_21752872;Name=DTA,TSDlen8,TIRlen11
1	22031388	22033876	1	22033529	22033933	TARGeT	terminal_inverted_repeat_element	.	*	.	ID=DTH_1_22033529_22033933;Name=DTH,TSDlen3,TIRlen14
1	22812672	22815349	1	22814468	22815010	TARGeT	terminal_inverted_repeat_element	.	*	.	ID=DTA_1_22814468_22815010;Name=DTA,TSDlen8,TIRlen11
1	22970480	22973946	1	22972682	22973144	detectMITE	terminal_inverted_repeat_element	.	*	.	ID=DTT_1_22972682_22973144;Name=DTT,TSDlen2,TIRlen12
1	22990861	22992212	1	22990860	22991456	TARGeT	terminal_inverted_repeat_element	.	*	.	ID=DTA_1_22990860_22991456;Name=DTA,TSDlen8,TIRlen11
1	23252011	23254679	1	23254404	23254635	detectMITE	terminal_inverted_repeat_element	.	*	.	ID=DTH_1_23254404_23254635;Name=DTH,TSDlen3,TIRlen14
1	23500606	23506703	1	23504748	23507137	HelitronScanner	helitron	.	+	.	ID=DHH00001B73v400506;Name=DHH00001B73v400506_NA_LCV5p15_LCV3p7
1	23612346	23618068	1	23611919	23614588	HelitronScanner	helitron	.	+	.	ID=DHH02392B73v400001;Name=DHH02392B73v400001_NA_LCV5p10_LCV3p5
1	23982462	23985847	1	23985404	23985806	TARGeT	terminal_inverted_repeat_element	.	*	.	ID=DTH_1_23985404_23985806;Name=DTH,TSDlen3,TIRlen14
1	24557584	24561363	1	24557992	24558129	detectMITE	terminal_inverted_repeat_element	.	*	.	ID=DTT_1_24557992_24558129;Name=DTT,TSDlen2,TIRlen12
1	24870668	24875701	1	24872240	24872418	TARGeT	terminal_inverted_repeat_element	.	*	.	ID=DTH_1_24872240_24872418;Name=DTH,TSDlen3,TIRlen14
1	26698404	26701646	1	26698777	26698874	TARGeT	terminal_inverted_repeat_element	.	*	.	ID=DTH_1_26698777_26698874;Name=DTH,TSDlen3,TIRlen14
1	27329841	27331694	1	27329505	27330399	HelitronScanner	helitron	.	+	.	ID=DHH02355B73v400001;Name=DHH02355B73v400001_NA_LCV5p10_LCV3p5
1	28403934	28406552	1	28405489	28405753	TARGeT	terminal_inverted_repeat_element	.	*	.	ID=DTH_1_28405489_28405753;Name=DTH,TSDlen3,TIRlen14
1	28591029	28593858	1	28591474	28591590	TARGeT	terminal_inverted_repeat_element	.	*	.	ID=DTH_1_28591474_28591590;Name=DTH,TSDlen3,TIRlen14
1	28999846	29003882	1	29000021	29001886	HelitronScanner	helitron	.	-	.	ID=DHH00029B73v400038;Name=DHH00029B73v400038_NA_LCV5p5_LCV3p7
1	29443773	29448242	1	29447299	29447397	TARGeT	terminal_inverted_repeat_element	.	*	.	ID=DTA_1_29447299_29447397;Name=DTA,TSDlen8,TIRlen11
1	29617449	29619680	1	29617933	29618311	TARGeT	terminal_inverted_repeat_element	.	*	.	ID=DTA_1_29617933_29618311;Name=DTA,TSDlen8,TIRlen11
1	29755206	29756789	1	29756280	29756577	TARGeT	terminal_inverted_repeat_element	.	*	.	ID=DTA_1_29756280_29756577;Name=DTA,TSDlen8,TIRlen11
1	30211616	30213247	1	30211294	30213940	HelitronScanner	helitron	.	-	.	ID=DHH00002B73v406185;Name=DHH00002B73v406185_Hip1_LCV5p10_LCV3p7
1	30249811	30251811	1	30249723	30250155	TARGeT	terminal_inverted_repeat_element	.	*	.	ID=DTA_1_30249723_30250155;Name=DTA,TSDlen8,TIRlen11
1	30522296	30526229	1	30522325	30522629	TARGeT	terminal_inverted_repeat_element	.	*	.	ID=DTH_1_30522325_30522629;Name=DTH,TSDlen3,TIRlen14
1	30522296	30526229	1	30523715	30523869	TARGeT	terminal_inverted_repeat_element	.	*	.	ID=DTA_1_30523715_30523869;Name=DTA,TSDlen8,TIRlen11
1	30837441	30841701	1	30837106	30841532	HelitronScanner	helitron	.	-	.	ID=DHH00002B73v406186;Name=DHH00002B73v406186_Hip1_LCV5p6_LCV3p6
1	31208120	31211120	1	31208346	31208424	detectMITE	terminal_inverted_repeat_element	.	*	.	ID=DTT_1_31208346_31208424;Name=DTT,TSDlen2,TIRlen12
1	32507269	32510284	1	32506737	32507921	HelitronScanner	helitron	.	-	.	ID=DHH00002B73v406190;Name=DHH00002B73v406190_Hip1_LCV5p15_LCV3p52
1	32591178	32593567	1	32593050	32593388	TARGeT	terminal_inverted_repeat_element	.	*	.	ID=DTH_1_32593050_32593388;Name=DTH,TSDlen3,TIRlen14
1	33491985	33495312	1	33490846	33495968	HelitronScanner	helitron	.	+	.	ID=DHH00003B73v400259;Name=DHH00003B73v400259_NA_LCV5p17_LCV3p6
1	35192976	35194436	1	35192820	35195412	HelitronScanner	helitron	.	+	.	ID=DHH00002B73v400491;Name=DHH00002B73v400491_Hip1_LCV5p13_LCV3p50
1	36255486	36257259	1	36255752	36256300	SineFinder	SINE_element	.	+	.	ID=RST00491B73v400001;Name=RST00491B73v400001_NA_TSDlen14_TSDmismat3
1	38703649	38705716	1	38703648	38703802	TARGeT	terminal_inverted_repeat_element	.	*	.	ID=DTH_1_38703648_38703802;Name=DTH,TSDlen3,TIRlen14
1	39103392	39108001	1	39105737	39105977	TARGeT	terminal_inverted_repeat_element	.	*	.	ID=DTH_1_39105737_39105977;Name=DTH,TSDlen3,TIRlen14
1	39103392	39108001	1	39106412	39107166	TARGeT	terminal_inverted_repeat_element	.	*	.	ID=DTH_1_39106412_39107166;Name=DTH,TSDlen3,TIRlen14
1	40275393	40279812	1	40277642	40277757	TARGeT	terminal_inverted_repeat_element	.	*	.	ID=DTH_1_40277642_40277757;Name=DTH,TSDlen3,TIRlen14
1	40460558	40465855	1	40465415	40466186	TARGeT	terminal_inverted_repeat_element	.	*	.	ID=DTA_1_40465415_40466186;Name=DTA,TSDlen8,TIRlen11
1	40550914	40552766	1	40551796	40552044	TARGeT	terminal_inverted_repeat_element	.	*	.	ID=DTH_1_40551796_40552044;Name=DTH,TSDlen3,TIRlen14
1	41251181	41254539	1	41252597	41252910	TARGeT	terminal_inverted_repeat_element	.	*	.	ID=DTH_1_41252597_41252910;Name=DTH,TSDlen3,TIRlen14
1	41323727	41326186	1	41326044	41326198	TARGeT	terminal_inverted_repeat_element	.	*	.	ID=DTM_1_41326044_41326198;Name=DTM,TSDlen9,TIRlen40
1	42563445	42565464	1	42563005	42566008	HelitronScanner	helitron	.	-	.	ID=DHH00001B73v406623;Name=DHH00001B73v406623_NA_LCV5p11_LCV3p5
1	42952969	42955311	1	42954054	42954284	detectMITE	terminal_inverted_repeat_element	.	*	.	ID=DTH_1_42954054_42954284;Name=DTH,TSDlen3,TIRlen14
1	44919450	44925242	1	44920197	44920822	TARGeT	terminal_inverted_repeat_element	.	*	.	ID=DTA_1_44920197_44920822;Name=DTA,TSDlen8,TIRlen11
1	45110594	45112877	1	45111515	45111740	TARGeT	terminal_inverted_repeat_element	.	*	.	ID=DTM_1_45111515_45111740;Name=DTM,TSDlen9,TIRlen40
1	45226238	45227093	1	45226772	45227049	detectMITE	terminal_inverted_repeat_element	.	*	.	ID=DTA_1_45226772_45227049;Name=DTA,TSDlen8,TIRlen11
1	45297582	45300703	1	45298178	45298263	TARGeT	terminal_inverted_repeat_element	.	*	.	ID=DTT_1_45298178_45298263;Name=DTT,TSDlen2,TIRlen12
1	45764929	45768279	1	45766958	45767497	TARGeT	terminal_inverted_repeat_element	.	*	.	ID=DTA_1_45766958_45767497;Name=DTA,TSDlen8,TIRlen11
1	46642455	46644825	1	46643538	46643994	SineFinder	SINE_element	.	+	.	ID=RST00199B73v400001;Name=RST00199B73v400001_NA_TSDlen12_TSDmismat1
1	46896662	46900715	1	46898882	46898991	detectMITE	terminal_inverted_repeat_element	.	*	.	ID=DTT_1_46898882_46898991;Name=DTT,TSDlen2,TIRlen12
1	48948936	48954494	1	48948539	48951345	HelitronScanner	helitron	.	+	.	ID=DHH02281B73v400001;Name=DHH02281B73v400001_NA_LCV5p6_LCV3p5
1	49324836	49326316	1	49324755	49325037	HelitronScanner	helitron	.	+	.	ID=DHH00002B73v400539;Name=DHH00002B73v400539_Hip1_LCV5p17_LCV3p5
1	51355673	51358003	1	51356648	51357682	HelitronScanner	helitron	.	-	.	ID=DHH02276B73v400001;Name=DHH02276B73v400001_NA_LCV5p5_LCV3p5
1	51397761	51401688	1	51400582	51400892	detectMITE	terminal_inverted_repeat_element	.	*	.	ID=DTA_1_51400582_51400892;Name=DTA,TSDlen8,TIRlen11
1	51901522	51907129	1	51906967	51907053	TARGeT	terminal_inverted_repeat_element	.	*	.	ID=DTA_1_51906967_51907053;Name=DTA,TSDlen8,TIRlen11
1	52008925	52010091	1	52009541	52009900	HelitronScanner	helitron	.	+	.	ID=DHH00019B73v400014;Name=DHH00019B73v400014_NA_LCV5p8_LCV3p5
1	52262280	52265754	1	52264091	52264216	TARGeT	terminal_inverted_repeat_element	.	*	.	ID=DTH_1_52264091_52264216;Name=DTH,TSDlen3,TIRlen14
1	53326093	53333848	1	53320693	53332708	HelitronScanner	helitron	.	-	.	ID=DHH00005B73v402104;Name=DHH00005B73v402104_NA_LCV5p7_LCV3p5
1	53392059	53398847	1	53397062	53397293	detectMITE	terminal_inverted_repeat_element	.	*	.	ID=DTH_1_53397062_53397293;Name=DTH,TSDlen3,TIRlen14
1	53771034	53773463	1	53771180	53771411	detectMITE	terminal_inverted_repeat_element	.	*	.	ID=DTH_1_53771180_53771411;Name=DTH,TSDlen3,TIRlen14
1	54046619	54047797	1	54046597	54047092	HelitronScanner	helitron	.	+	.	ID=DHH00002B73v400551;Name=DHH00002B73v400551_Hip1_LCV5p8_LCV3p30
1	54281243	54282637	1	54280783	54282967	HelitronScanner	helitron	.	-	.	ID=DHH00008B73v400810;Name=DHH00008B73v400810_NA_LCV5p11_LCV3p5
1	54680645	54684156	1	54682272	54682519	TARGeT	terminal_inverted_repeat_element	.	*	.	ID=DTA_1_54682272_54682519;Name=DTA,TSDlen8,TIRlen11
1	54680645	54684156	1	54683179	54683464	TARGeT	terminal_inverted_repeat_element	.	*	.	ID=DTH_1_54683179_54683464;Name=DTH,TSDlen3,TIRlen14
1	58455441	58456918	1	58455241	58457126	HelitronScanner	helitron	.	-	.	ID=DHH00001B73v406646;Name=DHH00001B73v406646_NA_LCV5p6_LCV3p7
1	59116026	59119855	1	59115856	59116309	TARGeT	terminal_inverted_repeat_element	.	*	.	ID=DTA_1_59115856_59116309;Name=DTA,TSDlen8,TIRlen11
1	60083509	60085620	1	60083182	60084174	HelitronScanner	helitron	.	+	.	ID=DHH00002B73v400563;Name=DHH00002B73v400563_Hip1_LCV5p8_LCV3p45
1	60891377	60893619	1	60892180	60892306	TARGeT	terminal_inverted_repeat_element	.	*	.	ID=DTH_1_60892180_60892306;Name=DTH,TSDlen3,TIRlen14
1	63834237	63835777	1	63834557	63836555	HelitronScanner	helitron	.	-	.	ID=DHH02259B73v400001;Name=DHH02259B73v400001_NA_LCV5p8_LCV3p9
1	64215085	64217641	1	64216543	64216675	TARGeT	terminal_inverted_repeat_element	.	*	.	ID=DTH_1_64216543_64216675;Name=DTH,TSDlen3,TIRlen14
1	65315420	65319231	1	65318274	65318390	TARGeT	terminal_inverted_repeat_element	.	*	.	ID=DTA_1_65318274_65318390;Name=DTA,TSDlen8,TIRlen11
1	65315420	65319231	1	65318904	65319263	TARGeT	terminal_inverted_repeat_element	.	*	.	ID=DTA_1_65318904_65319263;Name=DTA,TSDlen8,TIRlen11
1	67772998	67774202	1	67773538	67773674	detectMITE	terminal_inverted_repeat_element	.	*	.	ID=DTH_1_67773538_67773674;Name=DTH,TSDlen3,TIRlen14
1	67809609	67812723	1	67811012	67811190	TARGeT	terminal_inverted_repeat_element	.	*	.	ID=DTH_1_67811012_67811190;Name=DTH,TSDlen3,TIRlen14
1	68580820	68582304	1	68581727	68581964	TARGeT	terminal_inverted_repeat_element	.	*	.	ID=DTM_1_68581727_68581964;Name=DTM,TSDlen9,TIRlen40
1	69105483	69108810	1	69108552	69108871	detectMITE	terminal_inverted_repeat_element	.	*	.	ID=DTH_1_69108552_69108871;Name=DTH,TSDlen3,TIRlen14
1	70216699	70219662	1	70217110	70217280	TARGeT	terminal_inverted_repeat_element	.	*	.	ID=DTA_1_70217110_70217280;Name=DTA,TSDlen8,TIRlen11
1	70969123	70971553	1	70971229	70971407	TARGeT	terminal_inverted_repeat_element	.	*	.	ID=DTH_1_70971229_70971407;Name=DTH,TSDlen3,TIRlen14
1	71024864	71029317	1	71028716	71028962	TARGeT	terminal_inverted_repeat_element	.	*	.	ID=DTH_1_71028716_71028962;Name=DTH,TSDlen3,TIRlen14
1	71778678	71779512	1	71779288	71779465	TARGeT	terminal_inverted_repeat_element	.	*	.	ID=DTH_1_71779288_71779465;Name=DTH,TSDlen3,TIRlen14
1	72482435	72483758	1	72483216	72483492	detectMITE	terminal_inverted_repeat_element	.	*	.	ID=DTH_1_72483216_72483492;Name=DTH,TSDlen3,TIRlen14
1	73265218	73266922	1	73266013	73266408	detectMITE	terminal_inverted_repeat_element	.	*	.	ID=DTC_1_73266013_73266408;Name=DTC,TSDlen3,TIRlen13
1	73632233	73636054	1	73635200	73635293	TARGeT	terminal_inverted_repeat_element	.	*	.	ID=DTH_1_73635200_73635293;Name=DTH,TSDlen3,TIRlen14
1	73676464	73678250	1	73677485	73677819	TARGeT	terminal_inverted_repeat_element	.	*	.	ID=DTH_1_73677485_73677819;Name=DTH,TSDlen3,TIRlen14
1	73836997	73840570	1	73837798	73838201	TARGeT	terminal_inverted_repeat_element	.	*	.	ID=DTA_1_73837798_73838201;Name=DTA,TSDlen8,TIRlen11
1	74745644	74750497	1	74747391	74747567	TARGeT	terminal_inverted_repeat_element	.	*	.	ID=DTH_1_74747391_74747567;Name=DTH,TSDlen3,TIRlen14
1	74745644	74750497	1	74743521	74749506	HelitronScanner	helitron	.	-	.	ID=DHH00001B73v406665;Name=DHH00001B73v406665_NA_LCV5p16_LCV3p7
1	75282683	75285296	1	75283239	75283333	TARGeT	terminal_inverted_repeat_element	.	*	.	ID=DTH_1_75283239_75283333;Name=DTH,TSDlen3,TIRlen14
1	77249729	77251653	1	77251494	77251557	detectMITE	terminal_inverted_repeat_element	.	*	.	ID=DTT_1_77251494_77251557;Name=DTT,TSDlen2,TIRlen12
1	78052779	78054941	1	78053559	78053922	TARGeT	terminal_inverted_repeat_element	.	*	.	ID=DTH_1_78053559_78053922;Name=DTH,TSDlen3,TIRlen14
1	78065944	78066826	1	78066735	78066915	TARGeT	terminal_inverted_repeat_element	.	*	.	ID=DTH_1_78066735_78066915;Name=DTH,TSDlen3,TIRlen14
1	82430072	82433869	1	82431756	82432251	TARGeT	terminal_inverted_repeat_element	.	*	.	ID=DTT_1_82431756_82432251;Name=DTT,TSDlen2,TIRlen12
1	83732269	83733510	1	83732966	83733197	detectMITE	terminal_inverted_repeat_element	.	*	.	ID=DTH_1_83732966_83733197;Name=DTH,TSDlen3,TIRlen14
1	85230349	85233233	1	85229197	85234103	HelitronScanner	helitron	.	-	.	ID=DHH00029B73v400043;Name=DHH00029B73v400043_NA_LCV5p6_LCV3p7
1	85464158	85467028	1	85464218	85464345	TARGeT	terminal_inverted_repeat_element	.	*	.	ID=DTH_1_85464218_85464345;Name=DTH,TSDlen3,TIRlen14
1	85970398	85972861	1	85971037	85971214	TARGeT	terminal_inverted_repeat_element	.	*	.	ID=DTH_1_85971037_85971214;Name=DTH,TSDlen3,TIRlen14
1	88528967	88530741	1	88529316	88529494	TARGeT	terminal_inverted_repeat_element	.	*	.	ID=DTH_1_88529316_88529494;Name=DTH,TSDlen3,TIRlen14
1	89125115	89126723	1	89125013	89127582	HelitronScanner	helitron	.	+	.	ID=DHH00003B73v400345;Name=DHH00003B73v400345_NA_LCV5p7_LCV3p5
1	89359559	89364288	1	89359933	89360543	TARGeT	terminal_inverted_repeat_element	.	*	.	ID=DTA_1_89359933_89360543;Name=DTA,TSDlen8,TIRlen11
1	89822865	89827172	1	89822316	89823688	HelitronScanner	helitron	.	+	.	ID=DHH00002B73v400645;Name=DHH00002B73v400645_Hip1_LCV5p13_LCV3p18
1	90856030	90860475	1	90859720	90859849	TARGeT	terminal_inverted_repeat_element	.	*	.	ID=DTA_1_90859720_90859849;Name=DTA,TSDlen8,TIRlen11
1	91147507	91150289	1	91147635	91147775	SineFinder	SINE_element	.	+	.	ID=RST00001B73v400004;Name=RST00001B73v400004_NA_TSDlen15_TSDmismat2
1	91147507	91150289	1	91149984	91150142	TARGeT	terminal_inverted_repeat_element	.	*	.	ID=DTA_1_91149984_91150142;Name=DTA,TSDlen8,TIRlen11
1	92006321	92007920	1	92006168	92006572	detectMITE	terminal_inverted_repeat_element	.	*	.	ID=DTA_1_92006168_92006572;Name=DTA,TSDlen8,TIRlen11
1	92055042	92057128	1	92056761	92057098	TARGeT	terminal_inverted_repeat_element	.	*	.	ID=DTA_1_92056761_92057098;Name=DTA,TSDlen8,TIRlen11
1	92835804	92837434	1	92836990	92837126	detectMITE	terminal_inverted_repeat_element	.	*	.	ID=DTH_1_92836990_92837126;Name=DTH,TSDlen3,TIRlen14
1	93182161	93183684	1	93182247	93182478	detectMITE	terminal_inverted_repeat_element	.	*	.	ID=DTH_1_93182247_93182478;Name=DTH,TSDlen3,TIRlen14
1	93189241	93190985	1	93189439	93189974	TARGeT	terminal_inverted_repeat_element	.	*	.	ID=DTA_1_93189439_93189974;Name=DTA,TSDlen8,TIRlen11
1	93850036	93853515	1	93850013	93851366	HelitronScanner	helitron	.	+	.	ID=DHH02220B73v400001;Name=DHH02220B73v400001_NA_LCV5p5_LCV3p6
1	94246709	94248687	1	94248369	94248868	TARGeT	terminal_inverted_repeat_element	.	*	.	ID=DTA_1_94248369_94248868;Name=DTA,TSDlen8,TIRlen11
1	95677266	95679211	1	95677978	95678296	detectMITE	terminal_inverted_repeat_element	.	*	.	ID=DTH_1_95677978_95678296;Name=DTH,TSDlen3,TIRlen14
1	95813466	95816167	1	95814269	95815545	TARGeT	terminal_inverted_repeat_element	.	*	.	ID=DTM_1_95814269_95815545;Name=DTM,TSDlen9,TIRlen40
1	96565695	96569038	1	96566936	96567114	TARGeT	terminal_inverted_repeat_element	.	*	.	ID=DTH_1_96566936_96567114;Name=DTH,TSDlen3,TIRlen14
1	97292898	97293983	1	97293229	97293363	TARGeT	terminal_inverted_repeat_element	.	*	.	ID=DTH_1_97293229_97293363;Name=DTH,TSDlen3,TIRlen14
1	100216177	100218976	1	100216428	100216502	detectMITE	terminal_inverted_repeat_element	.	*	.	ID=DTT_1_100216428_100216502;Name=DTT,TSDlen2,TIRlen12
1	101130247	101133093	1	101131220	101131552	TARGeT	terminal_inverted_repeat_element	.	*	.	ID=DTH_1_101131220_101131552;Name=DTH,TSDlen3,TIRlen14
1	101164773	101167070	1	101164780	101168547	HelitronScanner	helitron	.	+	.	ID=DHH00508B73v400001;Name=DHH00508B73v400001_NA_LCV5p8_LCV3p6
1	104301814	104303443	1	104302228	104302294	detectMITE	terminal_inverted_repeat_element	.	*	.	ID=DTH_1_104302228_104302294;Name=DTH,TSDlen3,TIRlen14
1	110376599	110380281	1	110377615	110377747	detectMITE	terminal_inverted_repeat_element	.	*	.	ID=DTT_1_110377615_110377747;Name=DTT,TSDlen2,TIRlen12
1	111236680	111237861	1	111236556	111237270	HelitronScanner	helitron	.	+	.	ID=DHH00002B73v400686;Name=DHH00002B73v400686_Hip1_LCV5p9_LCV3p5
1	112531500	112532652	1	112531382	112531920	TARGeT	terminal_inverted_repeat_element	.	*	.	ID=DTA_1_112531382_112531920;Name=DTA,TSDlen8,TIRlen11
1	114810454	114811840	1	114810728	114810853	TARGeT	terminal_inverted_repeat_element	.	*	.	ID=DTH_1_114810728_114810853;Name=DTH,TSDlen3,TIRlen14
1	118464714	118467096	1	118466441	118466766	TARGeT	terminal_inverted_repeat_element	.	*	.	ID=DTA_1_118466441_118466766;Name=DTA,TSDlen8,TIRlen11
1	118497972	118500396	1	118499484	118499620	TARGeT	terminal_inverted_repeat_element	.	*	.	ID=DTH_1_118499484_118499620;Name=DTH,TSDlen3,TIRlen14
1	120683147	120686652	1	120683993	120684480	HelitronScanner	helitron	.	+	.	ID=DHH02541B73v400001;Name=DHH02541B73v400001_NA_LCV5p5_LCV3p5
1	121505552	121507483	1	121506437	121506630	TARGeT	terminal_inverted_repeat_element	.	*	.	ID=DTM_1_121506437_121506630;Name=DTM,TSDlen9,TIRlen40
1	121508757	121511905	1	121509577	121512498	HelitronScanner	helitron	.	+	.	ID=DHH00002B73v400702;Name=DHH00002B73v400702_Hip1_LCV5p5_LCV3p37
1	122050084	122052752	1	122052441	122052555	TARGeT	terminal_inverted_repeat_element	.	*	.	ID=DTH_1_122052441_122052555;Name=DTH,TSDlen3,TIRlen14
1	134042671	134043581	1	134042776	134043650	HelitronScanner	helitron	.	-	.	ID=DHH00002B73v406393;Name=DHH00002B73v406393_Hip1_LCV5p8_LCV3p9
1	136848777	136850786	1	136848800	136850866	LTRharvest	LTR_retrotransposon	.	+	.	ID=RLG00024B73v400049;Name=RLG00024B73v400049_CRM1_LTRsimilarity86.4
1	140871784	140877441	1	140871563	140874920	LTRharvest	LTR_retrotransposon	.	*	.	ID=RLX04115B73v400001;Name=RLX04115B73v400001_NA_LTRsimilarity100
1	143143312	143145617	1	143143878	143144279	HelitronScanner	helitron	.	+	.	ID=DHH02515B73v400001;Name=DHH02515B73v400001_NA_LCV5p8_LCV3p19
1	145971178	145973134	1	145971765	145973944	LTRharvest	LTR_retrotransposon	.	-	.	ID=RLX14686B73v400001;Name=RLX14686B73v400001_NA_LTRsimilarity96.22
1	148055675	148056465	1	148056188	148056324	detectMITE	terminal_inverted_repeat_element	.	*	.	ID=DTH_1_148056188_148056324;Name=DTH,TSDlen3,TIRlen14
1	149693377	149697499	1	149696975	149697467	TARGeT	terminal_inverted_repeat_element	.	*	.	ID=DTA_1_149696975_149697467;Name=DTA,TSDlen8,TIRlen11
1	150492533	150494235	1	150492331	150494344	HelitronScanner	helitron	.	-	.	ID=DHH00001B73v406863;Name=DHH00001B73v406863_NA_LCV5p11_LCV3p6
1	150617886	150621996	1	150618195	150618244	detectMITE	terminal_inverted_repeat_element	.	*	.	ID=DTC_1_150618195_150618244;Name=DTC,TSDlen3,TIRlen13
1	151149204	151152766	1	151152316	151152848	TARGeT	terminal_inverted_repeat_element	.	*	.	ID=DTA_1_151152316_151152848;Name=DTA,TSDlen8,TIRlen11
1	151469918	151473267	1	151472896	151473066	detectMITE	terminal_inverted_repeat_element	.	*	.	ID=DTT_1_151472896_151473066;Name=DTT,TSDlen2,TIRlen12
1	151886548	151889622	1	151889315	151889471	TARGeT	terminal_inverted_repeat_element	.	*	.	ID=DTA_1_151889315_151889471;Name=DTA,TSDlen8,TIRlen11
1	154075382	154076568	1	154075213	154077214	HelitronScanner	helitron	.	+	.	ID=DHH00003B73v400390;Name=DHH00003B73v400390_NA_LCV5p5_LCV3p5
1	156407902	156411886	1	156407442	156408851	TARGeT	terminal_inverted_repeat_element	.	*	.	ID=DTM_1_156407442_156408851;Name=DTM,TSDlen9,TIRlen40
1	157116581	157120791	1	157117390	157117469	detectMITE	terminal_inverted_repeat_element	.	*	.	ID=DTT_1_157117390_157117469;Name=DTT,TSDlen2,TIRlen12
1	158428742	158430754	1	158430410	158430551	TARGeT	terminal_inverted_repeat_element	.	*	.	ID=DTH_1_158430410_158430551;Name=DTH,TSDlen3,TIRlen14
1	159727004	159730150	1	159727582	159730324	HelitronScanner	helitron	.	+	.	ID=DHH00008B73v400080;Name=DHH00008B73v400080_NA_LCV5p11_LCV3p6
1	161366101	161372505	1	161368108	161368224	TARGeT	terminal_inverted_repeat_element	.	*	.	ID=DTH_1_161368108_161368224;Name=DTH,TSDlen3,TIRlen14
1	161551237	161552919	1	161552456	161552581	TARGeT	terminal_inverted_repeat_element	.	*	.	ID=DTH_1_161552456_161552581;Name=DTH,TSDlen3,TIRlen14
1	161554506	161557788	1	161556850	161556985	detectMITE	terminal_inverted_repeat_element	.	*	.	ID=DTH_1_161556850_161556985;Name=DTH,TSDlen3,TIRlen14
1	162097675	162099190	1	162098946	162099052	TARGeT	terminal_inverted_repeat_element	.	*	.	ID=DTA_1_162098946_162099052;Name=DTA,TSDlen8,TIRlen11
1	163052814	163055840	1	163052396	163055978	HelitronScanner	helitron	.	+	.	ID=DHH00001B73v400958;Name=DHH00001B73v400958_NA_LCV5p15_LCV3p10
1	164786506	164788716	1	164788312	164788467	TARGeT	terminal_inverted_repeat_element	.	*	.	ID=DTA_1_164788312_164788467;Name=DTA,TSDlen8,TIRlen11
1	165241470	165243922	1	165243209	165243334	TARGeT	terminal_inverted_repeat_element	.	*	.	ID=DTH_1_165243209_165243334;Name=DTH,TSDlen3,TIRlen14
1	167685773	167688126	1	167686134	167686231	TARGeT	terminal_inverted_repeat_element	.	*	.	ID=DTA_1_167686134_167686231;Name=DTA,TSDlen8,TIRlen11
1	168703105	168706249	1	168703266	168703457	detectMITE	terminal_inverted_repeat_element	.	*	.	ID=DTH_1_168703266_168703457;Name=DTH,TSDlen3,TIRlen14
1	171068147	171069993	1	171068502	171068885	TARGeT	terminal_inverted_repeat_element	.	*	.	ID=DTH_1_171068502_171068885;Name=DTH,TSDlen3,TIRlen14
1	171229876	171231806	1	171231577	171231897	TARGeT	terminal_inverted_repeat_element	.	*	.	ID=DTH_1_171231577_171231897;Name=DTH,TSDlen3,TIRlen14
1	171550211	171551153	1	171550914	171551315	TARGeT	terminal_inverted_repeat_element	.	*	.	ID=DTH_1_171550914_171551315;Name=DTH,TSDlen3,TIRlen14
1	171602206	171604308	1	171601367	171604386	HelitronScanner	helitron	.	+	.	ID=DHH00001B73v400987;Name=DHH00001B73v400987_NA_LCV5p13_LCV3p5
1	171926523	171930444	1	171927301	171927420	TARGeT	terminal_inverted_repeat_element	.	*	.	ID=DTH_1_171927301_171927420;Name=DTH,TSDlen3,TIRlen14
1	174136637	174142200	1	174137408	174140634	LTRharvest	LTR_retrotransposon	.	+	.	ID=RLX14540B73v400001;Name=RLX14540B73v400001_NA_LTRsimilarity96.27
1	174715074	174716082	1	174715168	174715356	TARGeT	terminal_inverted_repeat_element	.	*	.	ID=DTA_1_174715168_174715356;Name=DTA,TSDlen8,TIRlen11
1	174755845	174756902	1	174755952	174756059	TARGeT	terminal_inverted_repeat_element	.	*	.	ID=DTA_1_174755952_174756059;Name=DTA,TSDlen8,TIRlen11
1	176145503	176149711	1	176147955	176148274	detectMITE	terminal_inverted_repeat_element	.	*	.	ID=DTH_1_176147955_176148274;Name=DTH,TSDlen3,TIRlen14
1	176971100	176973243	1	176971776	176972144	detectMITE	terminal_inverted_repeat_element	.	*	.	ID=DTH_1_176971776_176972144;Name=DTH,TSDlen3,TIRlen14
1	177561473	177564249	1	177562910	177563421	TARGeT	terminal_inverted_repeat_element	.	*	.	ID=DTA_1_177562910_177563421;Name=DTA,TSDlen8,TIRlen11
1	178041431	178043972	1	178042951	178043051	TARGeT	terminal_inverted_repeat_element	.	*	.	ID=DTH_1_178042951_178043051;Name=DTH,TSDlen3,TIRlen14
1	178370183	178372903	1	178369764	178373599	HelitronScanner	helitron	.	-	.	ID=DHH00001B73v406940;Name=DHH00001B73v406940_NA_LCV5p12_LCV3p6
1	178725189	178726432	1	178725108	178725382	TARGeT	terminal_inverted_repeat_element	.	*	.	ID=DTH_1_178725108_178725382;Name=DTH,TSDlen3,TIRlen14
1	179568122	179572745	1	179570188	179570670	SineFinder	SINE_element	.	+	.	ID=RST00206B73v400001;Name=RST00206B73v400001_NA_TSDlen12_TSDmismat2
1	179568122	179572745	1	179568115	179574880	HelitronScanner	helitron	.	+	.	ID=DHH00001B73v401006;Name=DHH00001B73v401006_NA_LCV5p9_LCV3p5
1	179700798	179703312	1	179701800	179701977	TARGeT	terminal_inverted_repeat_element	.	*	.	ID=DTA_1_179701800_179701977;Name=DTA,TSDlen8,TIRlen11
1	179700798	179703312	1	179702758	179703364	TARGeT	terminal_inverted_repeat_element	.	*	.	ID=DTA_1_179702758_179703364;Name=DTA,TSDlen8,TIRlen11
1	179975057	179976902	1	179975969	179976094	TARGeT	terminal_inverted_repeat_element	.	*	.	ID=DTH_1_179975969_179976094;Name=DTH,TSDlen3,TIRlen14
1	180254316	180256960	1	180254708	180258978	HelitronScanner	helitron	.	-	.	ID=DHH00002B73v406482;Name=DHH00002B73v406482_Hip1_LCV5p5_LCV3p12
1	180439679	180440312	1	180440065	180440522	TARGeT	terminal_inverted_repeat_element	.	*	.	ID=DTA_1_180440065_180440522;Name=DTA,TSDlen8,TIRlen11
1	180638921	180642397	1	180638861	180641090	HelitronScanner	helitron	.	+	.	ID=DHH02474B73v400001;Name=DHH02474B73v400001_NA_LCV5p8_LCV3p10
1	181070380	181072130	1	181070884	181071277	TARGeT	terminal_inverted_repeat_element	.	*	.	ID=DTA_1_181070884_181071277;Name=DTA,TSDlen8,TIRlen11
1	181070380	181072130	1	181071901	181072079	TARGeT	terminal_inverted_repeat_element	.	*	.	ID=DTH_1_181071901_181072079;Name=DTH,TSDlen3,TIRlen14
1	181564404	181566315	1	181564782	181566372	HelitronScanner	helitron	.	+	.	ID=DHH00002B73v400807;Name=DHH00002B73v400807_Hip1_LCV5p5_LCV3p5
1	182816460	182818289	1	182817208	182817333	TARGeT	terminal_inverted_repeat_element	.	*	.	ID=DTH_1_182817208_182817333;Name=DTH,TSDlen3,TIRlen14
1	183690823	183691912	1	183690636	183691061	TARGeT	terminal_inverted_repeat_element	.	*	.	ID=DTA_1_183690636_183691061;Name=DTA,TSDlen8,TIRlen11
1	184351501	184353760	1	184353427	184353545	TARGeT	terminal_inverted_repeat_element	.	*	.	ID=DTH_1_184353427_184353545;Name=DTH,TSDlen3,TIRlen14
1	184434326	184437615	1	184434633	184434750	TARGeT	terminal_inverted_repeat_element	.	*	.	ID=DTH_1_184434633_184434750;Name=DTH,TSDlen3,TIRlen14
1	185223131	185223931	1	185222999	185224259	HelitronScanner	helitron	.	+	.	ID=DHH00008B73v400089;Name=DHH00008B73v400089_NA_LCV5p5_LCV3p5
1	185962706	185964603	1	185964049	185964174	TARGeT	terminal_inverted_repeat_element	.	*	.	ID=DTH_1_185964049_185964174;Name=DTH,TSDlen3,TIRlen14
1	187019762	187021330	1	187019629	187020941	HelitronScanner	helitron	.	+	.	ID=DHH00269B73v400001;Name=DHH00269B73v400001_NA_LCV5p8_LCV3p6
1	190257733	190259009	1	190258804	190258995	TARGeT	terminal_inverted_repeat_element	.	*	.	ID=DTA_1_190258804_190258995;Name=DTA,TSDlen8,TIRlen11
1	190696911	190699510	1	190698210	190700132	HelitronScanner	helitron	.	-	.	ID=DHH00002B73v406515;Name=DHH00002B73v406515_Hip1_LCV5p7_LCV3p5
1	191117203	191122235	1	191119097	191123312	HelitronScanner	helitron	.	-	.	ID=DHH02458B73v400001;Name=DHH02458B73v400001_NA_LCV5p6_LCV3p8
1	192361166	192363589	1	192362197	192362770	TARGeT	terminal_inverted_repeat_element	.	*	.	ID=DTA_1_192362197_192362770;Name=DTA,TSDlen8,TIRlen11
1	194910700	194912058	1	194910473	194911014	TARGeT	terminal_inverted_repeat_element	.	*	.	ID=DTA_1_194910473_194911014;Name=DTA,TSDlen8,TIRlen11
1	195018545	195020757	1	195019962	195020138	TARGeT	terminal_inverted_repeat_element	.	*	.	ID=DTH_1_195019962_195020138;Name=DTH,TSDlen3,TIRlen14
1	195031401	195033005	1	195031285	195031818	TARGeT	terminal_inverted_repeat_element	.	*	.	ID=DTA_1_195031285_195031818;Name=DTA,TSDlen8,TIRlen11
1	195227403	195229414	1	195228029	195228423	TARGeT	terminal_inverted_repeat_element	.	*	.	ID=DTA_1_195228029_195228423;Name=DTA,TSDlen8,TIRlen11
1	197420056	197423111	1	197419962	197420287	TARGeT	terminal_inverted_repeat_element	.	*	.	ID=DTH_1_197419962_197420287;Name=DTH,TSDlen3,TIRlen14
1	197537284	197542769	1	197537443	197541497	HelitronScanner	helitron	.	+	.	ID=DHH02448B73v400001;Name=DHH02448B73v400001_NA_LCV5p8_LCV3p5
1	197655445	197658111	1	197653878	197659010	HelitronScanner	helitron	.	+	.	ID=DHH00022B73v400022;Name=DHH00022B73v400022_NA_LCV5p6_LCV3p5
1	197846588	197849826	1	197849285	197849394	detectMITE	terminal_inverted_repeat_element	.	*	.	ID=DTT_1_197849285_197849394;Name=DTT,TSDlen2,TIRlen12
1	198302311	198305760	1	198303773	198303955	detectMITE	terminal_inverted_repeat_element	.	*	.	ID=DTC_1_198303773_198303955;Name=DTC,TSDlen3,TIRlen13
1	199986386	199990396	1	199989915	199990093	TARGeT	terminal_inverted_repeat_element	.	*	.	ID=DTH_1_199989915_199990093;Name=DTH,TSDlen3,TIRlen14
1	200156408	200159159	1	200157994	200158396	TARGeT	terminal_inverted_repeat_element	.	*	.	ID=DTH_1_200157994_200158396;Name=DTH,TSDlen3,TIRlen14
1	201020481	201021946	1	201020806	201020942	detectMITE	terminal_inverted_repeat_element	.	*	.	ID=DTH_1_201020806_201020942;Name=DTH,TSDlen3,TIRlen14
1	203059880	203062327	1	203060626	203060934	HelitronScanner	helitron	.	+	.	ID=DHH00002B73v400856;Name=DHH00002B73v400856_Hip1_LCV5p11_LCV3p16
1	205121176	205124452	1	205123248	205123614	TARGeT	terminal_inverted_repeat_element	.	*	.	ID=DTA_1_205123248_205123614;Name=DTA,TSDlen8,TIRlen11
1	205293323	205295143	1	205294172	205294512	TARGeT	terminal_inverted_repeat_element	.	*	.	ID=DTH_1_205294172_205294512;Name=DTH,TSDlen3,TIRlen14
1	205599264	205601262	1	205599475	205599651	TARGeT	terminal_inverted_repeat_element	.	*	.	ID=DTH_1_205599475_205599651;Name=DTH,TSDlen3,TIRlen14
1	207969008	207971163	1	207970205	207971120	HelitronScanner	helitron	.	+	.	ID=DHH00002B73v400872;Name=DHH00002B73v400872_Hip1_LCV5p12_LCV3p8
1	208720884	208725151	1	208720024	208725916	HelitronScanner	helitron	.	+	.	ID=DHH00483B73v400001;Name=DHH00483B73v400001_NA_LCV5p6_LCV3p6
1	209154444	209157487	1	209157359	209157608	TARGeT	terminal_inverted_repeat_element	.	*	.	ID=DTM_1_209157359_209157608;Name=DTM,TSDlen9,TIRlen40
1	209580111	209581150	1	209580167	209580311	SineFinder	SINE_element	.	+	.	ID=RST00109B73v400001;Name=RST00109B73v400001_NA_TSDlen12_TSDmismat2
1	209580111	209581150	1	209580167	209580311	SineFinder	SINE_element	.	+	.	ID=RST00109B73v400002;Name=RST00109B73v400002_NA_TSDlen12_TSDmismat2
1	209863988	209865086	1	209863793	209864296	TARGeT	terminal_inverted_repeat_element	.	*	.	ID=DTA_1_209863793_209864296;Name=DTA,TSDlen8,TIRlen11
1	210041393	210043625	1	210041424	210041733	TARGeT	terminal_inverted_repeat_element	.	*	.	ID=DTA_1_210041424_210041733;Name=DTA,TSDlen8,TIRlen11
1	210157346	210158706	1	210158380	210158884	detectMITE	terminal_inverted_repeat_element	.	*	.	ID=DTC_1_210158380_210158884;Name=DTC,TSDlen3,TIRlen13
1	211146805	211151206	1	211149221	211149783	detectMITE	terminal_inverted_repeat_element	.	*	.	ID=DTH_1_211149221_211149783;Name=DTH,TSDlen3,TIRlen14
1	211918417	211922918	1	211918908	211919193	TARGeT	terminal_inverted_repeat_element	.	*	.	ID=DTH_1_211918908_211919193;Name=DTH,TSDlen3,TIRlen14
1	212052186	212054323	1	212052421	212052606	TARGeT	terminal_inverted_repeat_element	.	*	.	ID=DTH_1_212052421_212052606;Name=DTH,TSDlen3,TIRlen14
1	212100313	212101799	1	212100545	212100725	TARGeT	terminal_inverted_repeat_element	.	*	.	ID=DTH_1_212100545_212100725;Name=DTH,TSDlen3,TIRlen14
1	212301313	212303352	1	212302651	212302782	TARGeT	terminal_inverted_repeat_element	.	*	.	ID=DTH_1_212302651_212302782;Name=DTH,TSDlen3,TIRlen14
1	212654028	212658687	1	212654512	212654708	detectMITE	terminal_inverted_repeat_element	.	*	.	ID=DTH_1_212654512_212654708;Name=DTH,TSDlen3,TIRlen14
1	213166591	213168823	1	213167839	213168179	TARGeT	terminal_inverted_repeat_element	.	*	.	ID=DTH_1_213167839_213168179;Name=DTH,TSDlen3,TIRlen14
1	214647122	214650072	1	214647251	214647665	TARGeT	terminal_inverted_repeat_element	.	*	.	ID=DTA_1_214647251_214647665;Name=DTA,TSDlen8,TIRlen11
1	216208945	216213753	1	216209714	216210625	TARGeT	terminal_inverted_repeat_element	.	*	.	ID=DTA_1_216209714_216210625;Name=DTA,TSDlen8,TIRlen11
1	216679871	216681699	1	216680323	216680515	TARGeT	terminal_inverted_repeat_element	.	*	.	ID=DTM_1_216680323_216680515;Name=DTM,TSDlen9,TIRlen40
1	216986494	216988741	1	216986897	216986949	detectMITE	terminal_inverted_repeat_element	.	*	.	ID=DTT_1_216986897_216986949;Name=DTT,TSDlen2,TIRlen12
1	217155541	217158461	1	217157971	217158113	detectMITE	terminal_inverted_repeat_element	.	*	.	ID=DTT_1_217157971_217158113;Name=DTT,TSDlen2,TIRlen12
1	217447392	217451539	1	217448820	217450712	LTRharvest	LTR_retrotransposon	.	+	.	ID=RLX14312B73v400001;Name=RLX14312B73v400001_NA_LTRsimilarity91.78
1	217447392	217451539	1	217450347	217451337	HelitronScanner	helitron	.	-	.	ID=DHH02421B73v400001;Name=DHH02421B73v400001_NA_LCV5p12_LCV3p6
1	217611250	217612564	1	217611395	217611507	TARGeT	terminal_inverted_repeat_element	.	*	.	ID=DTH_1_217611395_217611507;Name=DTH,TSDlen3,TIRlen14
1	217949356	217950695	1	217949074	217951506	LTRharvest	LTR_retrotransposon	.	*	.	ID=RLX14308B73v400001;Name=RLX14308B73v400001_NA_LTRsimilarity87.38
1	218140118	218142882	1	218141486	218141878	TARGeT	terminal_inverted_repeat_element	.	*	.	ID=DTH_1_218141486_218141878;Name=DTH,TSDlen3,TIRlen14
1	218257415	218258490	1	218257422	218257647	TARGeT	terminal_inverted_repeat_element	.	*	.	ID=DTM_1_218257422_218257647;Name=DTM,TSDlen9,TIRlen40
1	218514484	218517328	1	218513667	218515736	LTRharvest	LTR_retrotransposon	.	+	.	ID=RLX14305B73v400001;Name=RLX14305B73v400001_NA_LTRsimilarity88.15
1	220011839	220013220	1	220011867	220012339	TARGeT	terminal_inverted_repeat_element	.	*	.	ID=DTA_1_220011867_220012339;Name=DTA,TSDlen8,TIRlen11
1	220100924	220102158	1	220101198	220101378	TARGeT	terminal_inverted_repeat_element	.	*	.	ID=DTH_1_220101198_220101378;Name=DTH,TSDlen3,TIRlen14
1	221697562	221700303	1	221697712	221697837	TARGeT	terminal_inverted_repeat_element	.	*	.	ID=DTH_1_221697712_221697837;Name=DTH,TSDlen3,TIRlen14
1	221995709	222000362	1	221999716	221999874	detectMITE	terminal_inverted_repeat_element	.	*	.	ID=DTT_1_221999716_221999874;Name=DTT,TSDlen2,TIRlen12
1	224850404	224852486	1	224850156	224850776	detectMITE	terminal_inverted_repeat_element	.	*	.	ID=DTH_1_224850156_224850776;Name=DTH,TSDlen3,TIRlen14
1	225683828	225688021	1	225683500	225688240	HelitronScanner	helitron	.	+	.	ID=DHH02403B73v400001;Name=DHH02403B73v400001_NA_LCV5p9_LCV3p5
1	226076707	226078665	1	226078289	226078828	TARGeT	terminal_inverted_repeat_element	.	*	.	ID=DTH_1_226078289_226078828;Name=DTH,TSDlen3,TIRlen14
1	226503823	226505027	1	226504402	226504843	TARGeT	terminal_inverted_repeat_element	.	*	.	ID=DTH_1_226504402_226504843;Name=DTH,TSDlen3,TIRlen14
1	226950770	226955738	1	226953772	226954316	TARGeT	terminal_inverted_repeat_element	.	*	.	ID=DTA_1_226953772_226954316;Name=DTA,TSDlen8,TIRlen11
1	227634826	227640058	1	227635193	227639541	HelitronScanner	helitron	.	+	.	ID=DHH02400B73v400001;Name=DHH02400B73v400001_NA_LCV5p14_LCV3p7
1	227852748	227855971	1	227854049	227854314	TARGeT	terminal_inverted_repeat_element	.	*	.	ID=DTM_1_227854049_227854314;Name=DTM,TSDlen9,TIRlen40
1	227873770	227878401	1	227876403	227876610	TARGeT	terminal_inverted_repeat_element	.	*	.	ID=DTM_1_227876403_227876610;Name=DTM,TSDlen9,TIRlen40
1	227873770	227878401	1	227876710	227877026	detectMITE	terminal_inverted_repeat_element	.	*	.	ID=DTH_1_227876710_227877026;Name=DTH,TSDlen3,TIRlen14
1	228111298	228113453	1	228111520	228111598	detectMITE	terminal_inverted_repeat_element	.	*	.	ID=DTH_1_228111520_228111598;Name=DTH,TSDlen3,TIRlen14
1	228556391	228561369	1	228558492	228558586	TARGeT	terminal_inverted_repeat_element	.	*	.	ID=DTT_1_228558492_228558586;Name=DTT,TSDlen2,TIRlen12
1	229279207	229282847	1	229282644	229282785	TARGeT	terminal_inverted_repeat_element	.	*	.	ID=DTA_1_229282644_229282785;Name=DTA,TSDlen8,TIRlen11
1	229283547	229287178	1	229283663	229284038	TARGeT	terminal_inverted_repeat_element	.	*	.	ID=DTA_1_229283663_229284038;Name=DTA,TSDlen8,TIRlen11
1	229723485	229728584	1	229725745	229725976	detectMITE	terminal_inverted_repeat_element	.	*	.	ID=DTH_1_229725745_229725976;Name=DTH,TSDlen3,TIRlen14
1	229723485	229728584	1	229726320	229726639	detectMITE	terminal_inverted_repeat_element	.	*	.	ID=DTH_1_229726320_229726639;Name=DTH,TSDlen3,TIRlen14
1	229734459	229737098	1	229735276	229735507	detectMITE	terminal_inverted_repeat_element	.	*	.	ID=DTH_1_229735276_229735507;Name=DTH,TSDlen3,TIRlen14
1	231367709	231371173	1	231368556	231368734	detectMITE	terminal_inverted_repeat_element	.	*	.	ID=DTA_1_231368556_231368734;Name=DTA,TSDlen8,TIRlen11
1	232246922	232248920	1	232246973	232247178	detectMITE	terminal_inverted_repeat_element	.	*	.	ID=DTH_1_232246973_232247178;Name=DTH,TSDlen3,TIRlen14
1	232436436	232437649	1	232437102	232437268	TARGeT	terminal_inverted_repeat_element	.	*	.	ID=DTA_1_232437102_232437268;Name=DTA,TSDlen8,TIRlen11
1	232866028	232867147	1	232866563	232866846	TARGeT	terminal_inverted_repeat_element	.	*	.	ID=DTA_1_232866563_232866846;Name=DTA,TSDlen8,TIRlen11
1	233776255	233777907	1	233777175	233778519	HelitronScanner	helitron	.	-	.	ID=DHH00002B73v406626;Name=DHH00002B73v406626_Hip1_LCV5p11_LCV3p15
1	234153430	234155388	1	234153616	234153983	TARGeT	terminal_inverted_repeat_element	.	*	.	ID=DTA_1_234153616_234153983;Name=DTA,TSDlen8,TIRlen11
1	234348714	234351076	1	234350867	234351227	detectMITE	terminal_inverted_repeat_element	.	*	.	ID=DTA_1_234350867_234351227;Name=DTA,TSDlen8,TIRlen11
1	234379151	234384693	1	234381587	234381818	detectMITE	terminal_inverted_repeat_element	.	*	.	ID=DTH_1_234381587_234381818;Name=DTH,TSDlen3,TIRlen14
1	234642388	234648583	1	234643961	234648749	HelitronScanner	helitron	.	-	.	ID=DHH02394B73v400001;Name=DHH02394B73v400001_NA_LCV5p9_LCV3p5
1	234642388	234648583	1	234646350	234646609	TARGeT	terminal_inverted_repeat_element	.	*	.	ID=DTH_1_234646350_234646609;Name=DTH,TSDlen3,TIRlen14
1	234803353	234808546	1	234801393	234806892	HelitronScanner	helitron	.	+	.	ID=DHH00032B73v400008;Name=DHH00032B73v400008_NA_LCV5p5_LCV3p5
1	234831968	234834527	1	234833430	234833587	TARGeT	terminal_inverted_repeat_element	.	*	.	ID=DTA_1_234833430_234833587;Name=DTA,TSDlen8,TIRlen11
1	235801192	235802325	1	235801112	235802314	TARGeT	terminal_inverted_repeat_element	.	*	.	ID=DTM_1_235801112_235802314;Name=DTM,TSDlen9,TIRlen40
1	236589261	236594085	1	236586639	236593541	HelitronScanner	helitron	.	+	.	ID=DHH02391B73v400001;Name=DHH02391B73v400001_NA_LCV5p10_LCV3p5
1	238154093	238155864	1	238154176	238154517	TARGeT	terminal_inverted_repeat_element	.	*	.	ID=DTH_1_238154176_238154517;Name=DTH,TSDlen3,TIRlen14
1	239176970	239180740	1	239177479	239177615	TARGeT	terminal_inverted_repeat_element	.	*	.	ID=DTH_1_239177479_239177615;Name=DTH,TSDlen3,TIRlen14
1	239313490	239315562	1	239313340	239316475	HelitronScanner	helitron	.	+	.	ID=DHH00002B73v400978;Name=DHH00002B73v400978_Hip1_LCV5p14_LCV3p11
1	240115400	240116204	1	240115894	240116030	detectMITE	terminal_inverted_repeat_element	.	*	.	ID=DTH_1_240115894_240116030;Name=DTH,TSDlen3,TIRlen14
1	241025235	241030143	1	241028414	241028541	detectMITE	terminal_inverted_repeat_element	.	*	.	ID=DTH_1_241028414_241028541;Name=DTH,TSDlen3,TIRlen14
1	241213352	241216824	1	241210795	241216175	HelitronScanner	helitron	.	-	.	ID=DHH00007B73v400856;Name=DHH00007B73v400856_NA_LCV5p11_LCV3p5
1	242117733	242119945	1	242119573	242119750	TARGeT	terminal_inverted_repeat_element	.	*	.	ID=DTA_1_242119573_242119750;Name=DTA,TSDlen8,TIRlen11
1	242758152	242760309	1	242759536	242759662	detectMITE	terminal_inverted_repeat_element	.	*	.	ID=DTH_1_242759536_242759662;Name=DTH,TSDlen3,TIRlen14
1	243854383	243857237	1	243854932	243855057	detectMITE	terminal_inverted_repeat_element	.	*	.	ID=DTH_1_243854932_243855057;Name=DTH,TSDlen3,TIRlen14
1	243951154	243953620	1	243950903	243951595	TARGeT	terminal_inverted_repeat_element	.	*	.	ID=DTA_1_243950903_243951595;Name=DTA,TSDlen8,TIRlen11
1	244059437	244062986	1	244060585	244062195	LTRharvest	LTR_retrotransposon	.	-	.	ID=RLX14195B73v400001;Name=RLX14195B73v400001_NA_LTRsimilarity86.43
1	244604269	244606609	1	244604315	244604748	TARGeT	terminal_inverted_repeat_element	.	*	.	ID=DTH_1_244604315_244604748;Name=DTH,TSDlen3,TIRlen14
1	246076900	246079741	1	246075037	246079550	HelitronScanner	helitron	.	+	.	ID=DHH02380B73v400001;Name=DHH02380B73v400001_NA_LCV5p8_LCV3p5
1	246708890	246711302	1	246709712	246709847	detectMITE	terminal_inverted_repeat_element	.	*	.	ID=DTT_1_246709712_246709847;Name=DTT,TSDlen2,TIRlen12
1	246849355	246852863	1	246848695	246850047	LTRharvest	LTR_retrotransposon	.	*	.	ID=RLX14180B73v400001;Name=RLX14180B73v400001_NA_LTRsimilarity90.82
1	247315831	247317722	1	247316023	247316100	detectMITE	terminal_inverted_repeat_element	.	*	.	ID=DTT_1_247316023_247316100;Name=DTT,TSDlen2,TIRlen12
1	248103598	248105674	1	248103685	248105424	HelitronScanner	helitron	.	+	.	ID=DHH00002B73v401005;Name=DHH00002B73v401005_Hip1_LCV5p11_LCV3p5
1	249093112	249098856	1	249097310	249097517	HelitronScanner	helitron	.	-	.	ID=DHH00002B73v406667;Name=DHH00002B73v406667_Hip1_LCV5p9_LCV3p8
1	249423209	249427564	1	249424195	249424516	TARGeT	terminal_inverted_repeat_element	.	*	.	ID=DTH_1_249424195_249424516;Name=DTH,TSDlen3,TIRlen14
1	249842395	249846405	1	249843441	249843494	detectMITE	terminal_inverted_repeat_element	.	*	.	ID=DTT_1_249843441_249843494;Name=DTT,TSDlen2,TIRlen12
1	249960255	249962697	1	249960216	249964883	HelitronScanner	helitron	.	+	.	ID=DHH00111B73v400002;Name=DHH00111B73v400002_NA_LCV5p10_LCV3p7
1	251570877	251573232	1	251570898	251571076	TARGeT	terminal_inverted_repeat_element	.	*	.	ID=DTH_1_251570898_251571076;Name=DTH,TSDlen3,TIRlen14
1	251931325	251934272	1	251933546	251934059	SineFinder	SINE_element	.	+	.	ID=RST00454B73v400001;Name=RST00454B73v400001_NA_TSDlen12_TSDmismat2
1	251943881	251944697	1	251943482	251945014	LTRharvest	LTR_retrotransposon	.	-	.	ID=RLX14159B73v400001;Name=RLX14159B73v400001_NA_LTRsimilarity85.81
1	252630146	252634610	1	252633382	252635288	HelitronScanner	helitron	.	+	.	ID=DHH00002B73v401016;Name=DHH00002B73v401016_Hip1_LCV5p33_LCV3p38
1	252825311	252826917	1	252825196	252825734	TARGeT	terminal_inverted_repeat_element	.	*	.	ID=DTA_1_252825196_252825734;Name=DTA,TSDlen8,TIRlen11
1	253180026	253182027	1	253179981	253180127	TARGeT	terminal_inverted_repeat_element	.	*	.	ID=DTA_1_253179981_253180127;Name=DTA,TSDlen8,TIRlen11
1	255504964	255507474	1	255506631	255507669	TARGeT	terminal_inverted_repeat_element	.	*	.	ID=DTA_1_255506631_255507669;Name=DTA,TSDlen8,TIRlen11
1	256774144	256775226	1	256774270	256774591	RepeatMasker	solo_LTR	.	-	.	ID=RLC00291B73v4S0008;Name=RLC00291B73v4S0008_NA_SoloLTR
1	256774144	256775226	1	256774981	256775212	detectMITE	terminal_inverted_repeat_element	.	*	.	ID=DTH_1_256774981_256775212;Name=DTH,TSDlen3,TIRlen14
1	256932610	256936029	1	256934829	256936124	HelitronScanner	helitron	.	-	.	ID=DHH00002B73v406691;Name=DHH00002B73v406691_Hip1_LCV5p16_LCV3p37
1	257360151	257361866	1	257360353	257360478	TARGeT	terminal_inverted_repeat_element	.	*	.	ID=DTH_1_257360353_257360478;Name=DTH,TSDlen3,TIRlen14
1	262402325	262407032	1	262405708	262405834	TARGeT	terminal_inverted_repeat_element	.	*	.	ID=DTH_1_262405708_262405834;Name=DTH,TSDlen3,TIRlen14
1	262820847	262823492	1	262820955	262821767	TARGeT	terminal_inverted_repeat_element	.	*	.	ID=DTA_1_262820955_262821767;Name=DTA,TSDlen8,TIRlen11
1	263255231	263256276	1	263256121	263256329	TARGeT	terminal_inverted_repeat_element	.	*	.	ID=DTH_1_263256121_263256329;Name=DTH,TSDlen3,TIRlen14
1	263289011	263290039	1	263289609	263289882	TARGeT	terminal_inverted_repeat_element	.	*	.	ID=DTH_1_263289609_263289882;Name=DTH,TSDlen3,TIRlen14
1	264396544	264398813	1	264398481	264398671	TARGeT	terminal_inverted_repeat_element	.	*	.	ID=DTH_1_264398481_264398671;Name=DTH,TSDlen3,TIRlen14
1	264405275	264408014	1	264405306	264405496	detectMITE	terminal_inverted_repeat_element	.	*	.	ID=DTH_1_264405306_264405496;Name=DTH,TSDlen3,TIRlen14
1	264507225	264510951	1	264510236	264510372	TARGeT	terminal_inverted_repeat_element	.	*	.	ID=DTH_1_264510236_264510372;Name=DTH,TSDlen3,TIRlen14
1	265030575	265031274	1	265030849	265031176	HelitronScanner	helitron	.	+	.	ID=DHH00002B73v401055;Name=DHH00002B73v401055_Hip1_LCV5p8_LCV3p12
1	268354304	268356762	1	268355884	268356195	detectMITE	terminal_inverted_repeat_element	.	*	.	ID=DTH_1_268355884_268356195;Name=DTH,TSDlen3,TIRlen14
1	269531058	269533489	1	269533152	269533478	TARGeT	terminal_inverted_repeat_element	.	*	.	ID=DTH_1_269533152_269533478;Name=DTH,TSDlen3,TIRlen14
1	270250416	270253770	1	270250498	270250652	TARGeT	terminal_inverted_repeat_element	.	*	.	ID=DTM_1_270250498_270250652;Name=DTM,TSDlen9,TIRlen40
1	270287102	270291434	1	270290262	270290428	TARGeT	terminal_inverted_repeat_element	.	*	.	ID=DTA_1_270290262_270290428;Name=DTA,TSDlen8,TIRlen11
1	270325924	270328846	1	270327102	270327181	detectMITE	terminal_inverted_repeat_element	.	*	.	ID=DTT_1_270327102_270327181;Name=DTT,TSDlen2,TIRlen12
1	270481050	270485985	1	270482534	270482712	TARGeT	terminal_inverted_repeat_element	.	*	.	ID=DTH_1_270482534_270482712;Name=DTH,TSDlen3,TIRlen14
1	270872333	270874130	1	270872203	270873524	TARGeT	terminal_inverted_repeat_element	.	*	.	ID=DTM_1_270872203_270873524;Name=DTM,TSDlen9,TIRlen40
1	271704315	271708086	1	271706951	271707224	TARGeT	terminal_inverted_repeat_element	.	*	.	ID=DTH_1_271706951_271707224;Name=DTH,TSDlen3,TIRlen14
1	273172414	273175636	1	273174484	273176619	HelitronScanner	helitron	.	-	.	ID=DHH02356B73v400001;Name=DHH02356B73v400001_NA_LCV5p21_LCV3p6
1	273172414	273175636	1	273172386	273172564	TARGeT	terminal_inverted_repeat_element	.	*	.	ID=DTH_1_273172386_273172564;Name=DTH,TSDlen3,TIRlen14
1	273172414	273175636	1	273175047	273175880	TARGeT	terminal_inverted_repeat_element	.	*	.	ID=DTH_1_273175047_273175880;Name=DTH,TSDlen3,TIRlen14
1	273325258	273330221	1	273324049	273330424	HelitronScanner	helitron	.	-	.	ID=DHH00003B73v403077;Name=DHH00003B73v403077_NA_LCV5p6_LCV3p6
1	274275317	274280192	1	274273354	274278293	HelitronScanner	helitron	.	-	.	ID=DHH00011B73v400320;Name=DHH00011B73v400320_NA_LCV5p6_LCV3p5
1	274681795	274685809	1	274684460	274684776	TARGeT	terminal_inverted_repeat_element	.	*	.	ID=DTA_1_274684460_274684776;Name=DTA,TSDlen8,TIRlen11
1	275883562	275887976	1	275884217	275886933	LTRharvest	LTR_retrotransposon	.	-	.	ID=RLX04050B73v400001;Name=RLX04050B73v400001_NA_LTRsimilarity96.48
1	276050558	276055126	1	276051561	276051851	detectMITE	terminal_inverted_repeat_element	.	*	.	ID=DTH_1_276051561_276051851;Name=DTH,TSDlen3,TIRlen14
1	276175995	276177949	1	276177598	276177905	detectMITE	terminal_inverted_repeat_element	.	*	.	ID=DTH_1_276177598_276177905;Name=DTH,TSDlen3,TIRlen14
1	278091625	278094904	1	278091367	278091990	TARGeT	terminal_inverted_repeat_element	.	*	.	ID=DTA_1_278091367_278091990;Name=DTA,TSDlen8,TIRlen11
1	278297317	278298945	1	278298444	278298570	TARGeT	terminal_inverted_repeat_element	.	*	.	ID=DTH_1_278298444_278298570;Name=DTH,TSDlen3,TIRlen14
1	278403985	278406323	1	278405733	278406109	TARGeT	terminal_inverted_repeat_element	.	*	.	ID=DTA_1_278405733_278406109;Name=DTA,TSDlen8,TIRlen11
1	280589738	280596657	1	280585890	280596574	HelitronScanner	helitron	.	-	.	ID=DHH02341B73v400001;Name=DHH02341B73v400001_NA_LCV5p7_LCV3p5
1	281234327	281236625	1	281235229	281235354	TARGeT	terminal_inverted_repeat_element	.	*	.	ID=DTH_1_281235229_281235354;Name=DTH,TSDlen3,TIRlen14
1	282130010	282130781	1	282129977	282130859	TARGeT	terminal_inverted_repeat_element	.	*	.	ID=DTA_1_282129977_282130859;Name=DTA,TSDlen8,TIRlen11
1	282780090	282782414	1	282781718	282782217	TARGeT	terminal_inverted_repeat_element	.	*	.	ID=DTA_1_282781718_282782217;Name=DTA,TSDlen8,TIRlen11
1	284367770	284370111	1	284369620	284369987	detectMITE	terminal_inverted_repeat_element	.	*	.	ID=DTH_1_284369620_284369987;Name=DTH,TSDlen3,TIRlen14
1	284679839	284681401	1	284679962	284680040	detectMITE	terminal_inverted_repeat_element	.	*	.	ID=DTT_1_284679962_284680040;Name=DTT,TSDlen2,TIRlen12
1	285276634	285283648	1	285277249	285282010	LTRharvest	LTR_retrotransposon	.	+	.	ID=RLC14044B73v400001;Name=RLC14044B73v400001_naasuj_LTRsimilarity95.52
1	285483742	285490369	1	285489890	285490349	TARGeT	terminal_inverted_repeat_element	.	*	.	ID=DTH_1_285489890_285490349;Name=DTH,TSDlen3,TIRlen14
1	285869256	285873924	1	285872246	285872553	TARGeT	terminal_inverted_repeat_element	.	*	.	ID=DTA_1_285872246_285872553;Name=DTA,TSDlen8,TIRlen11
1	287710588	287711615	1	287711427	287711605	TARGeT	terminal_inverted_repeat_element	.	*	.	ID=DTH_1_287711427_287711605;Name=DTH,TSDlen3,TIRlen14
1	287736607	287738957	1	287738259	287738601	TARGeT	terminal_inverted_repeat_element	.	*	.	ID=DTH_1_287738259_287738601;Name=DTH,TSDlen3,TIRlen14
1	288670011	288671995	1	288671839	288671972	TARGeT	terminal_inverted_repeat_element	.	*	.	ID=DTA_1_288671839_288671972;Name=DTA,TSDlen8,TIRlen11
1	290184304	290187667	1	290184862	290184998	TARGeT	terminal_inverted_repeat_element	.	*	.	ID=DTH_1_290184862_290184998;Name=DTH,TSDlen3,TIRlen14
1	290511261	290513797	1	290510378	290512313	LTRharvest	LTR_retrotransposon	.	-	.	ID=RLX01978B73v400001;Name=RLX01978B73v400001_NA_LTRsimilarity94.05
1	291176733	291178167	1	291176525	291177071	TARGeT	terminal_inverted_repeat_element	.	*	.	ID=DTA_1_291176525_291177071;Name=DTA,TSDlen8,TIRlen11
1	291324284	291326887	1	291326239	291326560	detectMITE	terminal_inverted_repeat_element	.	*	.	ID=DTH_1_291326239_291326560;Name=DTH,TSDlen3,TIRlen14
1	291479456	291481594	1	291478808	291481678	LTRharvest	LTR_retrotransposon	.	+	.	ID=RLC03244B73v400001;Name=RLC03244B73v400001_NA_LTRsimilarity88.22
1	291509717	291513149	1	291511288	291511465	TARGeT	terminal_inverted_repeat_element	.	*	.	ID=DTA_1_291511288_291511465;Name=DTA,TSDlen8,TIRlen11
1	292242370	292244437	1	292243608	292243930	TARGeT	terminal_inverted_repeat_element	.	*	.	ID=DTH_1_292243608_292243930;Name=DTH,TSDlen3,TIRlen14
1	293148910	293151461	1	293151087	293151184	TARGeT	terminal_inverted_repeat_element	.	*	.	ID=DTH_1_293151087_293151184;Name=DTH,TSDlen3,TIRlen14
1	294525093	294526059	1	294524781	294526139	HelitronScanner	helitron	.	+	.	ID=DHH00022B73v400030;Name=DHH00022B73v400030_NA_LCV5p5_LCV3p6
1	295623832	295627541	1	295624928	295625064	SineFinder	SINE_element	.	+	.	ID=RST00337B73v400001;Name=RST00337B73v400001_NA_TSDlen12_TSDmismat1
1	295757843	295761873	1	295757356	295761987	HelitronScanner	helitron	.	+	.	ID=DHH00019B73v400026;Name=DHH00019B73v400026_NA_LCV5p9_LCV3p5
1	296929136	296933175	1	296929507	296929641	TARGeT	terminal_inverted_repeat_element	.	*	.	ID=DTH_1_296929507_296929641;Name=DTH,TSDlen3,TIRlen14
1	296929136	296933175	1	296931384	296931499	TARGeT	terminal_inverted_repeat_element	.	*	.	ID=DTH_1_296931384_296931499;Name=DTH,TSDlen3,TIRlen14
1	296929136	296933175	1	296931667	296931842	TARGeT	terminal_inverted_repeat_element	.	*	.	ID=DTH_1_296931667_296931842;Name=DTH,TSDlen3,TIRlen14
1	297049509	297051509	1	297050594	297050978	SineFinder	SINE_element	.	+	.	ID=RST00487B73v400001;Name=RST00487B73v400001_NA_TSDlen14_TSDmismat4
1	297129797	297133310	1	297132983	297133062	detectMITE	terminal_inverted_repeat_element	.	*	.	ID=DTT_1_297132983_297133062;Name=DTT,TSDlen2,TIRlen12
1	297400004	297402531	1	297400620	297400747	detectMITE	terminal_inverted_repeat_element	.	*	.	ID=DTH_1_297400620_297400747;Name=DTH,TSDlen3,TIRlen14
1	300186778	300188739	1	300188290	300188609	HelitronScanner	helitron	.	-	.	ID=DHH00002B73v406823;Name=DHH00002B73v406823_Hip1_LCV5p6_LCV3p31
1	300186778	300188739	1	300188370	300188527	TARGeT	terminal_inverted_repeat_element	.	*	.	ID=DTA_1_300188370_300188527;Name=DTA,TSDlen8,TIRlen11
1	300186778	300188739	1	300187404	300187943	TARGeT	terminal_inverted_repeat_element	.	*	.	ID=DTA_1_300187404_300187943;Name=DTA,TSDlen8,TIRlen11
1	300818981	300821061	1	300818990	300819184	detectMITE	terminal_inverted_repeat_element	.	*	.	ID=DTT_1_300818990_300819184;Name=DTT,TSDlen2,TIRlen12
1	302495484	302499484	1	302497928	302498105	TARGeT	terminal_inverted_repeat_element	.	*	.	ID=DTH_1_302497928_302498105;Name=DTH,TSDlen3,TIRlen14
1	302495484	302499484	1	302496741	302498709	HelitronScanner	helitron	.	+	.	ID=DHH00002B73v401171;Name=DHH00002B73v401171_Hip1_LCV5p9_LCV3p15
1	302967456	302968632	1	302968185	302968301	TARGeT	terminal_inverted_repeat_element	.	*	.	ID=DTH_1_302968185_302968301;Name=DTH,TSDlen3,TIRlen14
1	303359425	303365853	1	303358745	303363870	LTRharvest	LTR_retrotransposon	.	-	.	ID=RLX04039B73v400001;Name=RLX04039B73v400001_NA_LTRsimilarity88.69
1	303929693	303932616	1	303930759	303930891	TARGeT	terminal_inverted_repeat_element	.	*	.	ID=DTH_1_303930759_303930891;Name=DTH,TSDlen3,TIRlen14
1	305745881	305752737	1	305749512	305749680	TARGeT	terminal_inverted_repeat_element	.	*	.	ID=DTH_1_305749512_305749680;Name=DTH,TSDlen3,TIRlen14
1	306969925	306971403	1	306971083	306971276	TARGeT	terminal_inverted_repeat_element	.	*	.	ID=DTM_1_306971083_306971276;Name=DTM,TSDlen9,TIRlen40
10	3019005	3025361	10	3019507	3024290	LTRharvest	LTR_retrotransposon	.	+	.	ID=RLX16325B73v400001;Name=RLX16325B73v400001_NA_LTRsimilarity88.22
10	3572158	3573145	10	3572043	3573582	HelitronScanner	helitron	.	+	.	ID=DHH00001B73v400021;Name=DHH00001B73v400021_NA_LCV5p10_LCV3p6
10	4356823	4360630	10	4357648	4357825	TARGeT	terminal_inverted_repeat_element	.	*	.	ID=DTH_10_4357648_4357825;Name=DTH,TSDlen3,TIRlen14
10	4476904	4481182	10	4480737	4481324	TARGeT	terminal_inverted_repeat_element	.	*	.	ID=DTA_10_4480737_4481324;Name=DTA,TSDlen8,TIRlen11
10	5264127	5265708	10	5265154	5266074	HelitronScanner	helitron	.	+	.	ID=DHH00010B73v400006;Name=DHH00010B73v400006_NA_LCV5p7_LCV3p5
10	5518385	5519634	10	5518478	5518632	TARGeT	terminal_inverted_repeat_element	.	*	.	ID=DTM_10_5518478_5518632;Name=DTM,TSDlen9,TIRlen40
10	6233454	6234641	10	6234283	6234480	TARGeT	terminal_inverted_repeat_element	.	*	.	ID=DTH_10_6234283_6234480;Name=DTH,TSDlen3,TIRlen14
10	6625516	6628104	10	6625484	6626005	TARGeT	terminal_inverted_repeat_element	.	*	.	ID=DTA_10_6625484_6626005;Name=DTA,TSDlen8,TIRlen11
10	7889009	7892377	10	7888994	7889171	TARGeT	terminal_inverted_repeat_element	.	*	.	ID=DTH_10_7888994_7889171;Name=DTH,TSDlen3,TIRlen14
10	8209461	8212961	10	8211623	8211862	TARGeT	terminal_inverted_repeat_element	.	*	.	ID=DTM_10_8211623_8211862;Name=DTM,TSDlen9,TIRlen40
10	8715566	8719876	10	8718364	8718717	detectMITE	terminal_inverted_repeat_element	.	*	.	ID=DTC_10_8718364_8718717;Name=DTC,TSDlen3,TIRlen13
10	9925896	9930741	10	9930481	9930738	TARGeT	terminal_inverted_repeat_element	.	*	.	ID=DTM_10_9930481_9930738;Name=DTM,TSDlen9,TIRlen40
10	9936813	9939530	10	9937998	9940403	HelitronScanner	helitron	.	+	.	ID=DHH00002B73v400013;Name=DHH00002B73v400013_Hip1_LCV5p9_LCV3p15
10	10595753	10600536	10	10598144	10599107	HelitronScanner	helitron	.	+	.	ID=DHH00002B73v400015;Name=DHH00002B73v400015_Hip1_LCV5p11_LCV3p43
10	11281485	11283989	10	11283771	11283822	detectMITE	terminal_inverted_repeat_element	.	*	.	ID=DTH_10_11283771_11283822;Name=DTH,TSDlen3,TIRlen14
10	11435829	11439007	10	11437462	11437568	TARGeT	terminal_inverted_repeat_element	.	*	.	ID=DTA_10_11437462_11437568;Name=DTA,TSDlen8,TIRlen11
10	12402527	12403594	10	12403187	12403256	TARGeT	terminal_inverted_repeat_element	.	*	.	ID=DTH_10_12403187_12403256;Name=DTH,TSDlen3,TIRlen14
10	12527493	12531285	10	12529507	12529695	SineFinder	SINE_element	.	+	.	ID=RST00115B73v400001;Name=RST00115B73v400001_NA_TSDlen12_TSDmismat2
10	12527493	12531285	10	12530950	12531582	TARGeT	terminal_inverted_repeat_element	.	*	.	ID=DTA_10_12530950_12531582;Name=DTA,TSDlen8,TIRlen11
10	13356660	13358018	10	13356724	13357983	TARGeT	terminal_inverted_repeat_element	.	*	.	ID=DTM_10_13356724_13357983;Name=DTM,TSDlen9,TIRlen40
10	14701711	14707202	10	14703480	14703804	detectMITE	terminal_inverted_repeat_element	.	*	.	ID=DTT_10_14703480_14703804;Name=DTT,TSDlen2,TIRlen12
10	15705684	15706779	10	15704908	15706941	HelitronScanner	helitron	.	+	.	ID=DHH00069B73v400001;Name=DHH00069B73v400001_NA_LCV5p6_LCV3p6
10	18767859	18770344	10	18768859	18769199	HelitronScanner	helitron	.	-	.	ID=DHH02640B73v400001;Name=DHH02640B73v400001_NA_LCV5p6_LCV3p5
10	19131568	19132216	10	19131912	19131964	detectMITE	terminal_inverted_repeat_element	.	*	.	ID=DTT_10_19131912_19131964;Name=DTT,TSDlen2,TIRlen12
10	19765224	19767163	10	19766809	19766894	detectMITE	terminal_inverted_repeat_element	.	*	.	ID=DTT_10_19766809_19766894;Name=DTT,TSDlen2,TIRlen12
10	20014595	20017336	10	20016158	20016281	TARGeT	terminal_inverted_repeat_element	.	*	.	ID=DTH_10_20016158_20016281;Name=DTH,TSDlen3,TIRlen14
10	22187306	22190926	10	22188168	22188485	detectMITE	terminal_inverted_repeat_element	.	*	.	ID=DTH_10_22188168_22188485;Name=DTH,TSDlen3,TIRlen14
10	22799722	22801344	10	22801047	22801201	TARGeT	terminal_inverted_repeat_element	.	*	.	ID=DTM_10_22801047_22801201;Name=DTM,TSDlen9,TIRlen40
10	24839471	24841069	10	24840083	24840211	TARGeT	terminal_inverted_repeat_element	.	*	.	ID=DTH_10_24840083_24840211;Name=DTH,TSDlen3,TIRlen14
10	26544724	26548800	10	26547782	26547960	TARGeT	terminal_inverted_repeat_element	.	*	.	ID=DTH_10_26547782_26547960;Name=DTH,TSDlen3,TIRlen14
10	29249642	29251701	10	29251120	29251320	TARGeT	terminal_inverted_repeat_element	.	*	.	ID=DTH_10_29251120_29251320;Name=DTH,TSDlen3,TIRlen14
10	34280767	34283167	10	34282809	34283386	TARGeT	terminal_inverted_repeat_element	.	*	.	ID=DTC_10_34282809_34283386;Name=DTC,TSDlen3,TIRlen13
10	35008017	35011208	10	35008141	35011958	HelitronScanner	helitron	.	+	.	ID=DHH00001B73v400118;Name=DHH00001B73v400118_NA_LCV5p7_LCV3p6
10	35034733	35036534	10	35036227	35036454	TARGeT	terminal_inverted_repeat_element	.	*	.	ID=DTH_10_35036227_35036454;Name=DTH,TSDlen3,TIRlen14
10	35106184	35108551	10	35106690	35106879	detectMITE	terminal_inverted_repeat_element	.	*	.	ID=DTH_10_35106690_35106879;Name=DTH,TSDlen3,TIRlen14
10	35828855	35831009	10	35828568	35829525	HelitronScanner	helitron	.	+	.	ID=DHH00192B73v400001;Name=DHH00192B73v400001_NA_LCV5p7_LCV3p9
10	35970077	35977091	10	35964238	35977875	HelitronScanner	helitron	.	-	.	ID=DHH00001B73v406292;Name=DHH00001B73v406292_NA_LCV5p11_LCV3p7
10	38467673	38469410	10	38469128	38469556	RepeatMasker	solo_LTR	.	+	.	ID=RLX06628B73v4S0001;Name=RLX06628B73v4S0001_NA_SoloLTR
10	38978290	38981308	10	38978495	38978555	TARGeT	terminal_inverted_repeat_element	.	*	.	ID=DTH_10_38978495_38978555;Name=DTH,TSDlen3,TIRlen14
10	39166228	39167560	10	39167311	39167468	TARGeT	terminal_inverted_repeat_element	.	*	.	ID=DTA_10_39167311_39167468;Name=DTA,TSDlen8,TIRlen11
10	39496204	39497467	10	39497084	39497188	detectMITE	terminal_inverted_repeat_element	.	*	.	ID=DTT_10_39497084_39497188;Name=DTT,TSDlen2,TIRlen12
10	46808596	46811300	10	46808993	46812816	HelitronScanner	helitron	.	+	.	ID=DHH00001B73v400162;Name=DHH00001B73v400162_NA_LCV5p10_LCV3p9
10	53126448	53128788	10	53126662	53126904	HelitronScanner	helitron	.	+	.	ID=DHH00002B73v400090;Name=DHH00002B73v400090_Hip1_LCV5p6_LCV3p11
10	55404552	55406966	10	55405938	55406045	TARGeT	terminal_inverted_repeat_element	.	*	.	ID=DTH_10_55405938_55406045;Name=DTH,TSDlen3,TIRlen14
10	56016525	56019455	10	56016934	56017438	TARGeT	terminal_inverted_repeat_element	.	*	.	ID=DTA_10_56016934_56017438;Name=DTA,TSDlen8,TIRlen11
10	58069089	58070321	10	58068963	58069417	TARGeT	terminal_inverted_repeat_element	.	*	.	ID=DTA_10_58068963_58069417;Name=DTA,TSDlen8,TIRlen11
10	58124801	58126892	10	58125856	58126093	TARGeT	terminal_inverted_repeat_element	.	*	.	ID=DTA_10_58125856_58126093;Name=DTA,TSDlen8,TIRlen11
10	58547015	58549350	10	58547427	58547557	TARGeT	terminal_inverted_repeat_element	.	*	.	ID=DTH_10_58547427_58547557;Name=DTH,TSDlen3,TIRlen14
10	59917578	59919639	10	59918674	59918978	detectMITE	terminal_inverted_repeat_element	.	*	.	ID=DTC_10_59918674_59918978;Name=DTC,TSDlen3,TIRlen13
10	61596329	61598946	10	61596689	61599363	HelitronScanner	helitron	.	-	.	ID=DHH02607B73v400001;Name=DHH02607B73v400001_NA_LCV5p9_LCV3p5
10	61674722	61676646	10	61674303	61675658	HelitronScanner	helitron	.	+	.	ID=DHH00002B73v400107;Name=DHH00002B73v400107_Hip1_LCV5p12_LCV3p45
10	61674722	61676646	10	61676294	61676408	TARGeT	terminal_inverted_repeat_element	.	*	.	ID=DTA_10_61676294_61676408;Name=DTA,TSDlen8,TIRlen11
10	62772330	62773957	10	62772505	62772742	HelitronScanner	helitron	.	+	.	ID=DHH00002B73v400112;Name=DHH00002B73v400112_Hip1_LCV5p9_LCV3p29
10	64246268	64248587	10	64247976	64248090	TARGeT	terminal_inverted_repeat_element	.	*	.	ID=DTH_10_64247976_64248090;Name=DTH,TSDlen3,TIRlen14
10	64563379	64565078	10	64563125	64563838	HelitronScanner	helitron	.	-	.	ID=DHH00002B73v405856;Name=DHH00002B73v405856_Hip1_LCV5p12_LCV3p5
10	65411891	65412982	10	65412793	65412878	TARGeT	terminal_inverted_repeat_element	.	*	.	ID=DTA_10_65412793_65412878;Name=DTA,TSDlen8,TIRlen11
10	66213309	66214659	10	66213489	66213733	TARGeT	terminal_inverted_repeat_element	.	*	.	ID=DTA_10_66213489_66213733;Name=DTA,TSDlen8,TIRlen11
10	68049207	68050501	10	68050341	68050449	TARGeT	terminal_inverted_repeat_element	.	*	.	ID=DTA_10_68050341_68050449;Name=DTA,TSDlen8,TIRlen11
10	68223863	68229288	10	68228343	68228767	TARGeT	terminal_inverted_repeat_element	.	*	.	ID=DTA_10_68228343_68228767;Name=DTA,TSDlen8,TIRlen11
10	68727237	68729398	10	68727831	68728150	detectMITE	terminal_inverted_repeat_element	.	*	.	ID=DTH_10_68727831_68728150;Name=DTH,TSDlen3,TIRlen14
10	69562250	69563342	10	69562353	69562469	TARGeT	terminal_inverted_repeat_element	.	*	.	ID=DTH_10_69562353_69562469;Name=DTH,TSDlen3,TIRlen14
10	69934889	69936792	10	69935216	69935383	TARGeT	terminal_inverted_repeat_element	.	*	.	ID=DTA_10_69935216_69935383;Name=DTA,TSDlen8,TIRlen11
10	70877895	70878995	10	70878077	70878395	TARGeT	terminal_inverted_repeat_element	.	*	.	ID=DTA_10_70878077_70878395;Name=DTA,TSDlen8,TIRlen11
10	72351995	72354871	10	72354066	72354977	TARGeT	terminal_inverted_repeat_element	.	*	.	ID=DTA_10_72354066_72354977;Name=DTA,TSDlen8,TIRlen11
10	72765483	72768030	10	72767954	72768081	detectMITE	terminal_inverted_repeat_element	.	*	.	ID=DTH_10_72767954_72768081;Name=DTH,TSDlen3,TIRlen14
10	72965593	72966965	10	72966334	72967166	RepeatMasker	solo_LTR	.	+	.	ID=RLX23452B73v4S0002;Name=RLX23452B73v4S0002_NA_SoloLTR
10	74410991	74413358	10	74411300	74411618	detectMITE	terminal_inverted_repeat_element	.	*	.	ID=DTH_10_74411300_74411618;Name=DTH,TSDlen3,TIRlen14
10	74506122	74507064	10	74506796	74507086	TARGeT	terminal_inverted_repeat_element	.	*	.	ID=DTA_10_74506796_74507086;Name=DTA,TSDlen8,TIRlen11
10	75349597	75351259	10	75350563	75351936	LTRharvest	LTR_retrotransposon	.	*	.	ID=RLX15861B73v400001;Name=RLX15861B73v400001_NA_LTRsimilarity88.18
10	75497275	75499072	10	75497011	75497768	HelitronScanner	helitron	.	-	.	ID=DHH00007B73v400753;Name=DHH00007B73v400753_NA_LCV5p9_LCV3p5
10	76162540	76165981	10	76165216	76165453	TARGeT	terminal_inverted_repeat_element	.	*	.	ID=DTM_10_76165216_76165453;Name=DTM,TSDlen9,TIRlen40
10	76271243	76273569	10	76272688	76273070	TARGeT	terminal_inverted_repeat_element	.	*	.	ID=DTA_10_76272688_76273070;Name=DTA,TSDlen8,TIRlen11
10	76542886	76550604	10	76545536	76553075	HelitronScanner	helitron	.	-	.	ID=DHH02587B73v400001;Name=DHH02587B73v400001_NA_LCV5p9_LCV3p5
10	76937199	76941606	10	76939987	76940392	TARGeT	terminal_inverted_repeat_element	.	*	.	ID=DTA_10_76939987_76940392;Name=DTA,TSDlen8,TIRlen11
10	76945958	76947731	10	76945978	76946063	TARGeT	terminal_inverted_repeat_element	.	*	.	ID=DTH_10_76945978_76946063;Name=DTH,TSDlen3,TIRlen14
10	79115569	79116935	10	79116627	79116858	detectMITE	terminal_inverted_repeat_element	.	*	.	ID=DTH_10_79116627_79116858;Name=DTH,TSDlen3,TIRlen14
10	79406914	79411229	10	79408072	79408372	TARGeT	terminal_inverted_repeat_element	.	*	.	ID=DTA_10_79408072_79408372;Name=DTA,TSDlen8,TIRlen11
10	80327347	80330256	10	80328245	80328436	TARGeT	terminal_inverted_repeat_element	.	*	.	ID=DTH_10_80328245_80328436;Name=DTH,TSDlen3,TIRlen14
10	80327347	80330256	10	80328776	80328901	detectMITE	terminal_inverted_repeat_element	.	*	.	ID=DTH_10_80328776_80328901;Name=DTH,TSDlen3,TIRlen14
10	80876664	80880231	10	80878370	80878559	TARGeT	terminal_inverted_repeat_element	.	*	.	ID=DTH_10_80878370_80878559;Name=DTH,TSDlen3,TIRlen14
10	82041511	82045297	10	82043244	82043369	detectMITE	terminal_inverted_repeat_element	.	*	.	ID=DTH_10_82043244_82043369;Name=DTH,TSDlen3,TIRlen14
10	82675665	82680922	10	82679971	82680022	detectMITE	terminal_inverted_repeat_element	.	*	.	ID=DTC_10_82679971_82680022;Name=DTC,TSDlen3,TIRlen13
10	82759547	82761576	10	82758738	82761717	HelitronScanner	helitron	.	-	.	ID=DHH00001B73v406456;Name=DHH00001B73v406456_NA_LCV5p12_LCV3p6
10	83555666	83557240	10	83557058	83557296	HelitronScanner	helitron	.	-	.	ID=DHH00002B73v405893;Name=DHH00002B73v405893_Hip1_LCV5p16_LCV3p7
10	85719425	85721128	10	85719377	85720771	HelitronScanner	helitron	.	+	.	ID=DHH00002B73v400174;Name=DHH00002B73v400174_Hip1_LCV5p8_LCV3p12
10	85867335	85869168	10	85868114	85869444	HelitronScanner	helitron	.	+	.	ID=DHH00001B73v400294;Name=DHH00001B73v400294_NA_LCV5p5_LCV3p6
10	86277608	86279824	10	86277840	86278006	SineFinder	SINE_element	.	+	.	ID=RST00120B73v400001;Name=RST00120B73v400001_NA_TSDlen12_TSDmismat2
10	86356123	86358460	10	86354915	86359516	HelitronScanner	helitron	.	+	.	ID=DHH00007B73v400028;Name=DHH00007B73v400028_NA_LCV5p15_LCV3p5
10	86356123	86358460	10	86356343	86356458	TARGeT	terminal_inverted_repeat_element	.	*	.	ID=DTH_10_86356343_86356458;Name=DTH,TSDlen3,TIRlen14
10	87312059	87313948	10	87311861	87312324	detectMITE	terminal_inverted_repeat_element	.	*	.	ID=DTM_10_87311861_87312324;Name=DTM,TSDlen10,TIRlen12
10	87315748	87323439	10	87318999	87319135	detectMITE	terminal_inverted_repeat_element	.	*	.	ID=DTH_10_87318999_87319135;Name=DTH,TSDlen3,TIRlen14
10	87618393	87620941	10	87618400	87618491	detectMITE	terminal_inverted_repeat_element	.	*	.	ID=DTT_10_87618400_87618491;Name=DTT,TSDlen2,TIRlen12
10	90874680	90876135	10	90874650	90876799	HelitronScanner	helitron	.	+	.	ID=DHH00014B73v400012;Name=DHH00014B73v400012_NA_LCV5p14_LCV3p5
10	91038388	91041268	10	91040232	91040424	TARGeT	terminal_inverted_repeat_element	.	*	.	ID=DTH_10_91040232_91040424;Name=DTH,TSDlen3,TIRlen14
10	91989029	91990458	10	91988988	91989225	TARGeT	terminal_inverted_repeat_element	.	*	.	ID=DTM_10_91988988_91989225;Name=DTM,TSDlen9,TIRlen40
10	92158765	92161209	10	92159543	92159637	TARGeT	terminal_inverted_repeat_element	.	*	.	ID=DTH_10_92159543_92159637;Name=DTH,TSDlen3,TIRlen14
10	92213878	92216512	10	92213685	92214079	TARGeT	terminal_inverted_repeat_element	.	*	.	ID=DTH_10_92213685_92214079;Name=DTH,TSDlen3,TIRlen14
10	92381895	92382712	10	92382263	92382707	TARGeT	terminal_inverted_repeat_element	.	*	.	ID=DTA_10_92382263_92382707;Name=DTA,TSDlen8,TIRlen11
10	94389877	94390978	10	94389641	94390751	HelitronScanner	helitron	.	+	.	ID=DHH02571B73v400001;Name=DHH02571B73v400001_NA_LCV5p12_LCV3p8
10	94687501	94689285	10	94688694	94688822	TARGeT	terminal_inverted_repeat_element	.	*	.	ID=DTH_10_94688694_94688822;Name=DTH,TSDlen3,TIRlen14
10	96236516	96238493	10	96237768	96237864	TARGeT	terminal_inverted_repeat_element	.	*	.	ID=DTH_10_96237768_96237864;Name=DTH,TSDlen3,TIRlen14
10	96239039	96241495	10	96239755	96240117	TARGeT	terminal_inverted_repeat_element	.	*	.	ID=DTA_10_96239755_96240117;Name=DTA,TSDlen8,TIRlen11
10	96271320	96274522	10	96274061	96274177	TARGeT	terminal_inverted_repeat_element	.	*	.	ID=DTH_10_96274061_96274177;Name=DTH,TSDlen3,TIRlen14
10	97039701	97041972	10	97039757	97039985	TARGeT	terminal_inverted_repeat_element	.	*	.	ID=DTC_10_97039757_97039985;Name=DTC,TSDlen3,TIRlen13
10	97859784	97861633	10	97859874	97860105	detectMITE	terminal_inverted_repeat_element	.	*	.	ID=DTH_10_97859874_97860105;Name=DTH,TSDlen3,TIRlen14
10	98099195	98103077	10	98102792	98103084	TARGeT	terminal_inverted_repeat_element	.	*	.	ID=DTH_10_98102792_98103084;Name=DTH,TSDlen3,TIRlen14
10	98427211	98431772	10	98426497	98433110	HelitronScanner	helitron	.	+	.	ID=DHH00001B73v400339;Name=DHH00001B73v400339_NA_LCV5p13_LCV3p6
10	99401276	99402768	10	99401662	99403096	HelitronScanner	helitron	.	-	.	ID=DHH00510B73v400001;Name=DHH00510B73v400001_NA_LCV5p9_LCV3p5
10	100391445	100397834	10	100396013	100397286	TARGeT	terminal_inverted_repeat_element	.	*	.	ID=DTC_10_100396013_100397286;Name=DTC,TSDlen3,TIRlen13
10	100452321	100454029	10	100452328	100453158	TARGeT	terminal_inverted_repeat_element	.	*	.	ID=DTA_10_100452328_100453158;Name=DTA,TSDlen8,TIRlen11
10	100462641	100465468	10	100464213	100464602	detectMITE	terminal_inverted_repeat_element	.	*	.	ID=DTC_10_100464213_100464602;Name=DTC,TSDlen3,TIRlen13
10	101918615	101921104	10	101920703	101921022	detectMITE	terminal_inverted_repeat_element	.	*	.	ID=DTH_10_101920703_101921022;Name=DTH,TSDlen3,TIRlen14
10	102766061	102767883	10	102767484	102768050	TARGeT	terminal_inverted_repeat_element	.	*	.	ID=DTA_10_102767484_102768050;Name=DTA,TSDlen8,TIRlen11
10	103252134	103253755	10	103253553	103253784	detectMITE	terminal_inverted_repeat_element	.	*	.	ID=DTH_10_103253553_103253784;Name=DTH,TSDlen3,TIRlen14
10	103423275	103425154	10	103423462	103423884	TARGeT	terminal_inverted_repeat_element	.	*	.	ID=DTA_10_103423462_103423884;Name=DTA,TSDlen8,TIRlen11
10	105265971	105267326	10	105266261	105267370	HelitronScanner	helitron	.	-	.	ID=DHH00032B73v400034;Name=DHH00032B73v400034_NA_LCV5p11_LCV3p5
10	105495472	105497493	10	105496264	105496347	TARGeT	terminal_inverted_repeat_element	.	*	.	ID=DTH_10_105496264_105496347;Name=DTH,TSDlen3,TIRlen14
10	106619301	106621680	10	106619759	106619828	detectMITE	terminal_inverted_repeat_element	.	*	.	ID=DTT_10_106619759_106619828;Name=DTT,TSDlen2,TIRlen12
10	106981310	106985302	10	106983391	106984198	TARGeT	terminal_inverted_repeat_element	.	*	.	ID=DTA_10_106983391_106984198;Name=DTA,TSDlen8,TIRlen11
10	108977954	108980544	10	108979787	108979919	TARGeT	terminal_inverted_repeat_element	.	*	.	ID=DTH_10_108979787_108979919;Name=DTH,TSDlen3,TIRlen14
10	109833983	109836485	10	109834847	109835246	HelitronScanner	helitron	.	-	.	ID=DHH02699B73v400001;Name=DHH02699B73v400001_NA_LCV5p7_LCV3p7
10	110104354	110106195	10	110104631	110104934	detectMITE	terminal_inverted_repeat_element	.	*	.	ID=DTH_10_110104631_110104934;Name=DTH,TSDlen3,TIRlen14
10	110974171	110976028	10	110974267	110974394	TARGeT	terminal_inverted_repeat_element	.	*	.	ID=DTH_10_110974267_110974394;Name=DTH,TSDlen3,TIRlen14
10	113002166	113005517	10	113004234	113004839	HelitronScanner	helitron	.	+	.	ID=DHH02696B73v400001;Name=DHH02696B73v400001_NA_LCV5p15_LCV3p11
10	113708275	113709739	10	113709399	113709524	TARGeT	terminal_inverted_repeat_element	.	*	.	ID=DTH_10_113709399_113709524;Name=DTH,TSDlen3,TIRlen14
10	113775811	113778290	10	113777772	113777999	TARGeT	terminal_inverted_repeat_element	.	*	.	ID=DTA_10_113777772_113777999;Name=DTA,TSDlen8,TIRlen11
10	115288051	115289931	10	115289818	115289945	TARGeT	terminal_inverted_repeat_element	.	*	.	ID=DTH_10_115289818_115289945;Name=DTH,TSDlen3,TIRlen14
10	115555006	115558131	10	115557358	115557521	TARGeT	terminal_inverted_repeat_element	.	*	.	ID=DTA_10_115557358_115557521;Name=DTA,TSDlen8,TIRlen11
10	116450700	116452633	10	116450931	116451109	detectMITE	terminal_inverted_repeat_element	.	*	.	ID=DTA_10_116450931_116451109;Name=DTA,TSDlen8,TIRlen11
10	118149943	118154682	10	118152096	118152250	TARGeT	terminal_inverted_repeat_element	.	*	.	ID=DTM_10_118152096_118152250;Name=DTM,TSDlen9,TIRlen40
10	119492222	119493822	10	119492642	119492749	TARGeT	terminal_inverted_repeat_element	.	*	.	ID=DTA_10_119492642_119492749;Name=DTA,TSDlen8,TIRlen11
10	120938601	120940531	10	120938547	120938748	TARGeT	terminal_inverted_repeat_element	.	*	.	ID=DTA_10_120938547_120938748;Name=DTA,TSDlen8,TIRlen11
10	121342975	121344828	10	121344265	121344390	TARGeT	terminal_inverted_repeat_element	.	*	.	ID=DTH_10_121344265_121344390;Name=DTH,TSDlen3,TIRlen14
10	121868556	121871482	10	121870400	121870578	TARGeT	terminal_inverted_repeat_element	.	*	.	ID=DTH_10_121870400_121870578;Name=DTH,TSDlen3,TIRlen14
10	122300233	122301699	10	122300178	122300342	TARGeT	terminal_inverted_repeat_element	.	*	.	ID=DTH_10_122300178_122300342;Name=DTH,TSDlen3,TIRlen14
10	122504067	122506273	10	122504497	122504633	detectMITE	terminal_inverted_repeat_element	.	*	.	ID=DTH_10_122504497_122504633;Name=DTH,TSDlen3,TIRlen14
10	122957429	122959221	10	122958398	122958453	detectMITE	terminal_inverted_repeat_element	.	*	.	ID=DTC_10_122958398_122958453;Name=DTC,TSDlen3,TIRlen13
10	123157502	123159203	10	123158973	123159337	TARGeT	terminal_inverted_repeat_element	.	*	.	ID=DTH_10_123158973_123159337;Name=DTH,TSDlen3,TIRlen14
10	123353085	123360716	10	123359543	123359910	TARGeT	terminal_inverted_repeat_element	.	*	.	ID=DTH_10_123359543_123359910;Name=DTH,TSDlen3,TIRlen14
10	126286185	126289087	10	126286389	126289108	HelitronScanner	helitron	.	-	.	ID=DHH00002B73v406021;Name=DHH00002B73v406021_Hip1_LCV5p12_LCV3p18
10	126423504	126428644	10	126427014	126427562	TARGeT	terminal_inverted_repeat_element	.	*	.	ID=DTA_10_126427014_126427562;Name=DTA,TSDlen8,TIRlen11
10	126855308	126857368	10	126856135	126856499	TARGeT	terminal_inverted_repeat_element	.	*	.	ID=DTH_10_126856135_126856499;Name=DTH,TSDlen3,TIRlen14
10	127477599	127481547	10	127476099	127479893	HelitronScanner	helitron	.	-	.	ID=DHH00008B73v400774;Name=DHH00008B73v400774_NA_LCV5p8_LCV3p6
10	127490089	127493953	10	127491017	127491358	TARGeT	terminal_inverted_repeat_element	.	*	.	ID=DTH_10_127491017_127491358;Name=DTH,TSDlen3,TIRlen14
10	127942218	127943434	10	127942518	127942645	TARGeT	terminal_inverted_repeat_element	.	*	.	ID=DTH_10_127942518_127942645;Name=DTH,TSDlen3,TIRlen14
10	128017445	128018964	10	128017218	128017761	TARGeT	terminal_inverted_repeat_element	.	*	.	ID=DTA_10_128017218_128017761;Name=DTA,TSDlen8,TIRlen11
10	128240231	128241655	10	128241291	128241452	detectMITE	terminal_inverted_repeat_element	.	*	.	ID=DTT_10_128241291_128241452;Name=DTT,TSDlen2,TIRlen12
10	129238806	129241135	10	129239702	129239829	TARGeT	terminal_inverted_repeat_element	.	*	.	ID=DTH_10_129239702_129239829;Name=DTH,TSDlen3,TIRlen14
10	129537926	129541307	10	129538822	129541021	LTRharvest	LTR_retrotransposon	.	-	.	ID=RLX15582B73v400001;Name=RLX15582B73v400001_NA_LTRsimilarity88.1
10	129848073	129851979	10	129848822	129854672	HelitronScanner	helitron	.	+	.	ID=DHH00002B73v400318;Name=DHH00002B73v400318_Hip1_LCV5p6_LCV3p19
10	129865910	129867425	10	129864975	129867636	HelitronScanner	helitron	.	+	.	ID=DHH00029B73v400001;Name=DHH00029B73v400001_NA_LCV5p7_LCV3p7
10	130320766	130324286	10	130320941	130321298	HelitronScanner	helitron	.	+	.	ID=DHH00002B73v400320;Name=DHH00002B73v400320_Hip1_LCV5p16_LCV3p9
10	132565007	132566867	10	132566161	132566544	RepeatMasker	solo_LTR	.	-	.	ID=RLX22829B73v4S0001;Name=RLX22829B73v4S0001_NA_SoloLTR
10	134389014	134393347	10	134392553	134393060	TARGeT	terminal_inverted_repeat_element	.	*	.	ID=DTA_10_134392553_134393060;Name=DTA,TSDlen8,TIRlen11
10	134728243	134734610	10	134733764	134734047	TARGeT	terminal_inverted_repeat_element	.	*	.	ID=DTH_10_134733764_134734047;Name=DTH,TSDlen3,TIRlen14
10	134835234	134839582	10	134834591	134836729	HelitronScanner	helitron	.	-	.	ID=DHH00002B73v406045;Name=DHH00002B73v406045_Hip1_LCV5p6_LCV3p5
10	134835234	134839582	10	134837447	134837694	TARGeT	terminal_inverted_repeat_element	.	*	.	ID=DTA_10_134837447_134837694;Name=DTA,TSDlen8,TIRlen11
10	137169637	137170773	10	137170446	137170677	detectMITE	terminal_inverted_repeat_element	.	*	.	ID=DTH_10_137170446_137170677;Name=DTH,TSDlen3,TIRlen14
10	137240899	137244272	10	137243211	137243389	TARGeT	terminal_inverted_repeat_element	.	*	.	ID=DTH_10_137243211_137243389;Name=DTH,TSDlen3,TIRlen14
10	139768992	139770310	10	139769953	139770284	TARGeT	terminal_inverted_repeat_element	.	*	.	ID=DTH_10_139769953_139770284;Name=DTH,TSDlen3,TIRlen14
10	140222947	140226345	10	140225796	140226171	TARGeT	terminal_inverted_repeat_element	.	*	.	ID=DTA_10_140225796_140226171;Name=DTA,TSDlen8,TIRlen11
10	140885074	140888662	10	140885188	140885265	detectMITE	terminal_inverted_repeat_element	.	*	.	ID=DTT_10_140885188_140885265;Name=DTT,TSDlen2,TIRlen12
10	141703459	141706964	10	141704524	141704660	TARGeT	terminal_inverted_repeat_element	.	*	.	ID=DTH_10_141704524_141704660;Name=DTH,TSDlen3,TIRlen14
10	142263196	142265643	10	142263264	142263614	TARGeT	terminal_inverted_repeat_element	.	*	.	ID=DTH_10_142263264_142263614;Name=DTH,TSDlen3,TIRlen14
10	142435485	142439864	10	142438534	142438670	detectMITE	terminal_inverted_repeat_element	.	*	.	ID=DTH_10_142438534_142438670;Name=DTH,TSDlen3,TIRlen14
10	142980014	142987880	10	142982154	142991430	HelitronScanner	helitron	.	+	.	ID=DHH00003B73v400187;Name=DHH00003B73v400187_NA_LCV5p5_LCV3p6
10	143087290	143090787	10	143088744	143088922	TARGeT	terminal_inverted_repeat_element	.	*	.	ID=DTH_10_143088744_143088922;Name=DTH,TSDlen3,TIRlen14
10	143134953	143139967	10	143135484	143135579	TARGeT	terminal_inverted_repeat_element	.	*	.	ID=DTH_10_143135484_143135579;Name=DTH,TSDlen3,TIRlen14
10	143270746	143275365	10	143270820	143270889	detectMITE	terminal_inverted_repeat_element	.	*	.	ID=DTC_10_143270820_143270889;Name=DTC,TSDlen3,TIRlen13
10	143801673	143803429	10	143800408	143803376	TARGeT	terminal_inverted_repeat_element	.	*	.	ID=DTA_10_143800408_143803376;Name=DTA,TSDlen8,TIRlen11
10	144126554	144127718	10	144125569	144127797	TARGeT	terminal_inverted_repeat_element	.	*	.	ID=DTA_10_144125569_144127797;Name=DTA,TSDlen8,TIRlen11
10	144414598	144418154	10	144414303	144415032	HelitronScanner	helitron	.	+	.	ID=DHH00002B73v400364;Name=DHH00002B73v400364_Hip1_LCV5p8_LCV3p48
10	144451917	144454736	10	144453945	144454511	SineFinder	SINE_element	.	+	.	ID=RST00386B73v400001;Name=RST00386B73v400001_NA_TSDlen15_TSDmismat2
10	144451917	144454736	10	144451677	144456010	HelitronScanner	helitron	.	-	.	ID=DHH00299B73v400003;Name=DHH00299B73v400003_NA_LCV5p8_LCV3p10
10	145201612	145205625	10	145204772	145204898	TARGeT	terminal_inverted_repeat_element	.	*	.	ID=DTH_10_145204772_145204898;Name=DTH,TSDlen3,TIRlen14
10	145592510	145594405	10	145592671	145593418	TARGeT	terminal_inverted_repeat_element	.	*	.	ID=DTA_10_145592671_145593418;Name=DTA,TSDlen8,TIRlen11
10	145804872	145808008	10	145804887	145805251	TARGeT	terminal_inverted_repeat_element	.	*	.	ID=DTH_10_145804887_145805251;Name=DTH,TSDlen3,TIRlen14
10	146885060	146892111	10	146890049	146890200	TARGeT	terminal_inverted_repeat_element	.	*	.	ID=DTH_10_146890049_146890200;Name=DTH,TSDlen3,TIRlen14
10	147121834	147125755	10	147123531	147125002	TARGeT	terminal_inverted_repeat_element	.	*	.	ID=DTA_10_147123531_147125002;Name=DTA,TSDlen8,TIRlen11
10	147502185	147503625	10	147502402	147502528	TARGeT	terminal_inverted_repeat_element	.	*	.	ID=DTH_10_147502402_147502528;Name=DTH,TSDlen3,TIRlen14
10	148158327	148163770	10	148159169	148160483	TARGeT	terminal_inverted_repeat_element	.	*	.	ID=DTM_10_148159169_148160483;Name=DTM,TSDlen9,TIRlen40
10	148522591	148525968	10	148524357	148524482	detectMITE	terminal_inverted_repeat_element	.	*	.	ID=DTH_10_148524357_148524482;Name=DTH,TSDlen3,TIRlen14
10	148536479	148538847	10	148537632	148537810	TARGeT	terminal_inverted_repeat_element	.	*	.	ID=DTH_10_148537632_148537810;Name=DTH,TSDlen3,TIRlen14
10	148729609	148732946	10	148731274	148731595	detectMITE	terminal_inverted_repeat_element	.	*	.	ID=DTT_10_148731274_148731595;Name=DTT,TSDlen2,TIRlen12
10	149446211	149450657	10	149447050	149447586	TARGeT	terminal_inverted_repeat_element	.	*	.	ID=DTA_10_149447050_149447586;Name=DTA,TSDlen8,TIRlen11
10	149485362	149489494	10	149486912	149489703	HelitronScanner	helitron	.	+	.	ID=DHH00002B73v400385;Name=DHH00002B73v400385_Hip1_LCV5p7_LCV3p8
10	150848558	150849641	10	150849469	150849768	HelitronScanner	helitron	.	-	.	ID=DHH00002B73v406094;Name=DHH00002B73v406094_Hip1_LCV5p16_LCV3p14
2	1855043	1857053	2	1855790	1855985	TARGeT	terminal_inverted_repeat_element	.	*	.	ID=DTM_2_1855790_1855985;Name=DTM,TSDlen9,TIRlen40
2	3460892	3462066	2	3461564	3461883	detectMITE	terminal_inverted_repeat_element	.	*	.	ID=DTH_2_3461564_3461883;Name=DTH,TSDlen3,TIRlen14
2	3463744	3466293	2	3462827	3464875	TARGeT	terminal_inverted_repeat_element	.	*	.	ID=DTM_2_3462827_3464875;Name=DTM,TSDlen9,TIRlen40
2	3925953	3927128	2	3925918	3926237	TARGeT	terminal_inverted_repeat_element	.	*	.	ID=DTH_2_3925918_3926237;Name=DTH,TSDlen3,TIRlen14
2	3937991	3944125	2	3940399	3946686	HelitronScanner	helitron	.	+	.	ID=DHH00029B73v400008;Name=DHH00029B73v400008_NA_LCV5p19_LCV3p7
2	3937991	3944125	2	3939772	3939888	TARGeT	terminal_inverted_repeat_element	.	*	.	ID=DTH_2_3939772_3939888;Name=DTH,TSDlen3,TIRlen14
2	7099382	7102987	2	7102050	7102434	detectMITE	terminal_inverted_repeat_element	.	*	.	ID=DTT_2_7102050_7102434;Name=DTT,TSDlen2,TIRlen12
2	7845804	7851233	2	7845028	7849112	LTRharvest	LTR_retrotransposon	.	+	.	ID=RLX13917B73v400001;Name=RLX13917B73v400001_NA_LTRsimilarity91.36
2	8119571	8123344	2	8120898	8123658	HelitronScanner	helitron	.	+	.	ID=DHH00002B73v401214;Name=DHH00002B73v401214_Hip1_LCV5p6_LCV3p5
2	8119571	8123344	2	8120303	8120549	TARGeT	terminal_inverted_repeat_element	.	*	.	ID=DTM_2_8120303_8120549;Name=DTM,TSDlen9,TIRlen40
2	8133774	8141021	2	8132957	8136108	HelitronScanner	helitron	.	+	.	ID=DHH01963B73v400001;Name=DHH01963B73v400001_NA_LCV5p15_LCV3p12
2	8620754	8622176	2	8621043	8621846	TARGeT	terminal_inverted_repeat_element	.	*	.	ID=DTA_2_8621043_8621846;Name=DTA,TSDlen8,TIRlen11
2	9829493	9833076	2	9830236	9830414	TARGeT	terminal_inverted_repeat_element	.	*	.	ID=DTH_2_9830236_9830414;Name=DTH,TSDlen3,TIRlen14
2	10962215	10965464	2	10964091	10964269	TARGeT	terminal_inverted_repeat_element	.	*	.	ID=DTH_2_10964091_10964269;Name=DTH,TSDlen3,TIRlen14
2	11426187	11429165	2	11427487	11428874	HelitronScanner	helitron	.	+	.	ID=DHH00019B73v400031;Name=DHH00019B73v400031_NA_LCV5p13_LCV3p5
2	11426187	11429165	2	11427701	11428816	TARGeT	terminal_inverted_repeat_element	.	*	.	ID=DTA_2_11427701_11428816;Name=DTA,TSDlen8,TIRlen11
2	11453600	11455569	2	11452871	11454502	LTRharvest	LTR_retrotransposon	.	-	.	ID=RLX13902B73v400001;Name=RLX13902B73v400001_NA_LTRsimilarity88.55
2	11545049	11548264	2	11545617	11550260	HelitronScanner	helitron	.	-	.	ID=DHH02189B73v400001;Name=DHH02189B73v400001_NA_LCV5p9_LCV3p5
2	11563644	11568485	2	11564814	11564950	TARGeT	terminal_inverted_repeat_element	.	*	.	ID=DTH_2_11564814_11564950;Name=DTH,TSDlen3,TIRlen14
2	11563644	11568485	2	11565887	11566206	detectMITE	terminal_inverted_repeat_element	.	*	.	ID=DTH_2_11565887_11566206;Name=DTH,TSDlen3,TIRlen14
2	12534965	12542919	2	12536163	12536341	TARGeT	terminal_inverted_repeat_element	.	*	.	ID=DTH_2_12536163_12536341;Name=DTH,TSDlen3,TIRlen14
2	14006542	14008786	2	14006722	14006832	TARGeT	terminal_inverted_repeat_element	.	*	.	ID=DTH_2_14006722_14006832;Name=DTH,TSDlen3,TIRlen14
2	16166347	16169394	2	16168448	16168955	TARGeT	terminal_inverted_repeat_element	.	*	.	ID=DTA_2_16168448_16168955;Name=DTA,TSDlen8,TIRlen11
2	16891321	16895424	2	16889810	16895630	HelitronScanner	helitron	.	+	.	ID=DHH00019B73v400033;Name=DHH00019B73v400033_NA_LCV5p9_LCV3p5
2	17239459	17244688	2	17240249	17240975	TARGeT	terminal_inverted_repeat_element	.	*	.	ID=DTC_2_17240249_17240975;Name=DTC,TSDlen3,TIRlen13
2	17576322	17579174	2	17577471	17577629	TARGeT	terminal_inverted_repeat_element	.	*	.	ID=DTH_2_17577471_17577629;Name=DTH,TSDlen3,TIRlen14
2	18162575	18166133	2	18165849	18166038	TARGeT	terminal_inverted_repeat_element	.	*	.	ID=DTH_2_18165849_18166038;Name=DTH,TSDlen3,TIRlen14
2	19074520	19077817	2	19071666	19077450	HelitronScanner	helitron	.	-	.	ID=DHH00002B73v406908;Name=DHH00002B73v406908_Hip1_LCV5p24_LCV3p50
2	19426533	19428852	2	19428315	19428684	TARGeT	terminal_inverted_repeat_element	.	*	.	ID=DTA_2_19428315_19428684;Name=DTA,TSDlen8,TIRlen11
2	20181428	20182432	2	20181407	20181464	TARGeT	terminal_inverted_repeat_element	.	*	.	ID=DTH_2_20181407_20181464;Name=DTH,TSDlen3,TIRlen14
2	20470841	20472509	2	20471354	20471540	TARGeT	terminal_inverted_repeat_element	.	*	.	ID=DTH_2_20471354_20471540;Name=DTH,TSDlen3,TIRlen14
2	25480573	25483312	2	25482914	25483160	TARGeT	terminal_inverted_repeat_element	.	*	.	ID=DTM_2_25482914_25483160;Name=DTM,TSDlen9,TIRlen40
2	25971143	25974344	2	25972469	25972769	SineFinder	SINE_element	.	+	.	ID=RST00359B73v400001;Name=RST00359B73v400001_NA_TSDlen14_TSDmismat4
2	27503151	27505300	2	27503028	27503438	TARGeT	terminal_inverted_repeat_element	.	*	.	ID=DTH_2_27503028_27503438;Name=DTH,TSDlen3,TIRlen14
2	28302250	28304738	2	28302387	28302971	TARGeT	terminal_inverted_repeat_element	.	*	.	ID=DTA_2_28302387_28302971;Name=DTA,TSDlen8,TIRlen11
2	28488033	28491976	2	28488193	28488478	TARGeT	terminal_inverted_repeat_element	.	*	.	ID=DTH_2_28488193_28488478;Name=DTH,TSDlen3,TIRlen14
2	28941020	28946657	2	28940405	28942375	HelitronScanner	helitron	.	+	.	ID=DHH02024B73v400001;Name=DHH02024B73v400001_NA_LCV5p7_LCV3p10
2	28941020	28946657	2	28943982	28944119	TARGeT	terminal_inverted_repeat_element	.	*	.	ID=DTH_2_28943982_28944119;Name=DTH,TSDlen3,TIRlen14
2	30515586	30517075	2	30516816	30516888	detectMITE	terminal_inverted_repeat_element	.	*	.	ID=DTC_2_30516816_30516888;Name=DTC,TSDlen3,TIRlen13
2	30675051	30676542	2	30675239	30675355	TARGeT	terminal_inverted_repeat_element	.	*	.	ID=DTH_2_30675239_30675355;Name=DTH,TSDlen3,TIRlen14
2	30705033	30709056	2	30706623	30707451	HelitronScanner	helitron	.	-	.	ID=DHH00244B73v400003;Name=DHH00244B73v400003_NA_LCV5p7_LCV3p5
2	31518431	31523142	2	31520502	31520629	TARGeT	terminal_inverted_repeat_element	.	*	.	ID=DTH_2_31520502_31520629;Name=DTH,TSDlen3,TIRlen14
2	32168959	32172132	2	32170417	32170552	detectMITE	terminal_inverted_repeat_element	.	*	.	ID=DTH_2_32170417_32170552;Name=DTH,TSDlen3,TIRlen14
2	32737932	32741409	2	32739951	32740492	TARGeT	terminal_inverted_repeat_element	.	*	.	ID=DTH_2_32739951_32740492;Name=DTH,TSDlen3,TIRlen14
2	32819227	32821102	2	32820956	32821129	TARGeT	terminal_inverted_repeat_element	.	*	.	ID=DTT_2_32820956_32821129;Name=DTT,TSDlen2,TIRlen12
2	33474837	33476489	2	33476346	33476427	detectMITE	terminal_inverted_repeat_element	.	*	.	ID=DTT_2_33476346_33476427;Name=DTT,TSDlen2,TIRlen12
2	34617665	34620051	2	34618143	34619203	HelitronScanner	helitron	.	+	.	ID=DHH02017B73v400001;Name=DHH02017B73v400001_NA_LCV5p5_LCV3p6
2	37117336	37118813	2	37118324	37118587	TARGeT	terminal_inverted_repeat_element	.	*	.	ID=DTH_2_37118324_37118587;Name=DTH,TSDlen3,TIRlen14
2	38688617	38693992	2	38690059	38691581	HelitronScanner	helitron	.	+	.	ID=DHH00002B73v401309;Name=DHH00002B73v401309_Hip1_LCV5p8_LCV3p6
2	40010218	40011238	2	40010411	40010535	TARGeT	terminal_inverted_repeat_element	.	*	.	ID=DTH_2_40010411_40010535;Name=DTH,TSDlen3,TIRlen14
2	40010218	40011238	2	40009662	40011400	LTRharvest	LTR_retrotransposon	.	+	.	ID=RLC01103B73v400001;Name=RLC01103B73v400001_NA_LTRsimilarity85.53
2	40153651	40155294	2	40153911	40154952	TARGeT	terminal_inverted_repeat_element	.	*	.	ID=DTA_2_40153911_40154952;Name=DTA,TSDlen8,TIRlen11
2	40347564	40352162	2	40348205	40348398	TARGeT	terminal_inverted_repeat_element	.	*	.	ID=DTM_2_40348205_40348398;Name=DTM,TSDlen9,TIRlen40
2	41192273	41194986	2	41194355	41195533	HelitronScanner	helitron	.	+	.	ID=DHH00002B73v401314;Name=DHH00002B73v401314_Hip1_LCV5p5_LCV3p52
2	42482229	42484106	2	42483738	42483949	detectMITE	terminal_inverted_repeat_element	.	*	.	ID=DTC_2_42483738_42483949;Name=DTC,TSDlen3,TIRlen13
2	42851065	42852300	2	42851387	42851667	TARGeT	terminal_inverted_repeat_element	.	*	.	ID=DTH_2_42851387_42851667;Name=DTH,TSDlen3,TIRlen14
2	48476010	48479035	2	48476431	48476557	TARGeT	terminal_inverted_repeat_element	.	*	.	ID=DTH_2_48476431_48476557;Name=DTH,TSDlen3,TIRlen14
2	48524526	48526383	2	48525108	48525226	TARGeT	terminal_inverted_repeat_element	.	*	.	ID=DTH_2_48525108_48525226;Name=DTH,TSDlen3,TIRlen14
2	48690688	48692537	2	48692390	48692506	TARGeT	terminal_inverted_repeat_element	.	*	.	ID=DTH_2_48692390_48692506;Name=DTH,TSDlen3,TIRlen14
2	48704957	48706560	2	48705037	48705126	detectMITE	terminal_inverted_repeat_element	.	*	.	ID=DTT_2_48705037_48705126;Name=DTT,TSDlen2,TIRlen12
2	48904868	48905873	2	48904749	48905323	TARGeT	terminal_inverted_repeat_element	.	*	.	ID=DTA_2_48904749_48905323;Name=DTA,TSDlen8,TIRlen11
2	51367698	51369259	2	51368825	51369431	HelitronScanner	helitron	.	-	.	ID=DHH00002B73v406970;Name=DHH00002B73v406970_Hip1_LCV5p12_LCV3p7
2	51407058	51410221	2	51408049	51408565	TARGeT	terminal_inverted_repeat_element	.	*	.	ID=DTA_2_51408049_51408565;Name=DTA,TSDlen8,TIRlen11
2	51540261	51540954	2	51540166	51540385	HelitronScanner	helitron	.	-	.	ID=DHH00002B73v406972;Name=DHH00002B73v406972_Hip1_LCV5p7_LCV3p6
2	55322873	55326128	2	55323028	55323216	TARGeT	terminal_inverted_repeat_element	.	*	.	ID=DTA_2_55323028_55323216;Name=DTA,TSDlen8,TIRlen11
2	55872440	55877033	2	55872205	55875142	HelitronScanner	helitron	.	-	.	ID=DHH00267B73v400003;Name=DHH00267B73v400003_NA_LCV5p10_LCV3p5
2	58566529	58569196	2	58566122	58567121	HelitronScanner	helitron	.	-	.	ID=DHH00002B73v406994;Name=DHH00002B73v406994_Hip1_LCV5p12_LCV3p13
2	61801258	61804351	2	61803419	61803585	TARGeT	terminal_inverted_repeat_element	.	*	.	ID=DTA_2_61803419_61803585;Name=DTA,TSDlen8,TIRlen11
2	61801258	61804351	2	61804140	61804468	TARGeT	terminal_inverted_repeat_element	.	*	.	ID=DTA_2_61804140_61804468;Name=DTA,TSDlen8,TIRlen11
2	62809588	62812542	2	62809967	62810369	detectMITE	terminal_inverted_repeat_element	.	*	.	ID=DTC_2_62809967_62810369;Name=DTC,TSDlen3,TIRlen13
2	62814122	62817008	2	62816623	62817094	RepeatMasker	solo_LTR	.	-	.	ID=RLX24975B73v4S0001;Name=RLX24975B73v4S0001_NA_SoloLTR
2	63252567	63254725	2	63252908	63253054	TARGeT	terminal_inverted_repeat_element	.	*	.	ID=DTA_2_63252908_63253054;Name=DTA,TSDlen8,TIRlen11
2	64003677	64005205	2	64004852	64005256	TARGeT	terminal_inverted_repeat_element	.	*	.	ID=DTH_2_64004852_64005256;Name=DTH,TSDlen3,TIRlen14
2	64904042	64906460	2	64905392	64905545	detectMITE	terminal_inverted_repeat_element	.	*	.	ID=DTT_2_64905392_64905545;Name=DTT,TSDlen2,TIRlen12
2	66201352	66202406	2	66201589	66201723	TARGeT	terminal_inverted_repeat_element	.	*	.	ID=DTH_2_66201589_66201723;Name=DTH,TSDlen3,TIRlen14
2	66712485	66718808	2	66715538	66715853	detectMITE	terminal_inverted_repeat_element	.	*	.	ID=DTH_2_66715538_66715853;Name=DTH,TSDlen3,TIRlen14
2	68862301	68863707	2	68862249	68862715	HelitronScanner	helitron	.	+	.	ID=DHH01978B73v400001;Name=DHH01978B73v400001_NA_LCV5p6_LCV3p6
2	69953375	69955234	2	69954116	69954347	detectMITE	terminal_inverted_repeat_element	.	*	.	ID=DTH_2_69954116_69954347;Name=DTH,TSDlen3,TIRlen14
2	70027141	70029245	2	70027277	70030697	HelitronScanner	helitron	.	-	.	ID=DHH00002B73v407022;Name=DHH00002B73v407022_Hip1_LCV5p5_LCV3p9
2	70548152	70553103	2	70548047	70548440	TARGeT	terminal_inverted_repeat_element	.	*	.	ID=DTH_2_70548047_70548440;Name=DTH,TSDlen3,TIRlen14
2	71530246	71532202	2	71531850	71532136	TARGeT	terminal_inverted_repeat_element	.	*	.	ID=DTA_2_71531850_71532136;Name=DTA,TSDlen8,TIRlen11
2	71770663	71774764	2	71770761	71771196	TARGeT	terminal_inverted_repeat_element	.	*	.	ID=DTA_2_71770761_71771196;Name=DTA,TSDlen8,TIRlen11
2	72096949	72100116	2	72098889	72099296	TARGeT	terminal_inverted_repeat_element	.	*	.	ID=DTH_2_72098889_72099296;Name=DTH,TSDlen3,TIRlen14
2	72096949	72100116	2	72099476	72099671	TARGeT	terminal_inverted_repeat_element	.	*	.	ID=DTH_2_72099476_72099671;Name=DTH,TSDlen3,TIRlen14
2	74078740	74081105	2	74079947	74080083	TARGeT	terminal_inverted_repeat_element	.	*	.	ID=DTH_2_74079947_74080083;Name=DTH,TSDlen3,TIRlen14
2	74211912	74216191	2	74212749	74215277	LTRharvest	LTR_retrotransposon	.	+	.	ID=RLX13587B73v400001;Name=RLX13587B73v400001_NA_LTRsimilarity90.37
2	78364286	78366792	2	78364789	78364914	TARGeT	terminal_inverted_repeat_element	.	*	.	ID=DTH_2_78364789_78364914;Name=DTH,TSDlen3,TIRlen14
2	78550139	78551695	2	78550057	78550559	TARGeT	terminal_inverted_repeat_element	.	*	.	ID=DTA_2_78550057_78550559;Name=DTA,TSDlen8,TIRlen11
2	79093591	79095722	2	79093953	79094328	TARGeT	terminal_inverted_repeat_element	.	*	.	ID=DTH_2_79093953_79094328;Name=DTH,TSDlen3,TIRlen14
2	79349338	79351904	2	79351314	79351709	TARGeT	terminal_inverted_repeat_element	.	*	.	ID=DTA_2_79351314_79351709;Name=DTA,TSDlen8,TIRlen11
2	79416000	79417467	2	79416418	79416607	detectMITE	terminal_inverted_repeat_element	.	*	.	ID=DTH_2_79416418_79416607;Name=DTH,TSDlen3,TIRlen14
2	80084458	80086208	2	80084152	80086606	HelitronScanner	helitron	.	-	.	ID=DHH00001B73v407240;Name=DHH00001B73v407240_NA_LCV5p8_LCV3p7
2	80086592	80087381	2	80087145	80087530	TARGeT	terminal_inverted_repeat_element	.	*	.	ID=DTA_2_80087145_80087530;Name=DTA,TSDlen8,TIRlen11
2	80305632	80308486	2	80308373	80308519	TARGeT	terminal_inverted_repeat_element	.	*	.	ID=DTH_2_80308373_80308519;Name=DTH,TSDlen3,TIRlen14
2	81978113	81978779	2	81978006	81978831	TARGeT	terminal_inverted_repeat_element	.	*	.	ID=DTA_2_81978006_81978831;Name=DTA,TSDlen8,TIRlen11
2	82195292	82198727	2	82196436	82196757	detectMITE	terminal_inverted_repeat_element	.	*	.	ID=DTT_2_82196436_82196757;Name=DTT,TSDlen2,TIRlen12
2	83009877	83013774	2	83010236	83010363	TARGeT	terminal_inverted_repeat_element	.	*	.	ID=DTH_2_83010236_83010363;Name=DTH,TSDlen3,TIRlen14
2	83009877	83013774	2	83011365	83011978	TARGeT	terminal_inverted_repeat_element	.	*	.	ID=DTC_2_83011365_83011978;Name=DTC,TSDlen3,TIRlen13
2	84067613	84069347	2	84067744	84067922	TARGeT	terminal_inverted_repeat_element	.	*	.	ID=DTH_2_84067744_84067922;Name=DTH,TSDlen3,TIRlen14
2	84353484	84356664	2	84356461	84356702	TARGeT	terminal_inverted_repeat_element	.	*	.	ID=DTA_2_84356461_84356702;Name=DTA,TSDlen8,TIRlen11
2	84712443	84715123	2	84711001	84714968	HelitronScanner	helitron	.	-	.	ID=DHH00002B73v407048;Name=DHH00002B73v407048_Hip1_LCV5p14_LCV3p8
2	84793526	84797484	2	84793654	84793790	detectMITE	terminal_inverted_repeat_element	.	*	.	ID=DTH_2_84793654_84793790;Name=DTH,TSDlen3,TIRlen14
2	85303803	85304951	2	85304519	85304952	TARGeT	terminal_inverted_repeat_element	.	*	.	ID=DTA_2_85304519_85304952;Name=DTA,TSDlen8,TIRlen11
2	85364768	85369323	2	85368092	85368234	TARGeT	terminal_inverted_repeat_element	.	*	.	ID=DTA_2_85368092_85368234;Name=DTA,TSDlen8,TIRlen11
2	87627949	87630486	2	87629602	87631369	LTRharvest	LTR_retrotransposon	.	*	.	ID=RLG00011B73v400230;Name=RLG00011B73v400230_milt_LTRsimilarity86.74
2	88059608	88061590	2	88061368	88061652	detectMITE	terminal_inverted_repeat_element	.	*	.	ID=DTH_2_88061368_88061652;Name=DTH,TSDlen3,TIRlen14
2	91691985	91697895	2	91690846	91699999	HelitronScanner	helitron	.	-	.	ID=DHH00002B73v407060;Name=DHH00002B73v407060_Hip1_LCV5p10_LCV3p51
2	91772977	91774771	2	91773545	91773672	detectMITE	terminal_inverted_repeat_element	.	*	.	ID=DTH_2_91773545_91773672;Name=DTH,TSDlen3,TIRlen14
2	97632080	97634818	2	97631405	97633641	HelitronScanner	helitron	.	-	.	ID=DHH00001B73v407287;Name=DHH00001B73v407287_NA_LCV5p8_LCV3p10
2	98245650	98247347	2	98247165	98247272	TARGeT	terminal_inverted_repeat_element	.	*	.	ID=DTA_2_98247165_98247272;Name=DTA,TSDlen8,TIRlen11
2	104131693	104133339	2	104132413	104132529	TARGeT	terminal_inverted_repeat_element	.	*	.	ID=DTH_2_104132413_104132529;Name=DTH,TSDlen3,TIRlen14
2	104523810	104525983	2	104525032	104525405	SineFinder	SINE_element	.	+	.	ID=RST00231B73v400001;Name=RST00231B73v400001_NA_TSDlen12_TSDmismat1
2	109762978	109765472	2	109762864	109767735	HelitronScanner	helitron	.	+	.	ID=DHH00001B73v401571;Name=DHH00001B73v401571_NA_LCV5p8_LCV3p7
2	111742520	111744434	2	111742997	111743074	TARGeT	terminal_inverted_repeat_element	.	*	.	ID=DTA_2_111742997_111743074;Name=DTA,TSDlen8,TIRlen11
2	112420709	112422815	2	112421606	112422347	TARGeT	terminal_inverted_repeat_element	.	*	.	ID=DTA_2_112421606_112422347;Name=DTA,TSDlen8,TIRlen11
2	112571609	112573257	2	112572877	112573194	detectMITE	terminal_inverted_repeat_element	.	*	.	ID=DTH_2_112572877_112573194;Name=DTH,TSDlen3,TIRlen14
2	112908043	112908875	2	112908078	112908239	detectMITE	terminal_inverted_repeat_element	.	*	.	ID=DTT_2_112908078_112908239;Name=DTT,TSDlen2,TIRlen12
2	113301304	113303288	2	113301420	113301597	TARGeT	terminal_inverted_repeat_element	.	*	.	ID=DTH_2_113301420_113301597;Name=DTH,TSDlen3,TIRlen14
2	113301304	113303288	2	113303077	113303441	detectMITE	terminal_inverted_repeat_element	.	*	.	ID=DTH_2_113303077_113303441;Name=DTH,TSDlen3,TIRlen14
2	115810140	115814824	2	115813645	115814009	TARGeT	terminal_inverted_repeat_element	.	*	.	ID=DTH_2_115813645_115814009;Name=DTH,TSDlen3,TIRlen14
2	116714155	116716734	2	116716515	116716625	detectMITE	terminal_inverted_repeat_element	.	*	.	ID=DTT_2_116716515_116716625;Name=DTT,TSDlen2,TIRlen12
2	119065491	119066959	2	119065559	119065654	TARGeT	terminal_inverted_repeat_element	.	*	.	ID=DTA_2_119065559_119065654;Name=DTA,TSDlen8,TIRlen11
2	119959608	119961053	2	119959434	119960449	HelitronScanner	helitron	.	+	.	ID=DHH02186B73v400001;Name=DHH02186B73v400001_NA_LCV5p7_LCV3p5
2	121367154	121369480	2	121367459	121369974	HelitronScanner	helitron	.	+	.	ID=DHH00001B73v401628;Name=DHH00001B73v401628_NA_LCV5p5_LCV3p5
2	125361409	125362898	2	125361309	125362127	HelitronScanner	helitron	.	+	.	ID=DHH00528B73v400001;Name=DHH00528B73v400001_NA_LCV5p10_LCV3p8
2	130566740	130569228	2	130565607	130568895	LTRharvest	LTR_retrotransposon	.	-	.	ID=RLX13166B73v400001;Name=RLX13166B73v400001_mulaf_LTRsimilarity99.68
2	131254310	131257410	2	131255785	131256294	detectMITE	terminal_inverted_repeat_element	.	*	.	ID=DTT_2_131255785_131256294;Name=DTT,TSDlen2,TIRlen12
2	131701143	131703617	2	131700956	131703946	LTRharvest	LTR_retrotransposon	.	*	.	ID=RLX13160B73v400001;Name=RLX13160B73v400001_NA_LTRsimilarity89.29
2	132354686	132356844	2	132354677	132355067	TARGeT	terminal_inverted_repeat_element	.	*	.	ID=DTH_2_132354677_132355067;Name=DTH,TSDlen3,TIRlen14
2	132430742	132436895	2	132435157	132435235	TARGeT	terminal_inverted_repeat_element	.	*	.	ID=DTA_2_132435157_132435235;Name=DTA,TSDlen8,TIRlen11
2	134670600	134674041	2	134672028	134672679	TARGeT	terminal_inverted_repeat_element	.	*	.	ID=DTA_2_134672028_134672679;Name=DTA,TSDlen8,TIRlen11
2	135042162	135045467	2	135042000	135046663	HelitronScanner	helitron	.	+	.	ID=DHH00001B73v401689;Name=DHH00001B73v401689_NA_LCV5p9_LCV3p6
2	135520471	135522259	2	135521175	135522741	HelitronScanner	helitron	.	+	.	ID=DHH00002B73v401525;Name=DHH00002B73v401525_Hip1_LCV5p13_LCV3p45
2	135577555	135580198	2	135579223	135579399	SineFinder	SINE_element	.	+	.	ID=RST00443B73v400001;Name=RST00443B73v400001_NA_TSDlen12_TSDmismat2
2	135863222	135865630	2	135863653	135864172	SineFinder	SINE_element	.	+	.	ID=RST00469B73v400001;Name=RST00469B73v400001_NA_TSDlen12_TSDmismat1
2	137627999	137632166	2	137627400	137630215	HelitronScanner	helitron	.	-	.	ID=DHH00007B73v400926;Name=DHH00007B73v400926_NA_LCV5p15_LCV3p5
2	138162578	138164506	2	138162713	138163032	detectMITE	terminal_inverted_repeat_element	.	*	.	ID=DTH_2_138162713_138163032;Name=DTH,TSDlen3,TIRlen14
2	141340534	141343175	2	141342156	141343192	HelitronScanner	helitron	.	+	.	ID=DHH00002B73v401536;Name=DHH00002B73v401536_Hip1_LCV5p6_LCV3p5
2	141450751	141454347	2	141451927	141452084	TARGeT	terminal_inverted_repeat_element	.	*	.	ID=DTA_2_141451927_141452084;Name=DTA,TSDlen8,TIRlen11
2	141450751	141454347	2	141452567	141452965	TARGeT	terminal_inverted_repeat_element	.	*	.	ID=DTH_2_141452567_141452965;Name=DTH,TSDlen3,TIRlen14
2	141606818	141608045	2	141607518	141607756	TARGeT	terminal_inverted_repeat_element	.	*	.	ID=DTA_2_141607518_141607756;Name=DTA,TSDlen8,TIRlen11
2	141893082	141895020	2	141893471	141893539	detectMITE	terminal_inverted_repeat_element	.	*	.	ID=DTT_2_141893471_141893539;Name=DTT,TSDlen2,TIRlen12
2	142140840	142145202	2	142143403	142144897	LTRharvest	LTR_retrotransposon	.	+	.	ID=RLX13089B73v400001;Name=RLX13089B73v400001_NA_LTRsimilarity87.5
2	142384443	142385541	2	142385006	142385142	detectMITE	terminal_inverted_repeat_element	.	*	.	ID=DTH_2_142385006_142385142;Name=DTH,TSDlen3,TIRlen14
2	142399906	142405264	2	142401378	142401504	TARGeT	terminal_inverted_repeat_element	.	*	.	ID=DTA_2_142401378_142401504;Name=DTA,TSDlen8,TIRlen11
2	143409391	143411384	2	143410466	143410724	TARGeT	terminal_inverted_repeat_element	.	*	.	ID=DTM_2_143410466_143410724;Name=DTM,TSDlen9,TIRlen40
2	144959818	144962019	2	144958980	144962039	HelitronScanner	helitron	.	-	.	ID=DHH00001B73v407448;Name=DHH00001B73v407448_NA_LCV5p8_LCV3p7
2	146342652	146346400	2	146344840	146345227	TARGeT	terminal_inverted_repeat_element	.	*	.	ID=DTH_2_146344840_146345227;Name=DTH,TSDlen3,TIRlen14
2	146949696	146951239	2	146950658	146950794	detectMITE	terminal_inverted_repeat_element	.	*	.	ID=DTH_2_146950658_146950794;Name=DTH,TSDlen3,TIRlen14
2	147938789	147939995	2	147938966	147939307	TARGeT	terminal_inverted_repeat_element	.	*	.	ID=DTH_2_147938966_147939307;Name=DTH,TSDlen3,TIRlen14
2	147944931	147945995	2	147945674	147946104	TARGeT	terminal_inverted_repeat_element	.	*	.	ID=DTA_2_147945674_147946104;Name=DTA,TSDlen8,TIRlen11
2	147948148	147951296	2	147948406	147948599	RepeatMasker	solo_LTR	.	-	.	ID=RLX08469B73v4S0005;Name=RLX08469B73v4S0005_NA_SoloLTR
2	148979085	148983090	2	148979054	148982728	HelitronScanner	helitron	.	+	.	ID=DHH00071B73v400002;Name=DHH00071B73v400002_NA_LCV5p6_LCV3p6
2	149397021	149400115	2	149397084	149397239	TARGeT	terminal_inverted_repeat_element	.	*	.	ID=DTA_2_149397084_149397239;Name=DTA,TSDlen8,TIRlen11
2	150350744	150352504	2	150350822	150353664	HelitronScanner	helitron	.	+	.	ID=DHH00001B73v401738;Name=DHH00001B73v401738_NA_LCV5p9_LCV3p6
2	150401043	150402254	2	150401867	150402108	HelitronScanner	helitron	.	+	.	ID=DHH00002B73v401554;Name=DHH00002B73v401554_Hip1_LCV5p15_LCV3p5
2	150750842	150753006	2	150750934	150751288	TARGeT	terminal_inverted_repeat_element	.	*	.	ID=DTH_2_150750934_150751288;Name=DTH,TSDlen3,TIRlen14
2	151882679	151884605	2	151883588	151883875	TARGeT	terminal_inverted_repeat_element	.	*	.	ID=DTH_2_151883588_151883875;Name=DTH,TSDlen3,TIRlen14
2	151884808	151886248	2	151885993	151886120	TARGeT	terminal_inverted_repeat_element	.	*	.	ID=DTH_2_151885993_151886120;Name=DTH,TSDlen3,TIRlen14
2	152281232	152283233	2	152282924	152283042	TARGeT	terminal_inverted_repeat_element	.	*	.	ID=DTH_2_152282924_152283042;Name=DTH,TSDlen3,TIRlen14
2	153523719	153524732	2	153524332	153524615	TARGeT	terminal_inverted_repeat_element	.	*	.	ID=DTH_2_153524332_153524615;Name=DTH,TSDlen3,TIRlen14
2	153600134	153603869	2	153600077	153600395	detectMITE	terminal_inverted_repeat_element	.	*	.	ID=DTH_2_153600077_153600395;Name=DTH,TSDlen3,TIRlen14
2	154448543	154451437	2	154448464	154449451	TARGeT	terminal_inverted_repeat_element	.	*	.	ID=DTA_2_154448464_154449451;Name=DTA,TSDlen8,TIRlen11
2	154690382	154693443	2	154688821	154694744	LTRharvest	LTR_retrotransposon	.	-	.	ID=RLX13005B73v400001;Name=RLX13005B73v400001_NA_LTRsimilarity86.74
2	154797353	154799813	2	154797309	154798602	HelitronScanner	helitron	.	-	.	ID=DHH00002B73v407161;Name=DHH00002B73v407161_Hip1_LCV5p11_LCV3p38
2	155324228	155326388	2	155323949	155324574	TARGeT	terminal_inverted_repeat_element	.	*	.	ID=DTA_2_155323949_155324574;Name=DTA,TSDlen8,TIRlen11
2	155370036	155371227	2	155370237	155370393	TARGeT	terminal_inverted_repeat_element	.	*	.	ID=DTA_2_155370237_155370393;Name=DTA,TSDlen8,TIRlen11
2	158620270	158623153	2	158619910	158622354	HelitronScanner	helitron	.	+	.	ID=DHH00002B73v401581;Name=DHH00002B73v401581_Hip1_LCV5p5_LCV3p25
2	158764506	158767977	2	158763391	158769250	LTRharvest	LTR_retrotransposon	.	+	.	ID=RLX12974B73v400001;Name=RLX12974B73v400001_NA_LTRsimilarity87.5
2	158764506	158767977	2	158765681	158766096	TARGeT	terminal_inverted_repeat_element	.	*	.	ID=DTM_2_158765681_158766096;Name=DTM,TSDlen9,TIRlen40
2	160593238	160595215	2	160592948	160594904	HelitronScanner	helitron	.	-	.	ID=DHH00008B73v400926;Name=DHH00008B73v400926_NA_LCV5p7_LCV3p5
2	163638752	163641239	2	163640060	163640238	TARGeT	terminal_inverted_repeat_element	.	*	.	ID=DTH_2_163640060_163640238;Name=DTH,TSDlen3,TIRlen14
2	163748488	163752761	2	163746313	163752143	HelitronScanner	helitron	.	+	.	ID=DHH00008B73v400195;Name=DHH00008B73v400195_NA_LCV5p12_LCV3p5
2	164566189	164568897	2	164568520	164568856	TARGeT	terminal_inverted_repeat_element	.	*	.	ID=DTT_2_164568520_164568856;Name=DTT,TSDlen2,TIRlen12
2	166467205	166469008	2	166467084	166467469	TARGeT	terminal_inverted_repeat_element	.	*	.	ID=DTA_2_166467084_166467469;Name=DTA,TSDlen8,TIRlen11
2	167610844	167611968	2	167611699	167611943	TARGeT	terminal_inverted_repeat_element	.	*	.	ID=DTM_2_167611699_167611943;Name=DTM,TSDlen9,TIRlen40
2	168980585	168982180	2	168979466	168982383	HelitronScanner	helitron	.	-	.	ID=DHH00003B73v403272;Name=DHH00003B73v403272_NA_LCV5p9_LCV3p7
2	170535752	170538949	2	170537957	170538092	TARGeT	terminal_inverted_repeat_element	.	*	.	ID=DTH_2_170537957_170538092;Name=DTH,TSDlen3,TIRlen14
2	173580858	173582067	2	173580733	173580990	SineFinder	SINE_element	.	+	.	ID=RST00428B73v400001;Name=RST00428B73v400001_NA_TSDlen16_TSDmismat3
2	173639110	173640389	2	173639076	173640651	TARGeT	terminal_inverted_repeat_element	.	*	.	ID=DTM_2_173639076_173640651;Name=DTM,TSDlen9,TIRlen40
2	173718274	173720244	2	173718521	173718657	TARGeT	terminal_inverted_repeat_element	.	*	.	ID=DTH_2_173718521_173718657;Name=DTH,TSDlen3,TIRlen14
2	174318641	174320583	2	174318403	174321526	HelitronScanner	helitron	.	-	.	ID=DHH00001B73v407531;Name=DHH00001B73v407531_NA_LCV5p12_LCV3p7
2	174361035	174362917	2	174362338	174362475	TARGeT	terminal_inverted_repeat_element	.	*	.	ID=DTH_2_174362338_174362475;Name=DTH,TSDlen3,TIRlen14
2	175169259	175172228	2	175169298	175169387	TARGeT	terminal_inverted_repeat_element	.	*	.	ID=DTA_2_175169298_175169387;Name=DTA,TSDlen8,TIRlen11
2	177440389	177443213	2	177440712	177440993	TARGeT	terminal_inverted_repeat_element	.	*	.	ID=DTA_2_177440712_177440993;Name=DTA,TSDlen8,TIRlen11
2	178018644	178021236	2	178020055	178020135	RepeatMasker	solo_LTR	.	-	.	ID=RLC00291B73v4S0017;Name=RLC00291B73v4S0017_NA_SoloLTR
2	178063339	178066703	2	178064936	178065072	TARGeT	terminal_inverted_repeat_element	.	*	.	ID=DTH_2_178064936_178065072;Name=DTH,TSDlen3,TIRlen14
2	178624530	178627967	2	178625909	178629182	HelitronScanner	helitron	.	-	.	ID=DHH02121B73v400001;Name=DHH02121B73v400001_NA_LCV5p8_LCV3p5
2	178799376	178800876	2	178799617	178800989	TARGeT	terminal_inverted_repeat_element	.	*	.	ID=DTM_2_178799617_178800989;Name=DTM,TSDlen9,TIRlen40
2	179446370	179452070	2	179446326	179446550	HelitronScanner	helitron	.	+	.	ID=DHH00002B73v401641;Name=DHH00002B73v401641_Hip1_LCV5p7_LCV3p50
2	180033167	180034458	2	180033311	180034529	TARGeT	terminal_inverted_repeat_element	.	*	.	ID=DTM_2_180033311_180034529;Name=DTM,TSDlen9,TIRlen40
2	180440947	180443528	2	180440564	180445490	HelitronScanner	helitron	.	+	.	ID=DHH00002B73v401643;Name=DHH00002B73v401643_Hip1_LCV5p6_LCV3p16
2	180606971	180608622	2	180607864	180608253	detectMITE	terminal_inverted_repeat_element	.	*	.	ID=DTH_2_180607864_180608253;Name=DTH,TSDlen3,TIRlen14
2	180811498	180815106	2	180811330	180816191	HelitronScanner	helitron	.	+	.	ID=DHH00007B73v400225;Name=DHH00007B73v400225_NA_LCV5p6_LCV3p5
2	180889856	180892150	2	180891741	180892427	TARGeT	terminal_inverted_repeat_element	.	*	.	ID=DTA_2_180891741_180892427;Name=DTA,TSDlen8,TIRlen11
2	181605990	181608982	2	181605877	181606279	detectMITE	terminal_inverted_repeat_element	.	*	.	ID=DTA_2_181605877_181606279;Name=DTA,TSDlen8,TIRlen11
2	181833593	181835448	2	181832528	181835961	HelitronScanner	helitron	.	+	.	ID=DHH00002B73v401648;Name=DHH00002B73v401648_Hip1_LCV5p12_LCV3p6
2	182931931	182933551	2	182932854	182933173	detectMITE	terminal_inverted_repeat_element	.	*	.	ID=DTH_2_182932854_182933173;Name=DTH,TSDlen3,TIRlen14
2	183157119	183159496	2	183157625	183158162	TARGeT	terminal_inverted_repeat_element	.	*	.	ID=DTA_2_183157625_183158162;Name=DTA,TSDlen8,TIRlen11
2	183272198	183273874	2	183273519	183273751	HelitronScanner	helitron	.	-	.	ID=DHH00002B73v407232;Name=DHH00002B73v407232_Hip1_LCV5p16_LCV3p7
2	183441157	183443283	2	183441224	183441488	HelitronScanner	helitron	.	+	.	ID=DHH00002B73v401656;Name=DHH00002B73v401656_Hip1_LCV5p13_LCV3p37
2	183863999	183867872	2	183865890	183866955	HelitronScanner	helitron	.	+	.	ID=DHH00002B73v401659;Name=DHH00002B73v401659_Hip1_LCV5p15_LCV3p50
2	184325270	184327174	2	184327037	184327215	TARGeT	terminal_inverted_repeat_element	.	*	.	ID=DTH_2_184327037_184327215;Name=DTH,TSDlen3,TIRlen14
2	184417151	184419446	2	184416309	184419010	HelitronScanner	helitron	.	+	.	ID=DHH02117B73v400001;Name=DHH02117B73v400001_NA_LCV5p6_LCV3p7
2	184771136	184773166	2	184770349	184772000	HelitronScanner	helitron	.	+	.	ID=DHH00002B73v401667;Name=DHH00002B73v401667_Hip1_LCV5p25_LCV3p33
2	185611983	185615071	2	185614963	185615128	TARGeT	terminal_inverted_repeat_element	.	*	.	ID=DTA_2_185614963_185615128;Name=DTA,TSDlen8,TIRlen11
2	185865109	185867298	2	185866650	185867657	TARGeT	terminal_inverted_repeat_element	.	*	.	ID=DTA_2_185866650_185867657;Name=DTA,TSDlen8,TIRlen11
2	185988168	185991559	2	185990028	185990332	detectMITE	terminal_inverted_repeat_element	.	*	.	ID=DTH_2_185990028_185990332;Name=DTH,TSDlen3,TIRlen14
2	186426316	186428944	2	186427193	186429867	HelitronScanner	helitron	.	+	.	ID=DHH00007B73v400226;Name=DHH00007B73v400226_NA_LCV5p5_LCV3p5
2	187816654	187819615	2	187816958	187817903	HelitronScanner	helitron	.	+	.	ID=DHH00002B73v401677;Name=DHH00002B73v401677_Hip1_LCV5p14_LCV3p5
2	189179478	189182551	2	189179908	189180033	TARGeT	terminal_inverted_repeat_element	.	*	.	ID=DTH_2_189179908_189180033;Name=DTH,TSDlen3,TIRlen14
2	189529392	189531956	2	189531346	189531473	TARGeT	terminal_inverted_repeat_element	.	*	.	ID=DTH_2_189531346_189531473;Name=DTH,TSDlen3,TIRlen14
2	189658610	189659821	2	189658655	189658771	TARGeT	terminal_inverted_repeat_element	.	*	.	ID=DTH_2_189658655_189658771;Name=DTH,TSDlen3,TIRlen14
2	189862832	189864590	2	189862798	189863348	HelitronScanner	helitron	.	+	.	ID=DHH02109B73v400001;Name=DHH02109B73v400001_NA_LCV5p9_LCV3p9
2	190335032	190336644	2	190336406	190336859	TARGeT	terminal_inverted_repeat_element	.	*	.	ID=DTH_2_190336406_190336859;Name=DTH,TSDlen3,TIRlen14
2	190430034	190437271	2	190431713	190431944	detectMITE	terminal_inverted_repeat_element	.	*	.	ID=DTH_2_190431713_190431944;Name=DTH,TSDlen3,TIRlen14
2	190533224	190535497	2	190533818	190534874	TARGeT	terminal_inverted_repeat_element	.	*	.	ID=DTA_2_190533818_190534874;Name=DTA,TSDlen8,TIRlen11
2	191378841	191381182	2	191380728	191381090	TARGeT	terminal_inverted_repeat_element	.	*	.	ID=DTA_2_191380728_191381090;Name=DTA,TSDlen8,TIRlen11
2	192642041	192644093	2	192641791	192643392	HelitronScanner	helitron	.	+	.	ID=DHH02102B73v400001;Name=DHH02102B73v400001_NA_LCV5p11_LCV3p5
2	192999590	193003629	2	193002936	193003401	TARGeT	terminal_inverted_repeat_element	.	*	.	ID=DTA_2_193002936_193003401;Name=DTA,TSDlen8,TIRlen11
2	193788134	193789934	2	193789462	193789802	TARGeT	terminal_inverted_repeat_element	.	*	.	ID=DTH_2_193789462_193789802;Name=DTH,TSDlen3,TIRlen14
2	194123158	194129485	2	194124067	194130915	HelitronScanner	helitron	.	-	.	ID=DHH02095B73v400001;Name=DHH02095B73v400001_NA_LCV5p7_LCV3p5
2	195755320	195759502	2	195758436	195758562	TARGeT	terminal_inverted_repeat_element	.	*	.	ID=DTH_2_195758436_195758562;Name=DTH,TSDlen3,TIRlen14
2	196413608	196416233	2	196414791	196414918	TARGeT	terminal_inverted_repeat_element	.	*	.	ID=DTH_2_196414791_196414918;Name=DTH,TSDlen3,TIRlen14
2	198373612	198377067	2	198375363	198376161	TARGeT	terminal_inverted_repeat_element	.	*	.	ID=DTA_2_198375363_198376161;Name=DTA,TSDlen8,TIRlen11
2	198373612	198377067	2	198376426	198376963	TARGeT	terminal_inverted_repeat_element	.	*	.	ID=DTA_2_198376426_198376963;Name=DTA,TSDlen8,TIRlen11
2	198500781	198502455	2	198501531	198502694	HelitronScanner	helitron	.	+	.	ID=DHH00001B73v401867;Name=DHH00001B73v401867_NA_LCV5p10_LCV3p7
2	198535990	198538988	2	198536945	198537099	TARGeT	terminal_inverted_repeat_element	.	*	.	ID=DTA_2_198536945_198537099;Name=DTA,TSDlen8,TIRlen11
2	198857392	198861477	2	198859290	198859643	SineFinder	SINE_element	.	+	.	ID=RST00426B73v400001;Name=RST00426B73v400001_NA_TSDlen11_TSDmismat1
2	198980507	198985249	2	198983037	198983319	TARGeT	terminal_inverted_repeat_element	.	*	.	ID=DTH_2_198983037_198983319;Name=DTH,TSDlen3,TIRlen14
2	199641904	199643230	2	199641737	199642357	TARGeT	terminal_inverted_repeat_element	.	*	.	ID=DTA_2_199641737_199642357;Name=DTA,TSDlen8,TIRlen11
2	199869670	199871112	2	199870870	199871130	HelitronScanner	helitron	.	+	.	ID=DHH00019B73v400042;Name=DHH00019B73v400042_NA_LCV5p10_LCV3p5
2	200410490	200413358	2	200410783	200410862	TARGeT	terminal_inverted_repeat_element	.	*	.	ID=DTH_2_200410783_200410862;Name=DTH,TSDlen3,TIRlen14
2	201152111	201157146	2	201148327	201158079	HelitronScanner	helitron	.	-	.	ID=DHH00006B73v401195;Name=DHH00006B73v401195_NA_LCV5p11_LCV3p5
2	201461927	201466923	2	201461870	201462405	TARGeT	terminal_inverted_repeat_element	.	*	.	ID=DTA_2_201461870_201462405;Name=DTA,TSDlen8,TIRlen11
2	201782034	201783726	2	201783176	201783333	TARGeT	terminal_inverted_repeat_element	.	*	.	ID=DTA_2_201783176_201783333;Name=DTA,TSDlen8,TIRlen11
2	201853035	201854498	2	201854112	201854463	HelitronScanner	helitron	.	-	.	ID=DHH00002B73v407274;Name=DHH00002B73v407274_Hip1_LCV5p8_LCV3p11
2	202578158	202584758	2	202578576	202587267	HelitronScanner	helitron	.	-	.	ID=DHH02081B73v400001;Name=DHH02081B73v400001_NA_LCV5p8_LCV3p5
2	202614954	202618118	2	202614801	202615131	HelitronScanner	helitron	.	-	.	ID=DHH00003B73v403326;Name=DHH00003B73v403326_NA_LCV5p6_LCV3p5
2	203269507	203271073	2	203270571	203270755	TARGeT	terminal_inverted_repeat_element	.	*	.	ID=DTM_2_203270571_203270755;Name=DTM,TSDlen9,TIRlen40
2	203620943	203623705	2	203621469	203621596	TARGeT	terminal_inverted_repeat_element	.	*	.	ID=DTH_2_203621469_203621596;Name=DTH,TSDlen3,TIRlen14
2	203620943	203623705	2	203622686	203622851	TARGeT	terminal_inverted_repeat_element	.	*	.	ID=DTA_2_203622686_203622851;Name=DTA,TSDlen8,TIRlen11
2	205412268	205415969	2	205415479	205415604	detectMITE	terminal_inverted_repeat_element	.	*	.	ID=DTH_2_205415479_205415604;Name=DTH,TSDlen3,TIRlen14
2	205431399	205433458	2	205433378	205433457	detectMITE	terminal_inverted_repeat_element	.	*	.	ID=DTT_2_205433378_205433457;Name=DTT,TSDlen2,TIRlen12
2	206971124	206973369	2	206970980	206971527	TARGeT	terminal_inverted_repeat_element	.	*	.	ID=DTH_2_206970980_206971527;Name=DTH,TSDlen3,TIRlen14
2	207741039	207744398	2	207741146	207745332	HelitronScanner	helitron	.	+	.	ID=DHH00010B73v400090;Name=DHH00010B73v400090_NA_LCV5p5_LCV3p5
2	207825130	207830345	2	207825125	207825370	TARGeT	terminal_inverted_repeat_element	.	*	.	ID=DTA_2_207825125_207825370;Name=DTA,TSDlen8,TIRlen11
2	208977246	208980555	2	208980336	208980491	detectMITE	terminal_inverted_repeat_element	.	*	.	ID=DTA_2_208980336_208980491;Name=DTA,TSDlen8,TIRlen11
2	209801935	209803595	2	209802434	209802541	detectMITE	terminal_inverted_repeat_element	.	*	.	ID=DTT_2_209802434_209802541;Name=DTT,TSDlen2,TIRlen12
2	210119036	210121387	2	210119894	210120125	detectMITE	terminal_inverted_repeat_element	.	*	.	ID=DTH_2_210119894_210120125;Name=DTH,TSDlen3,TIRlen14
2	210182582	210189370	2	210186419	210187129	TARGeT	terminal_inverted_repeat_element	.	*	.	ID=DTA_2_210186419_210187129;Name=DTA,TSDlen8,TIRlen11
2	210182582	210189370	2	210188209	210188386	TARGeT	terminal_inverted_repeat_element	.	*	.	ID=DTH_2_210188209_210188386;Name=DTH,TSDlen3,TIRlen14
2	210230764	210232629	2	210231978	210232460	TARGeT	terminal_inverted_repeat_element	.	*	.	ID=DTH_2_210231978_210232460;Name=DTH,TSDlen3,TIRlen14
2	210849824	210856003	2	210851590	210857211	HelitronScanner	helitron	.	+	.	ID=DHH00008B73v400226;Name=DHH00008B73v400226_NA_LCV5p6_LCV3p6
2	211571635	211576278	2	211569071	211576570	LTRharvest	LTR_retrotransposon	.	+	.	ID=RLG00003B73v402660;Name=RLG00003B73v402660_huck_LTRsimilarity85.96
2	211602899	211604360	2	211603178	211603561	SineFinder	SINE_element	.	+	.	ID=RST00267B73v400001;Name=RST00267B73v400001_NA_TSDlen11_TSDmismat0
2	211602899	211604360	2	211603178	211603561	SineFinder	SINE_element	.	+	.	ID=RST00267B73v400002;Name=RST00267B73v400002_NA_TSDlen11_TSDmismat0
2	213503474	213504649	2	213503493	213503753	detectMITE	terminal_inverted_repeat_element	.	*	.	ID=DTA_2_213503493_213503753;Name=DTA,TSDlen8,TIRlen11
2	213712418	213716978	2	213716622	213716776	TARGeT	terminal_inverted_repeat_element	.	*	.	ID=DTM_2_213716622_213716776;Name=DTM,TSDlen9,TIRlen40
2	215811769	215815877	2	215811896	215812032	detectMITE	terminal_inverted_repeat_element	.	*	.	ID=DTH_2_215811896_215812032;Name=DTH,TSDlen3,TIRlen14
2	215829723	215831584	2	215830796	215830921	detectMITE	terminal_inverted_repeat_element	.	*	.	ID=DTH_2_215830796_215830921;Name=DTH,TSDlen3,TIRlen14
2	216181959	216184572	2	216181710	216184511	HelitronScanner	helitron	.	-	.	ID=DHH00008B73v400944;Name=DHH00008B73v400944_NA_LCV5p8_LCV3p6
2	217194471	217198222	2	217197457	217197598	TARGeT	terminal_inverted_repeat_element	.	*	.	ID=DTH_2_217197457_217197598;Name=DTH,TSDlen3,TIRlen14
2	217362264	217363195	2	217362775	217363402	TARGeT	terminal_inverted_repeat_element	.	*	.	ID=DTA_2_217362775_217363402;Name=DTA,TSDlen8,TIRlen11
2	218284820	218289580	2	218286773	218290866	HelitronScanner	helitron	.	+	.	ID=DHH00002B73v401798;Name=DHH00002B73v401798_Hip1_LCV5p13_LCV3p46
2	219229780	219233811	2	219231414	219231539	TARGeT	terminal_inverted_repeat_element	.	*	.	ID=DTH_2_219231414_219231539;Name=DTH,TSDlen3,TIRlen14
2	225478340	225479455	2	225478654	225478885	detectMITE	terminal_inverted_repeat_element	.	*	.	ID=DTH_2_225478654_225478885;Name=DTH,TSDlen3,TIRlen14
2	225550087	225550856	2	225550015	225550323	detectMITE	terminal_inverted_repeat_element	.	*	.	ID=DTH_2_225550015_225550323;Name=DTH,TSDlen3,TIRlen14
2	227160278	227162687	2	227161830	227161982	TARGeT	terminal_inverted_repeat_element	.	*	.	ID=DTA_2_227161830_227161982;Name=DTA,TSDlen8,TIRlen11
2	230685003	230688301	2	230686801	230687103	HelitronScanner	helitron	.	-	.	ID=DHH00002B73v407351;Name=DHH00002B73v407351_Hip1_LCV5p14_LCV3p5
2	230791395	230793185	2	230791774	230792093	detectMITE	terminal_inverted_repeat_element	.	*	.	ID=DTH_2_230791774_230792093;Name=DTH,TSDlen3,TIRlen14
2	231551926	231553501	2	231552039	231552129	TARGeT	terminal_inverted_repeat_element	.	*	.	ID=DTA_2_231552039_231552129;Name=DTA,TSDlen8,TIRlen11
2	231772845	231775717	2	231771661	231776956	HelitronScanner	helitron	.	+	.	ID=DHH00007B73v400249;Name=DHH00007B73v400249_NA_LCV5p6_LCV3p5
2	233243591	233245658	2	233245265	233245888	TARGeT	terminal_inverted_repeat_element	.	*	.	ID=DTA_2_233245265_233245888;Name=DTA,TSDlen8,TIRlen11
2	233367304	233369103	2	233367347	233367648	TARGeT	terminal_inverted_repeat_element	.	*	.	ID=DTA_2_233367347_233367648;Name=DTA,TSDlen8,TIRlen11
2	233913249	233914996	2	233914453	233914829	TARGeT	terminal_inverted_repeat_element	.	*	.	ID=DTA_2_233914453_233914829;Name=DTA,TSDlen8,TIRlen11
2	234531609	234533906	2	234531993	234533412	LTRharvest	LTR_retrotransposon	.	-	.	ID=RLX12625B73v400001;Name=RLX12625B73v400001_NA_LTRsimilarity86.19
2	235190239	235195635	2	235190636	235190830	detectMITE	terminal_inverted_repeat_element	.	*	.	ID=DTH_2_235190636_235190830;Name=DTH,TSDlen3,TIRlen14
2	235360985	235362896	2	235360950	235364611	LTRharvest	LTR_retrotransposon	.	-	.	ID=RLX12619B73v400001;Name=RLX12619B73v400001_NA_LTRsimilarity96.96
2	235838110	235840441	2	235839860	235840263	TARGeT	terminal_inverted_repeat_element	.	*	.	ID=DTA_2_235839860_235840263;Name=DTA,TSDlen8,TIRlen11
2	237832783	237833799	2	237833079	237834016	HelitronScanner	helitron	.	+	.	ID=DHH00001B73v401937;Name=DHH00001B73v401937_NA_LCV5p8_LCV3p5
2	237881158	237884932	2	237881462	237882452	TARGeT	terminal_inverted_repeat_element	.	*	.	ID=DTA_2_237881462_237882452;Name=DTA,TSDlen8,TIRlen11
2	237881158	237884932	2	237883749	237884214	TARGeT	terminal_inverted_repeat_element	.	*	.	ID=DTA_2_237883749_237884214;Name=DTA,TSDlen8,TIRlen11
2	237931522	237934525	2	237932420	237935856	LTRharvest	LTR_retrotransposon	.	-	.	ID=RLX12606B73v400001;Name=RLX12606B73v400001_NA_LTRsimilarity97.62
2	238605745	238610766	2	238608847	238608963	TARGeT	terminal_inverted_repeat_element	.	*	.	ID=DTH_2_238608847_238608963;Name=DTH,TSDlen3,TIRlen14
2	240371040	240372985	2	240372668	240373206	TARGeT	terminal_inverted_repeat_element	.	*	.	ID=DTA_2_240372668_240373206;Name=DTA,TSDlen8,TIRlen11
2	240665106	240666288	2	240665281	240665466	TARGeT	terminal_inverted_repeat_element	.	*	.	ID=DTA_2_240665281_240665466;Name=DTA,TSDlen8,TIRlen11
2	241292579	241296075	2	241292182	241294111	HelitronScanner	helitron	.	+	.	ID=DHH02033B73v400001;Name=DHH02033B73v400001_NA_LCV5p13_LCV3p8
2	243769473	243772766	2	243770657	243772798	TARGeT	terminal_inverted_repeat_element	.	*	.	ID=DTH_2_243770657_243772798;Name=DTH,TSDlen3,TIRlen14
3	424945	427125	3	426262	426724	TARGeT	terminal_inverted_repeat_element	.	*	.	ID=DTH_3_426262_426724;Name=DTH,TSDlen3,TIRlen14
3	2982032	2984025	3	2983122	2983301	TARGeT	terminal_inverted_repeat_element	.	*	.	ID=DTH_3_2983122_2983301;Name=DTH,TSDlen3,TIRlen14
3	3707658	3709816	3	3708441	3708598	TARGeT	terminal_inverted_repeat_element	.	*	.	ID=DTA_3_3708441_3708598;Name=DTA,TSDlen8,TIRlen11
3	3782416	3786711	3	3782870	3783316	TARGeT	terminal_inverted_repeat_element	.	*	.	ID=DTA_3_3782870_3783316;Name=DTA,TSDlen8,TIRlen11
3	3802325	3805208	3	3801956	3803994	HelitronScanner	helitron	.	+	.	ID=DHH01774B73v400001;Name=DHH01774B73v400001_NA_LCV5p8_LCV3p6
3	4586810	4592732	3	4585118	4588835	HelitronScanner	helitron	.	-	.	ID=DHH00002B73v407415;Name=DHH00002B73v407415_Hip1_LCV5p24_LCV3p35
3	4908697	4911962	3	4910361	4910592	detectMITE	terminal_inverted_repeat_element	.	*	.	ID=DTH_3_4910361_4910592;Name=DTH,TSDlen3,TIRlen14
3	4975655	4978839	3	4977753	4977960	TARGeT	terminal_inverted_repeat_element	.	*	.	ID=DTA_3_4977753_4977960;Name=DTA,TSDlen8,TIRlen11
3	5499197	5501911	3	5499352	5499530	TARGeT	terminal_inverted_repeat_element	.	*	.	ID=DTH_3_5499352_5499530;Name=DTH,TSDlen3,TIRlen14
3	5826444	5829129	3	5828195	5828513	detectMITE	terminal_inverted_repeat_element	.	*	.	ID=DTH_3_5828195_5828513;Name=DTH,TSDlen3,TIRlen14
3	6925259	6926647	3	6926391	6926784	TARGeT	terminal_inverted_repeat_element	.	*	.	ID=DTH_3_6926391_6926784;Name=DTH,TSDlen3,TIRlen14
3	7010776	7012821	3	7012279	7012939	TARGeT	terminal_inverted_repeat_element	.	*	.	ID=DTC_3_7012279_7012939;Name=DTC,TSDlen3,TIRlen13
3	7238515	7244356	3	7239633	7240240	HelitronScanner	helitron	.	+	.	ID=DHH00032B73v400011;Name=DHH00032B73v400011_NA_LCV5p5_LCV3p5
3	7238515	7244356	3	7241004	7242067	HelitronScanner	helitron	.	+	.	ID=DHH00002B73v401902;Name=DHH00002B73v401902_Hip1_LCV5p5_LCV3p29
3	7389134	7391028	3	7390596	7390914	detectMITE	terminal_inverted_repeat_element	.	*	.	ID=DTH_3_7390596_7390914;Name=DTH,TSDlen3,TIRlen14
3	8355514	8356905	3	8356548	8356611	TARGeT	terminal_inverted_repeat_element	.	*	.	ID=DTH_3_8356548_8356611;Name=DTH,TSDlen3,TIRlen14
3	8492501	8494753	3	8494111	8494302	TARGeT	terminal_inverted_repeat_element	.	*	.	ID=DTH_3_8494111_8494302;Name=DTH,TSDlen3,TIRlen14
3	8734751	8735904	3	8735770	8735896	detectMITE	terminal_inverted_repeat_element	.	*	.	ID=DTH_3_8735770_8735896;Name=DTH,TSDlen3,TIRlen14
3	9146187	9152168	3	9142740	9149917	HelitronScanner	helitron	.	-	.	ID=DHH00002B73v407437;Name=DHH00002B73v407437_Hip1_LCV5p10_LCV3p7
3	9778982	9780675	3	9779315	9779787	TARGeT	terminal_inverted_repeat_element	.	*	.	ID=DTA_3_9779315_9779787;Name=DTA,TSDlen8,TIRlen11
3	9826792	9830018	3	9823963	9830254	HelitronScanner	helitron	.	+	.	ID=DHH00002B73v401914;Name=DHH00002B73v401914_Hip1_LCV5p10_LCV3p5
3	10557313	10560630	3	10555785	10561340	HelitronScanner	helitron	.	+	.	ID=DHH00002B73v401919;Name=DHH00002B73v401919_Hip1_LCV5p8_LCV3p33
3	12396178	12397818	3	12397101	12397227	TARGeT	terminal_inverted_repeat_element	.	*	.	ID=DTH_3_12397101_12397227;Name=DTH,TSDlen3,TIRlen14
3	14230639	14232477	3	14231488	14231624	TARGeT	terminal_inverted_repeat_element	.	*	.	ID=DTH_3_14231488_14231624;Name=DTH,TSDlen3,TIRlen14
3	15416654	15419851	3	15416742	15417073	TARGeT	terminal_inverted_repeat_element	.	*	.	ID=DTA_3_15416742_15417073;Name=DTA,TSDlen8,TIRlen11
3	15416654	15419851	3	15417698	15418219	TARGeT	terminal_inverted_repeat_element	.	*	.	ID=DTA_3_15417698_15418219;Name=DTA,TSDlen8,TIRlen11
3	16064112	16069100	3	16065039	16068990	HelitronScanner	helitron	.	+	.	ID=DHH00002B73v401936;Name=DHH00002B73v401936_Hip1_LCV5p13_LCV3p20
3	17018858	17023479	3	17021341	17021468	TARGeT	terminal_inverted_repeat_element	.	*	.	ID=DTH_3_17021341_17021468;Name=DTH,TSDlen3,TIRlen14
3	17026204	17028185	3	17025619	17027077	HelitronScanner	helitron	.	+	.	ID=DHH00002B73v401946;Name=DHH00002B73v401946_Hip1_LCV5p25_LCV3p50
3	17517453	17519750	3	17518179	17518925	TARGeT	terminal_inverted_repeat_element	.	*	.	ID=DTA_3_17518179_17518925;Name=DTA,TSDlen8,TIRlen11
3	19129560	19134580	3	19133236	19133372	TARGeT	terminal_inverted_repeat_element	.	*	.	ID=DTH_3_19133236_19133372;Name=DTH,TSDlen3,TIRlen14
3	20766005	20767712	3	20767172	20767349	TARGeT	terminal_inverted_repeat_element	.	*	.	ID=DTH_3_20767172_20767349;Name=DTH,TSDlen3,TIRlen14
3	20852351	20860636	3	20857431	20863242	HelitronScanner	helitron	.	+	.	ID=DHH00002B73v401964;Name=DHH00002B73v401964_Hip1_LCV5p10_LCV3p36
3	20881677	20884923	3	20882371	20882692	detectMITE	terminal_inverted_repeat_element	.	*	.	ID=DTT_3_20882371_20882692;Name=DTT,TSDlen2,TIRlen12
3	21035890	21038575	3	21036830	21036955	TARGeT	terminal_inverted_repeat_element	.	*	.	ID=DTH_3_21036830_21036955;Name=DTH,TSDlen3,TIRlen14
3	21122571	21124772	3	21122730	21123287	TARGeT	terminal_inverted_repeat_element	.	*	.	ID=DTA_3_21122730_21123287;Name=DTA,TSDlen8,TIRlen11
3	22164567	22167986	3	22167448	22167811	TARGeT	terminal_inverted_repeat_element	.	*	.	ID=DTH_3_22167448_22167811;Name=DTH,TSDlen3,TIRlen14
3	22382557	22387039	3	22385087	22385391	detectMITE	terminal_inverted_repeat_element	.	*	.	ID=DTH_3_22385087_22385391;Name=DTH,TSDlen3,TIRlen14
3	22773900	22777933	3	22773903	22774030	TARGeT	terminal_inverted_repeat_element	.	*	.	ID=DTH_3_22773903_22774030;Name=DTH,TSDlen3,TIRlen14
3	23258706	23260204	3	23259604	23259930	RepeatMasker	solo_LTR	.	-	.	ID=RLC00291B73v4S0021;Name=RLC00291B73v4S0021_NA_SoloLTR
3	23949556	23952829	3	23950110	23950246	detectMITE	terminal_inverted_repeat_element	.	*	.	ID=DTH_3_23950110_23950246;Name=DTH,TSDlen3,TIRlen14
3	24837157	24842118	3	24834827	24841764	HelitronScanner	helitron	.	+	.	ID=DHH00002B73v401978;Name=DHH00002B73v401978_Hip1_LCV5p16_LCV3p7
3	25088889	25091391	3	25090241	25090365	TARGeT	terminal_inverted_repeat_element	.	*	.	ID=DTH_3_25090241_25090365;Name=DTH,TSDlen3,TIRlen14
3	25207974	25209863	3	25209609	25209914	detectMITE	terminal_inverted_repeat_element	.	*	.	ID=DTH_3_25209609_25209914;Name=DTH,TSDlen3,TIRlen14
3	25283555	25285299	3	25284929	25285054	TARGeT	terminal_inverted_repeat_element	.	*	.	ID=DTH_3_25284929_25285054;Name=DTH,TSDlen3,TIRlen14
3	25598535	25600361	3	25599696	25600070	TARGeT	terminal_inverted_repeat_element	.	*	.	ID=DTA_3_25599696_25600070;Name=DTA,TSDlen8,TIRlen11
3	25884670	25888032	3	25887407	25887607	TARGeT	terminal_inverted_repeat_element	.	*	.	ID=DTH_3_25887407_25887607;Name=DTH,TSDlen3,TIRlen14
3	27176698	27179950	3	27179465	27180149	TARGeT	terminal_inverted_repeat_element	.	*	.	ID=DTA_3_27179465_27180149;Name=DTA,TSDlen8,TIRlen11
3	27211498	27212983	3	27212613	27212740	TARGeT	terminal_inverted_repeat_element	.	*	.	ID=DTH_3_27212613_27212740;Name=DTH,TSDlen3,TIRlen14
3	27600601	27602760	3	27601986	27602123	TARGeT	terminal_inverted_repeat_element	.	*	.	ID=DTH_3_27601986_27602123;Name=DTH,TSDlen3,TIRlen14
3	27832671	27836227	3	27833659	27836946	HelitronScanner	helitron	.	+	.	ID=DHH01784B73v400001;Name=DHH01784B73v400001_NA_LCV5p11_LCV3p9
3	28822962	28827835	3	28826490	28826826	TARGeT	terminal_inverted_repeat_element	.	*	.	ID=DTH_3_28826490_28826826;Name=DTH,TSDlen3,TIRlen14
3	28822962	28827835	3	28827457	28828101	TARGeT	terminal_inverted_repeat_element	.	*	.	ID=DTA_3_28827457_28828101;Name=DTA,TSDlen8,TIRlen11
3	28846542	28848758	3	28847283	28847450	TARGeT	terminal_inverted_repeat_element	.	*	.	ID=DTH_3_28847283_28847450;Name=DTH,TSDlen3,TIRlen14
3	29173235	29176225	3	29175357	29175603	TARGeT	terminal_inverted_repeat_element	.	*	.	ID=DTM_3_29175357_29175603;Name=DTM,TSDlen9,TIRlen40
3	29850940	29855048	3	29853855	29854061	TARGeT	terminal_inverted_repeat_element	.	*	.	ID=DTH_3_29853855_29854061;Name=DTH,TSDlen3,TIRlen14
3	36215753	36217055	3	36216714	36217249	TARGeT	terminal_inverted_repeat_element	.	*	.	ID=DTA_3_36216714_36217249;Name=DTA,TSDlen8,TIRlen11
3	37853842	37857239	3	37853762	37854300	detectMITE	terminal_inverted_repeat_element	.	*	.	ID=DTT_3_37853762_37854300;Name=DTT,TSDlen2,TIRlen12
3	37853842	37857239	3	37855240	37855364	detectMITE	terminal_inverted_repeat_element	.	*	.	ID=DTH_3_37855240_37855364;Name=DTH,TSDlen3,TIRlen14
3	42552924	42556496	3	42555108	42555483	TARGeT	terminal_inverted_repeat_element	.	*	.	ID=DTA_3_42555108_42555483;Name=DTA,TSDlen8,TIRlen11
3	42637079	42638285	3	42637653	42638155	SineFinder	SINE_element	.	+	.	ID=RST00052B73v400001;Name=RST00052B73v400001_NA_TSDlen13_TSDmismat2
3	42642344	42643638	3	42642910	42643407	SineFinder	SINE_element	.	+	.	ID=RST00052B73v400002;Name=RST00052B73v400002_NA_TSDlen13_TSDmismat2
3	46819695	46822077	3	46820897	46822268	HelitronScanner	helitron	.	-	.	ID=DHH00002B73v407527;Name=DHH00002B73v407527_Hip1_LCV5p6_LCV3p5
3	47114446	47118377	3	47115805	47115930	TARGeT	terminal_inverted_repeat_element	.	*	.	ID=DTH_3_47115805_47115930;Name=DTH,TSDlen3,TIRlen14
3	47114446	47118377	3	47116598	47116776	TARGeT	terminal_inverted_repeat_element	.	*	.	ID=DTH_3_47116598_47116776;Name=DTH,TSDlen3,TIRlen14
3	47339741	47341305	3	47340065	47340201	detectMITE	terminal_inverted_repeat_element	.	*	.	ID=DTH_3_47340065_47340201;Name=DTH,TSDlen3,TIRlen14
3	47505789	47507838	3	47505476	47507057	HelitronScanner	helitron	.	-	.	ID=DHH00008B73v400967;Name=DHH00008B73v400967_NA_LCV5p10_LCV3p6
3	47505789	47507838	3	47506162	47506268	TARGeT	terminal_inverted_repeat_element	.	*	.	ID=DTH_3_47506162_47506268;Name=DTH,TSDlen3,TIRlen14
3	48539476	48540556	3	48540026	48540193	TARGeT	terminal_inverted_repeat_element	.	*	.	ID=DTA_3_48540026_48540193;Name=DTA,TSDlen8,TIRlen11
3	50232638	50235805	3	50234139	50234264	TARGeT	terminal_inverted_repeat_element	.	*	.	ID=DTH_3_50234139_50234264;Name=DTH,TSDlen3,TIRlen14
3	50810086	50813398	3	50810690	50812824	LTRharvest	LTR_retrotransposon	.	+	.	ID=RLX12337B73v400001;Name=RLX12337B73v400001_NA_LTRsimilarity90.88
3	51565534	51568871	3	51567646	51567772	TARGeT	terminal_inverted_repeat_element	.	*	.	ID=DTA_3_51567646_51567772;Name=DTA,TSDlen8,TIRlen11
3	52090971	52092810	3	52091051	52091887	TARGeT	terminal_inverted_repeat_element	.	*	.	ID=DTA_3_52091051_52091887;Name=DTA,TSDlen8,TIRlen11
3	52839355	52842056	3	52840491	52840670	TARGeT	terminal_inverted_repeat_element	.	*	.	ID=DTA_3_52840491_52840670;Name=DTA,TSDlen8,TIRlen11
3	52896353	52901515	3	52896346	52903616	HelitronScanner	helitron	.	+	.	ID=DHH00003B73v400977;Name=DHH00003B73v400977_NA_LCV5p10_LCV3p5
3	52940471	52942849	3	52941722	52941953	detectMITE	terminal_inverted_repeat_element	.	*	.	ID=DTH_3_52941722_52941953;Name=DTH,TSDlen3,TIRlen14
3	54767583	54769216	3	54769042	54769168	TARGeT	terminal_inverted_repeat_element	.	*	.	ID=DTH_3_54769042_54769168;Name=DTH,TSDlen3,TIRlen14
3	55748868	55753114	3	55752656	55753341	RepeatMasker	solo_LTR	.	+	.	ID=RLX12357B73v4S0001;Name=RLX12357B73v4S0001_NA_SoloLTR
3	56321196	56323034	3	56321391	56323092	HelitronScanner	helitron	.	+	.	ID=DHH00008B73v400269;Name=DHH00008B73v400269_NA_LCV5p5_LCV3p6
3	56881194	56885283	3	56880120	56887447	HelitronScanner	helitron	.	-	.	ID=DHH00003B73v403466;Name=DHH00003B73v403466_NA_LCV5p6_LCV3p6
3	57616654	57620813	3	57616526	57617340	TARGeT	terminal_inverted_repeat_element	.	*	.	ID=DTA_3_57616526_57617340;Name=DTA,TSDlen8,TIRlen11
3	58553868	58556378	3	58553784	58557111	HelitronScanner	helitron	.	+	.	ID=DHH00002B73v402069;Name=DHH00002B73v402069_Hip1_LCV5p7_LCV3p43
3	58889316	58895488	3	58892548	58894690	HelitronScanner	helitron	.	+	.	ID=DHH01756B73v400001;Name=DHH01756B73v400001_NA_LCV5p5_LCV3p6
3	59068338	59072735	3	59068167	59070836	HelitronScanner	helitron	.	+	.	ID=DHH00002B73v402071;Name=DHH00002B73v402071_Hip1_LCV5p12_LCV3p25
3	59470773	59472269	3	59471238	59471374	TARGeT	terminal_inverted_repeat_element	.	*	.	ID=DTH_3_59471238_59471374;Name=DTH,TSDlen3,TIRlen14
3	59473188	59474975	3	59473620	59475142	HelitronScanner	helitron	.	+	.	ID=DHH00001B73v402087;Name=DHH00001B73v402087_NA_LCV5p5_LCV3p5
3	63018116	63021839	3	63017740	63020652	HelitronScanner	helitron	.	+	.	ID=DHH00002B73v402074;Name=DHH00002B73v402074_Hip1_LCV5p8_LCV3p6
3	64847637	64849072	3	64847652	64849269	HelitronScanner	helitron	.	+	.	ID=DHH00019B73v400050;Name=DHH00019B73v400050_NA_LCV5p8_LCV3p5
3	69154692	69156452	3	69156079	69156272	TARGeT	terminal_inverted_repeat_element	.	*	.	ID=DTH_3_69156079_69156272;Name=DTH,TSDlen3,TIRlen14
3	69700013	69702720	3	69700444	69700954	TARGeT	terminal_inverted_repeat_element	.	*	.	ID=DTA_3_69700444_69700954;Name=DTA,TSDlen8,TIRlen11
3	72021448	72023099	3	72022625	72023272	TARGeT	terminal_inverted_repeat_element	.	*	.	ID=DTA_3_72022625_72023272;Name=DTA,TSDlen8,TIRlen11
3	75667682	75670094	3	75668557	75669505	HelitronScanner	helitron	.	+	.	ID=DHH00002B73v402094;Name=DHH00002B73v402094_Hip1_LCV5p9_LCV3p6
3	82428220	82429730	3	82428235	82428554	detectMITE	terminal_inverted_repeat_element	.	*	.	ID=DTH_3_82428235_82428554;Name=DTH,TSDlen3,TIRlen14
3	84053776	84056300	3	84055496	84055814	detectMITE	terminal_inverted_repeat_element	.	*	.	ID=DTH_3_84055496_84055814;Name=DTH,TSDlen3,TIRlen14
3	85324113	85325764	3	85324086	85324445	HelitronScanner	helitron	.	+	.	ID=DHH00002B73v402108;Name=DHH00002B73v402108_Hip1_LCV5p26_LCV3p50
3	85372275	85374205	3	85373516	85373652	detectMITE	terminal_inverted_repeat_element	.	*	.	ID=DTH_3_85373516_85373652;Name=DTH,TSDlen3,TIRlen14
3	90442611	90444923	3	90443702	90445619	HelitronScanner	helitron	.	-	.	ID=DHH01726B73v400001;Name=DHH01726B73v400001_NA_LCV5p8_LCV3p5
3	91689908	91691249	3	91691042	91691178	detectMITE	terminal_inverted_repeat_element	.	*	.	ID=DTH_3_91691042_91691178;Name=DTH,TSDlen3,TIRlen14
3	94322726	94328800	3	94320735	94326241	HelitronScanner	helitron	.	+	.	ID=DHH01717B73v400001;Name=DHH01717B73v400001_NA_LCV5p10_LCV3p8
3	94454535	94457765	3	94457339	94458040	detectMITE	terminal_inverted_repeat_element	.	*	.	ID=DTT_3_94457339_94458040;Name=DTT,TSDlen2,TIRlen12
3	96163328	96166104	3	96163577	96164250	TARGeT	terminal_inverted_repeat_element	.	*	.	ID=DTA_3_96163577_96164250;Name=DTA,TSDlen8,TIRlen11
3	96430429	96432188	3	96430118	96432910	LTRharvest	LTR_retrotransposon	.	+	.	ID=RLX12007B73v400001;Name=RLX12007B73v400001_NA_LTRsimilarity91.89
3	96518394	96519689	3	96518434	96518765	TARGeT	terminal_inverted_repeat_element	.	*	.	ID=DTA_3_96518434_96518765;Name=DTA,TSDlen8,TIRlen11
3	100587487	100589126	3	100587849	100587963	TARGeT	terminal_inverted_repeat_element	.	*	.	ID=DTH_3_100587849_100587963;Name=DTH,TSDlen3,TIRlen14
3	101042628	101044022	3	101043956	101044032	detectMITE	terminal_inverted_repeat_element	.	*	.	ID=DTH_3_101043956_101044032;Name=DTH,TSDlen3,TIRlen14
3	102363977	102366211	3	102365788	102365883	TARGeT	terminal_inverted_repeat_element	.	*	.	ID=DTA_3_102365788_102365883;Name=DTA,TSDlen8,TIRlen11
3	107101918	107103679	3	107101746	107102103	detectMITE	terminal_inverted_repeat_element	.	*	.	ID=DTH_3_107101746_107102103;Name=DTH,TSDlen3,TIRlen14
3	107104753	107106154	3	107105430	107105695	detectMITE	terminal_inverted_repeat_element	.	*	.	ID=DTC_3_107105430_107105695;Name=DTC,TSDlen3,TIRlen13
3	107765735	107768626	3	107765272	107766955	TARGeT	terminal_inverted_repeat_element	.	*	.	ID=DTM_3_107765272_107766955;Name=DTM,TSDlen9,TIRlen40
3	110349986	110350957	3	110350670	110350801	TARGeT	terminal_inverted_repeat_element	.	*	.	ID=DTH_3_110350670_110350801;Name=DTH,TSDlen3,TIRlen14
3	111244669	111246455	3	111243986	111247456	HelitronScanner	helitron	.	+	.	ID=DHH00001B73v402298;Name=DHH00001B73v402298_NA_LCV5p10_LCV3p7
3	111750029	111751928	3	111750577	111750794	HelitronScanner	helitron	.	-	.	ID=DHH01926B73v400001;Name=DHH01926B73v400001_NA_LCV5p6_LCV3p5
3	112188920	112190830	3	112190727	112190857	detectMITE	terminal_inverted_repeat_element	.	*	.	ID=DTH_3_112190727_112190857;Name=DTH,TSDlen3,TIRlen14
3	114026446	114029524	3	114028412	114028607	TARGeT	terminal_inverted_repeat_element	.	*	.	ID=DTM_3_114028412_114028607;Name=DTM,TSDlen9,TIRlen40
3	115714308	115716808	3	115714842	115714921	detectMITE	terminal_inverted_repeat_element	.	*	.	ID=DTT_3_115714842_115714921;Name=DTT,TSDlen2,TIRlen12
3	118717085	118720981	3	118717351	118718581	HelitronScanner	helitron	.	-	.	ID=DHH00002B73v407644;Name=DHH00002B73v407644_Hip1_LCV5p13_LCV3p16
3	119142799	119144751	3	119143201	119143326	TARGeT	terminal_inverted_repeat_element	.	*	.	ID=DTH_3_119143201_119143326;Name=DTH,TSDlen3,TIRlen14
3	121701955	121704412	3	121701523	121704137	TARGeT	terminal_inverted_repeat_element	.	*	.	ID=DTC_3_121701523_121704137;Name=DTC,TSDlen3,TIRlen13
3	122041615	122043270	3	122042747	122042862	detectMITE	terminal_inverted_repeat_element	.	*	.	ID=DTH_3_122042747_122042862;Name=DTH,TSDlen3,TIRlen14
3	122369979	122374568	3	122366236	122373752	HelitronScanner	helitron	.	-	.	ID=DHH00002B73v407653;Name=DHH00002B73v407653_Hip1_LCV5p7_LCV3p52
3	126486792	126488839	3	126488528	126488706	TARGeT	terminal_inverted_repeat_element	.	*	.	ID=DTH_3_126488528_126488706;Name=DTH,TSDlen3,TIRlen14
3	126656159	126660095	3	126659126	126659256	TARGeT	terminal_inverted_repeat_element	.	*	.	ID=DTH_3_126659126_126659256;Name=DTH,TSDlen3,TIRlen14
3	126919280	126921609	3	126919676	126919831	TARGeT	terminal_inverted_repeat_element	.	*	.	ID=DTA_3_126919676_126919831;Name=DTA,TSDlen8,TIRlen11
3	127108226	127115877	3	127109324	127121720	HelitronScanner	helitron	.	-	.	ID=DHH00019B73v400169;Name=DHH00019B73v400169_NA_LCV5p5_LCV3p5
3	127458365	127459396	3	127458997	127459353	HelitronScanner	helitron	.	+	.	ID=DHH00019B73v400053;Name=DHH00019B73v400053_NA_LCV5p12_LCV3p5
3	127998986	128000114	3	127999791	128000325	HelitronScanner	helitron	.	-	.	ID=DHH00002B73v407665;Name=DHH00002B73v407665_Hip1_LCV5p8_LCV3p13
3	128478341	128480064	3	128479454	128479531	detectMITE	terminal_inverted_repeat_element	.	*	.	ID=DTT_3_128479454_128479531;Name=DTT,TSDlen2,TIRlen12
3	130811812	130813711	3	130813401	130813505	detectMITE	terminal_inverted_repeat_element	.	*	.	ID=DTT_3_130813401_130813505;Name=DTT,TSDlen2,TIRlen12
3	131736778	131739761	3	131736429	131737978	LTRharvest	LTR_retrotransposon	.	+	.	ID=RLX11794B73v400001;Name=RLX11794B73v400001_NA_LTRsimilarity89.97
3	133258821	133261093	3	133259246	133259382	TARGeT	terminal_inverted_repeat_element	.	*	.	ID=DTH_3_133259246_133259382;Name=DTH,TSDlen3,TIRlen14
3	133587246	133589073	3	133587201	133587768	TARGeT	terminal_inverted_repeat_element	.	*	.	ID=DTA_3_133587201_133587768;Name=DTA,TSDlen8,TIRlen11
3	135595232	135598155	3	135597772	135598469	TARGeT	terminal_inverted_repeat_element	.	*	.	ID=DTA_3_135597772_135598469;Name=DTA,TSDlen8,TIRlen11
3	137655502	137658344	3	137656190	137656726	TARGeT	terminal_inverted_repeat_element	.	*	.	ID=DTA_3_137656190_137656726;Name=DTA,TSDlen8,TIRlen11
3	138104455	138105445	3	138105245	138105529	TARGeT	terminal_inverted_repeat_element	.	*	.	ID=DTA_3_138105245_138105529;Name=DTA,TSDlen8,TIRlen11
3	140158423	140160496	3	140159193	140159296	TARGeT	terminal_inverted_repeat_element	.	*	.	ID=DTH_3_140159193_140159296;Name=DTH,TSDlen3,TIRlen14
3	140532485	140535694	3	140534378	140534494	TARGeT	terminal_inverted_repeat_element	.	*	.	ID=DTH_3_140534378_140534494;Name=DTH,TSDlen3,TIRlen14
3	141174939	141176699	3	141173473	141176712	HelitronScanner	helitron	.	-	.	ID=DHH01894B73v400001;Name=DHH01894B73v400001_NA_LCV5p5_LCV3p5
3	143423330	143424202	3	143423787	143424024	TARGeT	terminal_inverted_repeat_element	.	*	.	ID=DTM_3_143423787_143424024;Name=DTM,TSDlen9,TIRlen40
3	143810558	143813249	3	143811932	143812103	TARGeT	terminal_inverted_repeat_element	.	*	.	ID=DTH_3_143811932_143812103;Name=DTH,TSDlen3,TIRlen14
3	143915891	143917965	3	143916517	143916642	TARGeT	terminal_inverted_repeat_element	.	*	.	ID=DTH_3_143916517_143916642;Name=DTH,TSDlen3,TIRlen14
3	143915891	143917965	3	143917521	143918016	HelitronScanner	helitron	.	+	.	ID=DHH00002B73v402214;Name=DHH00002B73v402214_Hip1_LCV5p8_LCV3p10
3	143939286	143941676	3	143940646	143940782	detectMITE	terminal_inverted_repeat_element	.	*	.	ID=DTH_3_143940646_143940782;Name=DTH,TSDlen3,TIRlen14
3	146385990	146388348	3	146387570	146387695	detectMITE	terminal_inverted_repeat_element	.	*	.	ID=DTH_3_146387570_146387695;Name=DTH,TSDlen3,TIRlen14
3	148169131	148170570	3	148169796	148169923	detectMITE	terminal_inverted_repeat_element	.	*	.	ID=DTH_3_148169796_148169923;Name=DTH,TSDlen3,TIRlen14
3	151000081	151002067	3	151000174	151000324	detectMITE	terminal_inverted_repeat_element	.	*	.	ID=DTT_3_151000174_151000324;Name=DTT,TSDlen2,TIRlen12
3	151219408	151223734	3	151221915	151222314	TARGeT	terminal_inverted_repeat_element	.	*	.	ID=DTH_3_151221915_151222314;Name=DTH,TSDlen3,TIRlen14
3	151321672	151324900	3	151323789	151323925	TARGeT	terminal_inverted_repeat_element	.	*	.	ID=DTH_3_151323789_151323925;Name=DTH,TSDlen3,TIRlen14
3	152233865	152237586	3	152236456	152236737	TARGeT	terminal_inverted_repeat_element	.	*	.	ID=DTH_3_152236456_152236737;Name=DTH,TSDlen3,TIRlen14
3	152436072	152437631	3	152437169	152437297	TARGeT	terminal_inverted_repeat_element	.	*	.	ID=DTH_3_152437169_152437297;Name=DTH,TSDlen3,TIRlen14
3	152611435	152613525	3	152611665	152611792	TARGeT	terminal_inverted_repeat_element	.	*	.	ID=DTH_3_152611665_152611792;Name=DTH,TSDlen3,TIRlen14
3	153466823	153471378	3	153468729	153468859	TARGeT	terminal_inverted_repeat_element	.	*	.	ID=DTA_3_153468729_153468859;Name=DTA,TSDlen8,TIRlen11
3	154395700	154399352	3	154395916	154396897	TARGeT	terminal_inverted_repeat_element	.	*	.	ID=DTA_3_154395916_154396897;Name=DTA,TSDlen8,TIRlen11
3	155328448	155330469	3	155330244	155330478	TARGeT	terminal_inverted_repeat_element	.	*	.	ID=DTA_3_155330244_155330478;Name=DTA,TSDlen8,TIRlen11
3	156091875	156096989	3	156093268	156098796	HelitronScanner	helitron	.	+	.	ID=DHH00002B73v402242;Name=DHH00002B73v402242_Hip1_LCV5p11_LCV3p7
3	157578631	157579675	3	157578610	157578725	TARGeT	terminal_inverted_repeat_element	.	*	.	ID=DTH_3_157578610_157578725;Name=DTH,TSDlen3,TIRlen14
3	157893943	157897281	3	157896697	157897509	HelitronScanner	helitron	.	+	.	ID=DHH00002B73v402251;Name=DHH00002B73v402251_Hip1_LCV5p15_LCV3p20
3	158936744	158937296	3	158936842	158937736	HelitronScanner	helitron	.	-	.	ID=DHH00228B73v400002;Name=DHH00228B73v400002_NA_LCV5p11_LCV3p6
3	159133405	159136456	3	159136138	159136772	detectMITE	terminal_inverted_repeat_element	.	*	.	ID=DTH_3_159136138_159136772;Name=DTH,TSDlen3,TIRlen14
3	159543181	159544808	3	159544470	159544696	HelitronScanner	helitron	.	+	.	ID=DHH00019B73v400057;Name=DHH00019B73v400057_NA_LCV5p12_LCV3p5
3	160282895	160285193	3	160283289	160283468	TARGeT	terminal_inverted_repeat_element	.	*	.	ID=DTH_3_160283289_160283468;Name=DTH,TSDlen3,TIRlen14
3	160380504	160382599	3	160382178	160382396	TARGeT	terminal_inverted_repeat_element	.	*	.	ID=DTA_3_160382178_160382396;Name=DTA,TSDlen8,TIRlen11
3	161354436	161357032	3	161354354	161358925	HelitronScanner	helitron	.	-	.	ID=DHH00002B73v407730;Name=DHH00002B73v407730_Hip1_LCV5p7_LCV3p5
3	161412669	161415726	3	161412939	161413056	TARGeT	terminal_inverted_repeat_element	.	*	.	ID=DTH_3_161412939_161413056;Name=DTH,TSDlen3,TIRlen14
3	161420270	161426544	3	161422618	161422849	detectMITE	terminal_inverted_repeat_element	.	*	.	ID=DTH_3_161422618_161422849;Name=DTH,TSDlen3,TIRlen14
3	161550762	161552436	3	161549572	161552705	HelitronScanner	helitron	.	-	.	ID=DHH00007B73v400999;Name=DHH00007B73v400999_NA_LCV5p16_LCV3p5
3	163182461	163184188	3	163182578	163183701	HelitronScanner	helitron	.	-	.	ID=DHH01874B73v400001;Name=DHH01874B73v400001_NA_LCV5p8_LCV3p5
3	168109161	168112165	3	168111667	168111820	detectMITE	terminal_inverted_repeat_element	.	*	.	ID=DTH_3_168111667_168111820;Name=DTH,TSDlen3,TIRlen14
3	169301541	169303203	3	169302757	169302880	TARGeT	terminal_inverted_repeat_element	.	*	.	ID=DTH_3_169302757_169302880;Name=DTH,TSDlen3,TIRlen14
3	169403271	169404927	3	169403127	169403567	TARGeT	terminal_inverted_repeat_element	.	*	.	ID=DTA_3_169403127_169403567;Name=DTA,TSDlen8,TIRlen11
3	171508547	171509494	3	171509271	171509592	detectMITE	terminal_inverted_repeat_element	.	*	.	ID=DTT_3_171509271_171509592;Name=DTT,TSDlen2,TIRlen12
3	171845284	171848293	3	171848142	171848343	RepeatMasker	solo_LTR	.	+	.	ID=RLX10865B73v4S0002;Name=RLX10865B73v4S0002_NA_SoloLTR
3	174554026	174557005	3	174553976	174554476	TARGeT	terminal_inverted_repeat_element	.	*	.	ID=DTA_3_174553976_174554476;Name=DTA,TSDlen8,TIRlen11
3	175234559	175236852	3	175236106	175236491	TARGeT	terminal_inverted_repeat_element	.	*	.	ID=DTA_3_175236106_175236491;Name=DTA,TSDlen8,TIRlen11
3	177506619	177509511	3	177509276	177509737	RepeatMasker	solo_LTR	.	-	.	ID=RLX09115B73v4S0013;Name=RLX09115B73v4S0013_NA_SoloLTR
3	178317729	178319975	3	178318249	178319374	HelitronScanner	helitron	.	+	.	ID=DHH01862B73v400001;Name=DHH01862B73v400001_NA_LCV5p21_LCV3p5
3	178837219	178839689	3	178838531	178838649	TARGeT	terminal_inverted_repeat_element	.	*	.	ID=DTH_3_178838531_178838649;Name=DTH,TSDlen3,TIRlen14
3	180971980	180976571	3	180976315	180976767	TARGeT	terminal_inverted_repeat_element	.	*	.	ID=DTH_3_180976315_180976767;Name=DTH,TSDlen3,TIRlen14
3	181012471	181013760	3	181012555	181012746	TARGeT	terminal_inverted_repeat_element	.	*	.	ID=DTH_3_181012555_181012746;Name=DTH,TSDlen3,TIRlen14
3	182110742	182112854	3	182111381	182111612	detectMITE	terminal_inverted_repeat_element	.	*	.	ID=DTH_3_182111381_182111612;Name=DTH,TSDlen3,TIRlen14
3	182309997	182314518	3	182311418	182315588	HelitronScanner	helitron	.	+	.	ID=DHH00001B73v402484;Name=DHH00001B73v402484_NA_LCV5p10_LCV3p7
3	182539812	182542799	3	182539449	182541203	HelitronScanner	helitron	.	-	.	ID=DHH00008B73v401000;Name=DHH00008B73v401000_NA_LCV5p9_LCV3p5
3	182539812	182542799	3	182541195	182541312	TARGeT	terminal_inverted_repeat_element	.	*	.	ID=DTH_3_182541195_182541312;Name=DTH,TSDlen3,TIRlen14
3	182844803	182848273	3	182846168	182846495	TARGeT	terminal_inverted_repeat_element	.	*	.	ID=DTH_3_182846168_182846495;Name=DTH,TSDlen3,TIRlen14
3	183089353	183092301	3	183091732	183092045	TARGeT	terminal_inverted_repeat_element	.	*	.	ID=DTH_3_183091732_183092045;Name=DTH,TSDlen3,TIRlen14
3	184195997	184197353	3	184195269	184197346	HelitronScanner	helitron	.	-	.	ID=DHH00002B73v407774;Name=DHH00002B73v407774_Hip1_LCV5p8_LCV3p14
3	185009633	185012078	3	185011930	185012010	detectMITE	terminal_inverted_repeat_element	.	*	.	ID=DTT_3_185011930_185012010;Name=DTT,TSDlen2,TIRlen12
3	185394216	185396946	3	185394349	185394720	TARGeT	terminal_inverted_repeat_element	.	*	.	ID=DTA_3_185394349_185394720;Name=DTA,TSDlen8,TIRlen11
3	185605733	185607382	3	185605517	185606006	TARGeT	terminal_inverted_repeat_element	.	*	.	ID=DTA_3_185605517_185606006;Name=DTA,TSDlen8,TIRlen11
3	186436879	186443613	3	186440843	186444748	HelitronScanner	helitron	.	-	.	ID=DHH01849B73v400001;Name=DHH01849B73v400001_NA_LCV5p7_LCV3p5
3	187914250	187919493	3	187912910	187915592	HelitronScanner	helitron	.	-	.	ID=DHH00007B73v401003;Name=DHH00007B73v401003_NA_LCV5p11_LCV3p5
3	188037102	188040510	3	188039852	188040052	TARGeT	terminal_inverted_repeat_element	.	*	.	ID=DTH_3_188039852_188040052;Name=DTH,TSDlen3,TIRlen14
3	189419894	189423409	3	189421354	189421479	detectMITE	terminal_inverted_repeat_element	.	*	.	ID=DTH_3_189421354_189421479;Name=DTH,TSDlen3,TIRlen14
3	190575391	190577365	3	190576245	190576756	detectMITE	terminal_inverted_repeat_element	.	*	.	ID=DTH_3_190576245_190576756;Name=DTH,TSDlen3,TIRlen14
3	191633849	191635203	3	191635075	191635204	detectMITE	terminal_inverted_repeat_element	.	*	.	ID=DTH_3_191635075_191635204;Name=DTH,TSDlen3,TIRlen14
3	191795417	191798054	3	191795600	191795736	detectMITE	terminal_inverted_repeat_element	.	*	.	ID=DTH_3_191795600_191795736;Name=DTH,TSDlen3,TIRlen14
3	191945463	191948398	3	191945770	191946293	TARGeT	terminal_inverted_repeat_element	.	*	.	ID=DTA_3_191945770_191946293;Name=DTA,TSDlen8,TIRlen11
3	192302724	192303910	3	192303779	192304034	TARGeT	terminal_inverted_repeat_element	.	*	.	ID=DTA_3_192303779_192304034;Name=DTA,TSDlen8,TIRlen11
3	193121747	193122667	3	193122169	193122347	TARGeT	terminal_inverted_repeat_element	.	*	.	ID=DTH_3_193122169_193122347;Name=DTH,TSDlen3,TIRlen14
3	193145978	193148945	3	193147679	193148043	TARGeT	terminal_inverted_repeat_element	.	*	.	ID=DTH_3_193147679_193148043;Name=DTH,TSDlen3,TIRlen14
3	193354913	193359542	3	193354884	193355095	TARGeT	terminal_inverted_repeat_element	.	*	.	ID=DTA_3_193354884_193355095;Name=DTA,TSDlen8,TIRlen11
3	194155027	194156798	3	194155246	194155499	TARGeT	terminal_inverted_repeat_element	.	*	.	ID=DTH_3_194155246_194155499;Name=DTH,TSDlen3,TIRlen14
3	194222639	194224514	3	194224125	194224457	TARGeT	terminal_inverted_repeat_element	.	*	.	ID=DTA_3_194224125_194224457;Name=DTA,TSDlen8,TIRlen11
3	195074701	195080540	3	195077845	195078532	TARGeT	terminal_inverted_repeat_element	.	*	.	ID=DTA_3_195077845_195078532;Name=DTA,TSDlen8,TIRlen11
3	195735651	195739812	3	195735557	195736274	HelitronScanner	helitron	.	-	.	ID=DHH01842B73v400001;Name=DHH01842B73v400001_NA_LCV5p7_LCV3p6
3	196542700	196544215	3	196542608	196543138	TARGeT	terminal_inverted_repeat_element	.	*	.	ID=DTA_3_196542608_196543138;Name=DTA,TSDlen8,TIRlen11
3	196775553	196783264	3	196776935	196777664	TARGeT	terminal_inverted_repeat_element	.	*	.	ID=DTA_3_196776935_196777664;Name=DTA,TSDlen8,TIRlen11
3	197993871	197997813	3	197994982	197999703	HelitronScanner	helitron	.	+	.	ID=DHH00002B73v402370;Name=DHH00002B73v402370_Hip1_LCV5p8_LCV3p9
3	198064752	198067102	3	198065767	198066284	TARGeT	terminal_inverted_repeat_element	.	*	.	ID=DTA_3_198065767_198066284;Name=DTA,TSDlen8,TIRlen11
3	198482261	198484075	3	198482575	198483106	TARGeT	terminal_inverted_repeat_element	.	*	.	ID=DTA_3_198482575_198483106;Name=DTA,TSDlen8,TIRlen11
3	199032695	199035036	3	199032497	199033040	detectMITE	terminal_inverted_repeat_element	.	*	.	ID=DTT_3_199032497_199033040;Name=DTT,TSDlen2,TIRlen12
3	199729528	199737471	3	199729739	199740890	HelitronScanner	helitron	.	+	.	ID=DHH00002B73v402379;Name=DHH00002B73v402379_Hip1_LCV5p10_LCV3p29
3	200615856	200618339	3	200617412	200617588	TARGeT	terminal_inverted_repeat_element	.	*	.	ID=DTH_3_200617412_200617588;Name=DTH,TSDlen3,TIRlen14
3	201122903	201125060	3	201124224	201124358	TARGeT	terminal_inverted_repeat_element	.	*	.	ID=DTH_3_201124224_201124358;Name=DTH,TSDlen3,TIRlen14
3	202183381	202185698	3	202184440	202184899	TARGeT	terminal_inverted_repeat_element	.	*	.	ID=DTA_3_202184440_202184899;Name=DTA,TSDlen8,TIRlen11
3	202574000	202575304	3	202574901	202575244	TARGeT	terminal_inverted_repeat_element	.	*	.	ID=DTA_3_202574901_202575244;Name=DTA,TSDlen8,TIRlen11
3	203287800	203291041	3	203288728	203289003	TARGeT	terminal_inverted_repeat_element	.	*	.	ID=DTH_3_203288728_203289003;Name=DTH,TSDlen3,TIRlen14
3	205589525	205593640	3	205589649	205593562	LTRharvest	LTR_retrotransposon	.	-	.	ID=RLX11462B73v400001;Name=RLX11462B73v400001_NA_LTRsimilarity97.26
3	206174335	206175920	3	206175397	206175510	TARGeT	terminal_inverted_repeat_element	.	*	.	ID=DTH_3_206175397_206175510;Name=DTH,TSDlen3,TIRlen14
3	206771219	206778582	3	206773587	206774721	HelitronScanner	helitron	.	-	.	ID=DHH00002B73v407818;Name=DHH00002B73v407818_Hip1_LCV5p9_LCV3p6
3	206771219	206778582	3	206774150	206780893	LTRharvest	LTR_retrotransposon	.	-	.	ID=RLX02990B73v400001;Name=RLX02990B73v400001_NA_LTRsimilarity89.36
3	206771219	206778582	3	206776571	206776749	TARGeT	terminal_inverted_repeat_element	.	*	.	ID=DTH_3_206776571_206776749;Name=DTH,TSDlen3,TIRlen14
3	207426193	207426988	3	207426699	207427217	TARGeT	terminal_inverted_repeat_element	.	*	.	ID=DTA_3_207426699_207427217;Name=DTA,TSDlen8,TIRlen11
3	207427442	207429671	3	207428985	207430203	HelitronScanner	helitron	.	-	.	ID=DHH00002B73v407822;Name=DHH00002B73v407822_Hip1_LCV5p8_LCV3p6
3	207427442	207429671	3	207427670	207427870	TARGeT	terminal_inverted_repeat_element	.	*	.	ID=DTH_3_207427670_207427870;Name=DTH,TSDlen3,TIRlen14
3	207604632	207606203	3	207604859	207605219	TARGeT	terminal_inverted_repeat_element	.	*	.	ID=DTH_3_207604859_207605219;Name=DTH,TSDlen3,TIRlen14
3	208744159	208745316	3	208744238	208744470	HelitronScanner	helitron	.	-	.	ID=DHH00002B73v407824;Name=DHH00002B73v407824_Hip1_LCV5p16_LCV3p5
3	209227174	209229849	3	209227179	209227683	TARGeT	terminal_inverted_repeat_element	.	*	.	ID=DTA_3_209227179_209227683;Name=DTA,TSDlen8,TIRlen11
3	209424950	209426852	3	209426445	209426581	detectMITE	terminal_inverted_repeat_element	.	*	.	ID=DTH_3_209426445_209426581;Name=DTH,TSDlen3,TIRlen14
3	209622699	209625786	3	209624777	209625433	TARGeT	terminal_inverted_repeat_element	.	*	.	ID=DTA_3_209624777_209625433;Name=DTA,TSDlen8,TIRlen11
3	209809078	209812375	3	209806430	209812557	HelitronScanner	helitron	.	+	.	ID=DHH00003B73v401130;Name=DHH00003B73v401130_NA_LCV5p5_LCV3p7
3	210062755	210064184	3	210063822	210064356	TARGeT	terminal_inverted_repeat_element	.	*	.	ID=DTA_3_210063822_210064356;Name=DTA,TSDlen8,TIRlen11
3	210082634	210086937	3	210081913	210089176	HelitronScanner	helitron	.	+	.	ID=DHH01824B73v400001;Name=DHH01824B73v400001_NA_LCV5p8_LCV3p5
3	211261921	211268634	3	211267218	211267826	TARGeT	terminal_inverted_repeat_element	.	*	.	ID=DTA_3_211267218_211267826;Name=DTA,TSDlen8,TIRlen11
3	211653047	211656451	3	211653121	211653312	detectMITE	terminal_inverted_repeat_element	.	*	.	ID=DTH_3_211653121_211653312;Name=DTH,TSDlen3,TIRlen14
3	213819615	213823228	3	213823165	213823233	RepeatMasker	solo_LTR	.	-	.	ID=RLX07929B73v4S0003;Name=RLX07929B73v4S0003_NA_SoloLTR
3	213819615	213823228	3	213819990	213820185	TARGeT	terminal_inverted_repeat_element	.	*	.	ID=DTM_3_213819990_213820185;Name=DTM,TSDlen9,TIRlen40
3	213874145	213875822	3	213874220	213874345	TARGeT	terminal_inverted_repeat_element	.	*	.	ID=DTH_3_213874220_213874345;Name=DTH,TSDlen3,TIRlen14
3	214573387	214576688	3	214573672	214573918	TARGeT	terminal_inverted_repeat_element	.	*	.	ID=DTM_3_214573672_214573918;Name=DTM,TSDlen9,TIRlen40
3	214573387	214576688	3	214573962	214574140	TARGeT	terminal_inverted_repeat_element	.	*	.	ID=DTH_3_214573962_214574140;Name=DTH,TSDlen3,TIRlen14
3	214821115	214823844	3	214821414	214821812	TARGeT	terminal_inverted_repeat_element	.	*	.	ID=DTH_3_214821414_214821812;Name=DTH,TSDlen3,TIRlen14
3	215266429	215267624	3	215266219	215266674	TARGeT	terminal_inverted_repeat_element	.	*	.	ID=DTA_3_215266219_215266674;Name=DTA,TSDlen8,TIRlen11
3	216239891	216246141	3	216240832	216241117	TARGeT	terminal_inverted_repeat_element	.	*	.	ID=DTH_3_216240832_216241117;Name=DTH,TSDlen3,TIRlen14
3	217066457	217068464	3	217066399	217066763	TARGeT	terminal_inverted_repeat_element	.	*	.	ID=DTH_3_217066399_217066763;Name=DTH,TSDlen3,TIRlen14
3	220097548	220100738	3	220098111	220098225	TARGeT	terminal_inverted_repeat_element	.	*	.	ID=DTH_3_220098111_220098225;Name=DTH,TSDlen3,TIRlen14
3	220669185	220671571	3	220669018	220670649	TARGeT	terminal_inverted_repeat_element	.	*	.	ID=DTM_3_220669018_220670649;Name=DTM,TSDlen9,TIRlen40
3	220870736	220872706	3	220872457	220872807	HelitronScanner	helitron	.	-	.	ID=DHH00002B73v407861;Name=DHH00002B73v407861_Hip1_LCV5p10_LCV3p31
3	221510282	221513416	3	221512087	221512212	detectMITE	terminal_inverted_repeat_element	.	*	.	ID=DTH_3_221512087_221512212;Name=DTH,TSDlen3,TIRlen14
3	222562245	222563459	3	222563315	222563433	TARGeT	terminal_inverted_repeat_element	.	*	.	ID=DTH_3_222563315_222563433;Name=DTH,TSDlen3,TIRlen14
3	222837655	222840490	3	222838985	222840807	LTRharvest	LTR_retrotransposon	.	+	.	ID=RLX11378B73v400001;Name=RLX11378B73v400001_NA_LTRsimilarity86.99
3	222854443	222857935	3	222857284	222857436	TARGeT	terminal_inverted_repeat_element	.	*	.	ID=DTA_3_222857284_222857436;Name=DTA,TSDlen8,TIRlen11
3	223106346	223107688	3	223106824	223107055	detectMITE	terminal_inverted_repeat_element	.	*	.	ID=DTH_3_223106824_223107055;Name=DTH,TSDlen3,TIRlen14
3	223185422	223186450	3	223185669	223185846	TARGeT	terminal_inverted_repeat_element	.	*	.	ID=DTA_3_223185669_223185846;Name=DTA,TSDlen8,TIRlen11
3	223438813	223441528	3	223439353	223439531	TARGeT	terminal_inverted_repeat_element	.	*	.	ID=DTH_3_223439353_223439531;Name=DTH,TSDlen3,TIRlen14
3	223438813	223441528	3	223440780	223441101	detectMITE	terminal_inverted_repeat_element	.	*	.	ID=DTH_3_223440780_223441101;Name=DTH,TSDlen3,TIRlen14
3	223718069	223720351	3	223718487	223718677	detectMITE	terminal_inverted_repeat_element	.	*	.	ID=DTH_3_223718487_223718677;Name=DTH,TSDlen3,TIRlen14
3	223869043	223871357	3	223870499	223870578	detectMITE	terminal_inverted_repeat_element	.	*	.	ID=DTT_3_223870499_223870578;Name=DTT,TSDlen2,TIRlen12
3	225391697	225394028	3	225392189	225392659	TARGeT	terminal_inverted_repeat_element	.	*	.	ID=DTA_3_225392189_225392659;Name=DTA,TSDlen8,TIRlen11
3	225585804	225586732	3	225585833	225586467	TARGeT	terminal_inverted_repeat_element	.	*	.	ID=DTA_3_225585833_225586467;Name=DTA,TSDlen8,TIRlen11
3	225630347	225633709	3	225628151	225633228	HelitronScanner	helitron	.	+	.	ID=DHH00002B73v402469;Name=DHH00002B73v402469_Hip1_LCV5p7_LCV3p11
3	225651215	225656423	3	225651375	225651773	HelitronScanner	helitron	.	+	.	ID=DHH01804B73v400001;Name=DHH01804B73v400001_NA_LCV5p11_LCV3p5
3	225651215	225656423	3	225653205	225656509	HelitronScanner	helitron	.	+	.	ID=DHH00002B73v402470;Name=DHH00002B73v402470_Hip1_LCV5p6_LCV3p6
3	228428883	228431636	3	228429213	228429296	detectMITE	terminal_inverted_repeat_element	.	*	.	ID=DTT_3_228429213_228429296;Name=DTT,TSDlen2,TIRlen12
3	228897682	228899100	3	228898747	228898872	TARGeT	terminal_inverted_repeat_element	.	*	.	ID=DTH_3_228898747_228898872;Name=DTH,TSDlen3,TIRlen14
3	229099071	229101489	3	229099110	229101098	HelitronScanner	helitron	.	+	.	ID=DHH00002B73v402487;Name=DHH00002B73v402487_Hip1_LCV5p26_LCV3p20
3	229158208	229162720	3	229162430	229162840	detectMITE	terminal_inverted_repeat_element	.	*	.	ID=DTA_3_229162430_229162840;Name=DTA,TSDlen8,TIRlen11
3	229385536	229390419	3	229389113	229389190	detectMITE	terminal_inverted_repeat_element	.	*	.	ID=DTT_3_229389113_229389190;Name=DTT,TSDlen2,TIRlen12
3	230974066	230975992	3	230974273	230974527	SineFinder	SINE_element	.	+	.	ID=RST00387B73v400001;Name=RST00387B73v400001_NA_TSDlen13_TSDmismat2
3	232948266	232950810	3	232948584	232949058	SineFinder	SINE_element	.	+	.	ID=RST00141B73v400001;Name=RST00141B73v400001_NA_TSDlen12_TSDmismat2
3	232948266	232950810	3	232948584	232949058	SineFinder	SINE_element	.	+	.	ID=RST00141B73v400002;Name=RST00141B73v400002_NA_TSDlen12_TSDmismat2
3	233465008	233468108	3	233466835	233467209	TARGeT	terminal_inverted_repeat_element	.	*	.	ID=DTA_3_233466835_233467209;Name=DTA,TSDlen8,TIRlen11
3	234768664	234770762	3	234769592	234769924	TARGeT	terminal_inverted_repeat_element	.	*	.	ID=DTA_3_234769592_234769924;Name=DTA,TSDlen8,TIRlen11
3	235275117	235278677	3	235277292	235277698	TARGeT	terminal_inverted_repeat_element	.	*	.	ID=DTA_3_235277292_235277698;Name=DTA,TSDlen8,TIRlen11
3	235477871	235479621	3	235476878	235479521	HelitronScanner	helitron	.	-	.	ID=DHH00002B73v407909;Name=DHH00002B73v407909_Hip1_LCV5p5_LCV3p19
4	1126581	1129678	4	1126659	1126737	TARGeT	terminal_inverted_repeat_element	.	*	.	ID=DTA_4_1126659_1126737;Name=DTA,TSDlen8,TIRlen11
4	1482991	1484724	4	1482993	1483148	TARGeT	terminal_inverted_repeat_element	.	*	.	ID=DTM_4_1482993_1483148;Name=DTM,TSDlen9,TIRlen40
4	3555099	3556831	4	3554751	3555464	detectMITE	terminal_inverted_repeat_element	.	*	.	ID=DTM_4_3554751_3555464;Name=DTM,TSDlen10,TIRlen13
4	3645666	3648894	4	3647445	3647902	HelitronScanner	helitron	.	+	.	ID=DHH00002B73v402517;Name=DHH00002B73v402517_Hip1_LCV5p13_LCV3p6
4	4135683	4136904	4	4136652	4136906	TARGeT	terminal_inverted_repeat_element	.	*	.	ID=DTH_4_4136652_4136906;Name=DTH,TSDlen3,TIRlen14
4	4712213	4714225	4	4713341	4713619	TARGeT	terminal_inverted_repeat_element	.	*	.	ID=DTH_4_4713341_4713619;Name=DTH,TSDlen3,TIRlen14
4	4820633	4828361	4	4825115	4831115	HelitronScanner	helitron	.	+	.	ID=DHH00002B73v402522;Name=DHH00002B73v402522_Hip1_LCV5p12_LCV3p8
4	5453626	5458399	4	5450816	5459685	HelitronScanner	helitron	.	-	.	ID=DHH00003B73v403655;Name=DHH00003B73v403655_NA_LCV5p9_LCV3p5
4	7956308	7962782	4	7958282	7958393	detectMITE	terminal_inverted_repeat_element	.	*	.	ID=DTC_4_7958282_7958393;Name=DTC,TSDlen3,TIRlen13
4	8336080	8339089	4	8335782	8336741	TARGeT	terminal_inverted_repeat_element	.	*	.	ID=DTA_4_8335782_8336741;Name=DTA,TSDlen8,TIRlen11
4	8349092	8352082	4	8349351	8351015	HelitronScanner	helitron	.	-	.	ID=DHH00001B73v408174;Name=DHH00001B73v408174_NA_LCV5p8_LCV3p7
4	8557572	8560904	4	8558979	8559646	TARGeT	terminal_inverted_repeat_element	.	*	.	ID=DTA_4_8558979_8559646;Name=DTA,TSDlen8,TIRlen11
4	10470786	10473144	4	10470761	10473177	HelitronScanner	helitron	.	+	.	ID=DHH00001B73v402621;Name=DHH00001B73v402621_NA_LCV5p8_LCV3p10
4	10721219	10725083	4	10721830	10721906	detectMITE	terminal_inverted_repeat_element	.	*	.	ID=DTT_4_10721830_10721906;Name=DTT,TSDlen2,TIRlen12
4	10721219	10725083	4	10724435	10724498	detectMITE	terminal_inverted_repeat_element	.	*	.	ID=DTT_4_10724435_10724498;Name=DTT,TSDlen2,TIRlen12
4	10740374	10742796	4	10742280	10742416	TARGeT	terminal_inverted_repeat_element	.	*	.	ID=DTH_4_10742280_10742416;Name=DTH,TSDlen3,TIRlen14
4	11690721	11692328	4	11690926	11691103	TARGeT	terminal_inverted_repeat_element	.	*	.	ID=DTH_4_11690926_11691103;Name=DTH,TSDlen3,TIRlen14
4	14047388	14054050	4	14052384	14052600	TARGeT	terminal_inverted_repeat_element	.	*	.	ID=DTA_4_14052384_14052600;Name=DTA,TSDlen8,TIRlen11
4	14317122	14320170	4	14317619	14317937	TARGeT	terminal_inverted_repeat_element	.	*	.	ID=DTA_4_14317619_14317937;Name=DTA,TSDlen8,TIRlen11
4	14317122	14320170	4	14319540	14319881	TARGeT	terminal_inverted_repeat_element	.	*	.	ID=DTH_4_14319540_14319881;Name=DTH,TSDlen3,TIRlen14
4	15248950	15254222	4	15253743	15253897	TARGeT	terminal_inverted_repeat_element	.	*	.	ID=DTM_4_15253743_15253897;Name=DTM,TSDlen9,TIRlen40
4	15796168	15800609	4	15800149	15800842	TARGeT	terminal_inverted_repeat_element	.	*	.	ID=DTA_4_15800149_15800842;Name=DTA,TSDlen8,TIRlen11
4	16933922	16937345	4	16933791	16936558	LTRharvest	LTR_retrotransposon	.	-	.	ID=RLX11207B73v400001;Name=RLX11207B73v400001_NA_LTRsimilarity88.05
4	17033258	17035678	4	17031902	17034813	HelitronScanner	helitron	.	-	.	ID=DHH00001B73v408201;Name=DHH00001B73v408201_NA_LCV5p7_LCV3p5
4	17225999	17226873	4	17225884	17226227	TARGeT	terminal_inverted_repeat_element	.	*	.	ID=DTA_4_17225884_17226227;Name=DTA,TSDlen8,TIRlen11
4	17685444	17686445	4	17686179	17686237	TARGeT	terminal_inverted_repeat_element	.	*	.	ID=DTH_4_17686179_17686237;Name=DTH,TSDlen3,TIRlen14
4	17989184	17993277	4	17990723	17990828	detectMITE	terminal_inverted_repeat_element	.	*	.	ID=DTH_4_17990723_17990828;Name=DTH,TSDlen3,TIRlen14
4	19662229	19665617	4	19663886	19664425	detectMITE	terminal_inverted_repeat_element	.	*	.	ID=DTA_4_19663886_19664425;Name=DTA,TSDlen8,TIRlen11
4	19987736	19989686	4	19988865	19990030	TARGeT	terminal_inverted_repeat_element	.	*	.	ID=DTM_4_19988865_19990030;Name=DTM,TSDlen9,TIRlen40
4	20261853	20262752	4	20262618	20262745	TARGeT	terminal_inverted_repeat_element	.	*	.	ID=DTH_4_20262618_20262745;Name=DTH,TSDlen3,TIRlen14
4	21213145	21214743	4	21212590	21214774	HelitronScanner	helitron	.	-	.	ID=DHH00002B73v407970;Name=DHH00002B73v407970_Hip1_LCV5p10_LCV3p18
4	21560991	21564250	4	21562768	21563135	detectMITE	terminal_inverted_repeat_element	.	*	.	ID=DTH_4_21562768_21563135;Name=DTH,TSDlen3,TIRlen14
4	23395095	23398229	4	23395179	23395824	HelitronScanner	helitron	.	+	.	ID=DHH01558B73v400001;Name=DHH01558B73v400001_NA_LCV5p6_LCV3p6
4	23395095	23398229	4	23396633	23396811	TARGeT	terminal_inverted_repeat_element	.	*	.	ID=DTH_4_23396633_23396811;Name=DTH,TSDlen3,TIRlen14
4	23494537	23496654	4	23495815	23496672	TARGeT	terminal_inverted_repeat_element	.	*	.	ID=DTA_4_23495815_23496672;Name=DTA,TSDlen8,TIRlen11
4	25011439	25014144	4	25011510	25011637	TARGeT	terminal_inverted_repeat_element	.	*	.	ID=DTH_4_25011510_25011637;Name=DTH,TSDlen3,TIRlen14
4	25011439	25014144	4	25013820	25014121	TARGeT	terminal_inverted_repeat_element	.	*	.	ID=DTA_4_25013820_25014121;Name=DTA,TSDlen8,TIRlen11
4	26432177	26433479	4	26433011	26433090	TARGeT	terminal_inverted_repeat_element	.	*	.	ID=DTH_4_26433011_26433090;Name=DTH,TSDlen3,TIRlen14
4	26796309	26798037	4	26796229	26796778	TARGeT	terminal_inverted_repeat_element	.	*	.	ID=DTA_4_26796229_26796778;Name=DTA,TSDlen8,TIRlen11
4	28917113	28918454	4	28916927	28917468	TARGeT	terminal_inverted_repeat_element	.	*	.	ID=DTA_4_28916927_28917468;Name=DTA,TSDlen8,TIRlen11
4	29621387	29622755	4	29621188	29621713	TARGeT	terminal_inverted_repeat_element	.	*	.	ID=DTA_4_29621188_29621713;Name=DTA,TSDlen8,TIRlen11
4	29626368	29628104	4	29627745	29628265	TARGeT	terminal_inverted_repeat_element	.	*	.	ID=DTA_4_29627745_29628265;Name=DTA,TSDlen8,TIRlen11
4	29837097	29839400	4	29837050	29837569	detectMITE	terminal_inverted_repeat_element	.	*	.	ID=DTC_4_29837050_29837569;Name=DTC,TSDlen3,TIRlen13
4	33281137	33282722	4	33281236	33281345	TARGeT	terminal_inverted_repeat_element	.	*	.	ID=DTA_4_33281236_33281345;Name=DTA,TSDlen8,TIRlen11
4	34236516	34237942	4	34236588	34236715	TARGeT	terminal_inverted_repeat_element	.	*	.	ID=DTA_4_34236588_34236715;Name=DTA,TSDlen8,TIRlen11
4	34805381	34809358	4	34805053	34806846	LTRharvest	LTR_retrotransposon	.	-	.	ID=RLX11116B73v400001;Name=RLX11116B73v400001_NA_LTRsimilarity85.13
4	35681582	35683616	4	35682212	35682296	TARGeT	terminal_inverted_repeat_element	.	*	.	ID=DTT_4_35682212_35682296;Name=DTT,TSDlen2,TIRlen12
4	35871118	35872687	4	35871252	35871687	HelitronScanner	helitron	.	-	.	ID=DHH00002B73v408006;Name=DHH00002B73v408006_Hip1_LCV5p13_LCV3p36
4	36585028	36587759	4	36587509	36587687	TARGeT	terminal_inverted_repeat_element	.	*	.	ID=DTH_4_36587509_36587687;Name=DTH,TSDlen3,TIRlen14
4	37354016	37355490	4	37354050	37354264	TARGeT	terminal_inverted_repeat_element	.	*	.	ID=DTA_4_37354050_37354264;Name=DTA,TSDlen8,TIRlen11
4	38287812	38289200	4	38287969	38289250	TARGeT	terminal_inverted_repeat_element	.	*	.	ID=DTM_4_38287969_38289250;Name=DTM,TSDlen9,TIRlen40
4	39530089	39531866	4	39530072	39530434	TARGeT	terminal_inverted_repeat_element	.	*	.	ID=DTH_4_39530072_39530434;Name=DTH,TSDlen3,TIRlen14
4	41282730	41285038	4	41283639	41283761	TARGeT	terminal_inverted_repeat_element	.	*	.	ID=DTH_4_41283639_41283761;Name=DTH,TSDlen3,TIRlen14
4	43536546	43538507	4	43536870	43537113	TARGeT	terminal_inverted_repeat_element	.	*	.	ID=DTM_4_43536870_43537113;Name=DTM,TSDlen9,TIRlen40
4	45388951	45391452	4	45389488	45393247	HelitronScanner	helitron	.	+	.	ID=DHH00001B73v402711;Name=DHH00001B73v402711_NA_LCV5p7_LCV3p7
4	45388951	45391452	4	45390126	45390642	TARGeT	terminal_inverted_repeat_element	.	*	.	ID=DTA_4_45390126_45390642;Name=DTA,TSDlen8,TIRlen11
4	45820767	45823727	4	45822636	45823067	TARGeT	terminal_inverted_repeat_element	.	*	.	ID=DTA_4_45822636_45823067;Name=DTA,TSDlen8,TIRlen11
4	46821091	46824269	4	46821173	46821330	TARGeT	terminal_inverted_repeat_element	.	*	.	ID=DTA_4_46821173_46821330;Name=DTA,TSDlen8,TIRlen11
4	46821091	46824269	4	46823782	46824321	TARGeT	terminal_inverted_repeat_element	.	*	.	ID=DTA_4_46823782_46824321;Name=DTA,TSDlen8,TIRlen11
4	47531962	47533254	4	47531862	47532407	TARGeT	terminal_inverted_repeat_element	.	*	.	ID=DTA_4_47531862_47532407;Name=DTA,TSDlen8,TIRlen11
4	50025288	50028945	4	50028313	50028955	HelitronScanner	helitron	.	+	.	ID=DHH01516B73v400001;Name=DHH01516B73v400001_NA_LCV5p8_LCV3p11
4	51699425	51701985	4	51700763	51700889	TARGeT	terminal_inverted_repeat_element	.	*	.	ID=DTH_4_51700763_51700889;Name=DTH,TSDlen3,TIRlen14
4	51827287	51828770	4	51827194	51827646	TARGeT	terminal_inverted_repeat_element	.	*	.	ID=DTH_4_51827194_51827646;Name=DTH,TSDlen3,TIRlen14
4	52699296	52700895	4	52700613	52700780	detectMITE	terminal_inverted_repeat_element	.	*	.	ID=DTA_4_52700613_52700780;Name=DTA,TSDlen8,TIRlen11
4	52982802	52983914	4	52982756	52982934	TARGeT	terminal_inverted_repeat_element	.	*	.	ID=DTH_4_52982756_52982934;Name=DTH,TSDlen3,TIRlen14
4	53177381	53178938	4	53178613	53179263	TARGeT	terminal_inverted_repeat_element	.	*	.	ID=DTA_4_53178613_53179263;Name=DTA,TSDlen8,TIRlen11
4	53449617	53450425	4	53449634	53449863	HelitronScanner	helitron	.	+	.	ID=DHH00002B73v402664;Name=DHH00002B73v402664_Hip1_LCV5p15_LCV3p5
4	55093922	55095705	4	55094886	55095064	TARGeT	terminal_inverted_repeat_element	.	*	.	ID=DTH_4_55094886_55095064;Name=DTH,TSDlen3,TIRlen14
4	55290897	55292079	4	55291822	55291929	TARGeT	terminal_inverted_repeat_element	.	*	.	ID=DTA_4_55291822_55291929;Name=DTA,TSDlen8,TIRlen11
4	57370182	57372378	4	57371327	57371603	TARGeT	terminal_inverted_repeat_element	.	*	.	ID=DTH_4_57371327_57371603;Name=DTH,TSDlen3,TIRlen14
4	57406637	57408386	4	57406532	57406781	HelitronScanner	helitron	.	+	.	ID=DHH00002B73v402677;Name=DHH00002B73v402677_Hip1_LCV5p5_LCV3p20
4	59701352	59706458	4	59702823	59703153	TARGeT	terminal_inverted_repeat_element	.	*	.	ID=DTH_4_59702823_59703153;Name=DTH,TSDlen3,TIRlen14
4	60569832	60574663	4	60573312	60573569	TARGeT	terminal_inverted_repeat_element	.	*	.	ID=DTM_4_60573312_60573569;Name=DTM,TSDlen9,TIRlen40
4	60599113	60601493	4	60599293	60599856	detectMITE	terminal_inverted_repeat_element	.	*	.	ID=DTH_4_60599293_60599856;Name=DTH,TSDlen3,TIRlen14
4	60599113	60601493	4	60601083	60601272	detectMITE	terminal_inverted_repeat_element	.	*	.	ID=DTH_4_60601083_60601272;Name=DTH,TSDlen3,TIRlen14
4	62322176	62327994	4	62323394	62323785	TARGeT	terminal_inverted_repeat_element	.	*	.	ID=DTA_4_62323394_62323785;Name=DTA,TSDlen8,TIRlen11
4	64572647	64576174	4	64573717	64574059	HelitronScanner	helitron	.	+	.	ID=DHH00002B73v402690;Name=DHH00002B73v402690_Hip1_LCV5p8_LCV3p8
4	69184883	69186897	4	69186278	69186701	TARGeT	terminal_inverted_repeat_element	.	*	.	ID=DTA_4_69186278_69186701;Name=DTA,TSDlen8,TIRlen11
4	70695797	70698884	4	70698586	70698907	HelitronScanner	helitron	.	+	.	ID=DHH00019B73v400069;Name=DHH00019B73v400069_NA_LCV5p16_LCV3p5
4	73340429	73341947	4	73340652	73340829	TARGeT	terminal_inverted_repeat_element	.	*	.	ID=DTH_4_73340652_73340829;Name=DTH,TSDlen3,TIRlen14
4	73477942	73479909	4	73479621	73479999	TARGeT	terminal_inverted_repeat_element	.	*	.	ID=DTA_4_73479621_73479999;Name=DTA,TSDlen8,TIRlen11
4	74125269	74127611	4	74126605	74126721	TARGeT	terminal_inverted_repeat_element	.	*	.	ID=DTH_4_74126605_74126721;Name=DTH,TSDlen3,TIRlen14
4	74941441	74948031	4	74941985	74947433	LTRharvest	LTR_retrotransposon	.	+	.	ID=RLG10897B73v400001;Name=RLG10897B73v400001_nakovu_LTRsimilarity99.42
4	75776884	75779199	4	75777182	75777318	detectMITE	terminal_inverted_repeat_element	.	*	.	ID=DTH_4_75777182_75777318;Name=DTH,TSDlen3,TIRlen14
4	77946510	77947825	4	77947493	77947787	HelitronScanner	helitron	.	+	.	ID=DHH00002B73v402719;Name=DHH00002B73v402719_Hip1_LCV5p10_LCV3p23
4	77999183	78002386	4	78001990	78002105	detectMITE	terminal_inverted_repeat_element	.	*	.	ID=DTH_4_78001990_78002105;Name=DTH,TSDlen3,TIRlen14
4	80039989	80040548	4	80039586	80040500	HelitronScanner	helitron	.	-	.	ID=DHH00002B73v408102;Name=DHH00002B73v408102_Hip1_LCV5p5_LCV3p7
4	82948685	82949838	4	82949045	82949172	TARGeT	terminal_inverted_repeat_element	.	*	.	ID=DTH_4_82949045_82949172;Name=DTH,TSDlen3,TIRlen14
4	84188793	84191699	4	84190303	84190534	detectMITE	terminal_inverted_repeat_element	.	*	.	ID=DTH_4_84190303_84190534;Name=DTH,TSDlen3,TIRlen14
4	84529855	84534214	4	84532043	84532149	TARGeT	terminal_inverted_repeat_element	.	*	.	ID=DTA_4_84532043_84532149;Name=DTA,TSDlen8,TIRlen11
4	84970758	84973292	4	84972744	84973108	TARGeT	terminal_inverted_repeat_element	.	*	.	ID=DTH_4_84972744_84973108;Name=DTH,TSDlen3,TIRlen14
4	85585599	85587129	4	85585851	85585977	detectMITE	terminal_inverted_repeat_element	.	*	.	ID=DTC_4_85585851_85585977;Name=DTC,TSDlen3,TIRlen13
4	85676868	85681790	4	85679431	85681886	HelitronScanner	helitron	.	+	.	ID=DHH00001B73v402853;Name=DHH00001B73v402853_NA_LCV5p11_LCV3p5
4	85771747	85773283	4	85772268	85772660	TARGeT	terminal_inverted_repeat_element	.	*	.	ID=DTH_4_85772268_85772660;Name=DTH,TSDlen3,TIRlen14
4	86411535	86413673	4	86413115	86413360	HelitronScanner	helitron	.	-	.	ID=DHH00002B73v408114;Name=DHH00002B73v408114_Hip1_LCV5p13_LCV3p12
4	86632582	86637040	4	86633111	86633230	detectMITE	terminal_inverted_repeat_element	.	*	.	ID=DTC_4_86633111_86633230;Name=DTC,TSDlen3,TIRlen13
4	88524899	88526788	4	88526014	88526168	TARGeT	terminal_inverted_repeat_element	.	*	.	ID=DTM_4_88526014_88526168;Name=DTM,TSDlen9,TIRlen40
4	93536657	93539534	4	93537223	93539848	HelitronScanner	helitron	.	+	.	ID=DHH01484B73v400001;Name=DHH01484B73v400001_NA_LCV5p10_LCV3p5
4	98054214	98056881	4	98055100	98058296	HelitronScanner	helitron	.	+	.	ID=DHH00001B73v402912;Name=DHH00001B73v402912_NA_LCV5p9_LCV3p6
4	99023322	99025932	4	99023032	99023640	RepeatMasker	solo_LTR	.	-	.	ID=RLG00006B73v4S0209;Name=RLG00006B73v4S0209_flip_SoloLTR
4	100587205	100589017	4	100588328	100588482	TARGeT	terminal_inverted_repeat_element	.	*	.	ID=DTM_4_100588328_100588482;Name=DTM,TSDlen9,TIRlen40
4	105539714	105543032	4	105541979	105542778	TARGeT	terminal_inverted_repeat_element	.	*	.	ID=DTA_4_105541979_105542778;Name=DTA,TSDlen8,TIRlen11
4	108209711	108211205	4	108210979	108211232	TARGeT	terminal_inverted_repeat_element	.	*	.	ID=DTM_4_108210979_108211232;Name=DTM,TSDlen9,TIRlen40
4	114867570	114869097	4	114868646	114868782	TARGeT	terminal_inverted_repeat_element	.	*	.	ID=DTH_4_114868646_114868782;Name=DTH,TSDlen3,TIRlen14
4	116770212	116771872	4	116771356	116771496	detectMITE	terminal_inverted_repeat_element	.	*	.	ID=DTC_4_116771356_116771496;Name=DTC,TSDlen3,TIRlen13
4	124660910	124663976	4	124661960	124662090	detectMITE	terminal_inverted_repeat_element	.	*	.	ID=DTC_4_124661960_124662090;Name=DTC,TSDlen3,TIRlen13
4	126386161	126387869	4	126387243	126387379	detectMITE	terminal_inverted_repeat_element	.	*	.	ID=DTH_4_126387243_126387379;Name=DTH,TSDlen3,TIRlen14
4	127090117	127091935	4	127090310	127090629	detectMITE	terminal_inverted_repeat_element	.	*	.	ID=DTH_4_127090310_127090629;Name=DTH,TSDlen3,TIRlen14
4	127128250	127131664	4	127129613	127129740	TARGeT	terminal_inverted_repeat_element	.	*	.	ID=DTH_4_127129613_127129740;Name=DTH,TSDlen3,TIRlen14
4	128795200	128798792	4	128796871	128797161	TARGeT	terminal_inverted_repeat_element	.	*	.	ID=DTA_4_128796871_128797161;Name=DTA,TSDlen8,TIRlen11
4	132079613	132084019	4	132082128	132082255	TARGeT	terminal_inverted_repeat_element	.	*	.	ID=DTH_4_132082128_132082255;Name=DTH,TSDlen3,TIRlen14
4	134029139	134032439	4	134030609	134030763	TARGeT	terminal_inverted_repeat_element	.	*	.	ID=DTM_4_134030609_134030763;Name=DTM,TSDlen9,TIRlen40
4	134029139	134032439	4	134031911	134032560	TARGeT	terminal_inverted_repeat_element	.	*	.	ID=DTA_4_134031911_134032560;Name=DTA,TSDlen8,TIRlen11
4	134797159	134799695	4	134799188	134799267	detectMITE	terminal_inverted_repeat_element	.	*	.	ID=DTT_4_134799188_134799267;Name=DTT,TSDlen2,TIRlen12
4	134797159	134799695	4	134799480	134799645	TARGeT	terminal_inverted_repeat_element	.	*	.	ID=DTA_4_134799480_134799645;Name=DTA,TSDlen8,TIRlen11
4	138151366	138154891	4	138153025	138153343	detectMITE	terminal_inverted_repeat_element	.	*	.	ID=DTH_4_138153025_138153343;Name=DTH,TSDlen3,TIRlen14
4	139252145	139252855	4	139252211	139252851	TARGeT	terminal_inverted_repeat_element	.	*	.	ID=DTA_4_139252211_139252851;Name=DTA,TSDlen8,TIRlen11
4	139780494	139781567	4	139781284	139781404	TARGeT	terminal_inverted_repeat_element	.	*	.	ID=DTH_4_139781284_139781404;Name=DTH,TSDlen3,TIRlen14
4	141046867	141048909	4	141047532	141050190	HelitronScanner	helitron	.	+	.	ID=DHH00004B73v401033;Name=DHH00004B73v401033_NA_LCV5p5_LCV3p10
4	142407298	142408845	4	142407379	142407700	detectMITE	terminal_inverted_repeat_element	.	*	.	ID=DTT_4_142407379_142407700;Name=DTT,TSDlen2,TIRlen12
4	143529826	143532174	4	143529532	143532673	HelitronScanner	helitron	.	-	.	ID=DHH00007B73v401055;Name=DHH00007B73v401055_NA_LCV5p6_LCV3p5
4	144055218	144060699	4	144059568	144059705	TARGeT	terminal_inverted_repeat_element	.	*	.	ID=DTH_4_144059568_144059705;Name=DTH,TSDlen3,TIRlen14
4	146266044	146268073	4	146267880	146268115	TARGeT	terminal_inverted_repeat_element	.	*	.	ID=DTA_4_146267880_146268115;Name=DTA,TSDlen8,TIRlen11
4	146678770	146680939	4	146679883	146680008	detectMITE	terminal_inverted_repeat_element	.	*	.	ID=DTH_4_146679883_146680008;Name=DTH,TSDlen3,TIRlen14
4	146823707	146824743	4	146824231	146824723	SineFinder	SINE_element	.	+	.	ID=RST00148B73v400001;Name=RST00148B73v400001_NA_TSDlen10_TSDmismat0
4	146966388	146969423	4	146968062	146968228	TARGeT	terminal_inverted_repeat_element	.	*	.	ID=DTA_4_146968062_146968228;Name=DTA,TSDlen8,TIRlen11
4	147193003	147195502	4	147193622	147193755	TARGeT	terminal_inverted_repeat_element	.	*	.	ID=DTH_4_147193622_147193755;Name=DTH,TSDlen3,TIRlen14
4	148892618	148895335	4	148894069	148894223	TARGeT	terminal_inverted_repeat_element	.	*	.	ID=DTA_4_148894069_148894223;Name=DTA,TSDlen8,TIRlen11
4	150069917	150070564	4	150070030	150070666	TARGeT	terminal_inverted_repeat_element	.	*	.	ID=DTA_4_150070030_150070666;Name=DTA,TSDlen8,TIRlen11
4	151646217	151649544	4	151649154	151649269	TARGeT	terminal_inverted_repeat_element	.	*	.	ID=DTH_4_151649154_151649269;Name=DTH,TSDlen3,TIRlen14
4	152329771	152334976	4	152332533	152332658	TARGeT	terminal_inverted_repeat_element	.	*	.	ID=DTH_4_152332533_152332658;Name=DTH,TSDlen3,TIRlen14
4	153315102	153317086	4	153316440	153316804	HelitronScanner	helitron	.	+	.	ID=DHH01652B73v400001;Name=DHH01652B73v400001_NA_LCV5p10_LCV3p5
4	153463964	153467506	4	153466393	153466509	TARGeT	terminal_inverted_repeat_element	.	*	.	ID=DTH_4_153466393_153466509;Name=DTH,TSDlen3,TIRlen14
4	154181623	154184183	4	154182500	154183061	TARGeT	terminal_inverted_repeat_element	.	*	.	ID=DTA_4_154182500_154183061;Name=DTA,TSDlen8,TIRlen11
4	154740629	154743755	4	154740127	154741426	TARGeT	terminal_inverted_repeat_element	.	*	.	ID=DTC_4_154740127_154741426;Name=DTC,TSDlen3,TIRlen13
4	155505996	155507563	4	155507140	155507448	HelitronScanner	helitron	.	+	.	ID=DHH00019B73v400073;Name=DHH00019B73v400073_NA_LCV5p9_LCV3p5
4	155944329	155946129	4	155944094	155944607	TARGeT	terminal_inverted_repeat_element	.	*	.	ID=DTA_4_155944094_155944607;Name=DTA,TSDlen8,TIRlen11
4	156092371	156095367	4	156094595	156095013	TARGeT	terminal_inverted_repeat_element	.	*	.	ID=DTA_4_156094595_156095013;Name=DTA,TSDlen8,TIRlen11
4	156121475	156123470	4	156122295	156122496	HelitronScanner	helitron	.	-	.	ID=DHH00002B73v408236;Name=DHH00002B73v408236_Hip1_LCV5p13_LCV3p17
4	156139036	156144163	4	156140193	156141629	TARGeT	terminal_inverted_repeat_element	.	*	.	ID=DTA_4_156140193_156141629;Name=DTA,TSDlen8,TIRlen11
4	156464132	156465136	4	156464837	156465281	TARGeT	terminal_inverted_repeat_element	.	*	.	ID=DTA_4_156464837_156465281;Name=DTA,TSDlen8,TIRlen11
4	156465576	156467723	4	156465352	156465889	TARGeT	terminal_inverted_repeat_element	.	*	.	ID=DTA_4_156465352_156465889;Name=DTA,TSDlen8,TIRlen11
4	158577070	158579879	4	158576930	158579326	HelitronScanner	helitron	.	-	.	ID=DHH00002B73v408239;Name=DHH00002B73v408239_Hip1_LCV5p9_LCV3p10
4	159033711	159038663	4	159036717	159036842	TARGeT	terminal_inverted_repeat_element	.	*	.	ID=DTH_4_159036717_159036842;Name=DTH,TSDlen3,TIRlen14
4	159033711	159038663	4	159037771	159037849	detectMITE	terminal_inverted_repeat_element	.	*	.	ID=DTT_4_159037771_159037849;Name=DTT,TSDlen2,TIRlen12
4	159146495	159150151	4	159149939	159150184	TARGeT	terminal_inverted_repeat_element	.	*	.	ID=DTA_4_159149939_159150184;Name=DTA,TSDlen8,TIRlen11
4	159178599	159179726	4	159178589	159178718	detectMITE	terminal_inverted_repeat_element	.	*	.	ID=DTH_4_159178589_159178718;Name=DTH,TSDlen3,TIRlen14
4	159277301	159280666	4	159277905	159278044	TARGeT	terminal_inverted_repeat_element	.	*	.	ID=DTH_4_159277905_159278044;Name=DTH,TSDlen3,TIRlen14
4	159904421	159907226	4	159905714	159905991	TARGeT	terminal_inverted_repeat_element	.	*	.	ID=DTH_4_159905714_159905991;Name=DTH,TSDlen3,TIRlen14
4	160427937	160430468	4	160426434	160430144	HelitronScanner	helitron	.	-	.	ID=DHH00003B73v403781;Name=DHH00003B73v403781_NA_LCV5p10_LCV3p5
4	161227849	161231851	4	161229072	161231749	HelitronScanner	helitron	.	-	.	ID=DHH01641B73v400001;Name=DHH01641B73v400001_NA_LCV5p9_LCV3p9
4	161580684	161583332	4	161581593	161581728	TARGeT	terminal_inverted_repeat_element	.	*	.	ID=DTH_4_161581593_161581728;Name=DTH,TSDlen3,TIRlen14
4	161919193	161919931	4	161919139	161920424	HelitronScanner	helitron	.	+	.	ID=DHH00002B73v402910;Name=DHH00002B73v402910_Hip1_LCV5p5_LCV3p45
4	161927614	161930402	4	161930112	161930526	TARGeT	terminal_inverted_repeat_element	.	*	.	ID=DTA_4_161930112_161930526;Name=DTA,TSDlen8,TIRlen11
4	162282905	162283472	4	162282842	162283019	TARGeT	terminal_inverted_repeat_element	.	*	.	ID=DTH_4_162282842_162283019;Name=DTH,TSDlen3,TIRlen14
4	162628619	162630274	4	162629903	162630259	TARGeT	terminal_inverted_repeat_element	.	*	.	ID=DTH_4_162629903_162630259;Name=DTH,TSDlen3,TIRlen14
4	163122667	163126171	4	163123564	163123947	TARGeT	terminal_inverted_repeat_element	.	*	.	ID=DTA_4_163123564_163123947;Name=DTA,TSDlen8,TIRlen11
4	164928233	164934271	4	164928402	164929806	HelitronScanner	helitron	.	+	.	ID=DHH01635B73v400001;Name=DHH01635B73v400001_NA_LCV5p11_LCV3p5
4	165527339	165529032	4	165527281	165530247	HelitronScanner	helitron	.	+	.	ID=DHH00001B73v403143;Name=DHH00001B73v403143_NA_LCV5p8_LCV3p7
4	165706958	165715991	4	165708564	165709092	TARGeT	terminal_inverted_repeat_element	.	*	.	ID=DTA_4_165708564_165709092;Name=DTA,TSDlen8,TIRlen11
4	166403476	166406390	4	166404000	166404398	TARGeT	terminal_inverted_repeat_element	.	*	.	ID=DTH_4_166404000_166404398;Name=DTH,TSDlen3,TIRlen14
4	166554109	166557951	4	166557527	166557643	TARGeT	terminal_inverted_repeat_element	.	*	.	ID=DTH_4_166557527_166557643;Name=DTH,TSDlen3,TIRlen14
4	167596824	167597518	4	167596508	167597410	HelitronScanner	helitron	.	+	.	ID=DHH00228B73v400001;Name=DHH00228B73v400001_NA_LCV5p6_LCV3p6
4	169193383	169197411	4	169196466	169197130	TARGeT	terminal_inverted_repeat_element	.	*	.	ID=DTC_4_169196466_169197130;Name=DTC,TSDlen3,TIRlen13
4	169995979	169998187	4	169996684	169996870	TARGeT	terminal_inverted_repeat_element	.	*	.	ID=DTM_4_169996684_169996870;Name=DTM,TSDlen9,TIRlen40
4	170099490	170100911	4	170099574	170099752	TARGeT	terminal_inverted_repeat_element	.	*	.	ID=DTH_4_170099574_170099752;Name=DTH,TSDlen3,TIRlen14
4	170202507	170206672	4	170204593	170204824	detectMITE	terminal_inverted_repeat_element	.	*	.	ID=DTH_4_170204593_170204824;Name=DTH,TSDlen3,TIRlen14
4	174719622	174721249	4	174720449	174721175	HelitronScanner	helitron	.	+	.	ID=DHH00008B73v400392;Name=DHH00008B73v400392_NA_LCV5p8_LCV3p6
4	175359256	175360186	4	175359790	175360414	TARGeT	terminal_inverted_repeat_element	.	*	.	ID=DTA_4_175359790_175360414;Name=DTA,TSDlen8,TIRlen11
4	177382599	177385415	4	177383077	177383212	detectMITE	terminal_inverted_repeat_element	.	*	.	ID=DTH_4_177383077_177383212;Name=DTH,TSDlen3,TIRlen14
4	179898985	179904276	4	179899686	179899802	TARGeT	terminal_inverted_repeat_element	.	*	.	ID=DTH_4_179899686_179899802;Name=DTH,TSDlen3,TIRlen14
4	182716425	182722894	4	182719212	182723332	LTRharvest	LTR_retrotransposon	.	+	.	ID=RLX10265B73v400001;Name=RLX10265B73v400001_NA_LTRsimilarity93.51
4	182716425	182722894	4	182718851	182718978	detectMITE	terminal_inverted_repeat_element	.	*	.	ID=DTH_4_182718851_182718978;Name=DTH,TSDlen3,TIRlen14
4	182922179	182925119	4	182921600	182925947	HelitronScanner	helitron	.	+	.	ID=DHH00001B73v403177;Name=DHH00001B73v403177_NA_LCV5p5_LCV3p7
4	184119523	184122505	4	184119482	184124217	HelitronScanner	helitron	.	+	.	ID=DHH00003B73v401350;Name=DHH00003B73v401350_NA_LCV5p10_LCV3p5
4	185956041	185959733	4	185955772	185959590	HelitronScanner	helitron	.	-	.	ID=DHH01608B73v400001;Name=DHH01608B73v400001_NA_LCV5p10_LCV3p9
4	187430044	187431703	4	187429851	187430396	TARGeT	terminal_inverted_repeat_element	.	*	.	ID=DTA_4_187429851_187430396;Name=DTA,TSDlen8,TIRlen11
4	188875593	188877360	4	188875549	188875982	TARGeT	terminal_inverted_repeat_element	.	*	.	ID=DTA_4_188875549_188875982;Name=DTA,TSDlen8,TIRlen11
4	188953331	188958261	4	188953288	188953453	TARGeT	terminal_inverted_repeat_element	.	*	.	ID=DTH_4_188953288_188953453;Name=DTH,TSDlen3,TIRlen14
4	189445794	189447545	4	189445631	189446034	TARGeT	terminal_inverted_repeat_element	.	*	.	ID=DTA_4_189445631_189446034;Name=DTA,TSDlen8,TIRlen11
4	190616704	190618243	4	190616221	190618331	HelitronScanner	helitron	.	-	.	ID=DHH01602B73v400001;Name=DHH01602B73v400001_NA_LCV5p11_LCV3p11
4	190934176	190936184	4	190935614	190935988	HelitronScanner	helitron	.	+	.	ID=DHH00002B73v402993;Name=DHH00002B73v402993_Hip1_LCV5p32_LCV3p45
4	193569420	193570784	4	193570188	193570406	SineFinder	SINE_element	.	+	.	ID=RST00502B73v400001;Name=RST00502B73v400001_NA_TSDlen11_TSDmismat1
4	193569420	193570784	4	193570188	193570406	SineFinder	SINE_element	.	+	.	ID=RST00502B73v400002;Name=RST00502B73v400002_NA_TSDlen11_TSDmismat1
4	193669345	193671422	4	193671077	193671184	TARGeT	terminal_inverted_repeat_element	.	*	.	ID=DTH_4_193671077_193671184;Name=DTH,TSDlen3,TIRlen14
4	194556248	194557534	4	194556390	194556519	detectMITE	terminal_inverted_repeat_element	.	*	.	ID=DTH_4_194556390_194556519;Name=DTH,TSDlen3,TIRlen14
4	195989492	195991482	4	195991055	195991378	TARGeT	terminal_inverted_repeat_element	.	*	.	ID=DTH_4_195991055_195991378;Name=DTH,TSDlen3,TIRlen14
4	200244162	200245487	4	200243083	200245668	HelitronScanner	helitron	.	+	.	ID=DHH00001B73v403227;Name=DHH00001B73v403227_NA_LCV5p16_LCV3p6
4	201428488	201431614	4	201426073	201431553	HelitronScanner	helitron	.	-	.	ID=DHH00041B73v400023;Name=DHH00041B73v400023_NA_LCV5p5_LCV3p6
4	201428488	201431614	4	201428614	201428790	TARGeT	terminal_inverted_repeat_element	.	*	.	ID=DTH_4_201428614_201428790;Name=DTH,TSDlen3,TIRlen14
4	202690052	202693459	4	202691670	202692071	TARGeT	terminal_inverted_repeat_element	.	*	.	ID=DTA_4_202691670_202692071;Name=DTA,TSDlen8,TIRlen11
4	205047320	205050005	4	205049750	205050151	TARGeT	terminal_inverted_repeat_element	.	*	.	ID=DTH_4_205049750_205050151;Name=DTH,TSDlen3,TIRlen14
4	205567247	205572827	4	205568522	205568679	TARGeT	terminal_inverted_repeat_element	.	*	.	ID=DTA_4_205568522_205568679;Name=DTA,TSDlen8,TIRlen11
4	205735433	205739535	4	205735536	205742702	HelitronScanner	helitron	.	+	.	ID=DHH00133B73v400002;Name=DHH00133B73v400002_NA_LCV5p6_LCV3p5
4	206870458	206875234	4	206872806	206873246	TARGeT	terminal_inverted_repeat_element	.	*	.	ID=DTA_4_206872806_206873246;Name=DTA,TSDlen8,TIRlen11
4	207315403	207320185	4	207315876	207320667	HelitronScanner	helitron	.	+	.	ID=DHH00001B73v403246;Name=DHH00001B73v403246_NA_LCV5p11_LCV3p7
4	207466531	207471301	4	207468390	207468765	TARGeT	terminal_inverted_repeat_element	.	*	.	ID=DTA_4_207468390_207468765;Name=DTA,TSDlen8,TIRlen11
4	212702566	212704906	4	212703107	212703426	detectMITE	terminal_inverted_repeat_element	.	*	.	ID=DTH_4_212703107_212703426;Name=DTH,TSDlen3,TIRlen14
4	212832831	212836014	4	212834835	212835066	detectMITE	terminal_inverted_repeat_element	.	*	.	ID=DTH_4_212834835_212835066;Name=DTH,TSDlen3,TIRlen14
4	212838031	212839815	4	212839676	212839790	TARGeT	terminal_inverted_repeat_element	.	*	.	ID=DTH_4_212839676_212839790;Name=DTH,TSDlen3,TIRlen14
4	213535137	213537752	4	213536965	213537192	TARGeT	terminal_inverted_repeat_element	.	*	.	ID=DTM_4_213536965_213537192;Name=DTM,TSDlen9,TIRlen40
4	213565517	213566951	4	213566822	213566896	detectMITE	terminal_inverted_repeat_element	.	*	.	ID=DTC_4_213566822_213566896;Name=DTC,TSDlen3,TIRlen13
4	214553233	214555530	4	214554206	214554313	TARGeT	terminal_inverted_repeat_element	.	*	.	ID=DTA_4_214554206_214554313;Name=DTA,TSDlen8,TIRlen11
4	217815770	217818088	4	217817541	217817666	TARGeT	terminal_inverted_repeat_element	.	*	.	ID=DTH_4_217817541_217817666;Name=DTH,TSDlen3,TIRlen14
4	218231133	218232467	4	218232314	218232421	TARGeT	terminal_inverted_repeat_element	.	*	.	ID=DTA_4_218232314_218232421;Name=DTA,TSDlen8,TIRlen11
4	219580532	219583383	4	219581949	219582547	TARGeT	terminal_inverted_repeat_element	.	*	.	ID=DTA_4_219581949_219582547;Name=DTA,TSDlen8,TIRlen11
4	222495830	222500224	4	222495282	222497722	LTRharvest	LTR_retrotransposon	.	-	.	ID=RLX10069B73v400001;Name=RLX10069B73v400001_NA_LTRsimilarity87.99
4	223114501	223119205	4	223116604	223117120	TARGeT	terminal_inverted_repeat_element	.	*	.	ID=DTA_4_223116604_223117120;Name=DTA,TSDlen8,TIRlen11
4	223167200	223168686	4	223167314	223168388	TARGeT	terminal_inverted_repeat_element	.	*	.	ID=DTM_4_223167314_223168388;Name=DTM,TSDlen9,TIRlen40
4	223778280	223779266	4	223779026	223779313	TARGeT	terminal_inverted_repeat_element	.	*	.	ID=DTH_4_223779026_223779313;Name=DTH,TSDlen3,TIRlen14
4	223794650	223798131	4	223796415	223796552	TARGeT	terminal_inverted_repeat_element	.	*	.	ID=DTH_4_223796415_223796552;Name=DTH,TSDlen3,TIRlen14
4	224379969	224382101	4	224381706	224382018	TARGeT	terminal_inverted_repeat_element	.	*	.	ID=DTH_4_224381706_224382018;Name=DTH,TSDlen3,TIRlen14
4	225848495	225852506	4	225848481	225848845	TARGeT	terminal_inverted_repeat_element	.	*	.	ID=DTH_4_225848481_225848845;Name=DTH,TSDlen3,TIRlen14
4	227445326	227447842	4	227447612	227447857	TARGeT	terminal_inverted_repeat_element	.	*	.	ID=DTM_4_227447612_227447857;Name=DTM,TSDlen9,TIRlen40
4	227734194	227737475	4	227735598	227736013	TARGeT	terminal_inverted_repeat_element	.	*	.	ID=DTA_4_227735598_227736013;Name=DTA,TSDlen8,TIRlen11
4	228915597	228917846	4	228915632	228915817	TARGeT	terminal_inverted_repeat_element	.	*	.	ID=DTM_4_228915632_228915817;Name=DTM,TSDlen9,TIRlen40
4	229206093	229208054	4	229206005	229206200	TARGeT	terminal_inverted_repeat_element	.	*	.	ID=DTA_4_229206005_229206200;Name=DTA,TSDlen8,TIRlen11
4	229206093	229208054	4	229207598	229208258	TARGeT	terminal_inverted_repeat_element	.	*	.	ID=DTA_4_229207598_229208258;Name=DTA,TSDlen8,TIRlen11
4	230307801	230310191	4	230309311	230309846	TARGeT	terminal_inverted_repeat_element	.	*	.	ID=DTA_4_230309311_230309846;Name=DTA,TSDlen8,TIRlen11
4	230508476	230511170	4	230508959	230509100	TARGeT	terminal_inverted_repeat_element	.	*	.	ID=DTH_4_230508959_230509100;Name=DTH,TSDlen3,TIRlen14
4	230968841	230974564	4	230970735	230971054	detectMITE	terminal_inverted_repeat_element	.	*	.	ID=DTH_4_230970735_230971054;Name=DTH,TSDlen3,TIRlen14
4	230986504	230987935	4	230987745	230987934	detectMITE	terminal_inverted_repeat_element	.	*	.	ID=DTH_4_230987745_230987934;Name=DTH,TSDlen3,TIRlen14
4	231255024	231257359	4	231257012	231257573	detectMITE	terminal_inverted_repeat_element	.	*	.	ID=DTH_4_231257012_231257573;Name=DTH,TSDlen3,TIRlen14
4	231290280	231292879	4	231291613	231291813	TARGeT	terminal_inverted_repeat_element	.	*	.	ID=DTH_4_231291613_231291813;Name=DTH,TSDlen3,TIRlen14
4	231682272	231688141	4	231684840	231684967	TARGeT	terminal_inverted_repeat_element	.	*	.	ID=DTH_4_231684840_231684967;Name=DTH,TSDlen3,TIRlen14
4	231839844	231842595	4	231841317	231841494	TARGeT	terminal_inverted_repeat_element	.	*	.	ID=DTH_4_231841317_231841494;Name=DTH,TSDlen3,TIRlen14
4	232200271	232202438	4	232201482	232201737	SineFinder	SINE_element	.	+	.	ID=RST00448B73v400001;Name=RST00448B73v400001_NA_TSDlen12_TSDmismat0
4	232350174	232351368	4	232350295	232350474	TARGeT	terminal_inverted_repeat_element	.	*	.	ID=DTH_4_232350295_232350474;Name=DTH,TSDlen3,TIRlen14
4	232531117	232534081	4	232531215	232531796	HelitronScanner	helitron	.	-	.	ID=DHH00002B73v408427;Name=DHH00002B73v408427_Hip1_LCV5p11_LCV3p8
4	233635935	233638835	4	233633827	233638116	HelitronScanner	helitron	.	-	.	ID=DHH00012B73v400374;Name=DHH00012B73v400374_NA_LCV5p6_LCV3p10
4	233778269	233782779	4	233780949	233781127	TARGeT	terminal_inverted_repeat_element	.	*	.	ID=DTH_4_233780949_233781127;Name=DTH,TSDlen3,TIRlen14
4	235103066	235106504	4	235103236	235103440	TARGeT	terminal_inverted_repeat_element	.	*	.	ID=DTA_4_235103236_235103440;Name=DTA,TSDlen8,TIRlen11
4	235903993	235905708	4	235905508	235905635	detectMITE	terminal_inverted_repeat_element	.	*	.	ID=DTH_4_235905508_235905635;Name=DTH,TSDlen3,TIRlen14
4	236302718	236306795	4	236302986	236304384	HelitronScanner	helitron	.	+	.	ID=DHH00002B73v403118;Name=DHH00002B73v403118_Hip1_LCV5p8_LCV3p13
4	236680396	236683682	4	236680935	236682981	HelitronScanner	helitron	.	+	.	ID=DHH01551B73v400001;Name=DHH01551B73v400001_NA_LCV5p6_LCV3p13
4	238507811	238509778	4	238509232	238509598	TARGeT	terminal_inverted_repeat_element	.	*	.	ID=DTH_4_238509232_238509598;Name=DTH,TSDlen3,TIRlen14
4	238725322	238727730	4	238723742	238728440	LTRharvest	LTR_retrotransposon	.	-	.	ID=RLX02138B73v400002;Name=RLX02138B73v400002_NA_LTRsimilarity96.03
4	238725322	238727730	4	238724839	238729252	HelitronScanner	helitron	.	-	.	ID=DHH00002B73v408443;Name=DHH00002B73v408443_Hip1_LCV5p16_LCV3p27
4	238754000	238755018	4	238754598	238754715	detectMITE	terminal_inverted_repeat_element	.	*	.	ID=DTC_4_238754598_238754715;Name=DTC,TSDlen3,TIRlen13
4	239248888	239254260	4	239254024	239254329	TARGeT	terminal_inverted_repeat_element	.	*	.	ID=DTH_4_239254024_239254329;Name=DTH,TSDlen3,TIRlen14
4	239659252	239660092	4	239659989	239660058	detectMITE	terminal_inverted_repeat_element	.	*	.	ID=DTT_4_239659989_239660058;Name=DTT,TSDlen2,TIRlen12
4	241275181	241277222	4	241274131	241276875	LTRharvest	LTR_retrotransposon	.	*	.	ID=RLX19791B73v400001;Name=RLX19791B73v400001_NA_LTRsimilarity87.76
4	242648820	242650164	4	242650000	242650135	detectMITE	terminal_inverted_repeat_element	.	*	.	ID=DTH_4_242650000_242650135;Name=DTH,TSDlen3,TIRlen14
4	243225660	243228306	4	243225525	243225812	detectMITE	terminal_inverted_repeat_element	.	*	.	ID=DTH_4_243225525_243225812;Name=DTH,TSDlen3,TIRlen14
4	243811276	243812961	4	243811378	243811596	TARGeT	terminal_inverted_repeat_element	.	*	.	ID=DTC_4_243811378_243811596;Name=DTC,TSDlen3,TIRlen13
4	244067114	244068915	4	244067477	244067922	TARGeT	terminal_inverted_repeat_element	.	*	.	ID=DTH_4_244067477_244067922;Name=DTH,TSDlen3,TIRlen14
4	245198268	245203295	4	245201167	245201364	TARGeT	terminal_inverted_repeat_element	.	*	.	ID=DTA_4_245201167_245201364;Name=DTA,TSDlen8,TIRlen11
4	246337320	246338090	4	246337733	246337860	detectMITE	terminal_inverted_repeat_element	.	*	.	ID=DTH_4_246337733_246337860;Name=DTH,TSDlen3,TIRlen14
5	14972	16681	5	16387	16787	TARGeT	terminal_inverted_repeat_element	.	*	.	ID=DTA_5_16387_16787;Name=DTA,TSDlen8,TIRlen11
5	1276374	1282954	5	1277357	1277517	TARGeT	terminal_inverted_repeat_element	.	*	.	ID=DTH_5_1277357_1277517;Name=DTH,TSDlen3,TIRlen14
5	1276374	1282954	5	1279862	1283008	HelitronScanner	helitron	.	-	.	ID=DHH00002B73v408474;Name=DHH00002B73v408474_Hip1_LCV5p11_LCV3p7
5	1503570	1508085	5	1504665	1504783	TARGeT	terminal_inverted_repeat_element	.	*	.	ID=DTH_5_1504665_1504783;Name=DTH,TSDlen3,TIRlen14
5	1748570	1749974	5	1749092	1749322	SineFinder	SINE_element	.	+	.	ID=RST00419B73v400001;Name=RST00419B73v400001_NA_TSDlen11_TSDmismat1
5	1748570	1749974	5	1749092	1749322	SineFinder	SINE_element	.	+	.	ID=RST00419B73v400002;Name=RST00419B73v400002_NA_TSDlen11_TSDmismat1
5	2485703	2488640	5	2485490	2486900	HelitronScanner	helitron	.	+	.	ID=DHH00002B73v403164;Name=DHH00002B73v403164_Hip1_LCV5p15_LCV3p6
5	2505531	2507680	5	2506832	2506959	TARGeT	terminal_inverted_repeat_element	.	*	.	ID=DTH_5_2506832_2506959;Name=DTH,TSDlen3,TIRlen14
5	5815037	5818322	5	5815442	5815520	detectMITE	terminal_inverted_repeat_element	.	*	.	ID=DTT_5_5815442_5815520;Name=DTT,TSDlen2,TIRlen12
5	7255681	7259843	5	7259617	7259747	TARGeT	terminal_inverted_repeat_element	.	*	.	ID=DTA_5_7259617_7259747;Name=DTA,TSDlen8,TIRlen11
5	8054551	8061982	5	8057183	8060099	LTRharvest	LTR_retrotransposon	.	-	.	ID=RLC00274B73v400005;Name=RLC00274B73v400005_bs1_LTRsimilarity92.63
5	8054551	8061982	5	8060612	8060690	detectMITE	terminal_inverted_repeat_element	.	*	.	ID=DTT_5_8060612_8060690;Name=DTT,TSDlen2,TIRlen12
5	10057753	10061459	5	10061198	10061428	HelitronScanner	helitron	.	+	.	ID=DHH00008B73v400432;Name=DHH00008B73v400432_NA_LCV5p5_LCV3p6
5	10336963	10339565	5	10337104	10339261	HelitronScanner	helitron	.	-	.	ID=DHH00002B73v408502;Name=DHH00002B73v408502_Hip1_LCV5p9_LCV3p16
5	10638135	10640131	5	10638851	10638912	detectMITE	terminal_inverted_repeat_element	.	*	.	ID=DTT_5_10638851_10638912;Name=DTT,TSDlen2,TIRlen12
5	10902359	10905961	5	10903787	10904324	TARGeT	terminal_inverted_repeat_element	.	*	.	ID=DTA_5_10903787_10904324;Name=DTA,TSDlen8,TIRlen11
5	11194451	11197599	5	11194644	11198920	HelitronScanner	helitron	.	+	.	ID=DHH01469B73v400001;Name=DHH01469B73v400001_NA_LCV5p6_LCV3p5
5	11330198	11331884	5	11331142	11331278	detectMITE	terminal_inverted_repeat_element	.	*	.	ID=DTH_5_11331142_11331278;Name=DTH,TSDlen3,TIRlen14
5	12133349	12135288	5	12133653	12133730	detectMITE	terminal_inverted_repeat_element	.	*	.	ID=DTT_5_12133653_12133730;Name=DTT,TSDlen2,TIRlen12
5	12221945	12224180	5	12221804	12222143	SineFinder	SINE_element	.	+	.	ID=RST00011B73v400002;Name=RST00011B73v400002_NA_TSDlen13_TSDmismat1
5	13305441	13308023	5	13307061	13307188	detectMITE	terminal_inverted_repeat_element	.	*	.	ID=DTH_5_13307061_13307188;Name=DTH,TSDlen3,TIRlen14
5	13942930	13948272	5	13947590	13947790	TARGeT	terminal_inverted_repeat_element	.	*	.	ID=DTH_5_13947590_13947790;Name=DTH,TSDlen3,TIRlen14
5	14510294	14513955	5	14513281	14513476	TARGeT	terminal_inverted_repeat_element	.	*	.	ID=DTM_5_14513281_14513476;Name=DTM,TSDlen9,TIRlen40
5	14864366	14865776	5	14864330	14865635	TARGeT	terminal_inverted_repeat_element	.	*	.	ID=DTM_5_14864330_14865635;Name=DTM,TSDlen9,TIRlen40
5	15425874	15428317	5	15425981	15426170	TARGeT	terminal_inverted_repeat_element	.	*	.	ID=DTH_5_15425981_15426170;Name=DTH,TSDlen3,TIRlen14
5	15679439	15682607	5	15679874	15680016	TARGeT	terminal_inverted_repeat_element	.	*	.	ID=DTA_5_15679874_15680016;Name=DTA,TSDlen8,TIRlen11
5	15819896	15821613	5	15819959	15820784	HelitronScanner	helitron	.	-	.	ID=DHH00002B73v408520;Name=DHH00002B73v408520_Hip1_LCV5p5_LCV3p7
5	17511704	17517117	5	17515735	17516052	detectMITE	terminal_inverted_repeat_element	.	*	.	ID=DTH_5_17515735_17516052;Name=DTH,TSDlen3,TIRlen14
5	17517225	17519015	5	17517677	17518046	detectMITE	terminal_inverted_repeat_element	.	*	.	ID=DTH_5_17517677_17518046;Name=DTH,TSDlen3,TIRlen14
5	17871107	17872762	5	17871809	17871990	detectMITE	terminal_inverted_repeat_element	.	*	.	ID=DTH_5_17871809_17871990;Name=DTH,TSDlen3,TIRlen14
5	17994970	17999607	5	17994925	17996616	HelitronScanner	helitron	.	-	.	ID=DHH00008B73v401078;Name=DHH00008B73v401078_NA_LCV5p13_LCV3p6
5	18930309	18932399	5	18930353	18930855	TARGeT	terminal_inverted_repeat_element	.	*	.	ID=DTH_5_18930353_18930855;Name=DTH,TSDlen3,TIRlen14
5	19422398	19424483	5	19423578	19423675	TARGeT	terminal_inverted_repeat_element	.	*	.	ID=DTA_5_19423578_19423675;Name=DTA,TSDlen8,TIRlen11
5	20893934	20895924	5	20894907	20895339	HelitronScanner	helitron	.	-	.	ID=DHH00002B73v408534;Name=DHH00002B73v408534_Hip1_LCV5p5_LCV3p19
5	22689978	22695160	5	22688064	22694518	HelitronScanner	helitron	.	-	.	ID=DHH00053B73v400017;Name=DHH00053B73v400017_NA_LCV5p15_LCV3p5
5	22795080	22796377	5	22796118	22796406	TARGeT	terminal_inverted_repeat_element	.	*	.	ID=DTH_5_22796118_22796406;Name=DTH,TSDlen3,TIRlen14
5	23160093	23164763	5	23164311	23164400	TARGeT	terminal_inverted_repeat_element	.	*	.	ID=DTH_5_23164311_23164400;Name=DTH,TSDlen3,TIRlen14
5	24060604	24063149	5	24061784	24062161	TARGeT	terminal_inverted_repeat_element	.	*	.	ID=DTC_5_24061784_24062161;Name=DTC,TSDlen3,TIRlen13
5	25365408	25366611	5	25365613	25365898	detectMITE	terminal_inverted_repeat_element	.	*	.	ID=DTH_5_25365613_25365898;Name=DTH,TSDlen3,TIRlen14
5	25597752	25600289	5	25598653	25598887	TARGeT	terminal_inverted_repeat_element	.	*	.	ID=DTA_5_25598653_25598887;Name=DTA,TSDlen8,TIRlen11
5	25617975	25621370	5	25619648	25622700	HelitronScanner	helitron	.	+	.	ID=DHH01334B73v400001;Name=DHH01334B73v400001_NA_LCV5p5_LCV3p10
5	25617975	25621370	5	25620857	25621100	TARGeT	terminal_inverted_repeat_element	.	*	.	ID=DTM_5_25620857_25621100;Name=DTM,TSDlen9,TIRlen40
5	25966151	25968925	5	25967391	25970107	HelitronScanner	helitron	.	+	.	ID=DHH00012B73v400149;Name=DHH00012B73v400149_NA_LCV5p16_LCV3p15
5	28135024	28137106	5	28136066	28136309	TARGeT	terminal_inverted_repeat_element	.	*	.	ID=DTM_5_28136066_28136309;Name=DTM,TSDlen9,TIRlen40
5	28484469	28487677	5	28487358	28487474	TARGeT	terminal_inverted_repeat_element	.	*	.	ID=DTH_5_28487358_28487474;Name=DTH,TSDlen3,TIRlen14
5	28504211	28506190	5	28504473	28504833	TARGeT	terminal_inverted_repeat_element	.	*	.	ID=DTH_5_28504473_28504833;Name=DTH,TSDlen3,TIRlen14
5	28807241	28809079	5	28808815	28809046	detectMITE	terminal_inverted_repeat_element	.	*	.	ID=DTH_5_28808815_28809046;Name=DTH,TSDlen3,TIRlen14
5	29195472	29196756	5	29196152	29197290	HelitronScanner	helitron	.	-	.	ID=DHH00349B73v400002;Name=DHH00349B73v400002_NA_LCV5p5_LCV3p6
5	29223777	29227274	5	29225360	29225554	TARGeT	terminal_inverted_repeat_element	.	*	.	ID=DTM_5_29225360_29225554;Name=DTM,TSDlen9,TIRlen40
5	29223777	29227274	5	29225577	29225946	TARGeT	terminal_inverted_repeat_element	.	*	.	ID=DTA_5_29225577_29225946;Name=DTA,TSDlen8,TIRlen11
5	30096751	30098362	5	30098111	30098355	TARGeT	terminal_inverted_repeat_element	.	*	.	ID=DTM_5_30098111_30098355;Name=DTM,TSDlen9,TIRlen40
5	31586173	31589378	5	31588866	31589196	HelitronScanner	helitron	.	-	.	ID=DHH00002B73v408561;Name=DHH00002B73v408561_Hip1_LCV5p13_LCV3p23
5	32169054	32171047	5	32169161	32169472	SineFinder	SINE_element	.	+	.	ID=RST00276B73v400001;Name=RST00276B73v400001_NA_TSDlen13_TSDmismat1
5	32983691	32985191	5	32983484	32983919	TARGeT	terminal_inverted_repeat_element	.	*	.	ID=DTA_5_32983484_32983919;Name=DTA,TSDlen8,TIRlen11
5	33161399	33163541	5	33162244	33162509	detectMITE	terminal_inverted_repeat_element	.	*	.	ID=DTC_5_33162244_33162509;Name=DTC,TSDlen3,TIRlen13
5	33613838	33620675	5	33616330	33618275	HelitronScanner	helitron	.	+	.	ID=DHH01323B73v400001;Name=DHH01323B73v400001_NA_LCV5p5_LCV3p5
5	33613838	33620675	5	33614259	33614399	TARGeT	terminal_inverted_repeat_element	.	*	.	ID=DTA_5_33614259_33614399;Name=DTA,TSDlen8,TIRlen11
5	33780768	33783127	5	33782788	33782943	TARGeT	terminal_inverted_repeat_element	.	*	.	ID=DTA_5_33782788_33782943;Name=DTA,TSDlen8,TIRlen11
5	35159976	35164385	5	35159944	35160073	TARGeT	terminal_inverted_repeat_element	.	*	.	ID=DTA_5_35159944_35160073;Name=DTA,TSDlen8,TIRlen11
5	35317239	35320845	5	35317244	35320889	HelitronScanner	helitron	.	+	.	ID=DHH00002B73v403279;Name=DHH00002B73v403279_Hip1_LCV5p6_LCV3p5
5	36086691	36089766	5	36086539	36092490	HelitronScanner	helitron	.	+	.	ID=DHH00002B73v403281;Name=DHH00002B73v403281_Hip1_LCV5p21_LCV3p6
5	36086691	36089766	5	36088659	36088890	detectMITE	terminal_inverted_repeat_element	.	*	.	ID=DTH_5_36088659_36088890;Name=DTH,TSDlen3,TIRlen14
5	36114504	36115557	5	36115179	36115858	TARGeT	terminal_inverted_repeat_element	.	*	.	ID=DTA_5_36115179_36115858;Name=DTA,TSDlen8,TIRlen11
5	37102286	37105205	5	37104581	37104717	detectMITE	terminal_inverted_repeat_element	.	*	.	ID=DTH_5_37104581_37104717;Name=DTH,TSDlen3,TIRlen14
5	37234576	37237777	5	37234726	37238717	HelitronScanner	helitron	.	-	.	ID=DHH00001B73v408756;Name=DHH00001B73v408756_NA_LCV5p17_LCV3p10
5	37234576	37237777	5	37236808	37236934	detectMITE	terminal_inverted_repeat_element	.	*	.	ID=DTH_5_37236808_37236934;Name=DTH,TSDlen3,TIRlen14
5	37842967	37844833	5	37843090	37844222	HelitronScanner	helitron	.	+	.	ID=DHH01317B73v400001;Name=DHH01317B73v400001_NA_LCV5p7_LCV3p6
5	38115010	38116954	5	38114925	38115241	TARGeT	terminal_inverted_repeat_element	.	*	.	ID=DTA_5_38114925_38115241;Name=DTA,TSDlen8,TIRlen11
5	39506254	39509853	5	39505935	39506744	HelitronScanner	helitron	.	+	.	ID=DHH00002B73v403289;Name=DHH00002B73v403289_Hip1_LCV5p12_LCV3p38
5	39679279	39681194	5	39679698	39679874	TARGeT	terminal_inverted_repeat_element	.	*	.	ID=DTH_5_39679698_39679874;Name=DTH,TSDlen3,TIRlen14
5	39875582	39881288	5	39877569	39877887	detectMITE	terminal_inverted_repeat_element	.	*	.	ID=DTH_5_39877569_39877887;Name=DTH,TSDlen3,TIRlen14
5	40144314	40146020	5	40143344	40146099	HelitronScanner	helitron	.	-	.	ID=DHH00001B73v408758;Name=DHH00001B73v408758_NA_LCV5p10_LCV3p10
5	40894546	40897686	5	40895314	40899492	HelitronScanner	helitron	.	+	.	ID=DHH00458B73v400001;Name=DHH00458B73v400001_NA_LCV5p10_LCV3p5
5	43377660	43379126	5	43377544	43379688	HelitronScanner	helitron	.	+	.	ID=DHH00002B73v403300;Name=DHH00002B73v403300_Hip1_LCV5p14_LCV3p51
5	43493281	43496354	5	43492207	43496376	HelitronScanner	helitron	.	-	.	ID=DHH01313B73v400001;Name=DHH01313B73v400001_NA_LCV5p7_LCV3p5
5	44871173	44872768	5	44872236	44872712	HelitronScanner	helitron	.	+	.	ID=DHH00001B73v403436;Name=DHH00001B73v403436_NA_LCV5p9_LCV3p6
5	44980295	44983021	5	44980741	44983518	HelitronScanner	helitron	.	+	.	ID=DHH00002B73v403304;Name=DHH00002B73v403304_Hip1_LCV5p16_LCV3p49
5	45492062	45494291	5	45491774	45492778	HelitronScanner	helitron	.	+	.	ID=DHH01309B73v400001;Name=DHH01309B73v400001_NA_LCV5p8_LCV3p5
5	45878022	45883639	5	45881429	45881738	TARGeT	terminal_inverted_repeat_element	.	*	.	ID=DTA_5_45881429_45881738;Name=DTA,TSDlen8,TIRlen11
5	48591748	48592958	5	48591621	48593521	HelitronScanner	helitron	.	+	.	ID=DHH00001B73v403450;Name=DHH00001B73v403450_NA_LCV5p5_LCV3p5
5	49402732	49404610	5	49404265	49404399	TARGeT	terminal_inverted_repeat_element	.	*	.	ID=DTH_5_49404265_49404399;Name=DTH,TSDlen3,TIRlen14
5	49993372	49995103	5	49993259	49993603	TARGeT	terminal_inverted_repeat_element	.	*	.	ID=DTA_5_49993259_49993603;Name=DTA,TSDlen8,TIRlen11
5	50694316	50695687	5	50694444	50694768	TARGeT	terminal_inverted_repeat_element	.	*	.	ID=DTA_5_50694444_50694768;Name=DTA,TSDlen8,TIRlen11
5	51384258	51388733	5	51387361	51387658	TARGeT	terminal_inverted_repeat_element	.	*	.	ID=DTH_5_51387361_51387658;Name=DTH,TSDlen3,TIRlen14
5	52043422	52046971	5	52043644	52043822	TARGeT	terminal_inverted_repeat_element	.	*	.	ID=DTH_5_52043644_52043822;Name=DTH,TSDlen3,TIRlen14
5	55221402	55223518	5	55223410	55223517	TARGeT	terminal_inverted_repeat_element	.	*	.	ID=DTA_5_55223410_55223517;Name=DTA,TSDlen8,TIRlen11
5	55860889	55865462	5	55863058	55863222	TARGeT	terminal_inverted_repeat_element	.	*	.	ID=DTA_5_55863058_55863222;Name=DTA,TSDlen8,TIRlen11
5	60117221	60118749	5	60116809	60118223	HelitronScanner	helitron	.	-	.	ID=DHH00002B73v408622;Name=DHH00002B73v408622_Hip1_LCV5p8_LCV3p50
5	61902160	61906099	5	61902103	61902257	TARGeT	terminal_inverted_repeat_element	.	*	.	ID=DTM_5_61902103_61902257;Name=DTM,TSDlen9,TIRlen40
5	62306170	62308313	5	62306020	62306339	detectMITE	terminal_inverted_repeat_element	.	*	.	ID=DTH_5_62306020_62306339;Name=DTH,TSDlen3,TIRlen14
5	67773751	67774922	5	67774672	67775150	TARGeT	terminal_inverted_repeat_element	.	*	.	ID=DTA_5_67774672_67775150;Name=DTA,TSDlen8,TIRlen11
5	68415538	68417637	5	68415589	68417811	HelitronScanner	helitron	.	+	.	ID=DHH00002B73v403366;Name=DHH00002B73v403366_Hip1_LCV5p12_LCV3p9
5	69656828	69661317	5	69657145	69657270	detectMITE	terminal_inverted_repeat_element	.	*	.	ID=DTH_5_69657145_69657270;Name=DTH,TSDlen3,TIRlen14
5	70148607	70151853	5	70150652	70150852	TARGeT	terminal_inverted_repeat_element	.	*	.	ID=DTH_5_70150652_70150852;Name=DTH,TSDlen3,TIRlen14
5	70348169	70353177	5	70350589	70350831	TARGeT	terminal_inverted_repeat_element	.	*	.	ID=DTM_5_70350589_70350831;Name=DTM,TSDlen9,TIRlen40
5	72798771	72801324	5	72800068	72800525	SineFinder	SINE_element	.	+	.	ID=RST00550B73v400001;Name=RST00550B73v400001_NA_TSDlen12_TSDmismat1
5	75279754	75280892	5	75279631	75280179	TARGeT	terminal_inverted_repeat_element	.	*	.	ID=DTA_5_75279631_75280179;Name=DTA,TSDlen8,TIRlen11
5	77315721	77318736	5	77317864	77318294	TARGeT	terminal_inverted_repeat_element	.	*	.	ID=DTA_5_77317864_77318294;Name=DTA,TSDlen8,TIRlen11
5	81991279	81995718	5	81991882	81992085	TARGeT	terminal_inverted_repeat_element	.	*	.	ID=DTH_5_81991882_81992085;Name=DTH,TSDlen3,TIRlen14
5	82131182	82132512	5	82131177	82131284	TARGeT	terminal_inverted_repeat_element	.	*	.	ID=DTA_5_82131177_82131284;Name=DTA,TSDlen8,TIRlen11
5	84098270	84099367	5	84098961	84099061	RepeatMasker	solo_LTR	.	+	.	ID=RLC00161B73v4S0075;Name=RLC00161B73v4S0075_NA_SoloLTR
5	84261347	84266451	5	84259866	84268191	HelitronScanner	helitron	.	+	.	ID=DHH00029B73v400015;Name=DHH00029B73v400015_NA_LCV5p6_LCV3p7
5	85813796	85815812	5	85813356	85816667	LTRharvest	LTR_retrotransposon	.	+	.	ID=RLX09568B73v400001;Name=RLX09568B73v400001_NA_LTRsimilarity95.61
5	86205116	86206822	5	86204965	86205395	TARGeT	terminal_inverted_repeat_element	.	*	.	ID=DTA_5_86204965_86205395;Name=DTA,TSDlen8,TIRlen11
5	88148700	88150644	5	88148643	88148821	TARGeT	terminal_inverted_repeat_element	.	*	.	ID=DTH_5_88148643_88148821;Name=DTH,TSDlen3,TIRlen14
5	90619286	90620460	5	90620061	90620223	TARGeT	terminal_inverted_repeat_element	.	*	.	ID=DTA_5_90620061_90620223;Name=DTA,TSDlen8,TIRlen11
5	91293037	91294467	5	91294225	91294634	HelitronScanner	helitron	.	+	.	ID=DHH00002B73v403415;Name=DHH00002B73v403415_Hip1_LCV5p10_LCV3p5
5	91401376	91402976	5	91402407	91402562	TARGeT	terminal_inverted_repeat_element	.	*	.	ID=DTA_5_91402407_91402562;Name=DTA,TSDlen8,TIRlen11
5	91998927	92001738	5	92000214	92000939	TARGeT	terminal_inverted_repeat_element	.	*	.	ID=DTA_5_92000214_92000939;Name=DTA,TSDlen8,TIRlen11
5	92733793	92735507	5	92734251	92734430	TARGeT	terminal_inverted_repeat_element	.	*	.	ID=DTH_5_92734251_92734430;Name=DTH,TSDlen3,TIRlen14
5	93957343	93961110	5	93958238	93958539	TARGeT	terminal_inverted_repeat_element	.	*	.	ID=DTA_5_93958238_93958539;Name=DTA,TSDlen8,TIRlen11
5	94397423	94398897	5	94397728	94397973	TARGeT	terminal_inverted_repeat_element	.	*	.	ID=DTA_5_94397728_94397973;Name=DTA,TSDlen8,TIRlen11
5	95123237	95127309	5	95123751	95124943	TARGeT	terminal_inverted_repeat_element	.	*	.	ID=DTA_5_95123751_95124943;Name=DTA,TSDlen8,TIRlen11
5	95545998	95547284	5	95546633	95546730	TARGeT	terminal_inverted_repeat_element	.	*	.	ID=DTH_5_95546633_95546730;Name=DTH,TSDlen3,TIRlen14
5	96218365	96220549	5	96219111	96219247	TARGeT	terminal_inverted_repeat_element	.	*	.	ID=DTH_5_96219111_96219247;Name=DTH,TSDlen3,TIRlen14
5	96371619	96374368	5	96373409	96374849	TARGeT	terminal_inverted_repeat_element	.	*	.	ID=DTM_5_96373409_96374849;Name=DTM,TSDlen9,TIRlen40
5	96784545	96787794	5	96786526	96787898	HelitronScanner	helitron	.	+	.	ID=DHH00002B73v403428;Name=DHH00002B73v403428_Hip1_LCV5p12_LCV3p50
5	98784307	98788915	5	98781404	98789085	HelitronScanner	helitron	.	-	.	ID=DHH00007B73v401120;Name=DHH00007B73v401120_NA_LCV5p11_LCV3p5
5	99112084	99114840	5	99112991	99115618	HelitronScanner	helitron	.	+	.	ID=DHH00001B73v403587;Name=DHH00001B73v403587_NA_LCV5p5_LCV3p7
5	100360632	100362444	5	100360604	100360730	TARGeT	terminal_inverted_repeat_element	.	*	.	ID=DTH_5_100360604_100360730;Name=DTH,TSDlen3,TIRlen14
5	100881201	100882493	5	100882226	100882622	TARGeT	terminal_inverted_repeat_element	.	*	.	ID=DTH_5_100882226_100882622;Name=DTH,TSDlen3,TIRlen14
5	101994242	101995576	5	101994579	101994698	detectMITE	terminal_inverted_repeat_element	.	*	.	ID=DTT_5_101994579_101994698;Name=DTT,TSDlen2,TIRlen12
5	102993728	102994993	5	102994762	102995062	SineFinder	SINE_element	.	+	.	ID=RST00406B73v400001;Name=RST00406B73v400001_NA_TSDlen14_TSDmismat2
5	104859403	104860967	5	104860592	104860737	TARGeT	terminal_inverted_repeat_element	.	*	.	ID=DTH_5_104860592_104860737;Name=DTH,TSDlen3,TIRlen14
5	107814751	107817195	5	107814648	107819473	TARGeT	terminal_inverted_repeat_element	.	*	.	ID=DTC_5_107814648_107819473;Name=DTC,TSDlen3,TIRlen13
5	108931263	108932952	5	108932613	108932851	TARGeT	terminal_inverted_repeat_element	.	*	.	ID=DTA_5_108932613_108932851;Name=DTA,TSDlen8,TIRlen11
5	112866084	112872933	5	112866324	112867902	HelitronScanner	helitron	.	+	.	ID=DHH01467B73v400001;Name=DHH01467B73v400001_NA_LCV5p6_LCV3p5
5	114037912	114041155	5	114040558	114040777	TARGeT	terminal_inverted_repeat_element	.	*	.	ID=DTA_5_114040558_114040777;Name=DTA,TSDlen8,TIRlen11
5	115329085	115333614	5	115327184	115332620	HelitronScanner	helitron	.	-	.	ID=DHH00002B73v408702;Name=DHH00002B73v408702_Hip1_LCV5p7_LCV3p30
5	115461749	115464224	5	115462815	115463044	detectMITE	terminal_inverted_repeat_element	.	*	.	ID=DTH_5_115462815_115463044;Name=DTH,TSDlen3,TIRlen14
5	117205393	117207191	5	117206980	117207051	detectMITE	terminal_inverted_repeat_element	.	*	.	ID=DTT_5_117206980_117207051;Name=DTT,TSDlen2,TIRlen12
5	117453220	117454227	5	117453746	117453871	TARGeT	terminal_inverted_repeat_element	.	*	.	ID=DTH_5_117453746_117453871;Name=DTH,TSDlen3,TIRlen14
5	119912358	119915415	5	119913654	119913790	TARGeT	terminal_inverted_repeat_element	.	*	.	ID=DTH_5_119913654_119913790;Name=DTH,TSDlen3,TIRlen14
5	120104623	120106277	5	120106051	120106182	detectMITE	terminal_inverted_repeat_element	.	*	.	ID=DTT_5_120106051_120106182;Name=DTT,TSDlen2,TIRlen12
5	124728514	124730163	5	124729772	124730175	TARGeT	terminal_inverted_repeat_element	.	*	.	ID=DTH_5_124729772_124730175;Name=DTH,TSDlen3,TIRlen14
5	124876536	124879747	5	124878718	124880022	TARGeT	terminal_inverted_repeat_element	.	*	.	ID=DTA_5_124878718_124880022;Name=DTA,TSDlen8,TIRlen11
5	126841334	126843672	5	126841351	126841729	TARGeT	terminal_inverted_repeat_element	.	*	.	ID=DTH_5_126841351_126841729;Name=DTH,TSDlen3,TIRlen14
5	128372254	128374044	5	128373972	128374058	TARGeT	terminal_inverted_repeat_element	.	*	.	ID=DTT_5_128373972_128374058;Name=DTT,TSDlen2,TIRlen12
5	128378623	128380518	5	128379773	128381204	HelitronScanner	helitron	.	-	.	ID=DHH00002B73v408728;Name=DHH00002B73v408728_Hip1_LCV5p6_LCV3p12
5	129768323	129770540	5	129769042	129769854	TARGeT	terminal_inverted_repeat_element	.	*	.	ID=DTA_5_129769042_129769854;Name=DTA,TSDlen8,TIRlen11
5	130074795	130076523	5	130075578	130075765	SineFinder	SINE_element	.	+	.	ID=RST00130B73v400001;Name=RST00130B73v400001_NA_TSDlen11_TSDmismat1
5	132384283	132386166	5	132385019	132385904	TARGeT	terminal_inverted_repeat_element	.	*	.	ID=DTA_5_132385019_132385904;Name=DTA,TSDlen8,TIRlen11
5	134113395	134114748	5	134113573	134113709	detectMITE	terminal_inverted_repeat_element	.	*	.	ID=DTH_5_134113573_134113709;Name=DTH,TSDlen3,TIRlen14
5	134191277	134193572	5	134190694	134191884	TARGeT	terminal_inverted_repeat_element	.	*	.	ID=DTM_5_134190694_134191884;Name=DTM,TSDlen9,TIRlen40
5	136503025	136506150	5	136502839	136504252	HelitronScanner	helitron	.	+	.	ID=DHH00032B73v400020;Name=DHH00032B73v400020_NA_LCV5p12_LCV3p5
5	137602077	137603701	5	137601914	137602316	TARGeT	terminal_inverted_repeat_element	.	*	.	ID=DTH_5_137601914_137602316;Name=DTH,TSDlen3,TIRlen14
5	139578423	139580626	5	139579484	139580559	TARGeT	terminal_inverted_repeat_element	.	*	.	ID=DTA_5_139579484_139580559;Name=DTA,TSDlen8,TIRlen11
5	141221348	141223517	5	141222468	141223881	TARGeT	terminal_inverted_repeat_element	.	*	.	ID=DTM_5_141222468_141223881;Name=DTM,TSDlen9,TIRlen40
5	141619720	141622169	5	141620661	141620786	TARGeT	terminal_inverted_repeat_element	.	*	.	ID=DTH_5_141620661_141620786;Name=DTH,TSDlen3,TIRlen14
5	142295725	142297245	5	142296931	142297369	TARGeT	terminal_inverted_repeat_element	.	*	.	ID=DTA_5_142296931_142297369;Name=DTA,TSDlen8,TIRlen11
5	144263695	144267769	5	144263428	144263989	HelitronScanner	helitron	.	+	.	ID=DHH00002B73v403507;Name=DHH00002B73v403507_Hip1_LCV5p24_LCV3p50
5	146020305	146025803	5	146021410	146022104	TARGeT	terminal_inverted_repeat_element	.	*	.	ID=DTA_5_146021410_146022104;Name=DTA,TSDlen8,TIRlen11
5	146490397	146491973	5	146491424	146491700	TARGeT	terminal_inverted_repeat_element	.	*	.	ID=DTH_5_146491424_146491700;Name=DTH,TSDlen3,TIRlen14
5	146490397	146491973	5	146491841	146492036	TARGeT	terminal_inverted_repeat_element	.	*	.	ID=DTH_5_146491841_146492036;Name=DTH,TSDlen3,TIRlen14
5	147099720	147102038	5	147099833	147099960	detectMITE	terminal_inverted_repeat_element	.	*	.	ID=DTH_5_147099833_147099960;Name=DTH,TSDlen3,TIRlen14
5	148257367	148260551	5	148255032	148260241	HelitronScanner	helitron	.	+	.	ID=DHH00002B73v403515;Name=DHH00002B73v403515_Hip1_LCV5p9_LCV3p5
5	148752064	148753647	5	148752975	148753090	TARGeT	terminal_inverted_repeat_element	.	*	.	ID=DTH_5_148752975_148753090;Name=DTH,TSDlen3,TIRlen14
5	149066249	149067367	5	149066400	149066452	detectMITE	terminal_inverted_repeat_element	.	*	.	ID=DTT_5_149066400_149066452;Name=DTT,TSDlen2,TIRlen12
5	149833442	149835782	5	149833678	149833999	detectMITE	terminal_inverted_repeat_element	.	*	.	ID=DTH_5_149833678_149833999;Name=DTH,TSDlen3,TIRlen14
5	149928931	149931806	5	149928338	149929928	HelitronScanner	helitron	.	+	.	ID=DHH00002B73v403519;Name=DHH00002B73v403519_Hip1_LCV5p25_LCV3p39
5	150229656	150231810	5	150231317	150232168	HelitronScanner	helitron	.	+	.	ID=DHH00216B73v400002;Name=DHH00216B73v400002_NA_LCV5p14_LCV3p5
5	153530322	153534030	5	153531197	153534721	HelitronScanner	helitron	.	+	.	ID=DHH00001B73v403830;Name=DHH00001B73v403830_NA_LCV5p9_LCV3p5
5	154556946	154558431	5	154556486	154557751	HelitronScanner	helitron	.	-	.	ID=DHH00003B73v404053;Name=DHH00003B73v404053_NA_LCV5p6_LCV3p6
5	155064712	155067193	5	155066897	155067229	TARGeT	terminal_inverted_repeat_element	.	*	.	ID=DTA_5_155066897_155067229;Name=DTA,TSDlen8,TIRlen11
5	155180469	155181462	5	155180665	155180830	TARGeT	terminal_inverted_repeat_element	.	*	.	ID=DTA_5_155180665_155180830;Name=DTA,TSDlen8,TIRlen11
5	156575234	156577078	5	156575360	156575547	TARGeT	terminal_inverted_repeat_element	.	*	.	ID=DTM_5_156575360_156575547;Name=DTM,TSDlen9,TIRlen40
5	157731304	157735519	5	157731374	157731437	detectMITE	terminal_inverted_repeat_element	.	*	.	ID=DTT_5_157731374_157731437;Name=DTT,TSDlen2,TIRlen12
5	158073488	158076869	5	158074786	158077528	HelitronScanner	helitron	.	+	.	ID=DHH00002B73v403534;Name=DHH00002B73v403534_Hip1_LCV5p7_LCV3p9
5	158913426	158915155	5	158914860	158915144	TARGeT	terminal_inverted_repeat_element	.	*	.	ID=DTT_5_158914860_158915144;Name=DTT,TSDlen2,TIRlen12
5	159121750	159123299	5	159121973	159124556	HelitronScanner	helitron	.	+	.	ID=DHH01413B73v400001;Name=DHH01413B73v400001_NA_LCV5p5_LCV3p10
5	160287126	160290084	5	160287853	160288195	detectMITE	terminal_inverted_repeat_element	.	*	.	ID=DTC_5_160287853_160288195;Name=DTC,TSDlen3,TIRlen13
5	160571331	160575696	5	160570758	160574703	LTRharvest	LTR_retrotransposon	.	-	.	ID=RLX09089B73v400001;Name=RLX09089B73v400001_NA_LTRsimilarity95.01
5	161248916	161252587	5	161249093	161249211	TARGeT	terminal_inverted_repeat_element	.	*	.	ID=DTH_5_161249093_161249211;Name=DTH,TSDlen3,TIRlen14
5	162696870	162698531	5	162696747	162697267	TARGeT	terminal_inverted_repeat_element	.	*	.	ID=DTA_5_162696747_162697267;Name=DTA,TSDlen8,TIRlen11
5	163957254	163959069	5	163957460	163957585	TARGeT	terminal_inverted_repeat_element	.	*	.	ID=DTH_5_163957460_163957585;Name=DTH,TSDlen3,TIRlen14
5	164263175	164267904	5	164264394	164264545	detectMITE	terminal_inverted_repeat_element	.	*	.	ID=DTT_5_164264394_164264545;Name=DTT,TSDlen2,TIRlen12
5	166115300	166117042	5	166116750	166117068	detectMITE	terminal_inverted_repeat_element	.	*	.	ID=DTH_5_166116750_166117068;Name=DTH,TSDlen3,TIRlen14
5	166633256	166635401	5	166634270	166635949	HelitronScanner	helitron	.	+	.	ID=DHH00002B73v403573;Name=DHH00002B73v403573_Hip1_LCV5p15_LCV3p10
5	166697667	166698693	5	166697815	166698272	SineFinder	SINE_element	.	+	.	ID=RST00252B73v400001;Name=RST00252B73v400001_NA_TSDlen12_TSDmismat1
5	167676537	167679326	5	167675880	167680886	HelitronScanner	helitron	.	+	.	ID=DHH01403B73v400001;Name=DHH01403B73v400001_NA_LCV5p9_LCV3p7
5	168108364	168112030	5	168111289	168111443	TARGeT	terminal_inverted_repeat_element	.	*	.	ID=DTM_5_168111289_168111443;Name=DTM,TSDlen9,TIRlen40
5	168615017	168619874	5	168613664	168622380	HelitronScanner	helitron	.	-	.	ID=DHH00037B73v400036;Name=DHH00037B73v400036_NA_LCV5p6_LCV3p6
5	168615017	168619874	5	168615024	168615372	TARGeT	terminal_inverted_repeat_element	.	*	.	ID=DTH_5_168615024_168615372;Name=DTH,TSDlen3,TIRlen14
5	169099321	169100543	5	169098849	169100902	HelitronScanner	helitron	.	+	.	ID=DHH00001B73v403869;Name=DHH00001B73v403869_NA_LCV5p19_LCV3p7
5	170403853	170405858	5	170405286	170405440	TARGeT	terminal_inverted_repeat_element	.	*	.	ID=DTM_5_170405286_170405440;Name=DTM,TSDlen9,TIRlen40
5	171230712	171231837	5	171231292	171231419	detectMITE	terminal_inverted_repeat_element	.	*	.	ID=DTH_5_171231292_171231419;Name=DTH,TSDlen3,TIRlen14
5	171828403	171830088	5	171828489	171828696	TARGeT	terminal_inverted_repeat_element	.	*	.	ID=DTM_5_171828489_171828696;Name=DTM,TSDlen9,TIRlen40
5	172139406	172140470	5	172139338	172140699	TARGeT	terminal_inverted_repeat_element	.	*	.	ID=DTM_5_172139338_172140699;Name=DTM,TSDlen9,TIRlen40
5	173323633	173325872	5	173323519	173324054	TARGeT	terminal_inverted_repeat_element	.	*	.	ID=DTA_5_173323519_173324054;Name=DTA,TSDlen8,TIRlen11
5	176370295	176371858	5	176370250	176370568	detectMITE	terminal_inverted_repeat_element	.	*	.	ID=DTH_5_176370250_176370568;Name=DTH,TSDlen3,TIRlen14
5	176689607	176690931	5	176689617	176689952	TARGeT	terminal_inverted_repeat_element	.	*	.	ID=DTA_5_176689617_176689952;Name=DTA,TSDlen8,TIRlen11
5	178167717	178170080	5	178169687	178170152	TARGeT	terminal_inverted_repeat_element	.	*	.	ID=DTA_5_178169687_178170152;Name=DTA,TSDlen8,TIRlen11
5	180035263	180038055	5	180036093	180036236	TARGeT	terminal_inverted_repeat_element	.	*	.	ID=DTA_5_180036093_180036236;Name=DTA,TSDlen8,TIRlen11
5	181702038	181706660	5	181704406	181704584	TARGeT	terminal_inverted_repeat_element	.	*	.	ID=DTH_5_181704406_181704584;Name=DTH,TSDlen3,TIRlen14
5	182987415	182990363	5	182988159	182988652	TARGeT	terminal_inverted_repeat_element	.	*	.	ID=DTA_5_182988159_182988652;Name=DTA,TSDlen8,TIRlen11
5	183088004	183090048	5	183089819	183090013	detectMITE	terminal_inverted_repeat_element	.	*	.	ID=DTH_5_183089819_183090013;Name=DTH,TSDlen3,TIRlen14
5	184232029	184234534	5	184232594	184232834	SineFinder	SINE_element	.	+	.	ID=RST00556B73v400001;Name=RST00556B73v400001_NA_TSDlen10_TSDmismat0
5	184477669	184480911	5	184477918	184478071	detectMITE	terminal_inverted_repeat_element	.	*	.	ID=DTT_5_184477918_184478071;Name=DTT,TSDlen2,TIRlen12
5	184566196	184568784	5	184567575	184567682	TARGeT	terminal_inverted_repeat_element	.	*	.	ID=DTA_5_184567575_184567682;Name=DTA,TSDlen8,TIRlen11
5	185561774	185565132	5	185562973	185563340	TARGeT	terminal_inverted_repeat_element	.	*	.	ID=DTA_5_185562973_185563340;Name=DTA,TSDlen8,TIRlen11
5	188511991	188513515	5	188513216	188513381	TARGeT	terminal_inverted_repeat_element	.	*	.	ID=DTA_5_188513216_188513381;Name=DTA,TSDlen8,TIRlen11
5	188590093	188592764	5	188591126	188592012	TARGeT	terminal_inverted_repeat_element	.	*	.	ID=DTA_5_188591126_188592012;Name=DTA,TSDlen8,TIRlen11
5	188935113	188939166	5	188938006	188938141	TARGeT	terminal_inverted_repeat_element	.	*	.	ID=DTH_5_188938006_188938141;Name=DTH,TSDlen3,TIRlen14
5	190276647	190282129	5	190279983	190280244	TARGeT	terminal_inverted_repeat_element	.	*	.	ID=DTT_5_190279983_190280244;Name=DTT,TSDlen2,TIRlen12
5	191136711	191141225	5	191137563	191139435	HelitronScanner	helitron	.	+	.	ID=DHH00002B73v403652;Name=DHH00002B73v403652_Hip1_LCV5p8_LCV3p5
5	191136711	191141225	5	191140500	191141730	HelitronScanner	helitron	.	-	.	ID=DHH00002B73v408867;Name=DHH00002B73v408867_Hip1_LCV5p8_LCV3p7
5	191195660	191201496	5	191196815	191196977	TARGeT	terminal_inverted_repeat_element	.	*	.	ID=DTH_5_191196815_191196977;Name=DTH,TSDlen3,TIRlen14
5	191753093	191755391	5	191755051	191755257	HelitronScanner	helitron	.	+	.	ID=DHH00002B73v403653;Name=DHH00002B73v403653_Hip1_LCV5p22_LCV3p15
5	192366833	192367897	5	192367225	192367388	TARGeT	terminal_inverted_repeat_element	.	*	.	ID=DTA_5_192367225_192367388;Name=DTA,TSDlen8,TIRlen11
5	193137755	193139681	5	193137595	193137963	TARGeT	terminal_inverted_repeat_element	.	*	.	ID=DTA_5_193137595_193137963;Name=DTA,TSDlen8,TIRlen11
5	193137755	193139681	5	193137979	193138347	TARGeT	terminal_inverted_repeat_element	.	*	.	ID=DTA_5_193137979_193138347;Name=DTA,TSDlen8,TIRlen11
5	193922483	193924894	5	193923688	193923801	TARGeT	terminal_inverted_repeat_element	.	*	.	ID=DTH_5_193923688_193923801;Name=DTH,TSDlen3,TIRlen14
5	193922483	193924894	5	193924420	193925272	TARGeT	terminal_inverted_repeat_element	.	*	.	ID=DTA_5_193924420_193925272;Name=DTA,TSDlen8,TIRlen11
5	194376210	194380733	5	194376948	194377344	TARGeT	terminal_inverted_repeat_element	.	*	.	ID=DTH_5_194376948_194377344;Name=DTH,TSDlen3,TIRlen14
5	194457927	194459181	5	194458111	194458166	detectMITE	terminal_inverted_repeat_element	.	*	.	ID=DTT_5_194458111_194458166;Name=DTT,TSDlen2,TIRlen12
5	195522277	195525334	5	195520814	195526640	LTRharvest	LTR_retrotransposon	.	*	.	ID=RLG00003B73v405242;Name=RLG00003B73v405242_huck_LTRsimilarity89.57
5	195601264	195606104	5	195601046	195607231	HelitronScanner	helitron	.	+	.	ID=DHH00001B73v403935;Name=DHH00001B73v403935_NA_LCV5p7_LCV3p7
5	196922289	196925991	5	196924005	196927008	TARGeT	terminal_inverted_repeat_element	.	*	.	ID=DTC_5_196924005_196927008;Name=DTC,TSDlen3,TIRlen13
5	198035160	198036976	5	198034251	198037482	HelitronScanner	helitron	.	-	.	ID=DHH01373B73v400001;Name=DHH01373B73v400001_NA_LCV5p11_LCV3p5
5	198669202	198671563	5	198669025	198669538	TARGeT	terminal_inverted_repeat_element	.	*	.	ID=DTA_5_198669025_198669538;Name=DTA,TSDlen8,TIRlen11
5	199353217	199356961	5	199353477	199353603	TARGeT	terminal_inverted_repeat_element	.	*	.	ID=DTH_5_199353477_199353603;Name=DTH,TSDlen3,TIRlen14
5	199658079	199660726	5	199659670	199659749	detectMITE	terminal_inverted_repeat_element	.	*	.	ID=DTT_5_199659670_199659749;Name=DTT,TSDlen2,TIRlen12
5	200851283	200854007	5	200851459	200851580	RepeatMasker	solo_LTR	.	-	.	ID=RLX12410B73v4S0002;Name=RLX12410B73v4S0002_NA_SoloLTR
5	201317951	201320045	5	201317965	201318371	TARGeT	terminal_inverted_repeat_element	.	*	.	ID=DTA_5_201317965_201318371;Name=DTA,TSDlen8,TIRlen11
5	202101870	202104738	5	202101132	202105369	HelitronScanner	helitron	.	-	.	ID=DHH00002B73v408902;Name=DHH00002B73v408902_Hip1_LCV5p20_LCV3p20
5	203325584	203326157	5	203325621	203326405	TARGeT	terminal_inverted_repeat_element	.	*	.	ID=DTA_5_203325621_203326405;Name=DTA,TSDlen8,TIRlen11
5	203485329	203487909	5	203487657	203487966	TARGeT	terminal_inverted_repeat_element	.	*	.	ID=DTA_5_203487657_203487966;Name=DTA,TSDlen8,TIRlen11
5	204187567	204192583	5	204189626	204189920	TARGeT	terminal_inverted_repeat_element	.	*	.	ID=DTH_5_204189626_204189920;Name=DTH,TSDlen3,TIRlen14
5	204187567	204192583	5	204190734	204194171	HelitronScanner	helitron	.	+	.	ID=DHH00002B73v403699;Name=DHH00002B73v403699_Hip1_LCV5p26_LCV3p51
5	205024663	205032953	5	205025638	205026014	TARGeT	terminal_inverted_repeat_element	.	*	.	ID=DTA_5_205025638_205026014;Name=DTA,TSDlen8,TIRlen11
5	205287422	205289502	5	205287414	205287591	TARGeT	terminal_inverted_repeat_element	.	*	.	ID=DTA_5_205287414_205287591;Name=DTA,TSDlen8,TIRlen11
5	208083961	208085163	5	208084326	208084462	detectMITE	terminal_inverted_repeat_element	.	*	.	ID=DTH_5_208084326_208084462;Name=DTH,TSDlen3,TIRlen14
5	209447814	209451446	5	209449067	209449184	TARGeT	terminal_inverted_repeat_element	.	*	.	ID=DTH_5_209449067_209449184;Name=DTH,TSDlen3,TIRlen14
5	209797463	209802593	5	209797673	209800700	LTRharvest	LTR_retrotransposon	.	+	.	ID=RLX08863B73v400001;Name=RLX08863B73v400001_bote_LTRsimilarity98.39
5	210482886	210485505	5	210483031	210483456	TARGeT	terminal_inverted_repeat_element	.	*	.	ID=DTA_5_210483031_210483456;Name=DTA,TSDlen8,TIRlen11
5	210695700	210698283	5	210695681	210695882	TARGeT	terminal_inverted_repeat_element	.	*	.	ID=DTH_5_210695681_210695882;Name=DTH,TSDlen3,TIRlen14
5	210744214	210747290	5	210745444	210745654	TARGeT	terminal_inverted_repeat_element	.	*	.	ID=DTH_5_210745444_210745654;Name=DTH,TSDlen3,TIRlen14
5	211114357	211115991	5	211115050	211115185	TARGeT	terminal_inverted_repeat_element	.	*	.	ID=DTH_5_211115050_211115185;Name=DTH,TSDlen3,TIRlen14
5	211765611	211768188	5	211768084	211768240	detectMITE	terminal_inverted_repeat_element	.	*	.	ID=DTC_5_211768084_211768240;Name=DTC,TSDlen3,TIRlen13
5	211783280	211787489	5	211785675	211786005	detectMITE	terminal_inverted_repeat_element	.	*	.	ID=DTC_5_211785675_211786005;Name=DTC,TSDlen3,TIRlen13
5	214622541	214625804	5	214622549	214622674	TARGeT	terminal_inverted_repeat_element	.	*	.	ID=DTH_5_214622549_214622674;Name=DTH,TSDlen3,TIRlen14
5	215346449	215350628	5	215346660	215346919	TARGeT	terminal_inverted_repeat_element	.	*	.	ID=DTA_5_215346660_215346919;Name=DTA,TSDlen8,TIRlen11
5	215566109	215567564	5	215566005	215566362	TARGeT	terminal_inverted_repeat_element	.	*	.	ID=DTH_5_215566005_215566362;Name=DTH,TSDlen3,TIRlen14
5	215569808	215574010	5	215568567	215571994	HelitronScanner	helitron	.	-	.	ID=DHH00002B73v408932;Name=DHH00002B73v408932_Hip1_LCV5p13_LCV3p52
5	215659693	215660414	5	215660130	215660479	HelitronScanner	helitron	.	+	.	ID=DHH00002B73v403747;Name=DHH00002B73v403747_Hip1_LCV5p8_LCV3p32
5	217461421	217464442	5	217463468	217463596	TARGeT	terminal_inverted_repeat_element	.	*	.	ID=DTH_5_217463468_217463596;Name=DTH,TSDlen3,TIRlen14
5	218066999	218069941	5	218069086	218070532	HelitronScanner	helitron	.	+	.	ID=DHH00002B73v403754;Name=DHH00002B73v403754_Hip1_LCV5p24_LCV3p50
5	220188032	220189093	5	220188973	220189099	TARGeT	terminal_inverted_repeat_element	.	*	.	ID=DTH_5_220188973_220189099;Name=DTH,TSDlen3,TIRlen14
5	220483658	220486804	5	220485466	220485591	detectMITE	terminal_inverted_repeat_element	.	*	.	ID=DTH_5_220485466_220485591;Name=DTH,TSDlen3,TIRlen14
5	221195296	221198662	5	221197552	221197727	TARGeT	terminal_inverted_repeat_element	.	*	.	ID=DTH_5_221197552_221197727;Name=DTH,TSDlen3,TIRlen14
5	221725016	221726135	5	221725759	221725885	detectMITE	terminal_inverted_repeat_element	.	*	.	ID=DTH_5_221725759_221725885;Name=DTH,TSDlen3,TIRlen14
5	222214335	222215925	5	222214298	222214612	HelitronScanner	helitron	.	-	.	ID=DHH00002B73v408952;Name=DHH00002B73v408952_Hip1_LCV5p6_LCV3p5
5	222968310	222971871	5	222969378	222969565	TARGeT	terminal_inverted_repeat_element	.	*	.	ID=DTH_5_222969378_222969565;Name=DTH,TSDlen3,TIRlen14
6	6783313	6786045	6	6785132	6785278	TARGeT	terminal_inverted_repeat_element	.	*	.	ID=DTH_6_6785132_6785278;Name=DTH,TSDlen3,TIRlen14
6	15656957	15660814	6	15654417	15662029	HelitronScanner	helitron	.	+	.	ID=DHH01188B73v400001;Name=DHH01188B73v400001_NA_LCV5p19_LCV3p9
6	15975164	15976893	6	15975262	15975398	TARGeT	terminal_inverted_repeat_element	.	*	.	ID=DTH_6_15975262_15975398;Name=DTH,TSDlen3,TIRlen14
6	23135813	23138707	6	23136297	23136834	TARGeT	terminal_inverted_repeat_element	.	*	.	ID=DTA_6_23136297_23136834;Name=DTA,TSDlen8,TIRlen11
6	23942050	23942814	6	23942582	23942982	TARGeT	terminal_inverted_repeat_element	.	*	.	ID=DTA_6_23942582_23942982;Name=DTA,TSDlen8,TIRlen11
6	24076496	24078128	6	24076176	24076971	detectMITE	terminal_inverted_repeat_element	.	*	.	ID=DTC_6_24076176_24076971;Name=DTC,TSDlen3,TIRlen13
6	24395310	24396723	6	24394912	24395923	HelitronScanner	helitron	.	+	.	ID=DHH01151B73v400001;Name=DHH01151B73v400001_NA_LCV5p7_LCV3p9
6	25569833	25571686	6	25569890	25570785	TARGeT	terminal_inverted_repeat_element	.	*	.	ID=DTA_6_25569890_25570785;Name=DTA,TSDlen8,TIRlen11
6	26776363	26780539	6	26778717	26779458	detectMITE	terminal_inverted_repeat_element	.	*	.	ID=DTT_6_26778717_26779458;Name=DTT,TSDlen2,TIRlen12
6	27518055	27520530	6	27517631	27521721	HelitronScanner	helitron	.	-	.	ID=DHH00001B73v409252;Name=DHH00001B73v409252_NA_LCV5p12_LCV3p7
6	29571233	29575497	6	29571470	29571606	TARGeT	terminal_inverted_repeat_element	.	*	.	ID=DTH_6_29571470_29571606;Name=DTH,TSDlen3,TIRlen14
6	29611933	29614412	6	29611734	29615550	HelitronScanner	helitron	.	+	.	ID=DHH01143B73v400001;Name=DHH01143B73v400001_NA_LCV5p15_LCV3p6
6	29611933	29614412	6	29613292	29615464	LTRharvest	LTR_retrotransposon	.	+	.	ID=RLX08584B73v400001;Name=RLX08584B73v400001_NA_LTRsimilarity87.78
6	30475159	30476377	6	30476225	30476522	HelitronScanner	helitron	.	+	.	ID=DHH00002B73v403838;Name=DHH00002B73v403838_Hip1_LCV5p16_LCV3p5
6	31413894	31415183	6	31414775	31414911	TARGeT	terminal_inverted_repeat_element	.	*	.	ID=DTH_6_31414775_31414911;Name=DTH,TSDlen3,TIRlen14
6	31572653	31574620	6	31574328	31574645	detectMITE	terminal_inverted_repeat_element	.	*	.	ID=DTH_6_31574328_31574645;Name=DTH,TSDlen3,TIRlen14
6	31669157	31672471	6	31666598	31672671	HelitronScanner	helitron	.	+	.	ID=DHH00001B73v404177;Name=DHH00001B73v404177_NA_LCV5p17_LCV3p7
6	34461866	34465650	6	34464173	34465140	TARGeT	terminal_inverted_repeat_element	.	*	.	ID=DTA_6_34464173_34465140;Name=DTA,TSDlen8,TIRlen11
6	34803013	34805519	6	34804832	34805063	detectMITE	terminal_inverted_repeat_element	.	*	.	ID=DTH_6_34804832_34805063;Name=DTH,TSDlen3,TIRlen14
6	35217769	35221330	6	35216481	35220309	HelitronScanner	helitron	.	+	.	ID=DHH00002B73v403854;Name=DHH00002B73v403854_Hip1_LCV5p9_LCV3p5
6	36078377	36079115	6	36078735	36079425	TARGeT	terminal_inverted_repeat_element	.	*	.	ID=DTA_6_36078735_36079425;Name=DTA,TSDlen8,TIRlen11
6	37354359	37356725	6	37353533	37356429	LTRharvest	LTR_retrotransposon	.	-	.	ID=RLX08523B73v400001;Name=RLX08523B73v400001_NA_LTRsimilarity86.36
6	37538496	37541884	6	37539355	37539520	TARGeT	terminal_inverted_repeat_element	.	*	.	ID=DTA_6_37539355_37539520;Name=DTA,TSDlen8,TIRlen11
6	37792655	37796019	6	37792704	37793023	detectMITE	terminal_inverted_repeat_element	.	*	.	ID=DTH_6_37792704_37793023;Name=DTH,TSDlen3,TIRlen14
6	37792655	37796019	6	37795514	37795921	TARGeT	terminal_inverted_repeat_element	.	*	.	ID=DTH_6_37795514_37795921;Name=DTH,TSDlen3,TIRlen14
6	39060075	39064794	6	39061097	39066745	HelitronScanner	helitron	.	+	.	ID=DHH00001B73v404236;Name=DHH00001B73v404236_NA_LCV5p12_LCV3p10
6	43152138	43154722	6	43153240	43153544	detectMITE	terminal_inverted_repeat_element	.	*	.	ID=DTH_6_43153240_43153544;Name=DTH,TSDlen3,TIRlen14
6	45714628	45717549	6	45714850	45714973	detectMITE	terminal_inverted_repeat_element	.	*	.	ID=DTC_6_45714850_45714973;Name=DTC,TSDlen3,TIRlen13
6	52288779	52290877	6	52288663	52288907	TARGeT	terminal_inverted_repeat_element	.	*	.	ID=DTM_6_52288663_52288907;Name=DTM,TSDlen9,TIRlen40
6	54402485	54404190	6	54403394	54403558	TARGeT	terminal_inverted_repeat_element	.	*	.	ID=DTA_6_54403394_54403558;Name=DTA,TSDlen8,TIRlen11
6	54617469	54618723	6	54618171	54619004	TARGeT	terminal_inverted_repeat_element	.	*	.	ID=DTA_6_54618171_54619004;Name=DTA,TSDlen8,TIRlen11
6	55169486	55170896	6	55170592	55171002	TARGeT	terminal_inverted_repeat_element	.	*	.	ID=DTH_6_55170592_55171002;Name=DTH,TSDlen3,TIRlen14
6	55781497	55783119	6	55781660	55781788	TARGeT	terminal_inverted_repeat_element	.	*	.	ID=DTA_6_55781660_55781788;Name=DTA,TSDlen8,TIRlen11
6	58586049	58587896	6	58585894	58586851	HelitronScanner	helitron	.	+	.	ID=DHH01119B73v400001;Name=DHH01119B73v400001_NA_LCV5p9_LCV3p6
6	64805726	64806438	6	64805896	64806830	HelitronScanner	helitron	.	-	.	ID=DHH01113B73v400001;Name=DHH01113B73v400001_NA_LCV5p12_LCV3p5
6	66772164	66773569	6	66773053	66773635	TARGeT	terminal_inverted_repeat_element	.	*	.	ID=DTA_6_66773053_66773635;Name=DTA,TSDlen8,TIRlen11
6	67630086	67631636	6	67631441	67631594	TARGeT	terminal_inverted_repeat_element	.	*	.	ID=DTM_6_67631441_67631594;Name=DTM,TSDlen9,TIRlen40
6	67648874	67651406	6	67649099	67649547	TARGeT	terminal_inverted_repeat_element	.	*	.	ID=DTA_6_67649099_67649547;Name=DTA,TSDlen8,TIRlen11
6	67739033	67740290	6	67740033	67740349	TARGeT	terminal_inverted_repeat_element	.	*	.	ID=DTH_6_67740033_67740349;Name=DTH,TSDlen3,TIRlen14
6	68896182	68904099	6	68900366	68901943	HelitronScanner	helitron	.	-	.	ID=DHH01108B73v400001;Name=DHH01108B73v400001_NA_LCV5p9_LCV3p6
6	69674605	69676051	6	69674142	69675157	HelitronScanner	helitron	.	-	.	ID=DHH00003B73v404168;Name=DHH00003B73v404168_NA_LCV5p24_LCV3p6
6	70320725	70322063	6	70319787	70322111	HelitronScanner	helitron	.	-	.	ID=DHH01106B73v400001;Name=DHH01106B73v400001_NA_LCV5p14_LCV3p8
6	70322175	70324786	6	70320129	70324402	LTRharvest	LTR_retrotransposon	.	+	.	ID=RLX08260B73v400001;Name=RLX08260B73v400001_NA_LTRsimilarity88.97
6	71114009	71116042	6	71114153	71114475	detectMITE	terminal_inverted_repeat_element	.	*	.	ID=DTH_6_71114153_71114475;Name=DTH,TSDlen3,TIRlen14
6	72338378	72340098	6	72339613	72339972	detectMITE	terminal_inverted_repeat_element	.	*	.	ID=DTM_6_72339613_72339972;Name=DTM,TSDlen10,TIRlen13
6	75488495	75490155	6	75489000	75490307	HelitronScanner	helitron	.	-	.	ID=DHH00155B73v400005;Name=DHH00155B73v400005_NA_LCV5p18_LCV3p6
6	75671269	75672138	6	75671128	75671659	TARGeT	terminal_inverted_repeat_element	.	*	.	ID=DTA_6_75671128_75671659;Name=DTA,TSDlen8,TIRlen11
6	76753957	76756299	6	76753947	76754083	detectMITE	terminal_inverted_repeat_element	.	*	.	ID=DTH_6_76753947_76754083;Name=DTH,TSDlen3,TIRlen14
6	77612895	77615184	6	77613786	77613911	detectMITE	terminal_inverted_repeat_element	.	*	.	ID=DTH_6_77613786_77613911;Name=DTH,TSDlen3,TIRlen14
6	77839867	77843020	6	77842166	77842648	TARGeT	terminal_inverted_repeat_element	.	*	.	ID=DTA_6_77842166_77842648;Name=DTA,TSDlen8,TIRlen11
6	78255792	78262665	6	78255822	78259112	HelitronScanner	helitron	.	+	.	ID=DHH00002B73v403936;Name=DHH00002B73v403936_Hip1_LCV5p5_LCV3p10
6	78650899	78655091	6	78653447	78656236	HelitronScanner	helitron	.	-	.	ID=DHH00002B73v409088;Name=DHH00002B73v409088_Hip1_LCV5p7_LCV3p13
6	78650899	78655091	6	78654633	78654769	TARGeT	terminal_inverted_repeat_element	.	*	.	ID=DTH_6_78654633_78654769;Name=DTH,TSDlen3,TIRlen14
6	82463341	82465452	6	82463413	82463687	detectMITE	terminal_inverted_repeat_element	.	*	.	ID=DTC_6_82463413_82463687;Name=DTC,TSDlen3,TIRlen13
6	85045914	85047986	6	85046430	85046566	TARGeT	terminal_inverted_repeat_element	.	*	.	ID=DTH_6_85046430_85046566;Name=DTH,TSDlen3,TIRlen14
6	85921729	85923746	6	85923569	85923894	TARGeT	terminal_inverted_repeat_element	.	*	.	ID=DTA_6_85923569_85923894;Name=DTA,TSDlen8,TIRlen11
6	89061670	89064452	6	89062702	89063238	TARGeT	terminal_inverted_repeat_element	.	*	.	ID=DTA_6_89062702_89063238;Name=DTA,TSDlen8,TIRlen11
6	89061670	89064452	6	89059457	89064854	LTRharvest	LTR_retrotransposon	.	+	.	ID=RLC08143B73v400001;Name=RLC08143B73v400001_NA_LTRsimilarity88.74
6	89525349	89527263	6	89526533	89527922	TARGeT	terminal_inverted_repeat_element	.	*	.	ID=DTM_6_89526533_89527922;Name=DTM,TSDlen9,TIRlen40
6	89538280	89545082	6	89544772	89545243	HelitronScanner	helitron	.	-	.	ID=DHH00002B73v409100;Name=DHH00002B73v409100_Hip1_LCV5p11_LCV3p39
6	91252133	91253239	6	91252475	91252700	SineFinder	SINE_element	.	+	.	ID=RST00013B73v400003;Name=RST00013B73v400003_NA_TSDlen15_TSDmismat3
6	92305004	92307783	6	92304112	92306300	TARGeT	LINE_element	.	*	.	ID=RIL00007B73v400001;Name=RIL00007B73v400001_edaej
6	92305004	92307783	6	92306419	92306771	TARGeT	terminal_inverted_repeat_element	.	*	.	ID=DTH_6_92306419_92306771;Name=DTH,TSDlen3,TIRlen14
6	93092991	93095557	6	93093522	93093647	detectMITE	terminal_inverted_repeat_element	.	*	.	ID=DTH_6_93093522_93093647;Name=DTH,TSDlen3,TIRlen14
6	93883026	93885288	6	93885063	93885188	TARGeT	terminal_inverted_repeat_element	.	*	.	ID=DTH_6_93885063_93885188;Name=DTH,TSDlen3,TIRlen14
6	94215607	94219085	6	94214456	94219645	LTRharvest	LTR_retrotransposon	.	+	.	ID=RLX08111B73v400001;Name=RLX08111B73v400001_NA_LTRsimilarity93.61
6	94402291	94406294	6	94405520	94405656	detectMITE	terminal_inverted_repeat_element	.	*	.	ID=DTH_6_94405520_94405656;Name=DTH,TSDlen3,TIRlen14
6	94473225	94479123	6	94474714	94477171	LTRharvest	LTR_retrotransposon	.	-	.	ID=RLC00274B73v400009;Name=RLC00274B73v400009_bs1_LTRsimilarity85.49
6	96634069	96638036	6	96633893	96634432	SineFinder	SINE_element	.	+	.	ID=RST00139B73v400001;Name=RST00139B73v400001_NA_TSDlen19_TSDmismat4
6	97604015	97606637	6	97604483	97608302	HelitronScanner	helitron	.	+	.	ID=DHH00003B73v401842;Name=DHH00003B73v401842_NA_LCV5p9_LCV3p6
6	98158056	98159754	6	98159479	98159657	TARGeT	terminal_inverted_repeat_element	.	*	.	ID=DTH_6_98159479_98159657;Name=DTH,TSDlen3,TIRlen14
6	99026320	99028887	6	99026490	99026787	HelitronScanner	helitron	.	+	.	ID=DHH00002B73v403999;Name=DHH00002B73v403999_Hip1_LCV5p10_LCV3p7
6	99099110	99101270	6	99100751	99100876	TARGeT	terminal_inverted_repeat_element	.	*	.	ID=DTH_6_99100751_99100876;Name=DTH,TSDlen3,TIRlen14
6	99574532	99578690	6	99575554	99578691	HelitronScanner	helitron	.	-	.	ID=DHH00002B73v409119;Name=DHH00002B73v409119_Hip1_LCV5p7_LCV3p12
6	100373854	100378094	6	100375431	100375744	TARGeT	terminal_inverted_repeat_element	.	*	.	ID=DTH_6_100375431_100375744;Name=DTH,TSDlen3,TIRlen14
6	100808579	100810925	6	100810704	100810882	TARGeT	terminal_inverted_repeat_element	.	*	.	ID=DTH_6_100810704_100810882;Name=DTH,TSDlen3,TIRlen14
6	101076233	101077844	6	101076081	101076706	HelitronScanner	helitron	.	+	.	ID=DHH00002B73v404008;Name=DHH00002B73v404008_Hip1_LCV5p14_LCV3p16
6	101679973	101682643	6	101680525	101681500	TARGeT	terminal_inverted_repeat_element	.	*	.	ID=DTA_6_101680525_101681500;Name=DTA,TSDlen8,TIRlen11
6	101698760	101702034	6	101701629	101701755	TARGeT	terminal_inverted_repeat_element	.	*	.	ID=DTH_6_101701629_101701755;Name=DTH,TSDlen3,TIRlen14
6	101698760	101702034	6	101701856	101702191	detectMITE	terminal_inverted_repeat_element	.	*	.	ID=DTH_6_101701856_101702191;Name=DTH,TSDlen3,TIRlen14
6	101724452	101727597	6	101727108	101727530	SineFinder	SINE_element	.	+	.	ID=RST00236B73v400001;Name=RST00236B73v400001_NA_TSDlen13_TSDmismat2
6	103050406	103052807	6	103049732	103052832	HelitronScanner	helitron	.	+	.	ID=DHH00002B73v404014;Name=DHH00002B73v404014_Hip1_LCV5p5_LCV3p52
6	103824355	103825872	6	103823131	103825929	HelitronScanner	helitron	.	+	.	ID=DHH00001B73v404542;Name=DHH00001B73v404542_NA_LCV5p7_LCV3p6
6	103855641	103862043	6	103860018	103860367	SineFinder	SINE_element	.	+	.	ID=RST00313B73v400001;Name=RST00313B73v400001_NA_TSDlen12_TSDmismat1
6	103855641	103862043	6	103861858	103862127	TARGeT	terminal_inverted_repeat_element	.	*	.	ID=DTH_6_103861858_103862127;Name=DTH,TSDlen3,TIRlen14
6	106170288	106172223	6	106171908	106172166	TARGeT	terminal_inverted_repeat_element	.	*	.	ID=DTM_6_106171908_106172166;Name=DTM,TSDlen9,TIRlen40
6	107487840	107490846	6	107488173	107489610	HelitronScanner	helitron	.	-	.	ID=DHH00002B73v409150;Name=DHH00002B73v409150_Hip1_LCV5p7_LCV3p13
6	108439556	108443437	6	108440030	108443658	HelitronScanner	helitron	.	+	.	ID=DHH00002B73v404036;Name=DHH00002B73v404036_Hip1_LCV5p24_LCV3p49
6	109110842	109113478	6	109112005	109112179	TARGeT	terminal_inverted_repeat_element	.	*	.	ID=DTH_6_109112005_109112179;Name=DTH,TSDlen3,TIRlen14
6	110149147	110151330	6	110150080	110150216	TARGeT	terminal_inverted_repeat_element	.	*	.	ID=DTH_6_110150080_110150216;Name=DTH,TSDlen3,TIRlen14
6	110655416	110656736	6	110655498	110655592	TARGeT	terminal_inverted_repeat_element	.	*	.	ID=DTH_6_110655498_110655592;Name=DTH,TSDlen3,TIRlen14
6	112008162	112009404	6	112008504	112008682	TARGeT	terminal_inverted_repeat_element	.	*	.	ID=DTA_6_112008504_112008682;Name=DTA,TSDlen8,TIRlen11
6	112108642	112110019	6	112108779	112109130	TARGeT	terminal_inverted_repeat_element	.	*	.	ID=DTA_6_112108779_112109130;Name=DTA,TSDlen8,TIRlen11
6	112699787	112702934	6	112701236	112701434	TARGeT	terminal_inverted_repeat_element	.	*	.	ID=DTH_6_112701236_112701434;Name=DTH,TSDlen3,TIRlen14
6	112722324	112724293	6	112722724	112722878	TARGeT	terminal_inverted_repeat_element	.	*	.	ID=DTM_6_112722724_112722878;Name=DTM,TSDlen9,TIRlen40
6	113541576	113544422	6	113543701	113543836	TARGeT	terminal_inverted_repeat_element	.	*	.	ID=DTH_6_113543701_113543836;Name=DTH,TSDlen3,TIRlen14
6	113671383	113677616	6	113670057	113674509	HelitronScanner	helitron	.	+	.	ID=DHH01233B73v400001;Name=DHH01233B73v400001_NA_LCV5p6_LCV3p12
6	114052195	114054058	6	114052560	114052612	detectMITE	terminal_inverted_repeat_element	.	*	.	ID=DTC_6_114052560_114052612;Name=DTC,TSDlen3,TIRlen13
6	114052195	114054058	6	114053609	114053745	detectMITE	terminal_inverted_repeat_element	.	*	.	ID=DTH_6_114053609_114053745;Name=DTH,TSDlen3,TIRlen14
6	114335484	114342453	6	114335731	114335867	TARGeT	terminal_inverted_repeat_element	.	*	.	ID=DTH_6_114335731_114335867;Name=DTH,TSDlen3,TIRlen14
6	115247401	115249530	6	115247580	115247699	detectMITE	terminal_inverted_repeat_element	.	*	.	ID=DTH_6_115247580_115247699;Name=DTH,TSDlen3,TIRlen14
6	115326045	115331099	6	115328935	115329061	detectMITE	terminal_inverted_repeat_element	.	*	.	ID=DTH_6_115328935_115329061;Name=DTH,TSDlen3,TIRlen14
6	115448109	115451885	6	115450446	115451655	HelitronScanner	helitron	.	-	.	ID=DHH00032B73v400056;Name=DHH00032B73v400056_NA_LCV5p5_LCV3p5
6	116216688	116224387	6	116218919	116226374	HelitronScanner	helitron	.	-	.	ID=DHH00266B73v400003;Name=DHH00266B73v400003_NA_LCV5p8_LCV3p5
6	116826641	116830005	6	116828146	116828547	TARGeT	terminal_inverted_repeat_element	.	*	.	ID=DTA_6_116828146_116828547;Name=DTA,TSDlen8,TIRlen11
6	116915401	116917685	6	116914510	116916552	HelitronScanner	helitron	.	+	.	ID=DHH01227B73v400001;Name=DHH01227B73v400001_NA_LCV5p5_LCV3p6
6	117482997	117485881	6	117482977	117483466	TARGeT	terminal_inverted_repeat_element	.	*	.	ID=DTA_6_117482977_117483466;Name=DTA,TSDlen8,TIRlen11
6	117482997	117485881	6	117484970	117485078	TARGeT	terminal_inverted_repeat_element	.	*	.	ID=DTH_6_117484970_117485078;Name=DTH,TSDlen3,TIRlen14
6	118128316	118134416	6	118128219	118128597	TARGeT	terminal_inverted_repeat_element	.	*	.	ID=DTH_6_118128219_118128597;Name=DTH,TSDlen3,TIRlen14
6	118953297	118957371	6	118953482	118954043	TARGeT	terminal_inverted_repeat_element	.	*	.	ID=DTH_6_118953482_118954043;Name=DTH,TSDlen3,TIRlen14
6	119266357	119268350	6	119267027	119267203	TARGeT	terminal_inverted_repeat_element	.	*	.	ID=DTT_6_119267027_119267203;Name=DTT,TSDlen2,TIRlen12
6	119896429	119898060	6	119896213	119896747	TARGeT	terminal_inverted_repeat_element	.	*	.	ID=DTH_6_119896213_119896747;Name=DTH,TSDlen3,TIRlen14
6	124433892	124436556	6	124434824	124434949	TARGeT	terminal_inverted_repeat_element	.	*	.	ID=DTH_6_124434824_124434949;Name=DTH,TSDlen3,TIRlen14
6	125587823	125588956	6	125587657	125588050	TARGeT	terminal_inverted_repeat_element	.	*	.	ID=DTH_6_125587657_125588050;Name=DTH,TSDlen3,TIRlen14
6	126551386	126552313	6	126552099	126552379	TARGeT	terminal_inverted_repeat_element	.	*	.	ID=DTA_6_126552099_126552379;Name=DTA,TSDlen8,TIRlen11
6	126747737	126751164	6	126747743	126748412	TARGeT	terminal_inverted_repeat_element	.	*	.	ID=DTA_6_126747743_126748412;Name=DTA,TSDlen8,TIRlen11
6	128285389	128286193	6	128285484	128285590	TARGeT	terminal_inverted_repeat_element	.	*	.	ID=DTA_6_128285484_128285590;Name=DTA,TSDlen8,TIRlen11
6	128482037	128483490	6	128481730	128483645	HelitronScanner	helitron	.	-	.	ID=DHH00001B73v409571;Name=DHH00001B73v409571_NA_LCV5p8_LCV3p5
6	129878732	129881215	6	129879798	129879954	TARGeT	terminal_inverted_repeat_element	.	*	.	ID=DTA_6_129879798_129879954;Name=DTA,TSDlen8,TIRlen11
6	131960204	131961809	6	131961352	131962043	TARGeT	terminal_inverted_repeat_element	.	*	.	ID=DTA_6_131961352_131962043;Name=DTA,TSDlen8,TIRlen11
6	132348652	132352382	6	132348585	132350880	HelitronScanner	helitron	.	+	.	ID=DHH00002B73v404094;Name=DHH00002B73v404094_Hip1_LCV5p10_LCV3p28
6	132675641	132677001	6	132675657	132675833	TARGeT	terminal_inverted_repeat_element	.	*	.	ID=DTT_6_132675657_132675833;Name=DTT,TSDlen2,TIRlen12
6	132928196	132932313	6	132928969	132929511	TARGeT	terminal_inverted_repeat_element	.	*	.	ID=DTA_6_132928969_132929511;Name=DTA,TSDlen8,TIRlen11
6	133157394	133163073	6	133157677	133157831	TARGeT	terminal_inverted_repeat_element	.	*	.	ID=DTM_6_133157677_133157831;Name=DTM,TSDlen9,TIRlen40
6	133991092	133993947	6	133991038	133991355	detectMITE	terminal_inverted_repeat_element	.	*	.	ID=DTH_6_133991038_133991355;Name=DTH,TSDlen3,TIRlen14
6	135013809	135018616	6	135017994	135018180	TARGeT	terminal_inverted_repeat_element	.	*	.	ID=DTH_6_135017994_135018180;Name=DTH,TSDlen3,TIRlen14
6	135941317	135943473	6	135942209	135942326	TARGeT	terminal_inverted_repeat_element	.	*	.	ID=DTH_6_135942209_135942326;Name=DTH,TSDlen3,TIRlen14
6	136208618	136211031	6	136210417	136210794	TARGeT	terminal_inverted_repeat_element	.	*	.	ID=DTH_6_136210417_136210794;Name=DTH,TSDlen3,TIRlen14
6	136557305	136560496	6	136557422	136557743	TARGeT	terminal_inverted_repeat_element	.	*	.	ID=DTA_6_136557422_136557743;Name=DTA,TSDlen8,TIRlen11
6	136774256	136775638	6	136774202	136774379	TARGeT	terminal_inverted_repeat_element	.	*	.	ID=DTH_6_136774202_136774379;Name=DTH,TSDlen3,TIRlen14
6	138935225	138940415	6	138936904	138937223	detectMITE	terminal_inverted_repeat_element	.	*	.	ID=DTH_6_138936904_138937223;Name=DTH,TSDlen3,TIRlen14
6	138935225	138940415	6	138939922	138940140	TARGeT	terminal_inverted_repeat_element	.	*	.	ID=DTA_6_138939922_138940140;Name=DTA,TSDlen8,TIRlen11
6	140044452	140045866	6	140045034	140045180	TARGeT	terminal_inverted_repeat_element	.	*	.	ID=DTA_6_140045034_140045180;Name=DTA,TSDlen8,TIRlen11
6	140387615	140389913	6	140388588	140388684	TARGeT	terminal_inverted_repeat_element	.	*	.	ID=DTH_6_140388588_140388684;Name=DTH,TSDlen3,TIRlen14
6	142491111	142494679	6	142492233	142493220	HelitronScanner	helitron	.	+	.	ID=DHH00002B73v404133;Name=DHH00002B73v404133_Hip1_LCV5p18_LCV3p28
6	142667321	142669610	6	142668256	142668600	TARGeT	terminal_inverted_repeat_element	.	*	.	ID=DTA_6_142668256_142668600;Name=DTA,TSDlen8,TIRlen11
6	143083594	143087580	6	143083622	143083751	TARGeT	terminal_inverted_repeat_element	.	*	.	ID=DTH_6_143083622_143083751;Name=DTH,TSDlen3,TIRlen14
6	143149850	143152956	6	143152140	143152219	detectMITE	terminal_inverted_repeat_element	.	*	.	ID=DTT_6_143152140_143152219;Name=DTT,TSDlen2,TIRlen12
6	143588150	143590523	6	143588610	143588841	detectMITE	terminal_inverted_repeat_element	.	*	.	ID=DTH_6_143588610_143588841;Name=DTH,TSDlen3,TIRlen14
6	144000859	144005398	6	144003020	144003251	detectMITE	terminal_inverted_repeat_element	.	*	.	ID=DTH_6_144003020_144003251;Name=DTH,TSDlen3,TIRlen14
6	144000859	144005398	6	144003830	144004008	TARGeT	terminal_inverted_repeat_element	.	*	.	ID=DTH_6_144003830_144004008;Name=DTH,TSDlen3,TIRlen14
6	144790745	144792135	6	144791015	144791141	TARGeT	terminal_inverted_repeat_element	.	*	.	ID=DTH_6_144791015_144791141;Name=DTH,TSDlen3,TIRlen14
6	144790745	144792135	6	144791947	144792057	TARGeT	terminal_inverted_repeat_element	.	*	.	ID=DTH_6_144791947_144792057;Name=DTH,TSDlen3,TIRlen14
6	148972126	148975471	6	148971912	148974775	LTRharvest	LTR_retrotransposon	.	+	.	ID=RLX07884B73v400001;Name=RLX07884B73v400001_NA_LTRsimilarity88.2
6	149331828	149333755	6	149331417	149333548	HelitronScanner	helitron	.	-	.	ID=DHH00005B73v403277;Name=DHH00005B73v403277_NA_LCV5p11_LCV3p5
6	150936792	150938886	6	150937009	150937209	TARGeT	terminal_inverted_repeat_element	.	*	.	ID=DTH_6_150937009_150937209;Name=DTH,TSDlen3,TIRlen14
6	151074692	151083091	6	151072961	151082517	HelitronScanner	helitron	.	-	.	ID=DHH01193B73v400001;Name=DHH01193B73v400001_NA_LCV5p12_LCV3p11
6	151091259	151094962	6	151092946	151093124	TARGeT	terminal_inverted_repeat_element	.	*	.	ID=DTH_6_151092946_151093124;Name=DTH,TSDlen3,TIRlen14
6	151091259	151094962	6	151094523	151094887	TARGeT	terminal_inverted_repeat_element	.	*	.	ID=DTH_6_151094523_151094887;Name=DTH,TSDlen3,TIRlen14
6	151509855	151512036	6	151509126	151510887	TARGeT	terminal_inverted_repeat_element	.	*	.	ID=DTM_6_151509126_151510887;Name=DTM,TSDlen9,TIRlen40
6	151817091	151818663	6	151817633	151817830	TARGeT	terminal_inverted_repeat_element	.	*	.	ID=DTM_6_151817633_151817830;Name=DTM,TSDlen9,TIRlen40
6	151875429	151878422	6	151876754	151876998	TARGeT	terminal_inverted_repeat_element	.	*	.	ID=DTA_6_151876754_151876998;Name=DTA,TSDlen8,TIRlen11
6	152876248	152880116	6	152877535	152877662	TARGeT	terminal_inverted_repeat_element	.	*	.	ID=DTH_6_152877535_152877662;Name=DTH,TSDlen3,TIRlen14
6	153452650	153456909	6	153455440	153457475	LTRharvest	LTR_retrotransposon	.	*	.	ID=RLX07868B73v400001;Name=RLX07868B73v400001_NA_LTRsimilarity89.23
6	153885514	153887595	6	153887251	153887781	TARGeT	terminal_inverted_repeat_element	.	*	.	ID=DTA_6_153887251_153887781;Name=DTA,TSDlen8,TIRlen11
6	154337317	154342484	6	154338750	154339271	TARGeT	terminal_inverted_repeat_element	.	*	.	ID=DTA_6_154338750_154339271;Name=DTA,TSDlen8,TIRlen11
6	154437687	154439423	6	154437247	154438528	TARGeT	terminal_inverted_repeat_element	.	*	.	ID=DTM_6_154437247_154438528;Name=DTM,TSDlen9,TIRlen40
6	154890685	154895424	6	154886810	154894875	HelitronScanner	helitron	.	-	.	ID=DHH00007B73v401195;Name=DHH00007B73v401195_NA_LCV5p9_LCV3p5
6	155909127	155911597	6	155909807	155910001	SineFinder	SINE_element	.	+	.	ID=RST00524B73v400001;Name=RST00524B73v400001_NA_TSDlen11_TSDmismat1
6	155909127	155911597	6	155907283	155911448	HelitronScanner	helitron	.	-	.	ID=DHH01189B73v400001;Name=DHH01189B73v400001_NA_LCV5p8_LCV3p6
6	156394284	156397599	6	156396220	156396398	TARGeT	terminal_inverted_repeat_element	.	*	.	ID=DTH_6_156396220_156396398;Name=DTH,TSDlen3,TIRlen14
6	156440786	156443943	6	156443505	156444239	TARGeT	terminal_inverted_repeat_element	.	*	.	ID=DTA_6_156443505_156444239;Name=DTA,TSDlen8,TIRlen11
6	157581402	157587794	6	157584918	157585095	TARGeT	terminal_inverted_repeat_element	.	*	.	ID=DTH_6_157584918_157585095;Name=DTH,TSDlen3,TIRlen14
6	157705738	157707294	6	157705503	157706038	TARGeT	terminal_inverted_repeat_element	.	*	.	ID=DTA_6_157705503_157706038;Name=DTA,TSDlen8,TIRlen11
6	157975035	157978693	6	157972382	157978248	HelitronScanner	helitron	.	-	.	ID=DHH00010B73v400529;Name=DHH00010B73v400529_NA_LCV5p12_LCV3p5
6	158095013	158097870	6	158095119	158095234	detectMITE	terminal_inverted_repeat_element	.	*	.	ID=DTH_6_158095119_158095234;Name=DTH,TSDlen3,TIRlen14
6	158120228	158124534	6	158122549	158126011	HelitronScanner	helitron	.	+	.	ID=DHH00003B73v401927;Name=DHH00003B73v401927_NA_LCV5p9_LCV3p5
6	158570524	158572400	6	158571820	158572136	HelitronScanner	helitron	.	-	.	ID=DHH00002B73v409312;Name=DHH00002B73v409312_Hip1_LCV5p7_LCV3p6
6	159067926	159070207	6	159068311	159068388	detectMITE	terminal_inverted_repeat_element	.	*	.	ID=DTT_6_159068311_159068388;Name=DTT,TSDlen2,TIRlen12
6	159334588	159338063	6	159335525	159335610	TARGeT	terminal_inverted_repeat_element	.	*	.	ID=DTT_6_159335525_159335610;Name=DTT,TSDlen2,TIRlen12
6	160348660	160355020	6	160351688	160351824	TARGeT	terminal_inverted_repeat_element	.	*	.	ID=DTH_6_160351688_160351824;Name=DTH,TSDlen3,TIRlen14
6	162466420	162470184	6	162469605	162469771	TARGeT	terminal_inverted_repeat_element	.	*	.	ID=DTA_6_162469605_162469771;Name=DTA,TSDlen8,TIRlen11
6	163396672	163399158	6	163397220	163399210	HelitronScanner	helitron	.	+	.	ID=DHH00002B73v404203;Name=DHH00002B73v404203_Hip1_LCV5p9_LCV3p5
6	163488648	163489503	6	163489075	163489819	TARGeT	terminal_inverted_repeat_element	.	*	.	ID=DTA_6_163489075_163489819;Name=DTA,TSDlen8,TIRlen11
6	163558916	163566341	6	163562328	163562587	SineFinder	SINE_element	.	+	.	ID=RST00544B73v400001;Name=RST00544B73v400001_NA_TSDlen20_TSDmismat2
6	163863531	163868710	6	163863619	163863932	TARGeT	terminal_inverted_repeat_element	.	*	.	ID=DTH_6_163863619_163863932;Name=DTH,TSDlen3,TIRlen14
6	163903419	163906830	6	163906166	163906291	TARGeT	terminal_inverted_repeat_element	.	*	.	ID=DTH_6_163906166_163906291;Name=DTH,TSDlen3,TIRlen14
6	165649146	165651300	6	165649492	165649619	TARGeT	terminal_inverted_repeat_element	.	*	.	ID=DTH_6_165649492_165649619;Name=DTH,TSDlen3,TIRlen14
6	166354065	166358239	6	166352042	166359277	HelitronScanner	helitron	.	-	.	ID=DHH00002B73v409338;Name=DHH00002B73v409338_Hip1_LCV5p7_LCV3p9
6	166643012	166644515	6	166643571	166643890	detectMITE	terminal_inverted_repeat_element	.	*	.	ID=DTH_6_166643571_166643890;Name=DTH,TSDlen3,TIRlen14
6	168120420	168123444	6	168121236	168122030	detectMITE	terminal_inverted_repeat_element	.	*	.	ID=DTA_6_168121236_168122030;Name=DTA,TSDlen8,TIRlen11
6	168253770	168255853	6	168255724	168255908	TARGeT	terminal_inverted_repeat_element	.	*	.	ID=DTH_6_168255724_168255908;Name=DTH,TSDlen3,TIRlen14
6	168361912	168364126	6	168362997	168363151	TARGeT	terminal_inverted_repeat_element	.	*	.	ID=DTM_6_168362997_168363151;Name=DTM,TSDlen9,TIRlen40
6	169136795	169141496	6	169138488	169138569	TARGeT	terminal_inverted_repeat_element	.	*	.	ID=DTT_6_169138488_169138569;Name=DTT,TSDlen2,TIRlen12
6	169369668	169373645	6	169368406	169374802	HelitronScanner	helitron	.	+	.	ID=DHH01164B73v400001;Name=DHH01164B73v400001_NA_LCV5p5_LCV3p5
6	170712343	170713630	6	170712884	170713288	TARGeT	terminal_inverted_repeat_element	.	*	.	ID=DTA_6_170712884_170713288;Name=DTA,TSDlen8,TIRlen11
6	171404741	171408475	6	171406796	171406922	TARGeT	terminal_inverted_repeat_element	.	*	.	ID=DTH_6_171406796_171406922;Name=DTH,TSDlen3,TIRlen14
6	171572181	171575141	6	171572308	171572545	TARGeT	terminal_inverted_repeat_element	.	*	.	ID=DTM_6_171572308_171572545;Name=DTM,TSDlen9,TIRlen40
6	172182454	172184129	6	172182628	172183032	detectMITE	terminal_inverted_repeat_element	.	*	.	ID=DTA_6_172182628_172183032;Name=DTA,TSDlen8,TIRlen11
6	173864691	173866190	6	173864610	173864917	detectMITE	terminal_inverted_repeat_element	.	*	.	ID=DTH_6_173864610_173864917;Name=DTH,TSDlen3,TIRlen14
7	1747913	1749558	7	1748027	1748783	TARGeT	terminal_inverted_repeat_element	.	*	.	ID=DTA_7_1748027_1748783;Name=DTA,TSDlen8,TIRlen11
7	2106380	2110212	7	2109007	2109185	TARGeT	terminal_inverted_repeat_element	.	*	.	ID=DTH_7_2109007_2109185;Name=DTH,TSDlen3,TIRlen14
7	2902723	2904915	7	2904483	2904637	TARGeT	terminal_inverted_repeat_element	.	*	.	ID=DTM_7_2904483_2904637;Name=DTM,TSDlen9,TIRlen40
7	5413408	5415324	7	5415075	5415269	TARGeT	terminal_inverted_repeat_element	.	*	.	ID=DTH_7_5415075_5415269;Name=DTH,TSDlen3,TIRlen14
7	5733747	5735312	7	5734784	5734919	TARGeT	terminal_inverted_repeat_element	.	*	.	ID=DTH_7_5734784_5734919;Name=DTH,TSDlen3,TIRlen14
7	6677306	6682178	7	6680440	6680592	TARGeT	terminal_inverted_repeat_element	.	*	.	ID=DTM_7_6680440_6680592;Name=DTM,TSDlen9,TIRlen40
7	7057073	7058432	7	7056784	7058438	HelitronScanner	helitron	.	-	.	ID=DHH00001B73v409654;Name=DHH00001B73v409654_NA_LCV5p8_LCV3p7
7	8476039	8480023	7	8476308	8476549	HelitronScanner	helitron	.	-	.	ID=DHH00002B73v409389;Name=DHH00002B73v409389_Hip1_LCV5p13_LCV3p48
7	8714328	8719162	7	8716292	8722007	HelitronScanner	helitron	.	+	.	ID=DHH00026B73v400037;Name=DHH00026B73v400037_NA_LCV5p10_LCV3p5
7	8860708	8863559	7	8862636	8862762	TARGeT	terminal_inverted_repeat_element	.	*	.	ID=DTH_7_8862636_8862762;Name=DTH,TSDlen3,TIRlen14
7	10124979	10126683	7	10125354	10126522	HelitronScanner	helitron	.	+	.	ID=DHH00008B73v400569;Name=DHH00008B73v400569_NA_LCV5p10_LCV3p6
7	11265772	11269604	7	11269162	11269316	TARGeT	terminal_inverted_repeat_element	.	*	.	ID=DTM_7_11269162_11269316;Name=DTM,TSDlen9,TIRlen40
7	11888964	11891070	7	11888863	11890056	HelitronScanner	helitron	.	+	.	ID=DHH00002B73v404281;Name=DHH00002B73v404281_Hip1_LCV5p11_LCV3p50
7	14777858	14783100	7	14778198	14778591	TARGeT	terminal_inverted_repeat_element	.	*	.	ID=DTH_7_14778198_14778591;Name=DTH,TSDlen3,TIRlen14
7	15814269	15817416	7	15815956	15816133	TARGeT	terminal_inverted_repeat_element	.	*	.	ID=DTH_7_15815956_15816133;Name=DTH,TSDlen3,TIRlen14
7	16305006	16308036	7	16306780	16307015	detectMITE	terminal_inverted_repeat_element	.	*	.	ID=DTH_7_16306780_16307015;Name=DTH,TSDlen3,TIRlen14
7	18227346	18230762	7	18227838	18233166	HelitronScanner	helitron	.	+	.	ID=DHH00022B73v400071;Name=DHH00022B73v400071_NA_LCV5p5_LCV3p6
7	18227346	18230762	7	18229997	18230133	TARGeT	terminal_inverted_repeat_element	.	*	.	ID=DTH_7_18229997_18230133;Name=DTH,TSDlen3,TIRlen14
7	18356195	18357587	7	18357200	18357572	TARGeT	terminal_inverted_repeat_element	.	*	.	ID=DTA_7_18357200_18357572;Name=DTA,TSDlen8,TIRlen11
7	18645677	18648140	7	18646835	18647485	TARGeT	terminal_inverted_repeat_element	.	*	.	ID=DTC_7_18646835_18647485;Name=DTC,TSDlen3,TIRlen13
7	20180428	20183058	7	20181943	20182336	TARGeT	terminal_inverted_repeat_element	.	*	.	ID=DTH_7_20181943_20182336;Name=DTH,TSDlen3,TIRlen14
7	20342085	20344587	7	20342006	20345159	HelitronScanner	helitron	.	-	.	ID=DHH00002B73v409414;Name=DHH00002B73v409414_Hip1_LCV5p11_LCV3p22
7	20417626	20420199	7	20418532	20419080	TARGeT	terminal_inverted_repeat_element	.	*	.	ID=DTA_7_20418532_20419080;Name=DTA,TSDlen8,TIRlen11
7	20498006	20499837	7	20499536	20499880	SineFinder	SINE_element	.	+	.	ID=RST00103B73v400001;Name=RST00103B73v400001_NA_TSDlen13_TSDmismat2
7	21621506	21623424	7	21623308	21623416	TARGeT	terminal_inverted_repeat_element	.	*	.	ID=DTA_7_21623308_21623416;Name=DTA,TSDlen8,TIRlen11
7	21676534	21680580	7	21676916	21682402	LTRharvest	LTR_retrotransposon	.	+	.	ID=RLX07675B73v400001;Name=RLX07675B73v400001_NA_LTRsimilarity85.93
7	22364719	22365696	7	22365437	22365941	TARGeT	terminal_inverted_repeat_element	.	*	.	ID=DTA_7_22365437_22365941;Name=DTA,TSDlen8,TIRlen11
7	23062374	23066737	7	23064644	23068811	HelitronScanner	helitron	.	-	.	ID=DHH00971B73v400001;Name=DHH00971B73v400001_NA_LCV5p10_LCV3p6
7	24183785	24186040	7	24182806	24185940	LTRharvest	LTR_retrotransposon	.	+	.	ID=RLX07658B73v400001;Name=RLX07658B73v400001_NA_LTRsimilarity89.64
7	24739204	24740328	7	24740186	24740343	TARGeT	terminal_inverted_repeat_element	.	*	.	ID=DTA_7_24740186_24740343;Name=DTA,TSDlen8,TIRlen11
7	24809942	24815513	7	24813462	24813588	detectMITE	terminal_inverted_repeat_element	.	*	.	ID=DTH_7_24813462_24813588;Name=DTH,TSDlen3,TIRlen14
7	26591222	26592973	7	26591349	26591434	TARGeT	terminal_inverted_repeat_element	.	*	.	ID=DTA_7_26591349_26591434;Name=DTA,TSDlen8,TIRlen11
7	28200150	28202326	7	28200593	28200966	TARGeT	terminal_inverted_repeat_element	.	*	.	ID=DTH_7_28200593_28200966;Name=DTH,TSDlen3,TIRlen14
7	29149574	29154002	7	29151367	29151495	TARGeT	terminal_inverted_repeat_element	.	*	.	ID=DTH_7_29151367_29151495;Name=DTH,TSDlen3,TIRlen14
7	29715157	29717811	7	29717616	29717797	TARGeT	terminal_inverted_repeat_element	.	*	.	ID=DTH_7_29717616_29717797;Name=DTH,TSDlen3,TIRlen14
7	30024568	30027760	7	30025942	30026107	TARGeT	terminal_inverted_repeat_element	.	*	.	ID=DTA_7_30025942_30026107;Name=DTA,TSDlen8,TIRlen11
7	30751049	30752631	7	30751459	30751655	TARGeT	terminal_inverted_repeat_element	.	*	.	ID=DTM_7_30751459_30751655;Name=DTM,TSDlen9,TIRlen40
7	31656812	31661725	7	31658267	31658668	TARGeT	terminal_inverted_repeat_element	.	*	.	ID=DTH_7_31658267_31658668;Name=DTH,TSDlen3,TIRlen14
7	31880758	31883656	7	31881935	31883814	HelitronScanner	helitron	.	-	.	ID=DHH00962B73v400001;Name=DHH00962B73v400001_NA_LCV5p15_LCV3p6
7	35072528	35075328	7	35075289	35075353	TARGeT	terminal_inverted_repeat_element	.	*	.	ID=DTA_7_35075289_35075353;Name=DTA,TSDlen8,TIRlen11
7	35817298	35819250	7	35816891	35817985	HelitronScanner	helitron	.	-	.	ID=DHH00002B73v409448;Name=DHH00002B73v409448_Hip1_LCV5p12_LCV3p44
7	36258922	36262639	7	36260056	36260192	detectMITE	terminal_inverted_repeat_element	.	*	.	ID=DTH_7_36260056_36260192;Name=DTH,TSDlen3,TIRlen14
7	37030653	37033599	7	37030938	37031150	TARGeT	terminal_inverted_repeat_element	.	*	.	ID=DTC_7_37030938_37031150;Name=DTC,TSDlen3,TIRlen13
7	39960511	39961611	7	39961420	39961567	detectMITE	terminal_inverted_repeat_element	.	*	.	ID=DTM_7_39961420_39961567;Name=DTM,TSDlen10,TIRlen14
7	40667877	40668797	7	40668558	40668735	TARGeT	terminal_inverted_repeat_element	.	*	.	ID=DTH_7_40668558_40668735;Name=DTH,TSDlen3,TIRlen14
7	40686249	40688966	7	40688198	40688315	TARGeT	terminal_inverted_repeat_element	.	*	.	ID=DTH_7_40688198_40688315;Name=DTH,TSDlen3,TIRlen14
7	41777493	41780585	7	41780327	41780481	TARGeT	terminal_inverted_repeat_element	.	*	.	ID=DTM_7_41780327_41780481;Name=DTM,TSDlen9,TIRlen40
7	42990235	42991722	7	42990715	42991578	HelitronScanner	helitron	.	-	.	ID=DHH00950B73v400001;Name=DHH00950B73v400001_NA_LCV5p7_LCV3p6
7	42991968	42995324	7	42994239	42994755	TARGeT	terminal_inverted_repeat_element	.	*	.	ID=DTC_7_42994239_42994755;Name=DTC,TSDlen3,TIRlen13
7	47059521	47062377	7	47059235	47059913	TARGeT	terminal_inverted_repeat_element	.	*	.	ID=DTA_7_47059235_47059913;Name=DTA,TSDlen8,TIRlen11
7	48181319	48182628	7	48182053	48182338	TARGeT	terminal_inverted_repeat_element	.	*	.	ID=DTH_7_48182053_48182338;Name=DTH,TSDlen3,TIRlen14
7	50743499	50745265	7	50744906	50745249	TARGeT	terminal_inverted_repeat_element	.	*	.	ID=DTA_7_50744906_50745249;Name=DTA,TSDlen8,TIRlen11
7	51375207	51378891	7	51378333	51378469	TARGeT	terminal_inverted_repeat_element	.	*	.	ID=DTH_7_51378333_51378469;Name=DTH,TSDlen3,TIRlen14
7	52351174	52351903	7	52350788	52351872	HelitronScanner	helitron	.	+	.	ID=DHH00002B73v404390;Name=DHH00002B73v404390_Hip1_LCV5p15_LCV3p5
7	53232170	53234919	7	53233309	53235979	HelitronScanner	helitron	.	+	.	ID=DHH00001B73v404824;Name=DHH00001B73v404824_NA_LCV5p8_LCV3p5
7	53232170	53234919	7	53232722	53232828	TARGeT	terminal_inverted_repeat_element	.	*	.	ID=DTA_7_53232722_53232828;Name=DTA,TSDlen8,TIRlen11
7	69793469	69795663	7	69793773	69794140	detectMITE	terminal_inverted_repeat_element	.	*	.	ID=DTH_7_69793773_69794140;Name=DTH,TSDlen3,TIRlen14
7	72917068	72920368	7	72916918	72920055	HelitronScanner	helitron	.	+	.	ID=DHH00002B73v404419;Name=DHH00002B73v404419_Hip1_LCV5p26_LCV3p48
7	74592371	74593944	7	74592951	74593088	TARGeT	terminal_inverted_repeat_element	.	*	.	ID=DTH_7_74592951_74593088;Name=DTH,TSDlen3,TIRlen14
7	75511008	75512087	7	75511750	75511899	TARGeT	terminal_inverted_repeat_element	.	*	.	ID=DTA_7_75511750_75511899;Name=DTA,TSDlen8,TIRlen11
7	77249103	77250408	7	77249932	77250059	TARGeT	terminal_inverted_repeat_element	.	*	.	ID=DTH_7_77249932_77250059;Name=DTH,TSDlen3,TIRlen14
7	79300071	79302641	7	79298849	79302513	HelitronScanner	helitron	.	-	.	ID=DHH00002B73v409507;Name=DHH00002B73v409507_Hip1_LCV5p9_LCV3p12
7	80567541	80569329	7	80568710	80568910	TARGeT	terminal_inverted_repeat_element	.	*	.	ID=DTH_7_80568710_80568910;Name=DTH,TSDlen3,TIRlen14
7	81872125	81873719	7	81873442	81873617	TARGeT	terminal_inverted_repeat_element	.	*	.	ID=DTH_7_81873442_81873617;Name=DTH,TSDlen3,TIRlen14
7	85462312	85465495	7	85464230	85464532	TARGeT	terminal_inverted_repeat_element	.	*	.	ID=DTA_7_85464230_85464532;Name=DTA,TSDlen8,TIRlen11
7	85613480	85619062	7	85614278	85614414	TARGeT	terminal_inverted_repeat_element	.	*	.	ID=DTH_7_85614278_85614414;Name=DTH,TSDlen3,TIRlen14
7	86207503	86209465	7	86207747	86207883	TARGeT	terminal_inverted_repeat_element	.	*	.	ID=DTH_7_86207747_86207883;Name=DTH,TSDlen3,TIRlen14
7	86561946	86563621	7	86562807	86562999	detectMITE	terminal_inverted_repeat_element	.	*	.	ID=DTH_7_86562807_86562999;Name=DTH,TSDlen3,TIRlen14
7	87555051	87556795	7	87555861	87556258	TARGeT	terminal_inverted_repeat_element	.	*	.	ID=DTH_7_87555861_87556258;Name=DTH,TSDlen3,TIRlen14
7	88516327	88518048	7	88517352	88517496	TARGeT	terminal_inverted_repeat_element	.	*	.	ID=DTH_7_88517352_88517496;Name=DTH,TSDlen3,TIRlen14
7	89031866	89034030	7	89033761	89033876	TARGeT	terminal_inverted_repeat_element	.	*	.	ID=DTH_7_89033761_89033876;Name=DTH,TSDlen3,TIRlen14
7	89732648	89734747	7	89732792	89733190	TARGeT	terminal_inverted_repeat_element	.	*	.	ID=DTH_7_89732792_89733190;Name=DTH,TSDlen3,TIRlen14
7	92616834	92622012	7	92619971	92620506	detectMITE	terminal_inverted_repeat_element	.	*	.	ID=DTA_7_92619971_92620506;Name=DTA,TSDlen8,TIRlen11
7	93059181	93061268	7	93059581	93059687	TARGeT	terminal_inverted_repeat_element	.	*	.	ID=DTA_7_93059581_93059687;Name=DTA,TSDlen8,TIRlen11
7	95070787	95072274	7	95071156	95071248	TARGeT	terminal_inverted_repeat_element	.	*	.	ID=DTA_7_95071156_95071248;Name=DTA,TSDlen8,TIRlen11
7	95162287	95163392	7	95162553	95162828	detectMITE	terminal_inverted_repeat_element	.	*	.	ID=DTH_7_95162553_95162828;Name=DTH,TSDlen3,TIRlen14
7	95235605	95237213	7	95235793	95236024	detectMITE	terminal_inverted_repeat_element	.	*	.	ID=DTH_7_95235793_95236024;Name=DTH,TSDlen3,TIRlen14
7	95327170	95329105	7	95328596	95328826	detectMITE	terminal_inverted_repeat_element	.	*	.	ID=DTH_7_95328596_95328826;Name=DTH,TSDlen3,TIRlen14
7	96854092	96855371	7	96854265	96854910	HelitronScanner	helitron	.	+	.	ID=DHH00002B73v404470;Name=DHH00002B73v404470_Hip1_LCV5p9_LCV3p9
7	97045215	97046925	7	97046151	97046288	TARGeT	terminal_inverted_repeat_element	.	*	.	ID=DTH_7_97046151_97046288;Name=DTH,TSDlen3,TIRlen14
7	98446277	98448600	7	98445061	98448723	HelitronScanner	helitron	.	-	.	ID=DHH00002B73v409540;Name=DHH00002B73v409540_Hip1_LCV5p11_LCV3p5
7	98811158	98813091	7	98811834	98812593	TARGeT	terminal_inverted_repeat_element	.	*	.	ID=DTA_7_98811834_98812593;Name=DTA,TSDlen8,TIRlen11
7	98993990	98997810	7	98994588	98994725	TARGeT	terminal_inverted_repeat_element	.	*	.	ID=DTH_7_98994588_98994725;Name=DTH,TSDlen3,TIRlen14
7	99197777	99198927	7	99197151	99199353	HelitronScanner	helitron	.	+	.	ID=DHH00001B73v405022;Name=DHH00001B73v405022_NA_LCV5p15_LCV3p5
7	99210896	99212749	7	99212136	99212805	HelitronScanner	helitron	.	-	.	ID=DHH00901B73v400001;Name=DHH00901B73v400001_NA_LCV5p7_LCV3p5
7	99863014	99865525	7	99864024	99865968	HelitronScanner	helitron	.	+	.	ID=DHH00002B73v404480;Name=DHH00002B73v404480_Hip1_LCV5p8_LCV3p51
7	99863014	99865525	7	99863267	99863401	TARGeT	terminal_inverted_repeat_element	.	*	.	ID=DTH_7_99863267_99863401;Name=DTH,TSDlen3,TIRlen14
7	101702723	101704213	7	101702668	101703196	TARGeT	terminal_inverted_repeat_element	.	*	.	ID=DTA_7_101702668_101703196;Name=DTA,TSDlen8,TIRlen11
7	105019119	105023602	7	105019579	105019960	TARGeT	terminal_inverted_repeat_element	.	*	.	ID=DTA_7_105019579_105019960;Name=DTA,TSDlen8,TIRlen11
7	105206491	105208087	7	105207880	105208005	TARGeT	terminal_inverted_repeat_element	.	*	.	ID=DTH_7_105207880_105208005;Name=DTH,TSDlen3,TIRlen14
7	105321030	105323966	7	105321541	105322990	HelitronScanner	helitron	.	-	.	ID=DHH00002B73v409556;Name=DHH00002B73v409556_Hip1_LCV5p6_LCV3p8
7	106247769	106249211	7	106248752	106248857	TARGeT	terminal_inverted_repeat_element	.	*	.	ID=DTA_7_106248752_106248857;Name=DTA,TSDlen8,TIRlen11
7	106536828	106539064	7	106537063	106537295	detectMITE	terminal_inverted_repeat_element	.	*	.	ID=DTH_7_106537063_106537295;Name=DTH,TSDlen3,TIRlen14
7	107637262	107639407	7	107637923	107638282	TARGeT	terminal_inverted_repeat_element	.	*	.	ID=DTH_7_107637923_107638282;Name=DTH,TSDlen3,TIRlen14
7	108014338	108016466	7	108014336	108017265	LTRharvest	LTR_retrotransposon	.	+	.	ID=RLX07114B73v400001;Name=RLX07114B73v400001_NA_LTRsimilarity88.38
7	108324967	108326872	7	108326578	108327129	TARGeT	terminal_inverted_repeat_element	.	*	.	ID=DTH_7_108326578_108327129;Name=DTH,TSDlen3,TIRlen14
7	108881080	108882917	7	108881082	108881144	detectMITE	terminal_inverted_repeat_element	.	*	.	ID=DTT_7_108881082_108881144;Name=DTT,TSDlen2,TIRlen12
7	109384757	109386388	7	109385971	109386323	TARGeT	terminal_inverted_repeat_element	.	*	.	ID=DTH_7_109385971_109386323;Name=DTH,TSDlen3,TIRlen14
7	109386587	109389770	7	109384304	109389705	HelitronScanner	helitron	.	-	.	ID=DHH00001B73v409924;Name=DHH00001B73v409924_NA_LCV5p11_LCV3p6
7	109773033	109774526	7	109773359	109773495	detectMITE	terminal_inverted_repeat_element	.	*	.	ID=DTH_7_109773359_109773495;Name=DTH,TSDlen3,TIRlen14
7	110288729	110290237	7	110288386	110289206	TARGeT	terminal_inverted_repeat_element	.	*	.	ID=DTC_7_110288386_110289206;Name=DTC,TSDlen3,TIRlen13
7	111752473	111755830	7	111754241	111754295	detectMITE	terminal_inverted_repeat_element	.	*	.	ID=DTT_7_111754241_111754295;Name=DTT,TSDlen2,TIRlen12
7	111789727	111790493	7	111789772	111790136	TARGeT	terminal_inverted_repeat_element	.	*	.	ID=DTH_7_111789772_111790136;Name=DTH,TSDlen3,TIRlen14
7	112574665	112577417	7	112575557	112575817	TARGeT	terminal_inverted_repeat_element	.	*	.	ID=DTT_7_112575557_112575817;Name=DTT,TSDlen2,TIRlen12
7	113265237	113266988	7	113265307	113265420	TARGeT	terminal_inverted_repeat_element	.	*	.	ID=DTH_7_113265307_113265420;Name=DTH,TSDlen3,TIRlen14
7	113670450	113671274	7	113670618	113670809	TARGeT	terminal_inverted_repeat_element	.	*	.	ID=DTA_7_113670618_113670809;Name=DTA,TSDlen8,TIRlen11
7	114368001	114370124	7	114368782	114368918	TARGeT	terminal_inverted_repeat_element	.	*	.	ID=DTH_7_114368782_114368918;Name=DTH,TSDlen3,TIRlen14
7	115207423	115210300	7	115207502	115207867	TARGeT	terminal_inverted_repeat_element	.	*	.	ID=DTH_7_115207502_115207867;Name=DTH,TSDlen3,TIRlen14
7	116105475	116106800	7	116106340	116106466	TARGeT	terminal_inverted_repeat_element	.	*	.	ID=DTH_7_116106340_116106466;Name=DTH,TSDlen3,TIRlen14
7	117297710	117299622	7	117298517	117298800	detectMITE	terminal_inverted_repeat_element	.	*	.	ID=DTH_7_117298517_117298800;Name=DTH,TSDlen3,TIRlen14
7	118422712	118423780	7	118422038	118423687	TARGeT	terminal_inverted_repeat_element	.	*	.	ID=DTM_7_118422038_118423687;Name=DTM,TSDlen9,TIRlen40
7	118630677	118633987	7	118633046	118633173	TARGeT	terminal_inverted_repeat_element	.	*	.	ID=DTH_7_118633046_118633173;Name=DTH,TSDlen3,TIRlen14
7	119012826	119014767	7	119011612	119014132	HelitronScanner	helitron	.	-	.	ID=DHH00002B73v409582;Name=DHH00002B73v409582_Hip1_LCV5p16_LCV3p45
7	119080349	119081877	7	119080441	119080642	detectMITE	terminal_inverted_repeat_element	.	*	.	ID=DTC_7_119080441_119080642;Name=DTC,TSDlen3,TIRlen13
7	119336649	119337302	7	119337066	119337344	detectMITE	terminal_inverted_repeat_element	.	*	.	ID=DTH_7_119337066_119337344;Name=DTH,TSDlen3,TIRlen14
7	119952329	119954377	7	119952968	119953104	detectMITE	terminal_inverted_repeat_element	.	*	.	ID=DTH_7_119952968_119953104;Name=DTH,TSDlen3,TIRlen14
7	120939396	120941990	7	120939562	120940429	HelitronScanner	helitron	.	-	.	ID=DHH00002B73v409584;Name=DHH00002B73v409584_Hip1_LCV5p16_LCV3p18
7	120939396	120941990	7	120941671	120941902	detectMITE	terminal_inverted_repeat_element	.	*	.	ID=DTH_7_120941671_120941902;Name=DTH,TSDlen3,TIRlen14
7	120983182	120986176	7	120985488	120985841	TARGeT	terminal_inverted_repeat_element	.	*	.	ID=DTA_7_120985488_120985841;Name=DTA,TSDlen8,TIRlen11
7	121044583	121048980	7	121046773	121050519	HelitronScanner	helitron	.	-	.	ID=DHH01063B73v400001;Name=DHH01063B73v400001_NA_LCV5p7_LCV3p5
7	121690675	121695203	7	121691637	121691734	detectMITE	terminal_inverted_repeat_element	.	*	.	ID=DTT_7_121691637_121691734;Name=DTT,TSDlen2,TIRlen12
7	121690675	121695203	7	121693581	121693876	TARGeT	terminal_inverted_repeat_element	.	*	.	ID=DTA_7_121693581_121693876;Name=DTA,TSDlen8,TIRlen11
7	122243732	122245008	7	122244386	122244564	TARGeT	terminal_inverted_repeat_element	.	*	.	ID=DTH_7_122244386_122244564;Name=DTH,TSDlen3,TIRlen14
7	123304130	123306472	7	123304161	123304338	TARGeT	terminal_inverted_repeat_element	.	*	.	ID=DTA_7_123304161_123304338;Name=DTA,TSDlen8,TIRlen11
7	123304130	123306472	7	123305262	123305389	TARGeT	terminal_inverted_repeat_element	.	*	.	ID=DTH_7_123305262_123305389;Name=DTH,TSDlen3,TIRlen14
7	123591932	123596040	7	123593287	123593533	TARGeT	terminal_inverted_repeat_element	.	*	.	ID=DTM_7_123593287_123593533;Name=DTM,TSDlen9,TIRlen40
7	123923732	123929212	7	123927503	123927639	detectMITE	terminal_inverted_repeat_element	.	*	.	ID=DTH_7_123927503_123927639;Name=DTH,TSDlen3,TIRlen14
7	124905906	124908562	7	124908400	124908528	TARGeT	terminal_inverted_repeat_element	.	*	.	ID=DTA_7_124908400_124908528;Name=DTA,TSDlen8,TIRlen11
7	127272028	127274464	7	127271676	127272668	TARGeT	terminal_inverted_repeat_element	.	*	.	ID=DTA_7_127271676_127272668;Name=DTA,TSDlen8,TIRlen11
7	127272028	127274464	7	127274165	127274514	detectMITE	terminal_inverted_repeat_element	.	*	.	ID=DTH_7_127274165_127274514;Name=DTH,TSDlen3,TIRlen14
7	127645880	127647330	7	127646016	127646225	TARGeT	terminal_inverted_repeat_element	.	*	.	ID=DTA_7_127646016_127646225;Name=DTA,TSDlen8,TIRlen11
7	128156543	128158736	7	128158350	128158775	TARGeT	terminal_inverted_repeat_element	.	*	.	ID=DTA_7_128158350_128158775;Name=DTA,TSDlen8,TIRlen11
7	129276615	129277671	7	129276932	129277048	TARGeT	terminal_inverted_repeat_element	.	*	.	ID=DTH_7_129276932_129277048;Name=DTH,TSDlen3,TIRlen14
7	129351912	129354649	7	129352224	129352381	TARGeT	terminal_inverted_repeat_element	.	*	.	ID=DTA_7_129352224_129352381;Name=DTA,TSDlen8,TIRlen11
7	132358632	132360744	7	132359472	132361561	HelitronScanner	helitron	.	-	.	ID=DHH00323B73v400001;Name=DHH00323B73v400001_NA_LCV5p5_LCV3p5
7	132506061	132509255	7	132507571	132509091	HelitronScanner	helitron	.	+	.	ID=DHH00029B73v400025;Name=DHH00029B73v400025_NA_LCV5p9_LCV3p12
7	132640347	132642808	7	132641949	132642180	detectMITE	terminal_inverted_repeat_element	.	*	.	ID=DTH_7_132641949_132642180;Name=DTH,TSDlen3,TIRlen14
7	134243070	134246365	7	134243112	134243742	HelitronScanner	helitron	.	+	.	ID=DHH01042B73v400001;Name=DHH01042B73v400001_NA_LCV5p6_LCV3p8
7	134472511	134474362	7	134473628	134474232	TARGeT	terminal_inverted_repeat_element	.	*	.	ID=DTA_7_134473628_134474232;Name=DTA,TSDlen8,TIRlen11
7	135110640	135111902	7	135110567	135110813	HelitronScanner	helitron	.	+	.	ID=DHH01206B73v400001;Name=DHH01206B73v400001_NA_LCV5p7_LCV3p5
7	135312091	135314747	7	135314526	135314634	TARGeT	terminal_inverted_repeat_element	.	*	.	ID=DTA_7_135314526_135314634;Name=DTA,TSDlen8,TIRlen11
7	136107999	136109535	7	136109029	136109221	TARGeT	terminal_inverted_repeat_element	.	*	.	ID=DTH_7_136109029_136109221;Name=DTH,TSDlen3,TIRlen14
7	136156201	136159987	7	136159664	136160006	TARGeT	terminal_inverted_repeat_element	.	*	.	ID=DTA_7_136159664_136160006;Name=DTA,TSDlen8,TIRlen11
7	136160107	136161918	7	136160547	136160902	TARGeT	terminal_inverted_repeat_element	.	*	.	ID=DTA_7_136160547_136160902;Name=DTA,TSDlen8,TIRlen11
7	137175280	137180812	7	137175861	137179032	LTRharvest	LTR_retrotransposon	.	-	.	ID=RLX06974B73v400001;Name=RLX06974B73v400001_ewot_LTRsimilarity98.93
7	138007105	138014755	7	138007903	138008057	TARGeT	terminal_inverted_repeat_element	.	*	.	ID=DTA_7_138007903_138008057;Name=DTA,TSDlen8,TIRlen11
7	138301448	138302836	7	138302450	138302986	detectMITE	terminal_inverted_repeat_element	.	*	.	ID=DTC_7_138302450_138302986;Name=DTC,TSDlen3,TIRlen13
7	138403006	138405734	7	138405614	138405831	TARGeT	terminal_inverted_repeat_element	.	*	.	ID=DTA_7_138405614_138405831;Name=DTA,TSDlen8,TIRlen11
7	139323980	139325670	7	139323920	139324047	TARGeT	terminal_inverted_repeat_element	.	*	.	ID=DTH_7_139323920_139324047;Name=DTH,TSDlen3,TIRlen14
7	139361577	139364846	7	139362957	139363084	TARGeT	terminal_inverted_repeat_element	.	*	.	ID=DTH_7_139362957_139363084;Name=DTH,TSDlen3,TIRlen14
7	141620822	141626000	7	141624453	141624589	detectMITE	terminal_inverted_repeat_element	.	*	.	ID=DTH_7_141624453_141624589;Name=DTH,TSDlen3,TIRlen14
7	142626221	142628137	7	142628020	142628196	TARGeT	terminal_inverted_repeat_element	.	*	.	ID=DTH_7_142628020_142628196;Name=DTH,TSDlen3,TIRlen14
7	143203393	143206335	7	143205610	143206694	HelitronScanner	helitron	.	+	.	ID=DHH00001B73v405171;Name=DHH00001B73v405171_NA_LCV5p24_LCV3p7
7	144818636	144821829	7	144819593	144823251	HelitronScanner	helitron	.	+	.	ID=DHH00015B73v400109;Name=DHH00015B73v400109_NA_LCV5p10_LCV3p8
[truncated: 464 more rows]
