# Supplementary material for: Long-range interactions between proximal and distal regulatory regions in maize
Source: Nat Commun. 2019 Jun 14;10:2633. doi: 10.1038/s41467-019-10603-4 (PMC6572780; doi:10.1038/s41467-019-10603-4)
Supplement: Supplementary file 16 — Supplementary Data 12 [file 41467_2019_10603_MOESM16_ESM.xlsx]

## Sheet: Shoot DRs in TE
Supplementary Data 12. DRs located in TE regons in shoot
enhancer			transposable elements (TE)
chrom	start	end	chrom	start	end	method	type
1	154324	155819	1	155374	155693	detectMITE	terminal_inverted_repeat_element	.	*	.	ID=DTH_1_155374_155693;Name=DTH,TSDlen3,TIRlen14
1	171773	175168	1	172036	177929	HelitronScanner	helitron	.	-	.	ID=DHH02487B73v400001;Name=DHH02487B73v400001_NA_LCV5p20_LCV3p5
1	463853	464781	1	463377	464926	RepeatMasker	solo_LTR	.	+	.	ID=RLX02718B73v4S0001;Name=RLX02718B73v4S0001_NA_SoloLTR
1	5715058	5719991	1	5712647	5720465	HelitronScanner	helitron	.	+	.	ID=DHH00002B73v400406;Name=DHH00002B73v400406_Hip1_LCV5p10_LCV3p36
1	7057313	7059837	1	7057462	7057587	detectMITE	terminal_inverted_repeat_element	.	*	.	ID=DTH_1_7057462_7057587;Name=DTH,TSDlen3,TIRlen14
1	7483357	7484091	1	7483212	7483518	TARGeT	terminal_inverted_repeat_element	.	*	.	ID=DTA_1_7483212_7483518;Name=DTA,TSDlen8,TIRlen11
1	9367440	9369582	1	9368681	9369020	detectMITE	terminal_inverted_repeat_element	.	*	.	ID=DTH_1_9368681_9369020;Name=DTH,TSDlen3,TIRlen14
1	9367440	9369582	1	9369068	9369184	TARGeT	terminal_inverted_repeat_element	.	*	.	ID=DTH_1_9369068_9369184;Name=DTH,TSDlen3,TIRlen14
1	10092264	10094984	1	10094470	10094606	detectMITE	terminal_inverted_repeat_element	.	*	.	ID=DTH_1_10094470_10094606;Name=DTH,TSDlen3,TIRlen14
1	10162930	10164201	1	10163144	10164058	TARGeT	terminal_inverted_repeat_element	.	*	.	ID=DTA_1_10163144_10164058;Name=DTA,TSDlen8,TIRlen11
1	11676908	11679177	1	11677378	11677607	detectMITE	terminal_inverted_repeat_element	.	*	.	ID=DTC_1_11677378_11677607;Name=DTC,TSDlen3,TIRlen13
1	11740238	11742340	1	11740689	11741248	TARGeT	terminal_inverted_repeat_element	.	*	.	ID=DTA_1_11740689_11741248;Name=DTA,TSDlen8,TIRlen11
1	12437313	12439061	1	12437946	12438082	TARGeT	terminal_inverted_repeat_element	.	*	.	ID=DTH_1_12437946_12438082;Name=DTH,TSDlen3,TIRlen14
1	13352112	13353623	1	13352237	13352454	TARGeT	terminal_inverted_repeat_element	.	*	.	ID=DTH_1_13352237_13352454;Name=DTH,TSDlen3,TIRlen14
1	13370350	13371763	1	13370597	13370721	detectMITE	terminal_inverted_repeat_element	.	*	.	ID=DTH_1_13370597_13370721;Name=DTH,TSDlen3,TIRlen14
1	13387518	13388940	1	13387824	13387949	TARGeT	terminal_inverted_repeat_element	.	*	.	ID=DTH_1_13387824_13387949;Name=DTH,TSDlen3,TIRlen14
1	14324069	14326530	1	14324000	14324178	TARGeT	terminal_inverted_repeat_element	.	*	.	ID=DTH_1_14324000_14324178;Name=DTH,TSDlen3,TIRlen14
1	15309818	15314548	1	15314352	15314470	TARGeT	terminal_inverted_repeat_element	.	*	.	ID=DTH_1_15314352_15314470;Name=DTH,TSDlen3,TIRlen14
1	15505705	15508928	1	15505848	15506224	TARGeT	terminal_inverted_repeat_element	.	*	.	ID=DTA_1_15505848_15506224;Name=DTA,TSDlen8,TIRlen11
1	17843326	17844763	1	17844280	17844511	detectMITE	terminal_inverted_repeat_element	.	*	.	ID=DTH_1_17844280_17844511;Name=DTH,TSDlen3,TIRlen14
1	17983334	17991043	1	17985663	17986109	TARGeT	terminal_inverted_repeat_element	.	*	.	ID=DTA_1_17985663_17986109;Name=DTA,TSDlen8,TIRlen11
1	18965606	18970247	1	18967017	18969561	HelitronScanner	helitron	.	+	.	ID=DHH02460B73v400001;Name=DHH02460B73v400001_NA_LCV5p6_LCV3p5
1	19329518	19332313	1	19331676	19332266	TARGeT	terminal_inverted_repeat_element	.	*	.	ID=DTC_1_19331676_19332266;Name=DTC,TSDlen3,TIRlen13
1	22812932	22815196	1	22814468	22815010	TARGeT	terminal_inverted_repeat_element	.	*	.	ID=DTA_1_22814468_22815010;Name=DTA,TSDlen8,TIRlen11
1	23252012	23254539	1	23254404	23254635	detectMITE	terminal_inverted_repeat_element	.	*	.	ID=DTH_1_23254404_23254635;Name=DTH,TSDlen3,TIRlen14
1	23505277	23506534	1	23504748	23507137	HelitronScanner	helitron	.	+	.	ID=DHH00001B73v400506;Name=DHH00001B73v400506_NA_LCV5p15_LCV3p7
1	23612492	23617439	1	23611919	23614588	HelitronScanner	helitron	.	+	.	ID=DHH02392B73v400001;Name=DHH02392B73v400001_NA_LCV5p10_LCV3p5
1	23983341	23985777	1	23985404	23985806	TARGeT	terminal_inverted_repeat_element	.	*	.	ID=DTH_1_23985404_23985806;Name=DTH,TSDlen3,TIRlen14
1	24557680	24561456	1	24557992	24558129	detectMITE	terminal_inverted_repeat_element	.	*	.	ID=DTT_1_24557992_24558129;Name=DTT,TSDlen2,TIRlen12
1	24870822	24875733	1	24872240	24872418	TARGeT	terminal_inverted_repeat_element	.	*	.	ID=DTH_1_24872240_24872418;Name=DTH,TSDlen3,TIRlen14
1	26698671	26701498	1	26698777	26698874	TARGeT	terminal_inverted_repeat_element	.	*	.	ID=DTH_1_26698777_26698874;Name=DTH,TSDlen3,TIRlen14
1	28403939	28406410	1	28405489	28405753	TARGeT	terminal_inverted_repeat_element	.	*	.	ID=DTH_1_28405489_28405753;Name=DTH,TSDlen3,TIRlen14
1	29755572	29756774	1	29756280	29756577	TARGeT	terminal_inverted_repeat_element	.	*	.	ID=DTA_1_29756280_29756577;Name=DTA,TSDlen8,TIRlen11
1	30249923	30251292	1	30249723	30250155	TARGeT	terminal_inverted_repeat_element	.	*	.	ID=DTA_1_30249723_30250155;Name=DTA,TSDlen8,TIRlen11
1	30837464	30841546	1	30837106	30841532	HelitronScanner	helitron	.	-	.	ID=DHH00002B73v406186;Name=DHH00002B73v406186_Hip1_LCV5p6_LCV3p6
1	31208353	31210803	1	31208346	31208424	detectMITE	terminal_inverted_repeat_element	.	*	.	ID=DTT_1_31208346_31208424;Name=DTT,TSDlen2,TIRlen12
1	32591246	32593575	1	32593050	32593388	TARGeT	terminal_inverted_repeat_element	.	*	.	ID=DTH_1_32593050_32593388;Name=DTH,TSDlen3,TIRlen14
1	33492369	33495107	1	33490846	33495968	HelitronScanner	helitron	.	+	.	ID=DHH00003B73v400259;Name=DHH00003B73v400259_NA_LCV5p17_LCV3p6
1	36255931	36257251	1	36255752	36256300	SineFinder	SINE_element	.	+	.	ID=RST00491B73v400001;Name=RST00491B73v400001_NA_TSDlen14_TSDmismat3
1	39104042	39107695	1	39105737	39105977	TARGeT	terminal_inverted_repeat_element	.	*	.	ID=DTH_1_39105737_39105977;Name=DTH,TSDlen3,TIRlen14
1	39104042	39107695	1	39106412	39107166	TARGeT	terminal_inverted_repeat_element	.	*	.	ID=DTH_1_39106412_39107166;Name=DTH,TSDlen3,TIRlen14
1	39744674	39747468	1	39746983	39747207	detectMITE	terminal_inverted_repeat_element	.	*	.	ID=DTC_1_39746983_39747207;Name=DTC,TSDlen3,TIRlen13
1	40275461	40279761	1	40277642	40277757	TARGeT	terminal_inverted_repeat_element	.	*	.	ID=DTH_1_40277642_40277757;Name=DTH,TSDlen3,TIRlen14
1	40460427	40465900	1	40465415	40466186	TARGeT	terminal_inverted_repeat_element	.	*	.	ID=DTA_1_40465415_40466186;Name=DTA,TSDlen8,TIRlen11
1	40551100	40552569	1	40551796	40552044	TARGeT	terminal_inverted_repeat_element	.	*	.	ID=DTH_1_40551796_40552044;Name=DTH,TSDlen3,TIRlen14
1	41251683	41254476	1	41252597	41252910	TARGeT	terminal_inverted_repeat_element	.	*	.	ID=DTH_1_41252597_41252910;Name=DTH,TSDlen3,TIRlen14
1	42563682	42565292	1	42563005	42566008	HelitronScanner	helitron	.	-	.	ID=DHH00001B73v406623;Name=DHH00001B73v406623_NA_LCV5p11_LCV3p5
1	42953331	42955147	1	42954054	42954284	detectMITE	terminal_inverted_repeat_element	.	*	.	ID=DTH_1_42954054_42954284;Name=DTH,TSDlen3,TIRlen14
1	44919797	44923079	1	44920197	44920822	TARGeT	terminal_inverted_repeat_element	.	*	.	ID=DTA_1_44920197_44920822;Name=DTA,TSDlen8,TIRlen11
1	45110904	45113008	1	45111515	45111740	TARGeT	terminal_inverted_repeat_element	.	*	.	ID=DTM_1_45111515_45111740;Name=DTM,TSDlen9,TIRlen40
1	46642702	46644398	1	46643538	46643994	SineFinder	SINE_element	.	+	.	ID=RST00199B73v400001;Name=RST00199B73v400001_NA_TSDlen12_TSDmismat1
1	46896831	46899857	1	46898882	46898991	detectMITE	terminal_inverted_repeat_element	.	*	.	ID=DTT_1_46898882_46898991;Name=DTT,TSDlen2,TIRlen12
1	48948992	48953079	1	48948539	48951345	HelitronScanner	helitron	.	+	.	ID=DHH02281B73v400001;Name=DHH02281B73v400001_NA_LCV5p6_LCV3p5
1	49733419	49734548	1	49734124	49734443	detectMITE	terminal_inverted_repeat_element	.	*	.	ID=DTH_1_49734124_49734443;Name=DTH,TSDlen3,TIRlen14
1	51355970	51357834	1	51356648	51357682	HelitronScanner	helitron	.	-	.	ID=DHH02276B73v400001;Name=DHH02276B73v400001_NA_LCV5p5_LCV3p5
1	51397952	51401702	1	51400582	51400892	detectMITE	terminal_inverted_repeat_element	.	*	.	ID=DTA_1_51400582_51400892;Name=DTA,TSDlen8,TIRlen11
1	51901508	51907101	1	51906967	51907053	TARGeT	terminal_inverted_repeat_element	.	*	.	ID=DTA_1_51906967_51907053;Name=DTA,TSDlen8,TIRlen11
1	52262318	52265847	1	52264091	52264216	TARGeT	terminal_inverted_repeat_element	.	*	.	ID=DTH_1_52264091_52264216;Name=DTH,TSDlen3,TIRlen14
1	52590776	52594542	1	52591219	52591611	HelitronScanner	helitron	.	+	.	ID=DHH00032B73v400006;Name=DHH00032B73v400006_NA_LCV5p7_LCV3p5
1	53326099	53333823	1	53320693	53332708	HelitronScanner	helitron	.	-	.	ID=DHH00005B73v402104;Name=DHH00005B73v402104_NA_LCV5p7_LCV3p5
1	53771128	53773201	1	53771180	53771411	detectMITE	terminal_inverted_repeat_element	.	*	.	ID=DTH_1_53771180_53771411;Name=DTH,TSDlen3,TIRlen14
1	54281115	54282490	1	54280783	54282967	HelitronScanner	helitron	.	-	.	ID=DHH00008B73v400810;Name=DHH00008B73v400810_NA_LCV5p11_LCV3p5
1	54680445	54683984	1	54682272	54682519	TARGeT	terminal_inverted_repeat_element	.	*	.	ID=DTA_1_54682272_54682519;Name=DTA,TSDlen8,TIRlen11
1	54680445	54683984	1	54683179	54683464	TARGeT	terminal_inverted_repeat_element	.	*	.	ID=DTH_1_54683179_54683464;Name=DTH,TSDlen3,TIRlen14
1	57135560	57139035	1	57136330	57141054	HelitronScanner	helitron	.	+	.	ID=DHH00012B73v400032;Name=DHH00012B73v400032_NA_LCV5p7_LCV3p10
1	58455691	58456834	1	58455241	58457126	HelitronScanner	helitron	.	-	.	ID=DHH00001B73v406646;Name=DHH00001B73v406646_NA_LCV5p6_LCV3p7
1	60083628	60085461	1	60083182	60084174	HelitronScanner	helitron	.	+	.	ID=DHH00002B73v400563;Name=DHH00002B73v400563_Hip1_LCV5p8_LCV3p45
1	60891870	60893568	1	60892180	60892306	TARGeT	terminal_inverted_repeat_element	.	*	.	ID=DTH_1_60892180_60892306;Name=DTH,TSDlen3,TIRlen14
1	63576902	63578932	1	63576238	63578724	HelitronScanner	helitron	.	-	.	ID=DHH00002B73v406268;Name=DHH00002B73v406268_Hip1_LCV5p12_LCV3p21
1	64215859	64217307	1	64216543	64216675	TARGeT	terminal_inverted_repeat_element	.	*	.	ID=DTH_1_64216543_64216675;Name=DTH,TSDlen3,TIRlen14
1	65315995	65319230	1	65318274	65318390	TARGeT	terminal_inverted_repeat_element	.	*	.	ID=DTA_1_65318274_65318390;Name=DTA,TSDlen8,TIRlen11
1	65315995	65319230	1	65318904	65319263	TARGeT	terminal_inverted_repeat_element	.	*	.	ID=DTA_1_65318904_65319263;Name=DTA,TSDlen8,TIRlen11
1	67773085	67774021	1	67773538	67773674	detectMITE	terminal_inverted_repeat_element	.	*	.	ID=DTH_1_67773538_67773674;Name=DTH,TSDlen3,TIRlen14
1	68580839	68582097	1	68581727	68581964	TARGeT	terminal_inverted_repeat_element	.	*	.	ID=DTM_1_68581727_68581964;Name=DTM,TSDlen9,TIRlen40
1	69623789	69626471	1	69623851	69627906	HelitronScanner	helitron	.	+	.	ID=DHH02250B73v400001;Name=DHH02250B73v400001_NA_LCV5p8_LCV3p5
1	69623789	69626471	1	69626140	69626276	TARGeT	terminal_inverted_repeat_element	.	*	.	ID=DTH_1_69626140_69626276;Name=DTH,TSDlen3,TIRlen14
1	70969142	70971323	1	70971229	70971407	TARGeT	terminal_inverted_repeat_element	.	*	.	ID=DTH_1_70971229_70971407;Name=DTH,TSDlen3,TIRlen14
1	72482557	72483509	1	72483216	72483492	detectMITE	terminal_inverted_repeat_element	.	*	.	ID=DTH_1_72483216_72483492;Name=DTH,TSDlen3,TIRlen14
1	73632039	73635886	1	73635200	73635293	TARGeT	terminal_inverted_repeat_element	.	*	.	ID=DTH_1_73635200_73635293;Name=DTH,TSDlen3,TIRlen14
1	73676448	73677961	1	73677485	73677819	TARGeT	terminal_inverted_repeat_element	.	*	.	ID=DTH_1_73677485_73677819;Name=DTH,TSDlen3,TIRlen14
1	73837201	73838089	1	73837798	73838201	TARGeT	terminal_inverted_repeat_element	.	*	.	ID=DTA_1_73837798_73838201;Name=DTA,TSDlen8,TIRlen11
1	74747474	74749062	1	74747391	74747567	TARGeT	terminal_inverted_repeat_element	.	*	.	ID=DTH_1_74747391_74747567;Name=DTH,TSDlen3,TIRlen14
1	75282958	75285288	1	75283239	75283333	TARGeT	terminal_inverted_repeat_element	.	*	.	ID=DTH_1_75283239_75283333;Name=DTH,TSDlen3,TIRlen14
1	77250456	77251602	1	77251494	77251557	detectMITE	terminal_inverted_repeat_element	.	*	.	ID=DTT_1_77251494_77251557;Name=DTT,TSDlen2,TIRlen12
1	78052880	78053977	1	78053559	78053922	TARGeT	terminal_inverted_repeat_element	.	*	.	ID=DTH_1_78053559_78053922;Name=DTH,TSDlen3,TIRlen14
1	78065884	78066913	1	78066735	78066915	TARGeT	terminal_inverted_repeat_element	.	*	.	ID=DTH_1_78066735_78066915;Name=DTH,TSDlen3,TIRlen14
1	83732476	83733456	1	83732966	83733197	detectMITE	terminal_inverted_repeat_element	.	*	.	ID=DTH_1_83732966_83733197;Name=DTH,TSDlen3,TIRlen14
1	85230464	85233166	1	85229197	85234103	HelitronScanner	helitron	.	-	.	ID=DHH00029B73v400043;Name=DHH00029B73v400043_NA_LCV5p6_LCV3p7
1	85970988	85972175	1	85971037	85971214	TARGeT	terminal_inverted_repeat_element	.	*	.	ID=DTH_1_85971037_85971214;Name=DTH,TSDlen3,TIRlen14
1	88529312	88530699	1	88529316	88529494	TARGeT	terminal_inverted_repeat_element	.	*	.	ID=DTH_1_88529316_88529494;Name=DTH,TSDlen3,TIRlen14
1	89125134	89126514	1	89125013	89127582	HelitronScanner	helitron	.	+	.	ID=DHH00003B73v400345;Name=DHH00003B73v400345_NA_LCV5p7_LCV3p5
1	89822728	89825404	1	89822316	89823688	HelitronScanner	helitron	.	+	.	ID=DHH00002B73v400645;Name=DHH00002B73v400645_Hip1_LCV5p13_LCV3p18
1	92054912	92057586	1	92056761	92057098	TARGeT	terminal_inverted_repeat_element	.	*	.	ID=DTA_1_92056761_92057098;Name=DTA,TSDlen8,TIRlen11
1	92835690	92837213	1	92836990	92837126	detectMITE	terminal_inverted_repeat_element	.	*	.	ID=DTH_1_92836990_92837126;Name=DTH,TSDlen3,TIRlen14
1	93189632	93191028	1	93189439	93189974	TARGeT	terminal_inverted_repeat_element	.	*	.	ID=DTA_1_93189439_93189974;Name=DTA,TSDlen8,TIRlen11
1	93850236	93853483	1	93850013	93851366	HelitronScanner	helitron	.	+	.	ID=DHH02220B73v400001;Name=DHH02220B73v400001_NA_LCV5p5_LCV3p6
1	94246718	94248631	1	94248369	94248868	TARGeT	terminal_inverted_repeat_element	.	*	.	ID=DTA_1_94248369_94248868;Name=DTA,TSDlen8,TIRlen11
1	95677688	95679117	1	95677978	95678296	detectMITE	terminal_inverted_repeat_element	.	*	.	ID=DTH_1_95677978_95678296;Name=DTH,TSDlen3,TIRlen14
1	96565778	96567217	1	96566936	96567114	TARGeT	terminal_inverted_repeat_element	.	*	.	ID=DTH_1_96566936_96567114;Name=DTH,TSDlen3,TIRlen14
1	101165035	101167211	1	101164780	101168547	HelitronScanner	helitron	.	+	.	ID=DHH00508B73v400001;Name=DHH00508B73v400001_NA_LCV5p8_LCV3p6
1	102998877	102999922	1	102998746	102999278	TARGeT	terminal_inverted_repeat_element	.	*	.	ID=DTA_1_102998746_102999278;Name=DTA,TSDlen8,TIRlen11
1	112531566	112532765	1	112531382	112531920	TARGeT	terminal_inverted_repeat_element	.	*	.	ID=DTA_1_112531382_112531920;Name=DTA,TSDlen8,TIRlen11
1	114810639	114811837	1	114810728	114810853	TARGeT	terminal_inverted_repeat_element	.	*	.	ID=DTH_1_114810728_114810853;Name=DTH,TSDlen3,TIRlen14
1	118464657	118467006	1	118466441	118466766	TARGeT	terminal_inverted_repeat_element	.	*	.	ID=DTA_1_118466441_118466766;Name=DTA,TSDlen8,TIRlen11
1	118497936	118499972	1	118499484	118499620	TARGeT	terminal_inverted_repeat_element	.	*	.	ID=DTH_1_118499484_118499620;Name=DTH,TSDlen3,TIRlen14
1	120683305	120686438	1	120683993	120684480	HelitronScanner	helitron	.	+	.	ID=DHH02541B73v400001;Name=DHH02541B73v400001_NA_LCV5p5_LCV3p5
1	121505562	121507603	1	121506437	121506630	TARGeT	terminal_inverted_repeat_element	.	*	.	ID=DTM_1_121506437_121506630;Name=DTM,TSDlen9,TIRlen40
1	121509400	121512021	1	121509577	121512498	HelitronScanner	helitron	.	+	.	ID=DHH00002B73v400702;Name=DHH00002B73v400702_Hip1_LCV5p5_LCV3p37
1	136848703	136850660	1	136848800	136850866	LTRharvest	LTR_retrotransposon	.	+	.	ID=RLG00024B73v400049;Name=RLG00024B73v400049_CRM1_LTRsimilarity86.4
1	140871973	140874149	1	140871563	140874920	LTRharvest	LTR_retrotransposon	.	*	.	ID=RLX04115B73v400001;Name=RLX04115B73v400001_NA_LTRsimilarity100
1	142960950	142963388	1	142960230	142963583	HelitronScanner	helitron	.	+	.	ID=DHH02516B73v400001;Name=DHH02516B73v400001_NA_LCV5p6_LCV3p6
1	143143630	143145354	1	143143878	143144279	HelitronScanner	helitron	.	+	.	ID=DHH02515B73v400001;Name=DHH02515B73v400001_NA_LCV5p8_LCV3p19
1	143964616	143967279	1	143966044	143966282	HelitronScanner	helitron	.	+	.	ID=DHH00002B73v400727;Name=DHH00002B73v400727_Hip1_LCV5p12_LCV3p23
1	149695205	149697333	1	149696975	149697467	TARGeT	terminal_inverted_repeat_element	.	*	.	ID=DTA_1_149696975_149697467;Name=DTA,TSDlen8,TIRlen11
1	150492728	150494078	1	150492331	150494344	HelitronScanner	helitron	.	-	.	ID=DHH00001B73v406863;Name=DHH00001B73v406863_NA_LCV5p11_LCV3p6
1	151149404	151152751	1	151152316	151152848	TARGeT	terminal_inverted_repeat_element	.	*	.	ID=DTA_1_151152316_151152848;Name=DTA,TSDlen8,TIRlen11
1	151470366	151473085	1	151472896	151473066	detectMITE	terminal_inverted_repeat_element	.	*	.	ID=DTT_1_151472896_151473066;Name=DTT,TSDlen2,TIRlen12
1	151623086	151625310	1	151622701	151627091	HelitronScanner	helitron	.	+	.	ID=DHH00002B73v400738;Name=DHH00002B73v400738_Hip1_LCV5p13_LCV3p5
1	151886867	151889580	1	151889315	151889471	TARGeT	terminal_inverted_repeat_element	.	*	.	ID=DTA_1_151889315_151889471;Name=DTA,TSDlen8,TIRlen11
1	157116600	157120522	1	157117390	157117469	detectMITE	terminal_inverted_repeat_element	.	*	.	ID=DTT_1_157117390_157117469;Name=DTT,TSDlen2,TIRlen12
1	159728328	159730062	1	159727582	159730324	HelitronScanner	helitron	.	+	.	ID=DHH00008B73v400080;Name=DHH00008B73v400080_NA_LCV5p11_LCV3p6
1	161554488	161557426	1	161556850	161556985	detectMITE	terminal_inverted_repeat_element	.	*	.	ID=DTH_1_161556850_161556985;Name=DTH,TSDlen3,TIRlen14
1	162097875	162099300	1	162098946	162099052	TARGeT	terminal_inverted_repeat_element	.	*	.	ID=DTA_1_162098946_162099052;Name=DTA,TSDlen8,TIRlen11
1	163053049	163054974	1	163052396	163055978	HelitronScanner	helitron	.	+	.	ID=DHH00001B73v400958;Name=DHH00001B73v400958_NA_LCV5p15_LCV3p10
1	164786475	164788552	1	164788312	164788467	TARGeT	terminal_inverted_repeat_element	.	*	.	ID=DTA_1_164788312_164788467;Name=DTA,TSDlen8,TIRlen11
1	164982221	164984402	1	164981495	164984242	LTRharvest	LTR_retrotransposon	.	*	.	ID=RLX14578B73v400001;Name=RLX14578B73v400001_NA_LTRsimilarity89.45
1	165241557	165243784	1	165243209	165243334	TARGeT	terminal_inverted_repeat_element	.	*	.	ID=DTH_1_165243209_165243334;Name=DTH,TSDlen3,TIRlen14
1	167685882	167688023	1	167686134	167686231	TARGeT	terminal_inverted_repeat_element	.	*	.	ID=DTA_1_167686134_167686231;Name=DTA,TSDlen8,TIRlen11
1	168456797	168460796	1	168458888	168459145	TARGeT	terminal_inverted_repeat_element	.	*	.	ID=DTM_1_168458888_168459145;Name=DTM,TSDlen9,TIRlen40
1	168703104	168705976	1	168703266	168703457	detectMITE	terminal_inverted_repeat_element	.	*	.	ID=DTH_1_168703266_168703457;Name=DTH,TSDlen3,TIRlen14
1	171602082	171604753	1	171601367	171604386	HelitronScanner	helitron	.	+	.	ID=DHH00001B73v400987;Name=DHH00001B73v400987_NA_LCV5p13_LCV3p5
1	171926834	171930299	1	171927301	171927420	TARGeT	terminal_inverted_repeat_element	.	*	.	ID=DTH_1_171927301_171927420;Name=DTH,TSDlen3,TIRlen14
1	174136911	174141727	1	174137408	174140634	LTRharvest	LTR_retrotransposon	.	+	.	ID=RLX14540B73v400001;Name=RLX14540B73v400001_NA_LTRsimilarity96.27
1	176971110	176972490	1	176971776	176972144	detectMITE	terminal_inverted_repeat_element	.	*	.	ID=DTH_1_176971776_176972144;Name=DTH,TSDlen3,TIRlen14
1	177561259	177564208	1	177562910	177563421	TARGeT	terminal_inverted_repeat_element	.	*	.	ID=DTA_1_177562910_177563421;Name=DTA,TSDlen8,TIRlen11
1	178042476	178043803	1	178042951	178043051	TARGeT	terminal_inverted_repeat_element	.	*	.	ID=DTH_1_178042951_178043051;Name=DTH,TSDlen3,TIRlen14
1	179568224	179572252	1	179570188	179570670	SineFinder	SINE_element	.	+	.	ID=RST00206B73v400001;Name=RST00206B73v400001_NA_TSDlen12_TSDmismat2
1	179568224	179572252	1	179568115	179574880	HelitronScanner	helitron	.	+	.	ID=DHH00001B73v401006;Name=DHH00001B73v401006_NA_LCV5p9_LCV3p5
1	179700824	179702530	1	179701800	179701977	TARGeT	terminal_inverted_repeat_element	.	*	.	ID=DTA_1_179701800_179701977;Name=DTA,TSDlen8,TIRlen11
1	179975057	179976816	1	179975969	179976094	TARGeT	terminal_inverted_repeat_element	.	*	.	ID=DTH_1_179975969_179976094;Name=DTH,TSDlen3,TIRlen14
1	180639036	180641820	1	180638861	180641090	HelitronScanner	helitron	.	+	.	ID=DHH02474B73v400001;Name=DHH02474B73v400001_NA_LCV5p8_LCV3p10
1	181070849	181071866	1	181070884	181071277	TARGeT	terminal_inverted_repeat_element	.	*	.	ID=DTA_1_181070884_181071277;Name=DTA,TSDlen8,TIRlen11
1	181564592	181565854	1	181564782	181566372	HelitronScanner	helitron	.	+	.	ID=DHH00002B73v400807;Name=DHH00002B73v400807_Hip1_LCV5p5_LCV3p5
1	182816455	182817940	1	182817208	182817333	TARGeT	terminal_inverted_repeat_element	.	*	.	ID=DTH_1_182817208_182817333;Name=DTH,TSDlen3,TIRlen14
1	183690804	183691872	1	183690636	183691061	TARGeT	terminal_inverted_repeat_element	.	*	.	ID=DTA_1_183690636_183691061;Name=DTA,TSDlen8,TIRlen11
1	186375994	186378680	1	186378406	186378532	TARGeT	terminal_inverted_repeat_element	.	*	.	ID=DTH_1_186378406_186378532;Name=DTH,TSDlen3,TIRlen14
1	187019778	187021184	1	187019629	187020941	HelitronScanner	helitron	.	+	.	ID=DHH00269B73v400001;Name=DHH00269B73v400001_NA_LCV5p8_LCV3p6
1	190257813	190258929	1	190258804	190258995	TARGeT	terminal_inverted_repeat_element	.	*	.	ID=DTA_1_190258804_190258995;Name=DTA,TSDlen8,TIRlen11
1	190697171	190699251	1	190698210	190700132	HelitronScanner	helitron	.	-	.	ID=DHH00002B73v406515;Name=DHH00002B73v406515_Hip1_LCV5p7_LCV3p5
1	191117057	191121324	1	191119097	191123312	HelitronScanner	helitron	.	-	.	ID=DHH02458B73v400001;Name=DHH02458B73v400001_NA_LCV5p6_LCV3p8
1	192361503	192363430	1	192362197	192362770	TARGeT	terminal_inverted_repeat_element	.	*	.	ID=DTA_1_192362197_192362770;Name=DTA,TSDlen8,TIRlen11
1	195018859	195020751	1	195019962	195020138	TARGeT	terminal_inverted_repeat_element	.	*	.	ID=DTH_1_195019962_195020138;Name=DTH,TSDlen3,TIRlen14
1	195031125	195032949	1	195031285	195031818	TARGeT	terminal_inverted_repeat_element	.	*	.	ID=DTA_1_195031285_195031818;Name=DTA,TSDlen8,TIRlen11
1	195227422	195228252	1	195228029	195228423	TARGeT	terminal_inverted_repeat_element	.	*	.	ID=DTA_1_195228029_195228423;Name=DTA,TSDlen8,TIRlen11
1	197538184	197540617	1	197537443	197541497	HelitronScanner	helitron	.	+	.	ID=DHH02448B73v400001;Name=DHH02448B73v400001_NA_LCV5p8_LCV3p5
1	197846730	197849870	1	197849285	197849394	detectMITE	terminal_inverted_repeat_element	.	*	.	ID=DTT_1_197849285_197849394;Name=DTT,TSDlen2,TIRlen12
1	198303741	198305450	1	198303773	198303955	detectMITE	terminal_inverted_repeat_element	.	*	.	ID=DTC_1_198303773_198303955;Name=DTC,TSDlen3,TIRlen13
1	199986635	199990217	1	199989915	199990093	TARGeT	terminal_inverted_repeat_element	.	*	.	ID=DTH_1_199989915_199990093;Name=DTH,TSDlen3,TIRlen14
1	200156521	200159225	1	200157994	200158396	TARGeT	terminal_inverted_repeat_element	.	*	.	ID=DTH_1_200157994_200158396;Name=DTH,TSDlen3,TIRlen14
1	200865492	200867248	1	200866993	200867427	TARGeT	terminal_inverted_repeat_element	.	*	.	ID=DTA_1_200866993_200867427;Name=DTA,TSDlen8,TIRlen11
1	201020556	201021828	1	201020806	201020942	detectMITE	terminal_inverted_repeat_element	.	*	.	ID=DTH_1_201020806_201020942;Name=DTH,TSDlen3,TIRlen14
1	203059989	203062027	1	203060626	203060934	HelitronScanner	helitron	.	+	.	ID=DHH00002B73v400856;Name=DHH00002B73v400856_Hip1_LCV5p11_LCV3p16
1	205121050	205123701	1	205123248	205123614	TARGeT	terminal_inverted_repeat_element	.	*	.	ID=DTA_1_205123248_205123614;Name=DTA,TSDlen8,TIRlen11
1	205293247	205295100	1	205294172	205294512	TARGeT	terminal_inverted_repeat_element	.	*	.	ID=DTH_1_205294172_205294512;Name=DTH,TSDlen3,TIRlen14
1	205599296	205600117	1	205599475	205599651	TARGeT	terminal_inverted_repeat_element	.	*	.	ID=DTH_1_205599475_205599651;Name=DTH,TSDlen3,TIRlen14
1	207968629	207971063	1	207970205	207971120	HelitronScanner	helitron	.	+	.	ID=DHH00002B73v400872;Name=DHH00002B73v400872_Hip1_LCV5p12_LCV3p8
1	208720792	208724779	1	208720024	208725916	HelitronScanner	helitron	.	+	.	ID=DHH00483B73v400001;Name=DHH00483B73v400001_NA_LCV5p6_LCV3p6
1	209140964	209145295	1	209143409	209144003	SineFinder	SINE_element	.	+	.	ID=RST00391B73v400001;Name=RST00391B73v400001_NA_TSDlen11_TSDmismat1
1	209863960	209864961	1	209863793	209864296	TARGeT	terminal_inverted_repeat_element	.	*	.	ID=DTA_1_209863793_209864296;Name=DTA,TSDlen8,TIRlen11
1	210041422	210043594	1	210041424	210041733	TARGeT	terminal_inverted_repeat_element	.	*	.	ID=DTA_1_210041424_210041733;Name=DTA,TSDlen8,TIRlen11
1	210157441	210158661	1	210158380	210158884	detectMITE	terminal_inverted_repeat_element	.	*	.	ID=DTC_1_210158380_210158884;Name=DTC,TSDlen3,TIRlen13
1	210368980	210370036	1	210369033	210369406	TARGeT	terminal_inverted_repeat_element	.	*	.	ID=DTA_1_210369033_210369406;Name=DTA,TSDlen8,TIRlen11
1	210748900	210750448	1	210750374	210750510	TARGeT	terminal_inverted_repeat_element	.	*	.	ID=DTH_1_210750374_210750510;Name=DTH,TSDlen3,TIRlen14
1	211149425	211150794	1	211149221	211149783	detectMITE	terminal_inverted_repeat_element	.	*	.	ID=DTH_1_211149221_211149783;Name=DTH,TSDlen3,TIRlen14
1	212100369	212101688	1	212100545	212100725	TARGeT	terminal_inverted_repeat_element	.	*	.	ID=DTH_1_212100545_212100725;Name=DTH,TSDlen3,TIRlen14
1	212301423	212303328	1	212302651	212302782	TARGeT	terminal_inverted_repeat_element	.	*	.	ID=DTH_1_212302651_212302782;Name=DTH,TSDlen3,TIRlen14
1	212654069	212655564	1	212654512	212654708	detectMITE	terminal_inverted_repeat_element	.	*	.	ID=DTH_1_212654512_212654708;Name=DTH,TSDlen3,TIRlen14
1	213166708	213168136	1	213167839	213168179	TARGeT	terminal_inverted_repeat_element	.	*	.	ID=DTH_1_213167839_213168179;Name=DTH,TSDlen3,TIRlen14
1	214647188	214650023	1	214647251	214647665	TARGeT	terminal_inverted_repeat_element	.	*	.	ID=DTA_1_214647251_214647665;Name=DTA,TSDlen8,TIRlen11
1	216680413	216681528	1	216680323	216680515	TARGeT	terminal_inverted_repeat_element	.	*	.	ID=DTM_1_216680323_216680515;Name=DTM,TSDlen9,TIRlen40
1	216986479	216988601	1	216986897	216986949	detectMITE	terminal_inverted_repeat_element	.	*	.	ID=DTT_1_216986897_216986949;Name=DTT,TSDlen2,TIRlen12
1	217155518	217158320	1	217157971	217158113	detectMITE	terminal_inverted_repeat_element	.	*	.	ID=DTT_1_217157971_217158113;Name=DTT,TSDlen2,TIRlen12
1	218257412	218258212	1	218257422	218257647	TARGeT	terminal_inverted_repeat_element	.	*	.	ID=DTM_1_218257422_218257647;Name=DTM,TSDlen9,TIRlen40
1	220011809	220013294	1	220011867	220012339	TARGeT	terminal_inverted_repeat_element	.	*	.	ID=DTA_1_220011867_220012339;Name=DTA,TSDlen8,TIRlen11
1	220101183	220102001	1	220101198	220101378	TARGeT	terminal_inverted_repeat_element	.	*	.	ID=DTH_1_220101198_220101378;Name=DTH,TSDlen3,TIRlen14
1	221697605	221699504	1	221697712	221697837	TARGeT	terminal_inverted_repeat_element	.	*	.	ID=DTH_1_221697712_221697837;Name=DTH,TSDlen3,TIRlen14
1	224850458	224852252	1	224850156	224850776	detectMITE	terminal_inverted_repeat_element	.	*	.	ID=DTH_1_224850156_224850776;Name=DTH,TSDlen3,TIRlen14
1	225153892	225158290	1	225155844	225160141	LTRharvest	LTR_retrotransposon	.	+	.	ID=RLX14271B73v400001;Name=RLX14271B73v400001_NA_LTRsimilarity87.39
1	225683957	225688068	1	225683500	225688240	HelitronScanner	helitron	.	+	.	ID=DHH02403B73v400001;Name=DHH02403B73v400001_NA_LCV5p9_LCV3p5
1	226503640	226504917	1	226504402	226504843	TARGeT	terminal_inverted_repeat_element	.	*	.	ID=DTH_1_226504402_226504843;Name=DTH,TSDlen3,TIRlen14
1	226950592	226955602	1	226953772	226954316	TARGeT	terminal_inverted_repeat_element	.	*	.	ID=DTA_1_226953772_226954316;Name=DTA,TSDlen8,TIRlen11
1	227634921	227639237	1	227635193	227639541	HelitronScanner	helitron	.	+	.	ID=DHH02400B73v400001;Name=DHH02400B73v400001_NA_LCV5p14_LCV3p7
1	227852977	227854424	1	227854049	227854314	TARGeT	terminal_inverted_repeat_element	.	*	.	ID=DTM_1_227854049_227854314;Name=DTM,TSDlen9,TIRlen40
1	227875228	227876584	1	227876403	227876610	TARGeT	terminal_inverted_repeat_element	.	*	.	ID=DTM_1_227876403_227876610;Name=DTM,TSDlen9,TIRlen40
1	229283606	229287165	1	229283663	229284038	TARGeT	terminal_inverted_repeat_element	.	*	.	ID=DTA_1_229283663_229284038;Name=DTA,TSDlen8,TIRlen11
1	229724269	229728487	1	229725745	229725976	detectMITE	terminal_inverted_repeat_element	.	*	.	ID=DTH_1_229725745_229725976;Name=DTH,TSDlen3,TIRlen14
1	229724269	229728487	1	229726320	229726639	detectMITE	terminal_inverted_repeat_element	.	*	.	ID=DTH_1_229726320_229726639;Name=DTH,TSDlen3,TIRlen14
1	229734355	229737063	1	229735276	229735507	detectMITE	terminal_inverted_repeat_element	.	*	.	ID=DTH_1_229735276_229735507;Name=DTH,TSDlen3,TIRlen14
1	231368474	231370126	1	231368556	231368734	detectMITE	terminal_inverted_repeat_element	.	*	.	ID=DTA_1_231368556_231368734;Name=DTA,TSDlen8,TIRlen11
1	232262793	232264478	1	232262354	232263337	TARGeT	terminal_inverted_repeat_element	.	*	.	ID=DTA_1_232262354_232263337;Name=DTA,TSDlen8,TIRlen11
1	232436397	232437594	1	232437102	232437268	TARGeT	terminal_inverted_repeat_element	.	*	.	ID=DTA_1_232437102_232437268;Name=DTA,TSDlen8,TIRlen11
1	232866048	232867044	1	232866563	232866846	TARGeT	terminal_inverted_repeat_element	.	*	.	ID=DTA_1_232866563_232866846;Name=DTA,TSDlen8,TIRlen11
1	234153455	234155293	1	234153616	234153983	TARGeT	terminal_inverted_repeat_element	.	*	.	ID=DTA_1_234153616_234153983;Name=DTA,TSDlen8,TIRlen11
1	234380519	234384407	1	234381587	234381818	detectMITE	terminal_inverted_repeat_element	.	*	.	ID=DTH_1_234381587_234381818;Name=DTH,TSDlen3,TIRlen14
1	234642637	234646440	1	234643961	234648749	HelitronScanner	helitron	.	-	.	ID=DHH02394B73v400001;Name=DHH02394B73v400001_NA_LCV5p9_LCV3p5
1	234832082	234834560	1	234833430	234833587	TARGeT	terminal_inverted_repeat_element	.	*	.	ID=DTA_1_234833430_234833587;Name=DTA,TSDlen8,TIRlen11
1	235801305	235802231	1	235801112	235802314	TARGeT	terminal_inverted_repeat_element	.	*	.	ID=DTM_1_235801112_235802314;Name=DTM,TSDlen9,TIRlen40
1	238154199	238155884	1	238154176	238154517	TARGeT	terminal_inverted_repeat_element	.	*	.	ID=DTH_1_238154176_238154517;Name=DTH,TSDlen3,TIRlen14
1	239177053	239179881	1	239177479	239177615	TARGeT	terminal_inverted_repeat_element	.	*	.	ID=DTH_1_239177479_239177615;Name=DTH,TSDlen3,TIRlen14
1	240115528	240116252	1	240115894	240116030	detectMITE	terminal_inverted_repeat_element	.	*	.	ID=DTH_1_240115894_240116030;Name=DTH,TSDlen3,TIRlen14
1	241025024	241030406	1	241028414	241028541	detectMITE	terminal_inverted_repeat_element	.	*	.	ID=DTH_1_241028414_241028541;Name=DTH,TSDlen3,TIRlen14
1	242118259	242120066	1	242119573	242119750	TARGeT	terminal_inverted_repeat_element	.	*	.	ID=DTA_1_242119573_242119750;Name=DTA,TSDlen8,TIRlen11
1	242758444	242760350	1	242759536	242759662	detectMITE	terminal_inverted_repeat_element	.	*	.	ID=DTH_1_242759536_242759662;Name=DTH,TSDlen3,TIRlen14
1	243854399	243856128	1	243854932	243855057	detectMITE	terminal_inverted_repeat_element	.	*	.	ID=DTH_1_243854932_243855057;Name=DTH,TSDlen3,TIRlen14
1	244604527	244606539	1	244604315	244604748	TARGeT	terminal_inverted_repeat_element	.	*	.	ID=DTH_1_244604315_244604748;Name=DTH,TSDlen3,TIRlen14
1	246077113	246079399	1	246075037	246079550	HelitronScanner	helitron	.	+	.	ID=DHH02380B73v400001;Name=DHH02380B73v400001_NA_LCV5p8_LCV3p5
1	246709184	246710600	1	246709712	246709847	detectMITE	terminal_inverted_repeat_element	.	*	.	ID=DTT_1_246709712_246709847;Name=DTT,TSDlen2,TIRlen12
1	248103775	248105746	1	248103685	248105424	HelitronScanner	helitron	.	+	.	ID=DHH00002B73v401005;Name=DHH00002B73v401005_Hip1_LCV5p11_LCV3p5
1	249248142	249249903	1	249249571	249249935	TARGeT	terminal_inverted_repeat_element	.	*	.	ID=DTH_1_249249571_249249935;Name=DTH,TSDlen3,TIRlen14
1	249423459	249427297	1	249424195	249424516	TARGeT	terminal_inverted_repeat_element	.	*	.	ID=DTH_1_249424195_249424516;Name=DTH,TSDlen3,TIRlen14
1	249960257	249962604	1	249960216	249964883	HelitronScanner	helitron	.	+	.	ID=DHH00111B73v400002;Name=DHH00111B73v400002_NA_LCV5p10_LCV3p7
1	252825294	252826739	1	252825196	252825734	TARGeT	terminal_inverted_repeat_element	.	*	.	ID=DTA_1_252825196_252825734;Name=DTA,TSDlen8,TIRlen11
1	253728285	253730282	1	253729851	253730602	TARGeT	terminal_inverted_repeat_element	.	*	.	ID=DTA_1_253729851_253730602;Name=DTA,TSDlen8,TIRlen11
1	256774257	256775563	1	256774270	256774591	RepeatMasker	solo_LTR	.	-	.	ID=RLC00291B73v4S0008;Name=RLC00291B73v4S0008_NA_SoloLTR
1	256774257	256775563	1	256774981	256775212	detectMITE	terminal_inverted_repeat_element	.	*	.	ID=DTH_1_256774981_256775212;Name=DTH,TSDlen3,TIRlen14
1	259497192	259499491	1	259498681	259498808	TARGeT	terminal_inverted_repeat_element	.	*	.	ID=DTH_1_259498681_259498808;Name=DTH,TSDlen3,TIRlen14
1	262254142	262256857	1	262254616	262255105	HelitronScanner	helitron	.	-	.	ID=DHH00001B73v407055;Name=DHH00001B73v407055_NA_LCV5p8_LCV3p10
1	262254142	262256857	1	262255916	262256298	TARGeT	terminal_inverted_repeat_element	.	*	.	ID=DTH_1_262255916_262256298;Name=DTH,TSDlen3,TIRlen14
1	262403824	262406860	1	262405708	262405834	TARGeT	terminal_inverted_repeat_element	.	*	.	ID=DTH_1_262405708_262405834;Name=DTH,TSDlen3,TIRlen14
1	262820788	262823477	1	262820955	262821767	TARGeT	terminal_inverted_repeat_element	.	*	.	ID=DTA_1_262820955_262821767;Name=DTA,TSDlen8,TIRlen11
1	263288992	263289803	1	263289609	263289882	TARGeT	terminal_inverted_repeat_element	.	*	.	ID=DTH_1_263289609_263289882;Name=DTH,TSDlen3,TIRlen14
1	264507523	264510716	1	264510236	264510372	TARGeT	terminal_inverted_repeat_element	.	*	.	ID=DTH_1_264510236_264510372;Name=DTH,TSDlen3,TIRlen14
1	268354225	268356303	1	268355884	268356195	detectMITE	terminal_inverted_repeat_element	.	*	.	ID=DTH_1_268355884_268356195;Name=DTH,TSDlen3,TIRlen14
1	269531769	269533390	1	269533152	269533478	TARGeT	terminal_inverted_repeat_element	.	*	.	ID=DTH_1_269533152_269533478;Name=DTH,TSDlen3,TIRlen14
1	270250553	270253713	1	270250498	270250652	TARGeT	terminal_inverted_repeat_element	.	*	.	ID=DTM_1_270250498_270250652;Name=DTM,TSDlen9,TIRlen40
1	270289088	270291237	1	270290262	270290428	TARGeT	terminal_inverted_repeat_element	.	*	.	ID=DTA_1_270290262_270290428;Name=DTA,TSDlen8,TIRlen11
1	270325987	270328122	1	270327102	270327181	detectMITE	terminal_inverted_repeat_element	.	*	.	ID=DTT_1_270327102_270327181;Name=DTT,TSDlen2,TIRlen12
1	270481161	270485073	1	270482534	270482712	TARGeT	terminal_inverted_repeat_element	.	*	.	ID=DTH_1_270482534_270482712;Name=DTH,TSDlen3,TIRlen14
1	270864687	270867266	1	270864995	270866446	TARGeT	terminal_inverted_repeat_element	.	*	.	ID=DTM_1_270864995_270866446;Name=DTM,TSDlen9,TIRlen40
1	270872591	270873767	1	270872203	270873524	TARGeT	terminal_inverted_repeat_element	.	*	.	ID=DTM_1_270872203_270873524;Name=DTM,TSDlen9,TIRlen40
1	273171515	273175114	1	273172386	273172564	TARGeT	terminal_inverted_repeat_element	.	*	.	ID=DTH_1_273172386_273172564;Name=DTH,TSDlen3,TIRlen14
1	275884145	275887391	1	275884217	275886933	LTRharvest	LTR_retrotransposon	.	-	.	ID=RLX04050B73v400001;Name=RLX04050B73v400001_NA_LTRsimilarity96.48
1	276050885	276052633	1	276051561	276051851	detectMITE	terminal_inverted_repeat_element	.	*	.	ID=DTH_1_276051561_276051851;Name=DTH,TSDlen3,TIRlen14
1	278091649	278093876	1	278091367	278091990	TARGeT	terminal_inverted_repeat_element	.	*	.	ID=DTA_1_278091367_278091990;Name=DTA,TSDlen8,TIRlen11
1	278297531	278298801	1	278298444	278298570	TARGeT	terminal_inverted_repeat_element	.	*	.	ID=DTH_1_278298444_278298570;Name=DTH,TSDlen3,TIRlen14
1	282161330	282163958	1	282162990	282163205	TARGeT	terminal_inverted_repeat_element	.	*	.	ID=DTH_1_282162990_282163205;Name=DTH,TSDlen3,TIRlen14
1	282780470	282782074	1	282781718	282782217	TARGeT	terminal_inverted_repeat_element	.	*	.	ID=DTA_1_282781718_282782217;Name=DTA,TSDlen8,TIRlen11
1	285276305	285283420	1	285277249	285282010	LTRharvest	LTR_retrotransposon	.	+	.	ID=RLC14044B73v400001;Name=RLC14044B73v400001_naasuj_LTRsimilarity95.52
1	285483788	285490201	1	285489890	285490349	TARGeT	terminal_inverted_repeat_element	.	*	.	ID=DTH_1_285489890_285490349;Name=DTH,TSDlen3,TIRlen14
1	285870729	285873724	1	285872246	285872553	TARGeT	terminal_inverted_repeat_element	.	*	.	ID=DTA_1_285872246_285872553;Name=DTA,TSDlen8,TIRlen11
1	286811933	286815114	1	286811674	286812192	TARGeT	terminal_inverted_repeat_element	.	*	.	ID=DTA_1_286811674_286812192;Name=DTA,TSDlen8,TIRlen11
1	287710578	287711576	1	287711427	287711605	TARGeT	terminal_inverted_repeat_element	.	*	.	ID=DTH_1_287711427_287711605;Name=DTH,TSDlen3,TIRlen14
1	287736775	287738929	1	287738259	287738601	TARGeT	terminal_inverted_repeat_element	.	*	.	ID=DTH_1_287738259_287738601;Name=DTH,TSDlen3,TIRlen14
1	288670249	288671991	1	288671839	288671972	TARGeT	terminal_inverted_repeat_element	.	*	.	ID=DTA_1_288671839_288671972;Name=DTA,TSDlen8,TIRlen11
1	291324319	291326637	1	291326239	291326560	detectMITE	terminal_inverted_repeat_element	.	*	.	ID=DTH_1_291326239_291326560;Name=DTH,TSDlen3,TIRlen14
1	291509693	291512170	1	291511288	291511465	TARGeT	terminal_inverted_repeat_element	.	*	.	ID=DTA_1_291511288_291511465;Name=DTA,TSDlen8,TIRlen11
1	293150153	293151159	1	293151087	293151184	TARGeT	terminal_inverted_repeat_element	.	*	.	ID=DTH_1_293151087_293151184;Name=DTH,TSDlen3,TIRlen14
1	293198853	293200192	1	293199896	293200074	TARGeT	terminal_inverted_repeat_element	.	*	.	ID=DTH_1_293199896_293200074;Name=DTH,TSDlen3,TIRlen14
1	294525335	294526019	1	294524781	294526139	HelitronScanner	helitron	.	+	.	ID=DHH00022B73v400030;Name=DHH00022B73v400030_NA_LCV5p5_LCV3p6
1	295758512	295761295	1	295757356	295761987	HelitronScanner	helitron	.	+	.	ID=DHH00019B73v400026;Name=DHH00019B73v400026_NA_LCV5p9_LCV3p5
1	296929409	296933111	1	296929507	296929641	TARGeT	terminal_inverted_repeat_element	.	*	.	ID=DTH_1_296929507_296929641;Name=DTH,TSDlen3,TIRlen14
1	296929409	296933111	1	296931384	296931499	TARGeT	terminal_inverted_repeat_element	.	*	.	ID=DTH_1_296931384_296931499;Name=DTH,TSDlen3,TIRlen14
1	296929409	296933111	1	296931667	296931842	TARGeT	terminal_inverted_repeat_element	.	*	.	ID=DTH_1_296931667_296931842;Name=DTH,TSDlen3,TIRlen14
1	297049781	297051198	1	297050594	297050978	SineFinder	SINE_element	.	+	.	ID=RST00487B73v400001;Name=RST00487B73v400001_NA_TSDlen14_TSDmismat4
1	297131283	297133141	1	297132983	297133062	detectMITE	terminal_inverted_repeat_element	.	*	.	ID=DTT_1_297132983_297133062;Name=DTT,TSDlen2,TIRlen12
1	297400513	297402359	1	297400620	297400747	detectMITE	terminal_inverted_repeat_element	.	*	.	ID=DTH_1_297400620_297400747;Name=DTH,TSDlen3,TIRlen14
1	300187386	300188501	1	300188290	300188609	HelitronScanner	helitron	.	-	.	ID=DHH00002B73v406823;Name=DHH00002B73v406823_Hip1_LCV5p6_LCV3p31
1	300187386	300188501	1	300188370	300188527	TARGeT	terminal_inverted_repeat_element	.	*	.	ID=DTA_1_300188370_300188527;Name=DTA,TSDlen8,TIRlen11
1	300187386	300188501	1	300187404	300187943	TARGeT	terminal_inverted_repeat_element	.	*	.	ID=DTA_1_300187404_300187943;Name=DTA,TSDlen8,TIRlen11
1	302495899	302499274	1	302497928	302498105	TARGeT	terminal_inverted_repeat_element	.	*	.	ID=DTH_1_302497928_302498105;Name=DTH,TSDlen3,TIRlen14
1	302495899	302499274	1	302496741	302498709	HelitronScanner	helitron	.	+	.	ID=DHH00002B73v401171;Name=DHH00002B73v401171_Hip1_LCV5p9_LCV3p15
1	303930395	303932621	1	303930759	303930891	TARGeT	terminal_inverted_repeat_element	.	*	.	ID=DTH_1_303930759_303930891;Name=DTH,TSDlen3,TIRlen14
1	305746736	305751454	1	305749512	305749680	TARGeT	terminal_inverted_repeat_element	.	*	.	ID=DTH_1_305749512_305749680;Name=DTH,TSDlen3,TIRlen14
1	306970140	306971422	1	306971083	306971276	TARGeT	terminal_inverted_repeat_element	.	*	.	ID=DTM_1_306971083_306971276;Name=DTM,TSDlen9,TIRlen40
10	1051829	1053134	10	1052809	1052896	TARGeT	terminal_inverted_repeat_element	.	*	.	ID=DTH_10_1052809_1052896;Name=DTH,TSDlen3,TIRlen14
10	3019439	3023965	10	3019507	3024290	LTRharvest	LTR_retrotransposon	.	+	.	ID=RLX16325B73v400001;Name=RLX16325B73v400001_NA_LTRsimilarity88.22
10	3572160	3572976	10	3572043	3573582	HelitronScanner	helitron	.	+	.	ID=DHH00001B73v400021;Name=DHH00001B73v400021_NA_LCV5p10_LCV3p6
10	4479652	4481151	10	4480737	4481324	TARGeT	terminal_inverted_repeat_element	.	*	.	ID=DTA_10_4480737_4481324;Name=DTA,TSDlen8,TIRlen11
10	6233407	6234447	10	6234283	6234480	TARGeT	terminal_inverted_repeat_element	.	*	.	ID=DTH_10_6234283_6234480;Name=DTH,TSDlen3,TIRlen14
10	8211336	8212853	10	8211623	8211862	TARGeT	terminal_inverted_repeat_element	.	*	.	ID=DTM_10_8211623_8211862;Name=DTM,TSDlen9,TIRlen40
10	9937754	9939403	10	9937998	9940403	HelitronScanner	helitron	.	+	.	ID=DHH00002B73v400013;Name=DHH00002B73v400013_Hip1_LCV5p9_LCV3p15
10	10595765	10598752	10	10598144	10599107	HelitronScanner	helitron	.	+	.	ID=DHH00002B73v400015;Name=DHH00002B73v400015_Hip1_LCV5p11_LCV3p43
10	11436973	11438774	10	11437462	11437568	TARGeT	terminal_inverted_repeat_element	.	*	.	ID=DTA_10_11437462_11437568;Name=DTA,TSDlen8,TIRlen11
10	12402530	12403517	10	12403187	12403256	TARGeT	terminal_inverted_repeat_element	.	*	.	ID=DTH_10_12403187_12403256;Name=DTH,TSDlen3,TIRlen14
10	12527742	12529759	10	12529507	12529695	SineFinder	SINE_element	.	+	.	ID=RST00115B73v400001;Name=RST00115B73v400001_NA_TSDlen12_TSDmismat2
10	13356957	13357726	10	13356724	13357983	TARGeT	terminal_inverted_repeat_element	.	*	.	ID=DTM_10_13356724_13357983;Name=DTM,TSDlen9,TIRlen40
10	14701762	14707205	10	14703480	14703804	detectMITE	terminal_inverted_repeat_element	.	*	.	ID=DTT_10_14703480_14703804;Name=DTT,TSDlen2,TIRlen12
10	15705533	15706768	10	15704908	15706941	HelitronScanner	helitron	.	+	.	ID=DHH00069B73v400001;Name=DHH00069B73v400001_NA_LCV5p6_LCV3p6
10	18768060	18770364	10	18768859	18769199	HelitronScanner	helitron	.	-	.	ID=DHH02640B73v400001;Name=DHH02640B73v400001_NA_LCV5p6_LCV3p5
10	19765217	19766910	10	19766809	19766894	detectMITE	terminal_inverted_repeat_element	.	*	.	ID=DTT_10_19766809_19766894;Name=DTT,TSDlen2,TIRlen12
10	20014698	20017212	10	20016158	20016281	TARGeT	terminal_inverted_repeat_element	.	*	.	ID=DTH_10_20016158_20016281;Name=DTH,TSDlen3,TIRlen14
10	22187359	22190124	10	22188168	22188485	detectMITE	terminal_inverted_repeat_element	.	*	.	ID=DTH_10_22188168_22188485;Name=DTH,TSDlen3,TIRlen14
10	22799903	22801125	10	22801047	22801201	TARGeT	terminal_inverted_repeat_element	.	*	.	ID=DTM_10_22801047_22801201;Name=DTM,TSDlen9,TIRlen40
10	24839942	24840857	10	24840083	24840211	TARGeT	terminal_inverted_repeat_element	.	*	.	ID=DTH_10_24840083_24840211;Name=DTH,TSDlen3,TIRlen14
10	26545281	26549220	10	26547782	26547960	TARGeT	terminal_inverted_repeat_element	.	*	.	ID=DTH_10_26547782_26547960;Name=DTH,TSDlen3,TIRlen14
10	29250316	29251664	10	29251120	29251320	TARGeT	terminal_inverted_repeat_element	.	*	.	ID=DTH_10_29251120_29251320;Name=DTH,TSDlen3,TIRlen14
10	34280932	34283181	10	34282809	34283386	TARGeT	terminal_inverted_repeat_element	.	*	.	ID=DTC_10_34282809_34283386;Name=DTC,TSDlen3,TIRlen13
10	35008065	35010568	10	35008141	35011958	HelitronScanner	helitron	.	+	.	ID=DHH00001B73v400118;Name=DHH00001B73v400118_NA_LCV5p7_LCV3p6
10	35035830	35036558	10	35036227	35036454	TARGeT	terminal_inverted_repeat_element	.	*	.	ID=DTH_10_35036227_35036454;Name=DTH,TSDlen3,TIRlen14
10	35105567	35108518	10	35106690	35106879	detectMITE	terminal_inverted_repeat_element	.	*	.	ID=DTH_10_35106690_35106879;Name=DTH,TSDlen3,TIRlen14
10	38467641	38469402	10	38469128	38469556	RepeatMasker	solo_LTR	.	+	.	ID=RLX06628B73v4S0001;Name=RLX06628B73v4S0001_NA_SoloLTR
10	38978252	38980348	10	38978495	38978555	TARGeT	terminal_inverted_repeat_element	.	*	.	ID=DTH_10_38978495_38978555;Name=DTH,TSDlen3,TIRlen14
10	39166472	39167429	10	39167311	39167468	TARGeT	terminal_inverted_repeat_element	.	*	.	ID=DTA_10_39167311_39167468;Name=DTA,TSDlen8,TIRlen11
10	39496146	39497178	10	39497084	39497188	detectMITE	terminal_inverted_repeat_element	.	*	.	ID=DTT_10_39497084_39497188;Name=DTT,TSDlen2,TIRlen12
10	46808585	46811251	10	46808993	46812816	HelitronScanner	helitron	.	+	.	ID=DHH00001B73v400162;Name=DHH00001B73v400162_NA_LCV5p10_LCV3p9
10	53126308	53128610	10	53126662	53126904	HelitronScanner	helitron	.	+	.	ID=DHH00002B73v400090;Name=DHH00002B73v400090_Hip1_LCV5p6_LCV3p11
10	55277055	55279026	10	55278610	55278785	TARGeT	terminal_inverted_repeat_element	.	*	.	ID=DTH_10_55278610_55278785;Name=DTH,TSDlen3,TIRlen14
10	55404530	55407106	10	55405938	55406045	TARGeT	terminal_inverted_repeat_element	.	*	.	ID=DTH_10_55405938_55406045;Name=DTH,TSDlen3,TIRlen14
10	56017034	56019014	10	56016934	56017438	TARGeT	terminal_inverted_repeat_element	.	*	.	ID=DTA_10_56016934_56017438;Name=DTA,TSDlen8,TIRlen11
10	58124698	58126058	10	58125856	58126093	TARGeT	terminal_inverted_repeat_element	.	*	.	ID=DTA_10_58125856_58126093;Name=DTA,TSDlen8,TIRlen11
10	59917541	59919556	10	59918674	59918978	detectMITE	terminal_inverted_repeat_element	.	*	.	ID=DTC_10_59918674_59918978;Name=DTC,TSDlen3,TIRlen13
10	60806999	60809405	10	60808586	60808713	TARGeT	terminal_inverted_repeat_element	.	*	.	ID=DTH_10_60808586_60808713;Name=DTH,TSDlen3,TIRlen14
10	61596784	61598882	10	61596689	61599363	HelitronScanner	helitron	.	-	.	ID=DHH02607B73v400001;Name=DHH02607B73v400001_NA_LCV5p9_LCV3p5
10	61674816	61675967	10	61674303	61675658	HelitronScanner	helitron	.	+	.	ID=DHH00002B73v400107;Name=DHH00002B73v400107_Hip1_LCV5p12_LCV3p45
10	62772375	62774345	10	62772505	62772742	HelitronScanner	helitron	.	+	.	ID=DHH00002B73v400112;Name=DHH00002B73v400112_Hip1_LCV5p9_LCV3p29
10	64247078	64248267	10	64247976	64248090	TARGeT	terminal_inverted_repeat_element	.	*	.	ID=DTH_10_64247976_64248090;Name=DTH,TSDlen3,TIRlen14
10	66213281	66214519	10	66213489	66213733	TARGeT	terminal_inverted_repeat_element	.	*	.	ID=DTA_10_66213489_66213733;Name=DTA,TSDlen8,TIRlen11
10	68049164	68050523	10	68050341	68050449	TARGeT	terminal_inverted_repeat_element	.	*	.	ID=DTA_10_68050341_68050449;Name=DTA,TSDlen8,TIRlen11
10	68347465	68349113	10	68346978	68349599	HelitronScanner	helitron	.	-	.	ID=DHH00002B73v405863;Name=DHH00002B73v405863_Hip1_LCV5p5_LCV3p50
10	68727380	68729514	10	68727831	68728150	detectMITE	terminal_inverted_repeat_element	.	*	.	ID=DTH_10_68727831_68728150;Name=DTH,TSDlen3,TIRlen14
10	69935061	69936268	10	69935216	69935383	TARGeT	terminal_inverted_repeat_element	.	*	.	ID=DTA_10_69935216_69935383;Name=DTA,TSDlen8,TIRlen11
10	70877711	70878957	10	70878077	70878395	TARGeT	terminal_inverted_repeat_element	.	*	.	ID=DTA_10_70878077_70878395;Name=DTA,TSDlen8,TIRlen11
10	72352445	72354810	10	72354066	72354977	TARGeT	terminal_inverted_repeat_element	.	*	.	ID=DTA_10_72354066_72354977;Name=DTA,TSDlen8,TIRlen11
10	72965695	72966821	10	72966334	72967166	RepeatMasker	solo_LTR	.	+	.	ID=RLX23452B73v4S0002;Name=RLX23452B73v4S0002_NA_SoloLTR
10	73754209	73755343	10	73754081	73754474	TARGeT	terminal_inverted_repeat_element	.	*	.	ID=DTA_10_73754081_73754474;Name=DTA,TSDlen8,TIRlen11
10	76271758	76273696	10	76272688	76273070	TARGeT	terminal_inverted_repeat_element	.	*	.	ID=DTA_10_76272688_76273070;Name=DTA,TSDlen8,TIRlen11
10	76543732	76550278	10	76545536	76553075	HelitronScanner	helitron	.	-	.	ID=DHH02587B73v400001;Name=DHH02587B73v400001_NA_LCV5p9_LCV3p5
10	76937932	76941096	10	76939987	76940392	TARGeT	terminal_inverted_repeat_element	.	*	.	ID=DTA_10_76939987_76940392;Name=DTA,TSDlen8,TIRlen11
10	79407342	79410722	10	79408072	79408372	TARGeT	terminal_inverted_repeat_element	.	*	.	ID=DTA_10_79408072_79408372;Name=DTA,TSDlen8,TIRlen11
10	80328317	80330202	10	80328245	80328436	TARGeT	terminal_inverted_repeat_element	.	*	.	ID=DTH_10_80328245_80328436;Name=DTH,TSDlen3,TIRlen14
10	80328317	80330202	10	80328776	80328901	detectMITE	terminal_inverted_repeat_element	.	*	.	ID=DTH_10_80328776_80328901;Name=DTH,TSDlen3,TIRlen14
10	80877836	80879654	10	80878370	80878559	TARGeT	terminal_inverted_repeat_element	.	*	.	ID=DTH_10_80878370_80878559;Name=DTH,TSDlen3,TIRlen14
10	82675922	82680978	10	82679971	82680022	detectMITE	terminal_inverted_repeat_element	.	*	.	ID=DTC_10_82679971_82680022;Name=DTC,TSDlen3,TIRlen13
10	83555813	83557208	10	83557058	83557296	HelitronScanner	helitron	.	-	.	ID=DHH00002B73v405893;Name=DHH00002B73v405893_Hip1_LCV5p16_LCV3p7
10	85719691	85720739	10	85719377	85720771	HelitronScanner	helitron	.	+	.	ID=DHH00002B73v400174;Name=DHH00002B73v400174_Hip1_LCV5p8_LCV3p12
10	85867338	85869015	10	85868114	85869444	HelitronScanner	helitron	.	+	.	ID=DHH00001B73v400294;Name=DHH00001B73v400294_NA_LCV5p5_LCV3p6
10	87315876	87323268	10	87318999	87319135	detectMITE	terminal_inverted_repeat_element	.	*	.	ID=DTH_10_87318999_87319135;Name=DTH,TSDlen3,TIRlen14
10	90874645	90876062	10	90874650	90876799	HelitronScanner	helitron	.	+	.	ID=DHH00014B73v400012;Name=DHH00014B73v400012_NA_LCV5p14_LCV3p5
10	91038871	91041058	10	91040232	91040424	TARGeT	terminal_inverted_repeat_element	.	*	.	ID=DTH_10_91040232_91040424;Name=DTH,TSDlen3,TIRlen14
10	91989009	91990453	10	91988988	91989225	TARGeT	terminal_inverted_repeat_element	.	*	.	ID=DTM_10_91988988_91989225;Name=DTM,TSDlen9,TIRlen40
10	92158847	92161191	10	92159543	92159637	TARGeT	terminal_inverted_repeat_element	.	*	.	ID=DTH_10_92159543_92159637;Name=DTH,TSDlen3,TIRlen14
10	94389929	94390971	10	94389641	94390751	HelitronScanner	helitron	.	+	.	ID=DHH02571B73v400001;Name=DHH02571B73v400001_NA_LCV5p12_LCV3p8
10	94687616	94689106	10	94688694	94688822	TARGeT	terminal_inverted_repeat_element	.	*	.	ID=DTH_10_94688694_94688822;Name=DTH,TSDlen3,TIRlen14
10	96239660	96241400	10	96239755	96240117	TARGeT	terminal_inverted_repeat_element	.	*	.	ID=DTA_10_96239755_96240117;Name=DTA,TSDlen8,TIRlen11
10	96273027	96274509	10	96274061	96274177	TARGeT	terminal_inverted_repeat_element	.	*	.	ID=DTH_10_96274061_96274177;Name=DTH,TSDlen3,TIRlen14
10	97039835	97041510	10	97039757	97039985	TARGeT	terminal_inverted_repeat_element	.	*	.	ID=DTC_10_97039757_97039985;Name=DTC,TSDlen3,TIRlen13
10	97859770	97860922	10	97859874	97860105	detectMITE	terminal_inverted_repeat_element	.	*	.	ID=DTH_10_97859874_97860105;Name=DTH,TSDlen3,TIRlen14
10	98099440	98103018	10	98102792	98103084	TARGeT	terminal_inverted_repeat_element	.	*	.	ID=DTH_10_98102792_98103084;Name=DTH,TSDlen3,TIRlen14
10	99401409	99402591	10	99401662	99403096	HelitronScanner	helitron	.	-	.	ID=DHH00510B73v400001;Name=DHH00510B73v400001_NA_LCV5p9_LCV3p5
10	100392347	100396694	10	100396013	100397286	TARGeT	terminal_inverted_repeat_element	.	*	.	ID=DTC_10_100396013_100397286;Name=DTC,TSDlen3,TIRlen13
10	100462867	100465259	10	100464213	100464602	detectMITE	terminal_inverted_repeat_element	.	*	.	ID=DTC_10_100464213_100464602;Name=DTC,TSDlen3,TIRlen13
10	102766393	102767930	10	102767484	102768050	TARGeT	terminal_inverted_repeat_element	.	*	.	ID=DTA_10_102767484_102768050;Name=DTA,TSDlen8,TIRlen11
10	103252025	103254145	10	103253553	103253784	detectMITE	terminal_inverted_repeat_element	.	*	.	ID=DTH_10_103253553_103253784;Name=DTH,TSDlen3,TIRlen14
10	103423503	103425003	10	103423462	103423884	TARGeT	terminal_inverted_repeat_element	.	*	.	ID=DTA_10_103423462_103423884;Name=DTA,TSDlen8,TIRlen11
10	105266073	105267443	10	105266261	105267370	HelitronScanner	helitron	.	-	.	ID=DHH00032B73v400034;Name=DHH00032B73v400034_NA_LCV5p11_LCV3p5
10	105495435	105496963	10	105496264	105496347	TARGeT	terminal_inverted_repeat_element	.	*	.	ID=DTH_10_105496264_105496347;Name=DTH,TSDlen3,TIRlen14
10	106619318	106621543	10	106619759	106619828	detectMITE	terminal_inverted_repeat_element	.	*	.	ID=DTT_10_106619759_106619828;Name=DTT,TSDlen2,TIRlen12
10	108978164	108980496	10	108979787	108979919	TARGeT	terminal_inverted_repeat_element	.	*	.	ID=DTH_10_108979787_108979919;Name=DTH,TSDlen3,TIRlen14
10	110104550	110105582	10	110104631	110104934	detectMITE	terminal_inverted_repeat_element	.	*	.	ID=DTH_10_110104631_110104934;Name=DTH,TSDlen3,TIRlen14
10	113708284	113709727	10	113709399	113709524	TARGeT	terminal_inverted_repeat_element	.	*	.	ID=DTH_10_113709399_113709524;Name=DTH,TSDlen3,TIRlen14
10	113775964	113778017	10	113777772	113777999	TARGeT	terminal_inverted_repeat_element	.	*	.	ID=DTA_10_113777772_113777999;Name=DTA,TSDlen8,TIRlen11
10	114040213	114042032	10	114040311	114040507	TARGeT	terminal_inverted_repeat_element	.	*	.	ID=DTM_10_114040311_114040507;Name=DTM,TSDlen9,TIRlen40
10	115554803	115558051	10	115557358	115557521	TARGeT	terminal_inverted_repeat_element	.	*	.	ID=DTA_10_115557358_115557521;Name=DTA,TSDlen8,TIRlen11
10	116450739	116451966	10	116450931	116451109	detectMITE	terminal_inverted_repeat_element	.	*	.	ID=DTA_10_116450931_116451109;Name=DTA,TSDlen8,TIRlen11
10	118152081	118153887	10	118152096	118152250	TARGeT	terminal_inverted_repeat_element	.	*	.	ID=DTM_10_118152096_118152250;Name=DTM,TSDlen9,TIRlen40
10	119492170	119493825	10	119492642	119492749	TARGeT	terminal_inverted_repeat_element	.	*	.	ID=DTA_10_119492642_119492749;Name=DTA,TSDlen8,TIRlen11
10	121868866	121871279	10	121870400	121870578	TARGeT	terminal_inverted_repeat_element	.	*	.	ID=DTH_10_121870400_121870578;Name=DTH,TSDlen3,TIRlen14
10	122504114	122506149	10	122504497	122504633	detectMITE	terminal_inverted_repeat_element	.	*	.	ID=DTH_10_122504497_122504633;Name=DTH,TSDlen3,TIRlen14
10	122957588	122958976	10	122958398	122958453	detectMITE	terminal_inverted_repeat_element	.	*	.	ID=DTC_10_122958398_122958453;Name=DTC,TSDlen3,TIRlen13
10	123353269	123359940	10	123359543	123359910	TARGeT	terminal_inverted_repeat_element	.	*	.	ID=DTH_10_123359543_123359910;Name=DTH,TSDlen3,TIRlen14
10	125570712	125574888	10	125572542	125572740	TARGeT	terminal_inverted_repeat_element	.	*	.	ID=DTH_10_125572542_125572740;Name=DTH,TSDlen3,TIRlen14
10	126286577	126289116	10	126286389	126289108	HelitronScanner	helitron	.	-	.	ID=DHH00002B73v406021;Name=DHH00002B73v406021_Hip1_LCV5p12_LCV3p18
10	126427153	126428386	10	126427014	126427562	TARGeT	terminal_inverted_repeat_element	.	*	.	ID=DTA_10_126427014_126427562;Name=DTA,TSDlen8,TIRlen11
10	126855913	126857336	10	126856135	126856499	TARGeT	terminal_inverted_repeat_element	.	*	.	ID=DTH_10_126856135_126856499;Name=DTH,TSDlen3,TIRlen14
10	127490092	127492508	10	127491017	127491358	TARGeT	terminal_inverted_repeat_element	.	*	.	ID=DTH_10_127491017_127491358;Name=DTH,TSDlen3,TIRlen14
10	128240256	128242899	10	128241291	128241452	detectMITE	terminal_inverted_repeat_element	.	*	.	ID=DTT_10_128241291_128241452;Name=DTT,TSDlen2,TIRlen12
10	129238804	129240680	10	129239702	129239829	TARGeT	terminal_inverted_repeat_element	.	*	.	ID=DTH_10_129239702_129239829;Name=DTH,TSDlen3,TIRlen14
10	129538051	129540164	10	129538822	129541021	LTRharvest	LTR_retrotransposon	.	-	.	ID=RLX15582B73v400001;Name=RLX15582B73v400001_NA_LTRsimilarity88.1
10	129848562	129851768	10	129848822	129854672	HelitronScanner	helitron	.	+	.	ID=DHH00002B73v400318;Name=DHH00002B73v400318_Hip1_LCV5p6_LCV3p19
10	130320796	130324221	10	130320941	130321298	HelitronScanner	helitron	.	+	.	ID=DHH00002B73v400320;Name=DHH00002B73v400320_Hip1_LCV5p16_LCV3p9
10	132565077	132566586	10	132566161	132566544	RepeatMasker	solo_LTR	.	-	.	ID=RLX22829B73v4S0001;Name=RLX22829B73v4S0001_NA_SoloLTR
10	134390197	134392841	10	134392553	134393060	TARGeT	terminal_inverted_repeat_element	.	*	.	ID=DTA_10_134392553_134393060;Name=DTA,TSDlen8,TIRlen11
10	134835235	134837303	10	134834591	134836729	HelitronScanner	helitron	.	-	.	ID=DHH00002B73v406045;Name=DHH00002B73v406045_Hip1_LCV5p6_LCV3p5
10	136487151	136490574	10	136489893	136490229	SineFinder	SINE_element	.	+	.	ID=RST00416B73v400001;Name=RST00416B73v400001_NA_TSDlen11_TSDmismat1
10	137169755	137170765	10	137170446	137170677	detectMITE	terminal_inverted_repeat_element	.	*	.	ID=DTH_10_137170446_137170677;Name=DTH,TSDlen3,TIRlen14
10	137202430	137206095	10	137205886	137205994	TARGeT	terminal_inverted_repeat_element	.	*	.	ID=DTA_10_137205886_137205994;Name=DTA,TSDlen8,TIRlen11
10	137241511	137244552	10	137243211	137243389	TARGeT	terminal_inverted_repeat_element	.	*	.	ID=DTH_10_137243211_137243389;Name=DTH,TSDlen3,TIRlen14
10	140224747	140226141	10	140225796	140226171	TARGeT	terminal_inverted_repeat_element	.	*	.	ID=DTA_10_140225796_140226171;Name=DTA,TSDlen8,TIRlen11
10	140885201	140888800	10	140885188	140885265	detectMITE	terminal_inverted_repeat_element	.	*	.	ID=DTT_10_140885188_140885265;Name=DTT,TSDlen2,TIRlen12
10	141703514	141706412	10	141704524	141704660	TARGeT	terminal_inverted_repeat_element	.	*	.	ID=DTH_10_141704524_141704660;Name=DTH,TSDlen3,TIRlen14
10	142357308	142359667	10	142359081	142359209	detectMITE	terminal_inverted_repeat_element	.	*	.	ID=DTC_10_142359081_142359209;Name=DTC,TSDlen3,TIRlen13
10	142360746	142364025	10	142360208	142361412	HelitronScanner	helitron	.	+	.	ID=DHH02656B73v400001;Name=DHH02656B73v400001_NA_LCV5p7_LCV3p7
10	142435955	142438664	10	142438534	142438670	detectMITE	terminal_inverted_repeat_element	.	*	.	ID=DTH_10_142438534_142438670;Name=DTH,TSDlen3,TIRlen14
10	142980949	142987745	10	142982154	142991430	HelitronScanner	helitron	.	+	.	ID=DHH00003B73v400187;Name=DHH00003B73v400187_NA_LCV5p5_LCV3p6
10	143087562	143089861	10	143088744	143088922	TARGeT	terminal_inverted_repeat_element	.	*	.	ID=DTH_10_143088744_143088922;Name=DTH,TSDlen3,TIRlen14
10	143270752	143273175	10	143270820	143270889	detectMITE	terminal_inverted_repeat_element	.	*	.	ID=DTC_10_143270820_143270889;Name=DTC,TSDlen3,TIRlen13
10	144451906	144454729	10	144453945	144454511	SineFinder	SINE_element	.	+	.	ID=RST00386B73v400001;Name=RST00386B73v400001_NA_TSDlen15_TSDmismat2
10	144451906	144454729	10	144451677	144456010	HelitronScanner	helitron	.	-	.	ID=DHH00299B73v400003;Name=DHH00299B73v400003_NA_LCV5p8_LCV3p10
10	145202027	145205739	10	145204772	145204898	TARGeT	terminal_inverted_repeat_element	.	*	.	ID=DTH_10_145204772_145204898;Name=DTH,TSDlen3,TIRlen14
10	145592453	145594449	10	145592671	145593418	TARGeT	terminal_inverted_repeat_element	.	*	.	ID=DTA_10_145592671_145593418;Name=DTA,TSDlen8,TIRlen11
10	145804966	145807766	10	145804887	145805251	TARGeT	terminal_inverted_repeat_element	.	*	.	ID=DTH_10_145804887_145805251;Name=DTH,TSDlen3,TIRlen14
10	147123793	147125922	10	147123531	147125002	TARGeT	terminal_inverted_repeat_element	.	*	.	ID=DTA_10_147123531_147125002;Name=DTA,TSDlen8,TIRlen11
10	147873995	147875240	10	147874908	147875014	TARGeT	terminal_inverted_repeat_element	.	*	.	ID=DTA_10_147874908_147875014;Name=DTA,TSDlen8,TIRlen11
10	148522695	148525194	10	148524357	148524482	detectMITE	terminal_inverted_repeat_element	.	*	.	ID=DTH_10_148524357_148524482;Name=DTH,TSDlen3,TIRlen14
10	148536686	148538863	10	148537632	148537810	TARGeT	terminal_inverted_repeat_element	.	*	.	ID=DTH_10_148537632_148537810;Name=DTH,TSDlen3,TIRlen14
10	148730699	148732924	10	148731274	148731595	detectMITE	terminal_inverted_repeat_element	.	*	.	ID=DTT_10_148731274_148731595;Name=DTT,TSDlen2,TIRlen12
10	149451302	149453963	10	149452611	149452925	TARGeT	terminal_inverted_repeat_element	.	*	.	ID=DTA_10_149452611_149452925;Name=DTA,TSDlen8,TIRlen11
10	149485583	149488838	10	149486912	149489703	HelitronScanner	helitron	.	+	.	ID=DHH00002B73v400385;Name=DHH00002B73v400385_Hip1_LCV5p7_LCV3p8
2	1855662	1856901	2	1855790	1855985	TARGeT	terminal_inverted_repeat_element	.	*	.	ID=DTM_2_1855790_1855985;Name=DTM,TSDlen9,TIRlen40
2	1922396	1924458	2	1922811	1925535	HelitronScanner	helitron	.	-	.	ID=DHH02103B73v400001;Name=DHH02103B73v400001_NA_LCV5p5_LCV3p5
2	2549823	2552443	2	2551135	2552441	TARGeT	terminal_inverted_repeat_element	.	*	.	ID=DTA_2_2551135_2552441;Name=DTA,TSDlen8,TIRlen11
2	3460812	3461842	2	3461564	3461883	detectMITE	terminal_inverted_repeat_element	.	*	.	ID=DTH_2_3461564_3461883;Name=DTH,TSDlen3,TIRlen14
2	3925996	3926900	2	3925918	3926237	TARGeT	terminal_inverted_repeat_element	.	*	.	ID=DTH_2_3925918_3926237;Name=DTH,TSDlen3,TIRlen14
2	3938965	3940367	2	3939772	3939888	TARGeT	terminal_inverted_repeat_element	.	*	.	ID=DTH_2_3939772_3939888;Name=DTH,TSDlen3,TIRlen14
2	4172467	4174184	2	4172387	4172743	detectMITE	terminal_inverted_repeat_element	.	*	.	ID=DTH_2_4172387_4172743;Name=DTH,TSDlen3,TIRlen14
2	7845849	7851047	2	7845028	7849112	LTRharvest	LTR_retrotransposon	.	+	.	ID=RLX13917B73v400001;Name=RLX13917B73v400001_NA_LTRsimilarity91.36
2	8120018	8123193	2	8120898	8123658	HelitronScanner	helitron	.	+	.	ID=DHH00002B73v401214;Name=DHH00002B73v401214_Hip1_LCV5p6_LCV3p5
2	8120018	8123193	2	8120303	8120549	TARGeT	terminal_inverted_repeat_element	.	*	.	ID=DTM_2_8120303_8120549;Name=DTM,TSDlen9,TIRlen40
2	8133984	8140874	2	8132957	8136108	HelitronScanner	helitron	.	+	.	ID=DHH01963B73v400001;Name=DHH01963B73v400001_NA_LCV5p15_LCV3p12
2	8459476	8460862	2	8459592	8459823	detectMITE	terminal_inverted_repeat_element	.	*	.	ID=DTH_2_8459592_8459823;Name=DTH,TSDlen3,TIRlen14
2	8620780	8622029	2	8621043	8621846	TARGeT	terminal_inverted_repeat_element	.	*	.	ID=DTA_2_8621043_8621846;Name=DTA,TSDlen8,TIRlen11
2	9829939	9832878	2	9830236	9830414	TARGeT	terminal_inverted_repeat_element	.	*	.	ID=DTH_2_9830236_9830414;Name=DTH,TSDlen3,TIRlen14
2	10962306	10965161	2	10964091	10964269	TARGeT	terminal_inverted_repeat_element	.	*	.	ID=DTH_2_10964091_10964269;Name=DTH,TSDlen3,TIRlen14
2	11427876	11429094	2	11427487	11428874	HelitronScanner	helitron	.	+	.	ID=DHH00019B73v400031;Name=DHH00019B73v400031_NA_LCV5p13_LCV3p5
2	11427876	11429094	2	11427701	11428816	TARGeT	terminal_inverted_repeat_element	.	*	.	ID=DTA_2_11427701_11428816;Name=DTA,TSDlen8,TIRlen11
2	11453454	11455553	2	11452871	11454502	LTRharvest	LTR_retrotransposon	.	-	.	ID=RLX13902B73v400001;Name=RLX13902B73v400001_NA_LTRsimilarity88.55
2	11564457	11566273	2	11564814	11564950	TARGeT	terminal_inverted_repeat_element	.	*	.	ID=DTH_2_11564814_11564950;Name=DTH,TSDlen3,TIRlen14
2	11564457	11566273	2	11565887	11566206	detectMITE	terminal_inverted_repeat_element	.	*	.	ID=DTH_2_11565887_11566206;Name=DTH,TSDlen3,TIRlen14
2	15696292	15697774	2	15697561	15697964	TARGeT	terminal_inverted_repeat_element	.	*	.	ID=DTH_2_15697561_15697964;Name=DTH,TSDlen3,TIRlen14
2	16166352	16169334	2	16168448	16168955	TARGeT	terminal_inverted_repeat_element	.	*	.	ID=DTA_2_16168448_16168955;Name=DTA,TSDlen8,TIRlen11
2	17331418	17334341	2	17331482	17332607	HelitronScanner	helitron	.	+	.	ID=DHH02128B73v400001;Name=DHH02128B73v400001_NA_LCV5p10_LCV3p12
2	17576413	17578918	2	17577471	17577629	TARGeT	terminal_inverted_repeat_element	.	*	.	ID=DTH_2_17577471_17577629;Name=DTH,TSDlen3,TIRlen14
2	18162819	18166121	2	18165849	18166038	TARGeT	terminal_inverted_repeat_element	.	*	.	ID=DTH_2_18165849_18166038;Name=DTH,TSDlen3,TIRlen14
2	20471130	20472388	2	20471354	20471540	TARGeT	terminal_inverted_repeat_element	.	*	.	ID=DTH_2_20471354_20471540;Name=DTH,TSDlen3,TIRlen14
2	24836953	24842276	2	24839896	24841352	HelitronScanner	helitron	.	+	.	ID=DHH00531B73v400001;Name=DHH00531B73v400001_NA_LCV5p9_LCV3p10
2	24836953	24842276	2	24838330	24838573	TARGeT	terminal_inverted_repeat_element	.	*	.	ID=DTM_2_24838330_24838573;Name=DTM,TSDlen9,TIRlen40
2	24836953	24842276	2	24839906	24840140	TARGeT	terminal_inverted_repeat_element	.	*	.	ID=DTA_2_24839906_24840140;Name=DTA,TSDlen8,TIRlen11
2	25480575	25483320	2	25482914	25483160	TARGeT	terminal_inverted_repeat_element	.	*	.	ID=DTM_2_25482914_25483160;Name=DTM,TSDlen9,TIRlen40
2	25971316	25974298	2	25972469	25972769	SineFinder	SINE_element	.	+	.	ID=RST00359B73v400001;Name=RST00359B73v400001_NA_TSDlen14_TSDmismat4
2	28488188	28490491	2	28488193	28488478	TARGeT	terminal_inverted_repeat_element	.	*	.	ID=DTH_2_28488193_28488478;Name=DTH,TSDlen3,TIRlen14
2	28940979	28944066	2	28940405	28942375	HelitronScanner	helitron	.	+	.	ID=DHH02024B73v400001;Name=DHH02024B73v400001_NA_LCV5p7_LCV3p10
2	28940979	28944066	2	28943982	28944119	TARGeT	terminal_inverted_repeat_element	.	*	.	ID=DTH_2_28943982_28944119;Name=DTH,TSDlen3,TIRlen14
2	30275495	30279129	2	30278776	30279097	detectMITE	terminal_inverted_repeat_element	.	*	.	ID=DTT_2_30278776_30279097;Name=DTT,TSDlen2,TIRlen12
2	30515674	30516929	2	30516816	30516888	detectMITE	terminal_inverted_repeat_element	.	*	.	ID=DTC_2_30516816_30516888;Name=DTC,TSDlen3,TIRlen13
2	30675046	30676566	2	30675239	30675355	TARGeT	terminal_inverted_repeat_element	.	*	.	ID=DTH_2_30675239_30675355;Name=DTH,TSDlen3,TIRlen14
2	31518828	31520713	2	31520502	31520629	TARGeT	terminal_inverted_repeat_element	.	*	.	ID=DTH_2_31520502_31520629;Name=DTH,TSDlen3,TIRlen14
2	32169540	32172047	2	32170417	32170552	detectMITE	terminal_inverted_repeat_element	.	*	.	ID=DTH_2_32170417_32170552;Name=DTH,TSDlen3,TIRlen14
2	32738011	32741560	2	32739951	32740492	TARGeT	terminal_inverted_repeat_element	.	*	.	ID=DTH_2_32739951_32740492;Name=DTH,TSDlen3,TIRlen14
2	34617857	34619955	2	34618143	34619203	HelitronScanner	helitron	.	+	.	ID=DHH02017B73v400001;Name=DHH02017B73v400001_NA_LCV5p5_LCV3p6
2	37117439	37118584	2	37118324	37118587	TARGeT	terminal_inverted_repeat_element	.	*	.	ID=DTH_2_37118324_37118587;Name=DTH,TSDlen3,TIRlen14
2	38190526	38191682	2	38190377	38190730	TARGeT	terminal_inverted_repeat_element	.	*	.	ID=DTA_2_38190377_38190730;Name=DTA,TSDlen8,TIRlen11
2	38688864	38693768	2	38690059	38691581	HelitronScanner	helitron	.	+	.	ID=DHH00002B73v401309;Name=DHH00002B73v401309_Hip1_LCV5p8_LCV3p6
2	40154010	40155129	2	40153911	40154952	TARGeT	terminal_inverted_repeat_element	.	*	.	ID=DTA_2_40153911_40154952;Name=DTA,TSDlen8,TIRlen11
2	40347846	40352017	2	40348205	40348398	TARGeT	terminal_inverted_repeat_element	.	*	.	ID=DTM_2_40348205_40348398;Name=DTM,TSDlen9,TIRlen40
2	48476208	48478927	2	48476431	48476557	TARGeT	terminal_inverted_repeat_element	.	*	.	ID=DTH_2_48476431_48476557;Name=DTH,TSDlen3,TIRlen14
2	48524501	48526310	2	48525108	48525226	TARGeT	terminal_inverted_repeat_element	.	*	.	ID=DTH_2_48525108_48525226;Name=DTH,TSDlen3,TIRlen14
2	48690632	48694153	2	48692390	48692506	TARGeT	terminal_inverted_repeat_element	.	*	.	ID=DTH_2_48692390_48692506;Name=DTH,TSDlen3,TIRlen14
2	48704942	48706544	2	48705037	48705126	detectMITE	terminal_inverted_repeat_element	.	*	.	ID=DTT_2_48705037_48705126;Name=DTT,TSDlen2,TIRlen12
2	48904919	48905800	2	48904749	48905323	TARGeT	terminal_inverted_repeat_element	.	*	.	ID=DTA_2_48904749_48905323;Name=DTA,TSDlen8,TIRlen11
2	49275555	49278271	2	49277225	49277766	detectMITE	terminal_inverted_repeat_element	.	*	.	ID=DTA_2_49277225_49277766;Name=DTA,TSDlen8,TIRlen11
2	51368286	51369160	2	51368825	51369431	HelitronScanner	helitron	.	-	.	ID=DHH00002B73v406970;Name=DHH00002B73v406970_Hip1_LCV5p12_LCV3p7
2	55322873	55326232	2	55323028	55323216	TARGeT	terminal_inverted_repeat_element	.	*	.	ID=DTA_2_55323028_55323216;Name=DTA,TSDlen8,TIRlen11
2	55872624	55876915	2	55872205	55875142	HelitronScanner	helitron	.	-	.	ID=DHH00267B73v400003;Name=DHH00267B73v400003_NA_LCV5p10_LCV3p5
2	61801388	61804316	2	61803419	61803585	TARGeT	terminal_inverted_repeat_element	.	*	.	ID=DTA_2_61803419_61803585;Name=DTA,TSDlen8,TIRlen11
2	61801388	61804316	2	61804140	61804468	TARGeT	terminal_inverted_repeat_element	.	*	.	ID=DTA_2_61804140_61804468;Name=DTA,TSDlen8,TIRlen11
2	62809924	62812309	2	62809967	62810369	detectMITE	terminal_inverted_repeat_element	.	*	.	ID=DTC_2_62809967_62810369;Name=DTC,TSDlen3,TIRlen13
2	62815219	62817000	2	62816623	62817094	RepeatMasker	solo_LTR	.	-	.	ID=RLX24975B73v4S0001;Name=RLX24975B73v4S0001_NA_SoloLTR
2	63252784	63254635	2	63252908	63253054	TARGeT	terminal_inverted_repeat_element	.	*	.	ID=DTA_2_63252908_63253054;Name=DTA,TSDlen8,TIRlen11
2	64903986	64906717	2	64905392	64905545	detectMITE	terminal_inverted_repeat_element	.	*	.	ID=DTT_2_64905392_64905545;Name=DTT,TSDlen2,TIRlen12
2	64944580	64946524	2	64945804	64946867	HelitronScanner	helitron	.	+	.	ID=DHH00001B73v401397;Name=DHH00001B73v401397_NA_LCV5p8_LCV3p7
2	66201360	66202366	2	66201589	66201723	TARGeT	terminal_inverted_repeat_element	.	*	.	ID=DTH_2_66201589_66201723;Name=DTH,TSDlen3,TIRlen14
2	66712909	66718684	2	66715538	66715853	detectMITE	terminal_inverted_repeat_element	.	*	.	ID=DTH_2_66715538_66715853;Name=DTH,TSDlen3,TIRlen14
2	69952959	69955106	2	69954116	69954347	detectMITE	terminal_inverted_repeat_element	.	*	.	ID=DTH_2_69954116_69954347;Name=DTH,TSDlen3,TIRlen14
2	71770684	71774672	2	71770761	71771196	TARGeT	terminal_inverted_repeat_element	.	*	.	ID=DTA_2_71770761_71771196;Name=DTA,TSDlen8,TIRlen11
2	72096525	72099342	2	72098889	72099296	TARGeT	terminal_inverted_repeat_element	.	*	.	ID=DTH_2_72098889_72099296;Name=DTH,TSDlen3,TIRlen14
2	74078844	74080888	2	74079947	74080083	TARGeT	terminal_inverted_repeat_element	.	*	.	ID=DTH_2_74079947_74080083;Name=DTH,TSDlen3,TIRlen14
2	74211940	74215755	2	74212749	74215277	LTRharvest	LTR_retrotransposon	.	+	.	ID=RLX13587B73v400001;Name=RLX13587B73v400001_NA_LTRsimilarity90.37
2	78364263	78366289	2	78364789	78364914	TARGeT	terminal_inverted_repeat_element	.	*	.	ID=DTH_2_78364789_78364914;Name=DTH,TSDlen3,TIRlen14
2	78550277	78551391	2	78550057	78550559	TARGeT	terminal_inverted_repeat_element	.	*	.	ID=DTA_2_78550057_78550559;Name=DTA,TSDlen8,TIRlen11
2	79093431	79095794	2	79093264	79093917	TARGeT	terminal_inverted_repeat_element	.	*	.	ID=DTA_2_79093264_79093917;Name=DTA,TSDlen8,TIRlen11
2	79093431	79095794	2	79093953	79094328	TARGeT	terminal_inverted_repeat_element	.	*	.	ID=DTH_2_79093953_79094328;Name=DTH,TSDlen3,TIRlen14
2	79349376	79351624	2	79351314	79351709	TARGeT	terminal_inverted_repeat_element	.	*	.	ID=DTA_2_79351314_79351709;Name=DTA,TSDlen8,TIRlen11
2	79416209	79417404	2	79416418	79416607	detectMITE	terminal_inverted_repeat_element	.	*	.	ID=DTH_2_79416418_79416607;Name=DTH,TSDlen3,TIRlen14
2	80084656	80086079	2	80084152	80086606	HelitronScanner	helitron	.	-	.	ID=DHH00001B73v407240;Name=DHH00001B73v407240_NA_LCV5p8_LCV3p7
2	80305450	80308924	2	80308373	80308519	TARGeT	terminal_inverted_repeat_element	.	*	.	ID=DTH_2_80308373_80308519;Name=DTH,TSDlen3,TIRlen14
2	82195643	82196931	2	82196436	82196757	detectMITE	terminal_inverted_repeat_element	.	*	.	ID=DTT_2_82196436_82196757;Name=DTT,TSDlen2,TIRlen12
2	83010515	83013751	2	83011365	83011978	TARGeT	terminal_inverted_repeat_element	.	*	.	ID=DTC_2_83011365_83011978;Name=DTC,TSDlen3,TIRlen13
2	84067825	84069261	2	84067744	84067922	TARGeT	terminal_inverted_repeat_element	.	*	.	ID=DTH_2_84067744_84067922;Name=DTH,TSDlen3,TIRlen14
2	84355686	84356599	2	84356461	84356702	TARGeT	terminal_inverted_repeat_element	.	*	.	ID=DTA_2_84356461_84356702;Name=DTA,TSDlen8,TIRlen11
2	84712479	84715199	2	84711001	84714968	HelitronScanner	helitron	.	-	.	ID=DHH00002B73v407048;Name=DHH00002B73v407048_Hip1_LCV5p14_LCV3p8
2	84793573	84797612	2	84793654	84793790	detectMITE	terminal_inverted_repeat_element	.	*	.	ID=DTH_2_84793654_84793790;Name=DTH,TSDlen3,TIRlen14
2	85303815	85304923	2	85304519	85304952	TARGeT	terminal_inverted_repeat_element	.	*	.	ID=DTA_2_85304519_85304952;Name=DTA,TSDlen8,TIRlen11
2	85364932	85368951	2	85368092	85368234	TARGeT	terminal_inverted_repeat_element	.	*	.	ID=DTA_2_85368092_85368234;Name=DTA,TSDlen8,TIRlen11
2	91772935	91774807	2	91773545	91773672	detectMITE	terminal_inverted_repeat_element	.	*	.	ID=DTH_2_91773545_91773672;Name=DTH,TSDlen3,TIRlen14
2	97632261	97634616	2	97631405	97633641	HelitronScanner	helitron	.	-	.	ID=DHH00001B73v407287;Name=DHH00001B73v407287_NA_LCV5p8_LCV3p10
2	98245661	98247350	2	98247165	98247272	TARGeT	terminal_inverted_repeat_element	.	*	.	ID=DTA_2_98247165_98247272;Name=DTA,TSDlen8,TIRlen11
2	104523810	104525492	2	104525032	104525405	SineFinder	SINE_element	.	+	.	ID=RST00231B73v400001;Name=RST00231B73v400001_NA_TSDlen12_TSDmismat1
2	111742368	111744011	2	111742997	111743074	TARGeT	terminal_inverted_repeat_element	.	*	.	ID=DTA_2_111742997_111743074;Name=DTA,TSDlen8,TIRlen11
2	112420980	112421983	2	112421606	112422347	TARGeT	terminal_inverted_repeat_element	.	*	.	ID=DTA_2_112421606_112422347;Name=DTA,TSDlen8,TIRlen11
2	112572369	112573108	2	112572877	112573194	detectMITE	terminal_inverted_repeat_element	.	*	.	ID=DTH_2_112572877_112573194;Name=DTH,TSDlen3,TIRlen14
2	112750790	112752033	2	112750852	112751009	TARGeT	terminal_inverted_repeat_element	.	*	.	ID=DTA_2_112750852_112751009;Name=DTA,TSDlen8,TIRlen11
2	115809073	115814852	2	115813645	115814009	TARGeT	terminal_inverted_repeat_element	.	*	.	ID=DTH_2_115813645_115814009;Name=DTH,TSDlen3,TIRlen14
2	116714405	116716694	2	116716515	116716625	detectMITE	terminal_inverted_repeat_element	.	*	.	ID=DTT_2_116716515_116716625;Name=DTT,TSDlen2,TIRlen12
2	118172418	118175020	2	118172845	118175895	LTRharvest	LTR_retrotransposon	.	-	.	ID=RLX13285B73v400001;Name=RLX13285B73v400001_NA_LTRsimilarity89.42
2	118172418	118175020	2	118172326	118172630	detectMITE	terminal_inverted_repeat_element	.	*	.	ID=DTH_2_118172326_118172630;Name=DTH,TSDlen3,TIRlen14
2	119065486	119066974	2	119065559	119065654	TARGeT	terminal_inverted_repeat_element	.	*	.	ID=DTA_2_119065559_119065654;Name=DTA,TSDlen8,TIRlen11
2	119959576	119961112	2	119959434	119960449	HelitronScanner	helitron	.	+	.	ID=DHH02186B73v400001;Name=DHH02186B73v400001_NA_LCV5p7_LCV3p5
2	125361534	125362865	2	125361309	125362127	HelitronScanner	helitron	.	+	.	ID=DHH00528B73v400001;Name=DHH00528B73v400001_NA_LCV5p10_LCV3p8
2	130567038	130569085	2	130565607	130568895	LTRharvest	LTR_retrotransposon	.	-	.	ID=RLX13166B73v400001;Name=RLX13166B73v400001_mulaf_LTRsimilarity99.68
2	131255573	131257627	2	131255785	131256294	detectMITE	terminal_inverted_repeat_element	.	*	.	ID=DTT_2_131255785_131256294;Name=DTT,TSDlen2,TIRlen12
2	131701553	131703583	2	131700956	131703946	LTRharvest	LTR_retrotransposon	.	*	.	ID=RLX13160B73v400001;Name=RLX13160B73v400001_NA_LTRsimilarity89.29
2	132354748	132356739	2	132354677	132355067	TARGeT	terminal_inverted_repeat_element	.	*	.	ID=DTH_2_132354677_132355067;Name=DTH,TSDlen3,TIRlen14
2	132431286	132436174	2	132435157	132435235	TARGeT	terminal_inverted_repeat_element	.	*	.	ID=DTA_2_132435157_132435235;Name=DTA,TSDlen8,TIRlen11
2	134670590	134673994	2	134672028	134672679	TARGeT	terminal_inverted_repeat_element	.	*	.	ID=DTA_2_134672028_134672679;Name=DTA,TSDlen8,TIRlen11
2	135496589	135497715	2	135496473	135496707	TARGeT	terminal_inverted_repeat_element	.	*	.	ID=DTA_2_135496473_135496707;Name=DTA,TSDlen8,TIRlen11
2	135577545	135580225	2	135579223	135579399	SineFinder	SINE_element	.	+	.	ID=RST00443B73v400001;Name=RST00443B73v400001_NA_TSDlen12_TSDmismat2
2	135863628	135865662	2	135863653	135864172	SineFinder	SINE_element	.	+	.	ID=RST00469B73v400001;Name=RST00469B73v400001_NA_TSDlen12_TSDmismat1
2	137627896	137630419	2	137627400	137630215	HelitronScanner	helitron	.	-	.	ID=DHH00007B73v400926;Name=DHH00007B73v400926_NA_LCV5p15_LCV3p5
2	138162797	138164249	2	138162713	138163032	detectMITE	terminal_inverted_repeat_element	.	*	.	ID=DTH_2_138162713_138163032;Name=DTH,TSDlen3,TIRlen14
2	141341108	141342960	2	141342156	141343192	HelitronScanner	helitron	.	+	.	ID=DHH00002B73v401536;Name=DHH00002B73v401536_Hip1_LCV5p6_LCV3p5
2	141451752	141453168	2	141451927	141452084	TARGeT	terminal_inverted_repeat_element	.	*	.	ID=DTA_2_141451927_141452084;Name=DTA,TSDlen8,TIRlen11
2	141451752	141453168	2	141452567	141452965	TARGeT	terminal_inverted_repeat_element	.	*	.	ID=DTH_2_141452567_141452965;Name=DTH,TSDlen3,TIRlen14
2	141607018	141607664	2	141607518	141607756	TARGeT	terminal_inverted_repeat_element	.	*	.	ID=DTA_2_141607518_141607756;Name=DTA,TSDlen8,TIRlen11
2	141893167	141895026	2	141893471	141893539	detectMITE	terminal_inverted_repeat_element	.	*	.	ID=DTT_2_141893471_141893539;Name=DTT,TSDlen2,TIRlen12
2	142140920	142145142	2	142143403	142144897	LTRharvest	LTR_retrotransposon	.	+	.	ID=RLX13089B73v400001;Name=RLX13089B73v400001_NA_LTRsimilarity87.5
2	142384485	142385500	2	142385006	142385142	detectMITE	terminal_inverted_repeat_element	.	*	.	ID=DTH_2_142385006_142385142;Name=DTH,TSDlen3,TIRlen14
2	142399967	142402902	2	142401378	142401504	TARGeT	terminal_inverted_repeat_element	.	*	.	ID=DTA_2_142401378_142401504;Name=DTA,TSDlen8,TIRlen11
2	143409418	143411312	2	143410466	143410724	TARGeT	terminal_inverted_repeat_element	.	*	.	ID=DTM_2_143410466_143410724;Name=DTM,TSDlen9,TIRlen40
2	144959792	144962045	2	144958980	144962039	HelitronScanner	helitron	.	-	.	ID=DHH00001B73v407448;Name=DHH00001B73v407448_NA_LCV5p8_LCV3p7
2	146342710	146346379	2	146344840	146345227	TARGeT	terminal_inverted_repeat_element	.	*	.	ID=DTH_2_146344840_146345227;Name=DTH,TSDlen3,TIRlen14
2	146949722	146951183	2	146950658	146950794	detectMITE	terminal_inverted_repeat_element	.	*	.	ID=DTH_2_146950658_146950794;Name=DTH,TSDlen3,TIRlen14
2	147945078	147946053	2	147945674	147946104	TARGeT	terminal_inverted_repeat_element	.	*	.	ID=DTA_2_147945674_147946104;Name=DTA,TSDlen8,TIRlen11
2	147948128	147951042	2	147948406	147948599	RepeatMasker	solo_LTR	.	-	.	ID=RLX08469B73v4S0005;Name=RLX08469B73v4S0005_NA_SoloLTR
2	148979586	148982670	2	148979054	148982728	HelitronScanner	helitron	.	+	.	ID=DHH00071B73v400002;Name=DHH00071B73v400002_NA_LCV5p6_LCV3p6
2	149397032	149401376	2	149397084	149397239	TARGeT	terminal_inverted_repeat_element	.	*	.	ID=DTA_2_149397084_149397239;Name=DTA,TSDlen8,TIRlen11
2	149397032	149401376	2	149399796	149400440	TARGeT	terminal_inverted_repeat_element	.	*	.	ID=DTA_2_149399796_149400440;Name=DTA,TSDlen8,TIRlen11
2	151885039	151886149	2	151885993	151886120	TARGeT	terminal_inverted_repeat_element	.	*	.	ID=DTH_2_151885993_151886120;Name=DTH,TSDlen3,TIRlen14
2	152281497	152283132	2	152282924	152283042	TARGeT	terminal_inverted_repeat_element	.	*	.	ID=DTH_2_152282924_152283042;Name=DTH,TSDlen3,TIRlen14
2	154448810	154451224	2	154448464	154449451	TARGeT	terminal_inverted_repeat_element	.	*	.	ID=DTA_2_154448464_154449451;Name=DTA,TSDlen8,TIRlen11
2	155370103	155370952	2	155370237	155370393	TARGeT	terminal_inverted_repeat_element	.	*	.	ID=DTA_2_155370237_155370393;Name=DTA,TSDlen8,TIRlen11
2	158620232	158622536	2	158619910	158622354	HelitronScanner	helitron	.	+	.	ID=DHH00002B73v401581;Name=DHH00002B73v401581_Hip1_LCV5p5_LCV3p25
2	158764719	158766904	2	158765681	158766096	TARGeT	terminal_inverted_repeat_element	.	*	.	ID=DTM_2_158765681_158766096;Name=DTM,TSDlen9,TIRlen40
2	160593426	160595072	2	160592948	160594904	HelitronScanner	helitron	.	-	.	ID=DHH00008B73v400926;Name=DHH00008B73v400926_NA_LCV5p7_LCV3p5
2	163638844	163641547	2	163640060	163640238	TARGeT	terminal_inverted_repeat_element	.	*	.	ID=DTH_2_163640060_163640238;Name=DTH,TSDlen3,TIRlen14
2	164566735	164568987	2	164568520	164568856	TARGeT	terminal_inverted_repeat_element	.	*	.	ID=DTT_2_164568520_164568856;Name=DTT,TSDlen2,TIRlen12
2	166467234	166468954	2	166467084	166467469	TARGeT	terminal_inverted_repeat_element	.	*	.	ID=DTA_2_166467084_166467469;Name=DTA,TSDlen8,TIRlen11
2	173639246	173640261	2	173639076	173640651	TARGeT	terminal_inverted_repeat_element	.	*	.	ID=DTM_2_173639076_173640651;Name=DTM,TSDlen9,TIRlen40
2	173718230	173720157	2	173718521	173718657	TARGeT	terminal_inverted_repeat_element	.	*	.	ID=DTH_2_173718521_173718657;Name=DTH,TSDlen3,TIRlen14
2	174318661	174320554	2	174318403	174321526	HelitronScanner	helitron	.	-	.	ID=DHH00001B73v407531;Name=DHH00001B73v407531_NA_LCV5p12_LCV3p7
2	174361124	174362410	2	174362338	174362475	TARGeT	terminal_inverted_repeat_element	.	*	.	ID=DTH_2_174362338_174362475;Name=DTH,TSDlen3,TIRlen14
2	174760412	174761906	2	174761288	174761608	detectMITE	terminal_inverted_repeat_element	.	*	.	ID=DTH_2_174761288_174761608;Name=DTH,TSDlen3,TIRlen14
2	177440260	177442831	2	177440712	177440993	TARGeT	terminal_inverted_repeat_element	.	*	.	ID=DTA_2_177440712_177440993;Name=DTA,TSDlen8,TIRlen11
2	178019027	178021000	2	178020055	178020135	RepeatMasker	solo_LTR	.	-	.	ID=RLC00291B73v4S0017;Name=RLC00291B73v4S0017_NA_SoloLTR
2	178063415	178066349	2	178064936	178065072	TARGeT	terminal_inverted_repeat_element	.	*	.	ID=DTH_2_178064936_178065072;Name=DTH,TSDlen3,TIRlen14
2	178624500	178627912	2	178625909	178629182	HelitronScanner	helitron	.	-	.	ID=DHH02121B73v400001;Name=DHH02121B73v400001_NA_LCV5p8_LCV3p5
2	178799763	178800789	2	178799617	178800989	TARGeT	terminal_inverted_repeat_element	.	*	.	ID=DTM_2_178799617_178800989;Name=DTM,TSDlen9,TIRlen40
2	180033157	180034396	2	180033311	180034529	TARGeT	terminal_inverted_repeat_element	.	*	.	ID=DTM_2_180033311_180034529;Name=DTM,TSDlen9,TIRlen40
2	180607458	180608291	2	180607864	180608253	detectMITE	terminal_inverted_repeat_element	.	*	.	ID=DTH_2_180607864_180608253;Name=DTH,TSDlen3,TIRlen14
2	180811522	180814107	2	180811330	180816191	HelitronScanner	helitron	.	+	.	ID=DHH00007B73v400225;Name=DHH00007B73v400225_NA_LCV5p6_LCV3p5
2	182712407	182718383	2	182715177	182717015	HelitronScanner	helitron	.	+	.	ID=DHH02119B73v400001;Name=DHH02119B73v400001_NA_LCV5p6_LCV3p16
2	182931925	182933388	2	182932854	182933173	detectMITE	terminal_inverted_repeat_element	.	*	.	ID=DTH_2_182932854_182933173;Name=DTH,TSDlen3,TIRlen14
2	183157513	183159513	2	183157625	183158162	TARGeT	terminal_inverted_repeat_element	.	*	.	ID=DTA_2_183157625_183158162;Name=DTA,TSDlen8,TIRlen11
2	183864101	183867685	2	183865890	183866955	HelitronScanner	helitron	.	+	.	ID=DHH00002B73v401659;Name=DHH00002B73v401659_Hip1_LCV5p15_LCV3p50
2	184417262	184419386	2	184416309	184419010	HelitronScanner	helitron	.	+	.	ID=DHH02117B73v400001;Name=DHH02117B73v400001_NA_LCV5p6_LCV3p7
2	184868595	184869632	2	184868637	184868791	TARGeT	terminal_inverted_repeat_element	.	*	.	ID=DTM_2_184868637_184868791;Name=DTM,TSDlen9,TIRlen40
2	185865120	185867364	2	185866650	185867657	TARGeT	terminal_inverted_repeat_element	.	*	.	ID=DTA_2_185866650_185867657;Name=DTA,TSDlen8,TIRlen11
2	185988091	185991546	2	185990028	185990332	detectMITE	terminal_inverted_repeat_element	.	*	.	ID=DTH_2_185990028_185990332;Name=DTH,TSDlen3,TIRlen14
2	186426436	186428953	2	186427193	186429867	HelitronScanner	helitron	.	+	.	ID=DHH00007B73v400226;Name=DHH00007B73v400226_NA_LCV5p5_LCV3p5
2	189179699	189182274	2	189179908	189180033	TARGeT	terminal_inverted_repeat_element	.	*	.	ID=DTH_2_189179908_189180033;Name=DTH,TSDlen3,TIRlen14
2	189529542	189531648	2	189531346	189531473	TARGeT	terminal_inverted_repeat_element	.	*	.	ID=DTH_2_189531346_189531473;Name=DTH,TSDlen3,TIRlen14
2	189658557	189659581	2	189658655	189658771	TARGeT	terminal_inverted_repeat_element	.	*	.	ID=DTH_2_189658655_189658771;Name=DTH,TSDlen3,TIRlen14
2	189862919	189864389	2	189862798	189863348	HelitronScanner	helitron	.	+	.	ID=DHH02109B73v400001;Name=DHH02109B73v400001_NA_LCV5p9_LCV3p9
2	189872401	189874078	2	189873781	189874306	TARGeT	terminal_inverted_repeat_element	.	*	.	ID=DTA_2_189873781_189874306;Name=DTA,TSDlen8,TIRlen11
2	190533279	190535477	2	190533818	190534874	TARGeT	terminal_inverted_repeat_element	.	*	.	ID=DTA_2_190533818_190534874;Name=DTA,TSDlen8,TIRlen11
2	191377178	191381232	2	191380728	191381090	TARGeT	terminal_inverted_repeat_element	.	*	.	ID=DTA_2_191380728_191381090;Name=DTA,TSDlen8,TIRlen11
2	191382231	191385223	2	191382835	191382960	TARGeT	terminal_inverted_repeat_element	.	*	.	ID=DTH_2_191382835_191382960;Name=DTH,TSDlen3,TIRlen14
2	192642213	192643480	2	192641791	192643392	HelitronScanner	helitron	.	+	.	ID=DHH02102B73v400001;Name=DHH02102B73v400001_NA_LCV5p11_LCV3p5
2	193306985	193308868	2	193306876	193307135	detectMITE	terminal_inverted_repeat_element	.	*	.	ID=DTA_2_193306876_193307135;Name=DTA,TSDlen8,TIRlen11
2	193788098	193789945	2	193789462	193789802	TARGeT	terminal_inverted_repeat_element	.	*	.	ID=DTH_2_193789462_193789802;Name=DTH,TSDlen3,TIRlen14
2	194124216	194129500	2	194124067	194130915	HelitronScanner	helitron	.	-	.	ID=DHH02095B73v400001;Name=DHH02095B73v400001_NA_LCV5p7_LCV3p5
2	196413684	196416173	2	196414791	196414918	TARGeT	terminal_inverted_repeat_element	.	*	.	ID=DTH_2_196414791_196414918;Name=DTH,TSDlen3,TIRlen14
2	197658895	197661399	2	197661246	197661512	TARGeT	terminal_inverted_repeat_element	.	*	.	ID=DTA_2_197661246_197661512;Name=DTA,TSDlen8,TIRlen11
2	198373635	198376539	2	198375363	198376161	TARGeT	terminal_inverted_repeat_element	.	*	.	ID=DTA_2_198375363_198376161;Name=DTA,TSDlen8,TIRlen11
2	198501082	198502460	2	198501531	198502694	HelitronScanner	helitron	.	+	.	ID=DHH00001B73v401867;Name=DHH00001B73v401867_NA_LCV5p10_LCV3p7
2	198534811	198538868	2	198536945	198537099	TARGeT	terminal_inverted_repeat_element	.	*	.	ID=DTA_2_198536945_198537099;Name=DTA,TSDlen8,TIRlen11
2	198859197	198861200	2	198859290	198859643	SineFinder	SINE_element	.	+	.	ID=RST00426B73v400001;Name=RST00426B73v400001_NA_TSDlen11_TSDmismat1
2	198982983	198985214	2	198983037	198983319	TARGeT	terminal_inverted_repeat_element	.	*	.	ID=DTH_2_198983037_198983319;Name=DTH,TSDlen3,TIRlen14
2	199869676	199871091	2	199870870	199871130	HelitronScanner	helitron	.	+	.	ID=DHH00019B73v400042;Name=DHH00019B73v400042_NA_LCV5p10_LCV3p5
2	200410680	200412961	2	200410783	200410862	TARGeT	terminal_inverted_repeat_element	.	*	.	ID=DTH_2_200410783_200410862;Name=DTH,TSDlen3,TIRlen14
2	201152080	201157070	2	201148327	201158079	HelitronScanner	helitron	.	-	.	ID=DHH00006B73v401195;Name=DHH00006B73v401195_NA_LCV5p11_LCV3p5
2	201462075	201464315	2	201461870	201462405	TARGeT	terminal_inverted_repeat_element	.	*	.	ID=DTA_2_201461870_201462405;Name=DTA,TSDlen8,TIRlen11
2	201782083	201783468	2	201783176	201783333	TARGeT	terminal_inverted_repeat_element	.	*	.	ID=DTA_2_201783176_201783333;Name=DTA,TSDlen8,TIRlen11
2	202578122	202584547	2	202578576	202587267	HelitronScanner	helitron	.	-	.	ID=DHH02081B73v400001;Name=DHH02081B73v400001_NA_LCV5p8_LCV3p5
2	207741183	207744049	2	207741146	207745332	HelitronScanner	helitron	.	+	.	ID=DHH00010B73v400090;Name=DHH00010B73v400090_NA_LCV5p5_LCV3p5
2	207825227	207828298	2	207825125	207825370	TARGeT	terminal_inverted_repeat_element	.	*	.	ID=DTA_2_207825125_207825370;Name=DTA,TSDlen8,TIRlen11
2	208702764	208710384	2	208706346	208706472	detectMITE	terminal_inverted_repeat_element	.	*	.	ID=DTH_2_208706346_208706472;Name=DTH,TSDlen3,TIRlen14
2	208977229	208980601	2	208980336	208980491	detectMITE	terminal_inverted_repeat_element	.	*	.	ID=DTA_2_208980336_208980491;Name=DTA,TSDlen8,TIRlen11
2	210186732	210188915	2	210186419	210187129	TARGeT	terminal_inverted_repeat_element	.	*	.	ID=DTA_2_210186419_210187129;Name=DTA,TSDlen8,TIRlen11
2	210186732	210188915	2	210188209	210188386	TARGeT	terminal_inverted_repeat_element	.	*	.	ID=DTH_2_210188209_210188386;Name=DTH,TSDlen3,TIRlen14
2	210230844	210232428	2	210231978	210232460	TARGeT	terminal_inverted_repeat_element	.	*	.	ID=DTH_2_210231978_210232460;Name=DTH,TSDlen3,TIRlen14
2	210849971	210855928	2	210851590	210857211	HelitronScanner	helitron	.	+	.	ID=DHH00008B73v400226;Name=DHH00008B73v400226_NA_LCV5p6_LCV3p6
2	211506401	211510857	2	211510655	211510798	TARGeT	terminal_inverted_repeat_element	.	*	.	ID=DTH_2_211510655_211510798;Name=DTH,TSDlen3,TIRlen14
2	211571511	211576428	2	211569071	211576570	LTRharvest	LTR_retrotransposon	.	+	.	ID=RLG00003B73v402660;Name=RLG00003B73v402660_huck_LTRsimilarity85.96
2	211603234	211604364	2	211603178	211603561	SineFinder	SINE_element	.	+	.	ID=RST00267B73v400001;Name=RST00267B73v400001_NA_TSDlen11_TSDmismat0
2	211603234	211604364	2	211603178	211603561	SineFinder	SINE_element	.	+	.	ID=RST00267B73v400002;Name=RST00267B73v400002_NA_TSDlen11_TSDmismat0
2	212460355	212462192	2	212460236	212460606	TARGeT	terminal_inverted_repeat_element	.	*	.	ID=DTH_2_212460236_212460606;Name=DTH,TSDlen3,TIRlen14
2	212873254	212875080	2	212873427	212873478	detectMITE	terminal_inverted_repeat_element	.	*	.	ID=DTM_2_212873427_212873478;Name=DTM,TSDlen10,TIRlen12
2	213503511	213504495	2	213503493	213503753	detectMITE	terminal_inverted_repeat_element	.	*	.	ID=DTA_2_213503493_213503753;Name=DTA,TSDlen8,TIRlen11
2	213713390	213716816	2	213716622	213716776	TARGeT	terminal_inverted_repeat_element	.	*	.	ID=DTM_2_213716622_213716776;Name=DTM,TSDlen9,TIRlen40
2	214111509	214113357	2	214111844	214111971	detectMITE	terminal_inverted_repeat_element	.	*	.	ID=DTH_2_214111844_214111971;Name=DTH,TSDlen3,TIRlen14
2	214530592	214535151	2	214535008	214535124	TARGeT	terminal_inverted_repeat_element	.	*	.	ID=DTH_2_214535008_214535124;Name=DTH,TSDlen3,TIRlen14
2	215784841	215786905	2	215785184	215785565	TARGeT	terminal_inverted_repeat_element	.	*	.	ID=DTH_2_215785184_215785565;Name=DTH,TSDlen3,TIRlen14
2	215811691	215813129	2	215811896	215812032	detectMITE	terminal_inverted_repeat_element	.	*	.	ID=DTH_2_215811896_215812032;Name=DTH,TSDlen3,TIRlen14
2	215829921	215831420	2	215830796	215830921	detectMITE	terminal_inverted_repeat_element	.	*	.	ID=DTH_2_215830796_215830921;Name=DTH,TSDlen3,TIRlen14
2	216182437	216184152	2	216181710	216184511	HelitronScanner	helitron	.	-	.	ID=DHH00008B73v400944;Name=DHH00008B73v400944_NA_LCV5p8_LCV3p6
2	217362389	217363206	2	217362775	217363402	TARGeT	terminal_inverted_repeat_element	.	*	.	ID=DTA_2_217362775_217363402;Name=DTA,TSDlen8,TIRlen11
2	218284882	218288993	2	218286773	218290866	HelitronScanner	helitron	.	+	.	ID=DHH00002B73v401798;Name=DHH00002B73v401798_Hip1_LCV5p13_LCV3p46
2	227160559	227162703	2	227161830	227161982	TARGeT	terminal_inverted_repeat_element	.	*	.	ID=DTA_2_227161830_227161982;Name=DTA,TSDlen8,TIRlen11
2	230791792	230793124	2	230791774	230792093	detectMITE	terminal_inverted_repeat_element	.	*	.	ID=DTH_2_230791774_230792093;Name=DTH,TSDlen3,TIRlen14
2	231551891	231553438	2	231552039	231552129	TARGeT	terminal_inverted_repeat_element	.	*	.	ID=DTA_2_231552039_231552129;Name=DTA,TSDlen8,TIRlen11
2	233367386	233368839	2	233367347	233367648	TARGeT	terminal_inverted_repeat_element	.	*	.	ID=DTA_2_233367347_233367648;Name=DTA,TSDlen8,TIRlen11
2	233913316	233914901	2	233914453	233914829	TARGeT	terminal_inverted_repeat_element	.	*	.	ID=DTA_2_233914453_233914829;Name=DTA,TSDlen8,TIRlen11
2	234531573	234533811	2	234531993	234533412	LTRharvest	LTR_retrotransposon	.	-	.	ID=RLX12625B73v400001;Name=RLX12625B73v400001_NA_LTRsimilarity86.19
2	235190535	235194077	2	235190636	235190830	detectMITE	terminal_inverted_repeat_element	.	*	.	ID=DTH_2_235190636_235190830;Name=DTH,TSDlen3,TIRlen14
2	235838202	235840170	2	235839860	235840263	TARGeT	terminal_inverted_repeat_element	.	*	.	ID=DTA_2_235839860_235840263;Name=DTA,TSDlen8,TIRlen11
2	237832716	237833660	2	237833079	237834016	HelitronScanner	helitron	.	+	.	ID=DHH00001B73v401937;Name=DHH00001B73v401937_NA_LCV5p8_LCV3p5
2	237881257	237883941	2	237881462	237882452	TARGeT	terminal_inverted_repeat_element	.	*	.	ID=DTA_2_237881462_237882452;Name=DTA,TSDlen8,TIRlen11
2	237931644	237934412	2	237932420	237935856	LTRharvest	LTR_retrotransposon	.	-	.	ID=RLX12606B73v400001;Name=RLX12606B73v400001_NA_LTRsimilarity97.62
2	241292652	241296058	2	241292182	241294111	HelitronScanner	helitron	.	+	.	ID=DHH02033B73v400001;Name=DHH02033B73v400001_NA_LCV5p13_LCV3p8
2	243770037	243772616	2	243770657	243772798	TARGeT	terminal_inverted_repeat_element	.	*	.	ID=DTH_2_243770657_243772798;Name=DTH,TSDlen3,TIRlen14
3	3707720	3709889	3	3708441	3708598	TARGeT	terminal_inverted_repeat_element	.	*	.	ID=DTA_3_3708441_3708598;Name=DTA,TSDlen8,TIRlen11
3	3783007	3786493	3	3782870	3783316	TARGeT	terminal_inverted_repeat_element	.	*	.	ID=DTA_3_3782870_3783316;Name=DTA,TSDlen8,TIRlen11
3	3802857	3805276	3	3801956	3803994	HelitronScanner	helitron	.	+	.	ID=DHH01774B73v400001;Name=DHH01774B73v400001_NA_LCV5p8_LCV3p6
3	3948023	3950346	3	3949641	3950032	TARGeT	terminal_inverted_repeat_element	.	*	.	ID=DTA_3_3949641_3950032;Name=DTA,TSDlen8,TIRlen11
3	4908803	4911909	3	4910361	4910592	detectMITE	terminal_inverted_repeat_element	.	*	.	ID=DTH_3_4910361_4910592;Name=DTH,TSDlen3,TIRlen14
3	4977802	4978644	3	4977753	4977960	TARGeT	terminal_inverted_repeat_element	.	*	.	ID=DTA_3_4977753_4977960;Name=DTA,TSDlen8,TIRlen11
3	5499227	5501524	3	5499352	5499530	TARGeT	terminal_inverted_repeat_element	.	*	.	ID=DTH_3_5499352_5499530;Name=DTH,TSDlen3,TIRlen14
3	7010828	7012754	3	7012279	7012939	TARGeT	terminal_inverted_repeat_element	.	*	.	ID=DTC_3_7012279_7012939;Name=DTC,TSDlen3,TIRlen13
3	7238763	7240685	3	7239633	7240240	HelitronScanner	helitron	.	+	.	ID=DHH00032B73v400011;Name=DHH00032B73v400011_NA_LCV5p5_LCV3p5
3	8355493	8356835	3	8356548	8356611	TARGeT	terminal_inverted_repeat_element	.	*	.	ID=DTH_3_8356548_8356611;Name=DTH,TSDlen3,TIRlen14
3	8734925	8735899	3	8735770	8735896	detectMITE	terminal_inverted_repeat_element	.	*	.	ID=DTH_3_8735770_8735896;Name=DTH,TSDlen3,TIRlen14
3	9779459	9780417	3	9779315	9779787	TARGeT	terminal_inverted_repeat_element	.	*	.	ID=DTA_3_9779315_9779787;Name=DTA,TSDlen8,TIRlen11
3	9826749	9829932	3	9823963	9830254	HelitronScanner	helitron	.	+	.	ID=DHH00002B73v401914;Name=DHH00002B73v401914_Hip1_LCV5p10_LCV3p5
3	12396303	12397574	3	12397101	12397227	TARGeT	terminal_inverted_repeat_element	.	*	.	ID=DTH_3_12397101_12397227;Name=DTH,TSDlen3,TIRlen14
3	15416793	15419398	3	15416742	15417073	TARGeT	terminal_inverted_repeat_element	.	*	.	ID=DTA_3_15416742_15417073;Name=DTA,TSDlen8,TIRlen11
3	15416793	15419398	3	15417698	15418219	TARGeT	terminal_inverted_repeat_element	.	*	.	ID=DTA_3_15417698_15418219;Name=DTA,TSDlen8,TIRlen11
3	16065270	16068852	3	16065039	16068990	HelitronScanner	helitron	.	+	.	ID=DHH00002B73v401936;Name=DHH00002B73v401936_Hip1_LCV5p13_LCV3p20
3	17518393	17519611	3	17518179	17518925	TARGeT	terminal_inverted_repeat_element	.	*	.	ID=DTA_3_17518179_17518925;Name=DTA,TSDlen8,TIRlen11
3	18968390	18969985	3	18968378	18968569	detectMITE	terminal_inverted_repeat_element	.	*	.	ID=DTC_3_18968378_18968569;Name=DTC,TSDlen3,TIRlen13
3	19131785	19134433	3	19133236	19133372	TARGeT	terminal_inverted_repeat_element	.	*	.	ID=DTH_3_19133236_19133372;Name=DTH,TSDlen3,TIRlen14
3	20766008	20767591	3	20767172	20767349	TARGeT	terminal_inverted_repeat_element	.	*	.	ID=DTH_3_20767172_20767349;Name=DTH,TSDlen3,TIRlen14
3	20854615	20860829	3	20857431	20863242	HelitronScanner	helitron	.	+	.	ID=DHH00002B73v401964;Name=DHH00002B73v401964_Hip1_LCV5p10_LCV3p36
3	20881943	20883752	3	20882371	20882692	detectMITE	terminal_inverted_repeat_element	.	*	.	ID=DTT_3_20882371_20882692;Name=DTT,TSDlen2,TIRlen12
3	21035853	21038154	3	21036830	21036955	TARGeT	terminal_inverted_repeat_element	.	*	.	ID=DTH_3_21036830_21036955;Name=DTH,TSDlen3,TIRlen14
3	21122854	21124151	3	21122730	21123287	TARGeT	terminal_inverted_repeat_element	.	*	.	ID=DTA_3_21122730_21123287;Name=DTA,TSDlen8,TIRlen11
3	22164435	22168030	3	22167448	22167811	TARGeT	terminal_inverted_repeat_element	.	*	.	ID=DTH_3_22167448_22167811;Name=DTH,TSDlen3,TIRlen14
3	22382943	22386846	3	22385087	22385391	detectMITE	terminal_inverted_repeat_element	.	*	.	ID=DTH_3_22385087_22385391;Name=DTH,TSDlen3,TIRlen14
3	22773940	22777206	3	22773903	22774030	TARGeT	terminal_inverted_repeat_element	.	*	.	ID=DTH_3_22773903_22774030;Name=DTH,TSDlen3,TIRlen14
3	23258918	23260084	3	23259604	23259930	RepeatMasker	solo_LTR	.	-	.	ID=RLC00291B73v4S0021;Name=RLC00291B73v4S0021_NA_SoloLTR
3	23949917	23952850	3	23950110	23950246	detectMITE	terminal_inverted_repeat_element	.	*	.	ID=DTH_3_23950110_23950246;Name=DTH,TSDlen3,TIRlen14
3	24837474	24841923	3	24834827	24841764	HelitronScanner	helitron	.	+	.	ID=DHH00002B73v401978;Name=DHH00002B73v401978_Hip1_LCV5p16_LCV3p7
3	25088752	25091310	3	25090241	25090365	TARGeT	terminal_inverted_repeat_element	.	*	.	ID=DTH_3_25090241_25090365;Name=DTH,TSDlen3,TIRlen14
3	25284453	25285023	3	25284929	25285054	TARGeT	terminal_inverted_repeat_element	.	*	.	ID=DTH_3_25284929_25285054;Name=DTH,TSDlen3,TIRlen14
3	25598991	25600394	3	25599696	25600070	TARGeT	terminal_inverted_repeat_element	.	*	.	ID=DTA_3_25599696_25600070;Name=DTA,TSDlen8,TIRlen11
3	25884830	25887518	3	25887407	25887607	TARGeT	terminal_inverted_repeat_element	.	*	.	ID=DTH_3_25887407_25887607;Name=DTH,TSDlen3,TIRlen14
3	27601103	27602248	3	27601986	27602123	TARGeT	terminal_inverted_repeat_element	.	*	.	ID=DTH_3_27601986_27602123;Name=DTH,TSDlen3,TIRlen14
3	27832678	27836085	3	27833659	27836946	HelitronScanner	helitron	.	+	.	ID=DHH01784B73v400001;Name=DHH01784B73v400001_NA_LCV5p11_LCV3p9
3	28824656	28827780	3	28826490	28826826	TARGeT	terminal_inverted_repeat_element	.	*	.	ID=DTH_3_28826490_28826826;Name=DTH,TSDlen3,TIRlen14
3	28824656	28827780	3	28827457	28828101	TARGeT	terminal_inverted_repeat_element	.	*	.	ID=DTA_3_28827457_28828101;Name=DTA,TSDlen8,TIRlen11
3	28846871	28848670	3	28847283	28847450	TARGeT	terminal_inverted_repeat_element	.	*	.	ID=DTH_3_28847283_28847450;Name=DTH,TSDlen3,TIRlen14
3	29850987	29854056	3	29853855	29854061	TARGeT	terminal_inverted_repeat_element	.	*	.	ID=DTH_3_29853855_29854061;Name=DTH,TSDlen3,TIRlen14
3	35212203	35213431	3	35212050	35212526	TARGeT	terminal_inverted_repeat_element	.	*	.	ID=DTA_3_35212050_35212526;Name=DTA,TSDlen8,TIRlen11
3	36215882	36217001	3	36216714	36217249	TARGeT	terminal_inverted_repeat_element	.	*	.	ID=DTA_3_36216714_36217249;Name=DTA,TSDlen8,TIRlen11
3	37345442	37349899	3	37346496	37353261	HelitronScanner	helitron	.	+	.	ID=DHH00003B73v400961;Name=DHH00003B73v400961_NA_LCV5p10_LCV3p5
3	37853614	37857391	3	37852461	37859985	LTRharvest	LTR_retrotransposon	.	-	.	ID=RLC00002B73v403671;Name=RLC00002B73v403671_ji_LTRsimilarity90.65
3	37853614	37857391	3	37853762	37854300	detectMITE	terminal_inverted_repeat_element	.	*	.	ID=DTT_3_37853762_37854300;Name=DTT,TSDlen2,TIRlen12
3	37853614	37857391	3	37855240	37855364	detectMITE	terminal_inverted_repeat_element	.	*	.	ID=DTH_3_37855240_37855364;Name=DTH,TSDlen3,TIRlen14
3	42553037	42556229	3	42555108	42555483	TARGeT	terminal_inverted_repeat_element	.	*	.	ID=DTA_3_42555108_42555483;Name=DTA,TSDlen8,TIRlen11
3	42637084	42638200	3	42637653	42638155	SineFinder	SINE_element	.	+	.	ID=RST00052B73v400001;Name=RST00052B73v400001_NA_TSDlen13_TSDmismat2
3	42642416	42643522	3	42642910	42643407	SineFinder	SINE_element	.	+	.	ID=RST00052B73v400002;Name=RST00052B73v400002_NA_TSDlen13_TSDmismat2
3	46820614	46822054	3	46820897	46822268	HelitronScanner	helitron	.	-	.	ID=DHH00002B73v407527;Name=DHH00002B73v407527_Hip1_LCV5p6_LCV3p5
3	47114545	47118359	3	47115805	47115930	TARGeT	terminal_inverted_repeat_element	.	*	.	ID=DTH_3_47115805_47115930;Name=DTH,TSDlen3,TIRlen14
3	47114545	47118359	3	47116598	47116776	TARGeT	terminal_inverted_repeat_element	.	*	.	ID=DTH_3_47116598_47116776;Name=DTH,TSDlen3,TIRlen14
3	47339932	47341196	3	47340065	47340201	detectMITE	terminal_inverted_repeat_element	.	*	.	ID=DTH_3_47340065_47340201;Name=DTH,TSDlen3,TIRlen14
3	47505738	47507506	3	47505476	47507057	HelitronScanner	helitron	.	-	.	ID=DHH00008B73v400967;Name=DHH00008B73v400967_NA_LCV5p10_LCV3p6
3	47505738	47507506	3	47506162	47506268	TARGeT	terminal_inverted_repeat_element	.	*	.	ID=DTH_3_47506162_47506268;Name=DTH,TSDlen3,TIRlen14
3	48539532	48540698	3	48540026	48540193	TARGeT	terminal_inverted_repeat_element	.	*	.	ID=DTA_3_48540026_48540193;Name=DTA,TSDlen8,TIRlen11
3	50232862	50235179	3	50234139	50234264	TARGeT	terminal_inverted_repeat_element	.	*	.	ID=DTH_3_50234139_50234264;Name=DTH,TSDlen3,TIRlen14
3	50810225	50812234	3	50810690	50812824	LTRharvest	LTR_retrotransposon	.	+	.	ID=RLX12337B73v400001;Name=RLX12337B73v400001_NA_LTRsimilarity90.88
3	51566741	51568418	3	51567646	51567772	TARGeT	terminal_inverted_repeat_element	.	*	.	ID=DTA_3_51567646_51567772;Name=DTA,TSDlen8,TIRlen11
3	52090981	52092435	3	52091051	52091887	TARGeT	terminal_inverted_repeat_element	.	*	.	ID=DTA_3_52091051_52091887;Name=DTA,TSDlen8,TIRlen11
3	52839380	52841866	3	52840491	52840670	TARGeT	terminal_inverted_repeat_element	.	*	.	ID=DTA_3_52840491_52840670;Name=DTA,TSDlen8,TIRlen11
3	54767855	54769134	3	54769042	54769168	TARGeT	terminal_inverted_repeat_element	.	*	.	ID=DTH_3_54769042_54769168;Name=DTH,TSDlen3,TIRlen14
3	56321330	56323018	3	56321391	56323092	HelitronScanner	helitron	.	+	.	ID=DHH00008B73v400269;Name=DHH00008B73v400269_NA_LCV5p5_LCV3p6
3	58554011	58556076	3	58553784	58557111	HelitronScanner	helitron	.	+	.	ID=DHH00002B73v402069;Name=DHH00002B73v402069_Hip1_LCV5p7_LCV3p43
3	58889954	58895320	3	58892548	58894690	HelitronScanner	helitron	.	+	.	ID=DHH01756B73v400001;Name=DHH01756B73v400001_NA_LCV5p5_LCV3p6
3	59068916	59072752	3	59068167	59070836	HelitronScanner	helitron	.	+	.	ID=DHH00002B73v402071;Name=DHH00002B73v402071_Hip1_LCV5p12_LCV3p25
3	59470727	59472119	3	59471238	59471374	TARGeT	terminal_inverted_repeat_element	.	*	.	ID=DTH_3_59471238_59471374;Name=DTH,TSDlen3,TIRlen14
3	59472987	59474955	3	59473620	59475142	HelitronScanner	helitron	.	+	.	ID=DHH00001B73v402087;Name=DHH00001B73v402087_NA_LCV5p5_LCV3p5
3	63018122	63020203	3	63017740	63020652	HelitronScanner	helitron	.	+	.	ID=DHH00002B73v402074;Name=DHH00002B73v402074_Hip1_LCV5p8_LCV3p6
3	64847719	64848999	3	64847652	64849269	HelitronScanner	helitron	.	+	.	ID=DHH00019B73v400050;Name=DHH00019B73v400050_NA_LCV5p8_LCV3p5
3	66956596	66960630	3	66957179	66957258	detectMITE	terminal_inverted_repeat_element	.	*	.	ID=DTT_3_66957179_66957258;Name=DTT,TSDlen2,TIRlen12
3	66956596	66960630	3	66957938	66958392	TARGeT	terminal_inverted_repeat_element	.	*	.	ID=DTH_3_66957938_66958392;Name=DTH,TSDlen3,TIRlen14
3	69154729	69156327	3	69156079	69156272	TARGeT	terminal_inverted_repeat_element	.	*	.	ID=DTH_3_69156079_69156272;Name=DTH,TSDlen3,TIRlen14
3	69699762	69702692	3	69700444	69700954	TARGeT	terminal_inverted_repeat_element	.	*	.	ID=DTA_3_69700444_69700954;Name=DTA,TSDlen8,TIRlen11
3	72021479	72023102	3	72022625	72023272	TARGeT	terminal_inverted_repeat_element	.	*	.	ID=DTA_3_72022625_72023272;Name=DTA,TSDlen8,TIRlen11
3	75667562	75670005	3	75668557	75669505	HelitronScanner	helitron	.	+	.	ID=DHH00002B73v402094;Name=DHH00002B73v402094_Hip1_LCV5p9_LCV3p6
3	84054079	84056148	3	84055496	84055814	detectMITE	terminal_inverted_repeat_element	.	*	.	ID=DTH_3_84055496_84055814;Name=DTH,TSDlen3,TIRlen14
3	85324136	85325716	3	85324086	85324445	HelitronScanner	helitron	.	+	.	ID=DHH00002B73v402108;Name=DHH00002B73v402108_Hip1_LCV5p26_LCV3p50
3	85372319	85374091	3	85373516	85373652	detectMITE	terminal_inverted_repeat_element	.	*	.	ID=DTH_3_85373516_85373652;Name=DTH,TSDlen3,TIRlen14
3	90442859	90444796	3	90443702	90445619	HelitronScanner	helitron	.	-	.	ID=DHH01726B73v400001;Name=DHH01726B73v400001_NA_LCV5p8_LCV3p5
3	91689929	91691229	3	91691042	91691178	detectMITE	terminal_inverted_repeat_element	.	*	.	ID=DTH_3_91691042_91691178;Name=DTH,TSDlen3,TIRlen14
3	96518485	96519613	3	96518434	96518765	TARGeT	terminal_inverted_repeat_element	.	*	.	ID=DTA_3_96518434_96518765;Name=DTA,TSDlen8,TIRlen11
3	100587599	100588933	3	100587849	100587963	TARGeT	terminal_inverted_repeat_element	.	*	.	ID=DTH_3_100587849_100587963;Name=DTH,TSDlen3,TIRlen14
3	102364487	102365938	3	102365788	102365883	TARGeT	terminal_inverted_repeat_element	.	*	.	ID=DTA_3_102365788_102365883;Name=DTA,TSDlen8,TIRlen11
3	107104885	107106003	3	107105430	107105695	detectMITE	terminal_inverted_repeat_element	.	*	.	ID=DTC_3_107105430_107105695;Name=DTC,TSDlen3,TIRlen13
3	107765635	107768551	3	107765272	107766955	TARGeT	terminal_inverted_repeat_element	.	*	.	ID=DTM_3_107765272_107766955;Name=DTM,TSDlen9,TIRlen40
3	110349864	110350908	3	110350670	110350801	TARGeT	terminal_inverted_repeat_element	.	*	.	ID=DTH_3_110350670_110350801;Name=DTH,TSDlen3,TIRlen14
3	111806553	111809722	3	111809151	111809579	HelitronScanner	helitron	.	+	.	ID=DHH01925B73v400001;Name=DHH01925B73v400001_NA_LCV5p14_LCV3p6
3	114026793	114028714	3	114028412	114028607	TARGeT	terminal_inverted_repeat_element	.	*	.	ID=DTM_3_114028412_114028607;Name=DTM,TSDlen9,TIRlen40
3	118717634	118719214	3	118717351	118718581	HelitronScanner	helitron	.	-	.	ID=DHH00002B73v407644;Name=DHH00002B73v407644_Hip1_LCV5p13_LCV3p16
3	121702399	121704343	3	121701523	121704137	TARGeT	terminal_inverted_repeat_element	.	*	.	ID=DTC_3_121701523_121704137;Name=DTC,TSDlen3,TIRlen13
3	122041718	122043263	3	122042747	122042862	detectMITE	terminal_inverted_repeat_element	.	*	.	ID=DTH_3_122042747_122042862;Name=DTH,TSDlen3,TIRlen14
3	123244238	123246557	3	123244387	123244452	detectMITE	terminal_inverted_repeat_element	.	*	.	ID=DTT_3_123244387_123244452;Name=DTT,TSDlen2,TIRlen12
3	126656579	126660065	3	126659126	126659256	TARGeT	terminal_inverted_repeat_element	.	*	.	ID=DTH_3_126659126_126659256;Name=DTH,TSDlen3,TIRlen14
3	126919348	126920823	3	126919676	126919831	TARGeT	terminal_inverted_repeat_element	.	*	.	ID=DTA_3_126919676_126919831;Name=DTA,TSDlen8,TIRlen11
3	127458293	127459185	3	127458997	127459353	HelitronScanner	helitron	.	+	.	ID=DHH00019B73v400053;Name=DHH00019B73v400053_NA_LCV5p12_LCV3p5
3	128478385	128479923	3	128479454	128479531	detectMITE	terminal_inverted_repeat_element	.	*	.	ID=DTT_3_128479454_128479531;Name=DTT,TSDlen2,TIRlen12
3	130811930	130813592	3	130813401	130813505	detectMITE	terminal_inverted_repeat_element	.	*	.	ID=DTT_3_130813401_130813505;Name=DTT,TSDlen2,TIRlen12
3	131736796	131739803	3	131736429	131737978	LTRharvest	LTR_retrotransposon	.	+	.	ID=RLX11794B73v400001;Name=RLX11794B73v400001_NA_LTRsimilarity89.97
3	133258926	133261051	3	133259246	133259382	TARGeT	terminal_inverted_repeat_element	.	*	.	ID=DTH_3_133259246_133259382;Name=DTH,TSDlen3,TIRlen14
3	133587333	133588895	3	133587201	133587768	TARGeT	terminal_inverted_repeat_element	.	*	.	ID=DTA_3_133587201_133587768;Name=DTA,TSDlen8,TIRlen11
3	137655525	137658355	3	137656190	137656726	TARGeT	terminal_inverted_repeat_element	.	*	.	ID=DTA_3_137656190_137656726;Name=DTA,TSDlen8,TIRlen11
3	137763439	137765519	3	137763569	137763703	TARGeT	terminal_inverted_repeat_element	.	*	.	ID=DTH_3_137763569_137763703;Name=DTH,TSDlen3,TIRlen14
3	140158645	140160368	3	140159193	140159296	TARGeT	terminal_inverted_repeat_element	.	*	.	ID=DTH_3_140159193_140159296;Name=DTH,TSDlen3,TIRlen14
3	140532692	140535618	3	140534378	140534494	TARGeT	terminal_inverted_repeat_element	.	*	.	ID=DTH_3_140534378_140534494;Name=DTH,TSDlen3,TIRlen14
3	143423350	143424134	3	143423787	143424024	TARGeT	terminal_inverted_repeat_element	.	*	.	ID=DTM_3_143423787_143424024;Name=DTM,TSDlen9,TIRlen40
3	143810824	143812657	3	143811932	143812103	TARGeT	terminal_inverted_repeat_element	.	*	.	ID=DTH_3_143811932_143812103;Name=DTH,TSDlen3,TIRlen14
3	143916147	143917684	3	143916517	143916642	TARGeT	terminal_inverted_repeat_element	.	*	.	ID=DTH_3_143916517_143916642;Name=DTH,TSDlen3,TIRlen14
3	143939054	143941519	3	143940646	143940782	detectMITE	terminal_inverted_repeat_element	.	*	.	ID=DTH_3_143940646_143940782;Name=DTH,TSDlen3,TIRlen14
3	146386177	146388316	3	146387570	146387695	detectMITE	terminal_inverted_repeat_element	.	*	.	ID=DTH_3_146387570_146387695;Name=DTH,TSDlen3,TIRlen14
3	148169066	148170371	3	148169796	148169923	detectMITE	terminal_inverted_repeat_element	.	*	.	ID=DTH_3_148169796_148169923;Name=DTH,TSDlen3,TIRlen14
3	149544868	149546503	3	149544912	149546728	HelitronScanner	helitron	.	+	.	ID=DHH01883B73v400001;Name=DHH01883B73v400001_NA_LCV5p7_LCV3p9
3	151000237	151002113	3	151000174	151000324	detectMITE	terminal_inverted_repeat_element	.	*	.	ID=DTT_3_151000174_151000324;Name=DTT,TSDlen2,TIRlen12
3	151219525	151223832	3	151221915	151222314	TARGeT	terminal_inverted_repeat_element	.	*	.	ID=DTH_3_151221915_151222314;Name=DTH,TSDlen3,TIRlen14
3	151321582	151325160	3	151323789	151323925	TARGeT	terminal_inverted_repeat_element	.	*	.	ID=DTH_3_151323789_151323925;Name=DTH,TSDlen3,TIRlen14
3	152234072	152237422	3	152236456	152236737	TARGeT	terminal_inverted_repeat_element	.	*	.	ID=DTH_3_152236456_152236737;Name=DTH,TSDlen3,TIRlen14
3	152611464	152613289	3	152611665	152611792	TARGeT	terminal_inverted_repeat_element	.	*	.	ID=DTH_3_152611665_152611792;Name=DTH,TSDlen3,TIRlen14
3	153466813	153471334	3	153468729	153468859	TARGeT	terminal_inverted_repeat_element	.	*	.	ID=DTA_3_153468729_153468859;Name=DTA,TSDlen8,TIRlen11
3	154395858	154397137	3	154395916	154396897	TARGeT	terminal_inverted_repeat_element	.	*	.	ID=DTA_3_154395916_154396897;Name=DTA,TSDlen8,TIRlen11
3	156092001	156096902	3	156093268	156098796	HelitronScanner	helitron	.	+	.	ID=DHH00002B73v402242;Name=DHH00002B73v402242_Hip1_LCV5p11_LCV3p7
3	157894059	157897130	3	157896697	157897509	HelitronScanner	helitron	.	+	.	ID=DHH00002B73v402251;Name=DHH00002B73v402251_Hip1_LCV5p15_LCV3p20
3	158266968	158269859	3	158266993	158267150	TARGeT	terminal_inverted_repeat_element	.	*	.	ID=DTA_3_158266993_158267150;Name=DTA,TSDlen8,TIRlen11
3	158945095	158945674	3	158945214	158946111	HelitronScanner	helitron	.	-	.	ID=DHH00228B73v400003;Name=DHH00228B73v400003_NA_LCV5p11_LCV3p6
3	159539804	159541293	3	159541093	159541436	TARGeT	terminal_inverted_repeat_element	.	*	.	ID=DTA_3_159541093_159541436;Name=DTA,TSDlen8,TIRlen11
3	160282971	160285231	3	160283289	160283468	TARGeT	terminal_inverted_repeat_element	.	*	.	ID=DTH_3_160283289_160283468;Name=DTH,TSDlen3,TIRlen14
3	161420200	161426518	3	161422618	161422849	detectMITE	terminal_inverted_repeat_element	.	*	.	ID=DTH_3_161422618_161422849;Name=DTH,TSDlen3,TIRlen14
3	161550828	161552403	3	161549572	161552705	HelitronScanner	helitron	.	-	.	ID=DHH00007B73v400999;Name=DHH00007B73v400999_NA_LCV5p16_LCV3p5
3	163182411	163183301	3	163182578	163183701	HelitronScanner	helitron	.	-	.	ID=DHH01874B73v400001;Name=DHH01874B73v400001_NA_LCV5p8_LCV3p5
3	163353024	163355364	3	163353433	163353558	TARGeT	terminal_inverted_repeat_element	.	*	.	ID=DTH_3_163353433_163353558;Name=DTH,TSDlen3,TIRlen14
3	169301603	169302968	3	169302757	169302880	TARGeT	terminal_inverted_repeat_element	.	*	.	ID=DTH_3_169302757_169302880;Name=DTH,TSDlen3,TIRlen14
3	169403337	169404752	3	169403127	169403567	TARGeT	terminal_inverted_repeat_element	.	*	.	ID=DTA_3_169403127_169403567;Name=DTA,TSDlen8,TIRlen11
3	171816055	171821587	3	171814470	171821054	HelitronScanner	helitron	.	-	.	ID=DHH00007B73v401000;Name=DHH00007B73v401000_NA_LCV5p7_LCV3p6
3	171845227	171848295	3	171848142	171848343	RepeatMasker	solo_LTR	.	+	.	ID=RLX10865B73v4S0002;Name=RLX10865B73v4S0002_NA_SoloLTR
3	172637591	172639720	3	172639411	172640005	TARGeT	terminal_inverted_repeat_element	.	*	.	ID=DTC_3_172639411_172640005;Name=DTC,TSDlen3,TIRlen13
3	174554134	174556689	3	174553976	174554476	TARGeT	terminal_inverted_repeat_element	.	*	.	ID=DTA_3_174553976_174554476;Name=DTA,TSDlen8,TIRlen11
3	175234806	175236771	3	175236106	175236491	TARGeT	terminal_inverted_repeat_element	.	*	.	ID=DTA_3_175236106_175236491;Name=DTA,TSDlen8,TIRlen11
3	177274652	177277418	3	177275690	177275769	detectMITE	terminal_inverted_repeat_element	.	*	.	ID=DTT_3_177275690_177275769;Name=DTT,TSDlen2,TIRlen12
3	178317646	178318954	3	178318249	178319374	HelitronScanner	helitron	.	+	.	ID=DHH01862B73v400001;Name=DHH01862B73v400001_NA_LCV5p21_LCV3p5
3	178837019	178839578	3	178838531	178838649	TARGeT	terminal_inverted_repeat_element	.	*	.	ID=DTH_3_178838531_178838649;Name=DTH,TSDlen3,TIRlen14
3	179076219	179081778	3	179078906	179079227	detectMITE	terminal_inverted_repeat_element	.	*	.	ID=DTH_3_179078906_179079227;Name=DTH,TSDlen3,TIRlen14
3	181012630	181013667	3	181012555	181012746	TARGeT	terminal_inverted_repeat_element	.	*	.	ID=DTH_3_181012555_181012746;Name=DTH,TSDlen3,TIRlen14
3	181696953	181699880	3	181698004	181698301	TARGeT	terminal_inverted_repeat_element	.	*	.	ID=DTH_3_181698004_181698301;Name=DTH,TSDlen3,TIRlen14
3	182111228	182112372	3	182111381	182111612	detectMITE	terminal_inverted_repeat_element	.	*	.	ID=DTH_3_182111381_182111612;Name=DTH,TSDlen3,TIRlen14
3	182311355	182314386	3	182311418	182315588	HelitronScanner	helitron	.	+	.	ID=DHH00001B73v402484;Name=DHH00001B73v402484_NA_LCV5p10_LCV3p7
3	182539524	182542553	3	182539449	182541203	HelitronScanner	helitron	.	-	.	ID=DHH00008B73v401000;Name=DHH00008B73v401000_NA_LCV5p9_LCV3p5
3	182539524	182542553	3	182541195	182541312	TARGeT	terminal_inverted_repeat_element	.	*	.	ID=DTH_3_182541195_182541312;Name=DTH,TSDlen3,TIRlen14
3	182844819	182848156	3	182846168	182846495	TARGeT	terminal_inverted_repeat_element	.	*	.	ID=DTH_3_182846168_182846495;Name=DTH,TSDlen3,TIRlen14
3	183089406	183092542	3	183091732	183092045	TARGeT	terminal_inverted_repeat_element	.	*	.	ID=DTH_3_183091732_183092045;Name=DTH,TSDlen3,TIRlen14
3	184174007	184176001	3	184175518	184175831	TARGeT	terminal_inverted_repeat_element	.	*	.	ID=DTH_3_184175518_184175831;Name=DTH,TSDlen3,TIRlen14
3	184973891	184975466	3	184974393	184975013	HelitronScanner	helitron	.	+	.	ID=DHH01853B73v400001;Name=DHH01853B73v400001_NA_LCV5p9_LCV3p5
3	185009908	185011992	3	185011930	185012010	detectMITE	terminal_inverted_repeat_element	.	*	.	ID=DTT_3_185011930_185012010;Name=DTT,TSDlen2,TIRlen12
3	188037249	188040425	3	188039852	188040052	TARGeT	terminal_inverted_repeat_element	.	*	.	ID=DTH_3_188039852_188040052;Name=DTH,TSDlen3,TIRlen14
3	189420276	189423259	3	189421354	189421479	detectMITE	terminal_inverted_repeat_element	.	*	.	ID=DTH_3_189421354_189421479;Name=DTH,TSDlen3,TIRlen14
3	190575395	190577341	3	190576245	190576756	detectMITE	terminal_inverted_repeat_element	.	*	.	ID=DTH_3_190576245_190576756;Name=DTH,TSDlen3,TIRlen14
3	193121994	193122738	3	193122169	193122347	TARGeT	terminal_inverted_repeat_element	.	*	.	ID=DTH_3_193122169_193122347;Name=DTH,TSDlen3,TIRlen14
3	193146021	193148982	3	193147679	193148043	TARGeT	terminal_inverted_repeat_element	.	*	.	ID=DTH_3_193147679_193148043;Name=DTH,TSDlen3,TIRlen14
3	193354979	193359404	3	193354884	193355095	TARGeT	terminal_inverted_repeat_element	.	*	.	ID=DTA_3_193354884_193355095;Name=DTA,TSDlen8,TIRlen11
3	194154899	194156575	3	194155246	194155499	TARGeT	terminal_inverted_repeat_element	.	*	.	ID=DTH_3_194155246_194155499;Name=DTH,TSDlen3,TIRlen14
3	194222772	194224304	3	194224125	194224457	TARGeT	terminal_inverted_repeat_element	.	*	.	ID=DTA_3_194224125_194224457;Name=DTA,TSDlen8,TIRlen11
3	195735914	195738229	3	195735557	195736274	HelitronScanner	helitron	.	-	.	ID=DHH01842B73v400001;Name=DHH01842B73v400001_NA_LCV5p7_LCV3p6
3	196542687	196543769	3	196542608	196543138	TARGeT	terminal_inverted_repeat_element	.	*	.	ID=DTA_3_196542608_196543138;Name=DTA,TSDlen8,TIRlen11
3	197995002	197997628	3	197994982	197999703	HelitronScanner	helitron	.	+	.	ID=DHH00002B73v402370;Name=DHH00002B73v402370_Hip1_LCV5p8_LCV3p9
3	198482740	198484032	3	198482575	198483106	TARGeT	terminal_inverted_repeat_element	.	*	.	ID=DTA_3_198482575_198483106;Name=DTA,TSDlen8,TIRlen11
3	199032754	199035327	3	199032497	199033040	detectMITE	terminal_inverted_repeat_element	.	*	.	ID=DTT_3_199032497_199033040;Name=DTT,TSDlen2,TIRlen12
3	200615982	200618024	3	200617412	200617588	TARGeT	terminal_inverted_repeat_element	.	*	.	ID=DTH_3_200617412_200617588;Name=DTH,TSDlen3,TIRlen14
3	201122825	201125195	3	201124224	201124358	TARGeT	terminal_inverted_repeat_element	.	*	.	ID=DTH_3_201124224_201124358;Name=DTH,TSDlen3,TIRlen14
3	202183708	202185453	3	202184440	202184899	TARGeT	terminal_inverted_repeat_element	.	*	.	ID=DTA_3_202184440_202184899;Name=DTA,TSDlen8,TIRlen11
3	203288252	203290916	3	203288728	203289003	TARGeT	terminal_inverted_repeat_element	.	*	.	ID=DTH_3_203288728_203289003;Name=DTH,TSDlen3,TIRlen14
3	204839727	204842695	3	204841601	204841726	TARGeT	terminal_inverted_repeat_element	.	*	.	ID=DTH_3_204841601_204841726;Name=DTH,TSDlen3,TIRlen14
3	205590971	205593631	3	205589649	205593562	LTRharvest	LTR_retrotransposon	.	-	.	ID=RLX11462B73v400001;Name=RLX11462B73v400001_NA_LTRsimilarity97.26
3	206174384	206175475	3	206175397	206175510	TARGeT	terminal_inverted_repeat_element	.	*	.	ID=DTH_3_206175397_206175510;Name=DTH,TSDlen3,TIRlen14
3	207604735	207605924	3	207604859	207605219	TARGeT	terminal_inverted_repeat_element	.	*	.	ID=DTH_3_207604859_207605219;Name=DTH,TSDlen3,TIRlen14
3	207751199	207754757	3	207752791	207752870	detectMITE	terminal_inverted_repeat_element	.	*	.	ID=DTT_3_207752791_207752870;Name=DTT,TSDlen2,TIRlen12
3	208744313	208745154	3	208744238	208744470	HelitronScanner	helitron	.	-	.	ID=DHH00002B73v407824;Name=DHH00002B73v407824_Hip1_LCV5p16_LCV3p5
3	209227204	209229465	3	209227179	209227683	TARGeT	terminal_inverted_repeat_element	.	*	.	ID=DTA_3_209227179_209227683;Name=DTA,TSDlen8,TIRlen11
3	209424902	209426817	3	209426445	209426581	detectMITE	terminal_inverted_repeat_element	.	*	.	ID=DTH_3_209426445_209426581;Name=DTH,TSDlen3,TIRlen14
3	209622646	209625208	3	209624777	209625433	TARGeT	terminal_inverted_repeat_element	.	*	.	ID=DTA_3_209624777_209625433;Name=DTA,TSDlen8,TIRlen11
3	213819738	213820919	3	213819990	213820185	TARGeT	terminal_inverted_repeat_element	.	*	.	ID=DTM_3_213819990_213820185;Name=DTM,TSDlen9,TIRlen40
3	213821314	213823200	3	213823165	213823233	RepeatMasker	solo_LTR	.	-	.	ID=RLX07929B73v4S0003;Name=RLX07929B73v4S0003_NA_SoloLTR
3	213874125	213875621	3	213874220	213874345	TARGeT	terminal_inverted_repeat_element	.	*	.	ID=DTH_3_213874220_213874345;Name=DTH,TSDlen3,TIRlen14
3	214573943	214576648	3	214573962	214574140	TARGeT	terminal_inverted_repeat_element	.	*	.	ID=DTH_3_214573962_214574140;Name=DTH,TSDlen3,TIRlen14
3	214821436	214823731	3	214821414	214821812	TARGeT	terminal_inverted_repeat_element	.	*	.	ID=DTH_3_214821414_214821812;Name=DTH,TSDlen3,TIRlen14
3	216239951	216241109	3	216240832	216241117	TARGeT	terminal_inverted_repeat_element	.	*	.	ID=DTH_3_216240832_216241117;Name=DTH,TSDlen3,TIRlen14
3	217066506	217068452	3	217066399	217066763	TARGeT	terminal_inverted_repeat_element	.	*	.	ID=DTH_3_217066399_217066763;Name=DTH,TSDlen3,TIRlen14
3	217076330	217084611	3	217078501	217079037	TARGeT	terminal_inverted_repeat_element	.	*	.	ID=DTH_3_217078501_217079037;Name=DTH,TSDlen3,TIRlen14
3	217076330	217084611	3	217082833	217083003	TARGeT	terminal_inverted_repeat_element	.	*	.	ID=DTH_3_217082833_217083003;Name=DTH,TSDlen3,TIRlen14
3	219090632	219093409	3	219091045	219091343	TARGeT	terminal_inverted_repeat_element	.	*	.	ID=DTH_3_219091045_219091343;Name=DTH,TSDlen3,TIRlen14
3	220098138	220099664	3	220098111	220098225	TARGeT	terminal_inverted_repeat_element	.	*	.	ID=DTH_3_220098111_220098225;Name=DTH,TSDlen3,TIRlen14
3	221510446	221513164	3	221512087	221512212	detectMITE	terminal_inverted_repeat_element	.	*	.	ID=DTH_3_221512087_221512212;Name=DTH,TSDlen3,TIRlen14
3	223185352	223187157	3	223185669	223185846	TARGeT	terminal_inverted_repeat_element	.	*	.	ID=DTA_3_223185669_223185846;Name=DTA,TSDlen8,TIRlen11
3	223438816	223441253	3	223439353	223439531	TARGeT	terminal_inverted_repeat_element	.	*	.	ID=DTH_3_223439353_223439531;Name=DTH,TSDlen3,TIRlen14
3	223438816	223441253	3	223440780	223441101	detectMITE	terminal_inverted_repeat_element	.	*	.	ID=DTH_3_223440780_223441101;Name=DTH,TSDlen3,TIRlen14
3	223718175	223719438	3	223718487	223718677	detectMITE	terminal_inverted_repeat_element	.	*	.	ID=DTH_3_223718487_223718677;Name=DTH,TSDlen3,TIRlen14
3	223869261	223871008	3	223870499	223870578	detectMITE	terminal_inverted_repeat_element	.	*	.	ID=DTT_3_223870499_223870578;Name=DTT,TSDlen2,TIRlen12
3	225585967	225586663	3	225585833	225586467	TARGeT	terminal_inverted_repeat_element	.	*	.	ID=DTA_3_225585833_225586467;Name=DTA,TSDlen8,TIRlen11
3	225630327	225633374	3	225628151	225633228	HelitronScanner	helitron	.	+	.	ID=DHH00002B73v402469;Name=DHH00002B73v402469_Hip1_LCV5p7_LCV3p11
3	225651297	225654246	3	225651375	225651773	HelitronScanner	helitron	.	+	.	ID=DHH01804B73v400001;Name=DHH01804B73v400001_NA_LCV5p11_LCV3p5
3	225654369	225656367	3	225653205	225656509	HelitronScanner	helitron	.	+	.	ID=DHH00002B73v402470;Name=DHH00002B73v402470_Hip1_LCV5p6_LCV3p6
3	228429002	228431483	3	228429213	228429296	detectMITE	terminal_inverted_repeat_element	.	*	.	ID=DTT_3_228429213_228429296;Name=DTT,TSDlen2,TIRlen12
3	229099202	229101315	3	229099110	229101098	HelitronScanner	helitron	.	+	.	ID=DHH00002B73v402487;Name=DHH00002B73v402487_Hip1_LCV5p26_LCV3p20
3	229388454	229389761	3	229389113	229389190	detectMITE	terminal_inverted_repeat_element	.	*	.	ID=DTT_3_229389113_229389190;Name=DTT,TSDlen2,TIRlen12
3	230974367	230975078	3	230974273	230974527	SineFinder	SINE_element	.	+	.	ID=RST00387B73v400001;Name=RST00387B73v400001_NA_TSDlen13_TSDmismat2
3	232948289	232949243	3	232948584	232949058	SineFinder	SINE_element	.	+	.	ID=RST00141B73v400001;Name=RST00141B73v400001_NA_TSDlen12_TSDmismat2
3	232948289	232949243	3	232948584	232949058	SineFinder	SINE_element	.	+	.	ID=RST00141B73v400002;Name=RST00141B73v400002_NA_TSDlen12_TSDmismat2
3	233465265	233467871	3	233466835	233467209	TARGeT	terminal_inverted_repeat_element	.	*	.	ID=DTA_3_233466835_233467209;Name=DTA,TSDlen8,TIRlen11
3	234768588	234770803	3	234769592	234769924	TARGeT	terminal_inverted_repeat_element	.	*	.	ID=DTA_3_234769592_234769924;Name=DTA,TSDlen8,TIRlen11
3	235274895	235278739	3	235277292	235277698	TARGeT	terminal_inverted_repeat_element	.	*	.	ID=DTA_3_235277292_235277698;Name=DTA,TSDlen8,TIRlen11
3	235477854	235479407	3	235476878	235479521	HelitronScanner	helitron	.	-	.	ID=DHH00002B73v407909;Name=DHH00002B73v407909_Hip1_LCV5p5_LCV3p19
4	3555058	3556629	4	3554751	3555464	detectMITE	terminal_inverted_repeat_element	.	*	.	ID=DTM_4_3554751_3555464;Name=DTM,TSDlen10,TIRlen13
4	4135882	4136850	4	4136652	4136906	TARGeT	terminal_inverted_repeat_element	.	*	.	ID=DTH_4_4136652_4136906;Name=DTH,TSDlen3,TIRlen14
4	4712550	4714147	4	4713341	4713619	TARGeT	terminal_inverted_repeat_element	.	*	.	ID=DTH_4_4713341_4713619;Name=DTH,TSDlen3,TIRlen14
4	5823556	5825931	4	5823773	5827620	LTRharvest	LTR_retrotransposon	.	+	.	ID=RLC00030B73v400119;Name=RLC00030B73v400119_name_LTRsimilarity93.66
4	7404290	7407708	4	7406112	7406431	detectMITE	terminal_inverted_repeat_element	.	*	.	ID=DTH_4_7406112_7406431;Name=DTH,TSDlen3,TIRlen14
4	7956137	7960111	4	7958282	7958393	detectMITE	terminal_inverted_repeat_element	.	*	.	ID=DTC_4_7958282_7958393;Name=DTC,TSDlen3,TIRlen13
4	8349524	8350860	4	8349351	8351015	HelitronScanner	helitron	.	-	.	ID=DHH00001B73v408174;Name=DHH00001B73v408174_NA_LCV5p8_LCV3p7
4	8557834	8560741	4	8558979	8559646	TARGeT	terminal_inverted_repeat_element	.	*	.	ID=DTA_4_8558979_8559646;Name=DTA,TSDlen8,TIRlen11
4	10470934	10472743	4	10470761	10473177	HelitronScanner	helitron	.	+	.	ID=DHH00001B73v402621;Name=DHH00001B73v402621_NA_LCV5p8_LCV3p10
4	10723644	10725021	4	10724435	10724498	detectMITE	terminal_inverted_repeat_element	.	*	.	ID=DTT_4_10724435_10724498;Name=DTT,TSDlen2,TIRlen12
4	10741987	10742830	4	10742280	10742416	TARGeT	terminal_inverted_repeat_element	.	*	.	ID=DTH_4_10742280_10742416;Name=DTH,TSDlen3,TIRlen14
4	11690913	11692188	4	11690926	11691103	TARGeT	terminal_inverted_repeat_element	.	*	.	ID=DTH_4_11690926_11691103;Name=DTH,TSDlen3,TIRlen14
4	14317680	14320210	4	14317619	14317937	TARGeT	terminal_inverted_repeat_element	.	*	.	ID=DTA_4_14317619_14317937;Name=DTA,TSDlen8,TIRlen11
4	14317680	14320210	4	14319540	14319881	TARGeT	terminal_inverted_repeat_element	.	*	.	ID=DTH_4_14319540_14319881;Name=DTH,TSDlen3,TIRlen14
4	15250250	15254029	4	15253743	15253897	TARGeT	terminal_inverted_repeat_element	.	*	.	ID=DTM_4_15253743_15253897;Name=DTM,TSDlen9,TIRlen40
4	16934882	16936460	4	16933791	16936558	LTRharvest	LTR_retrotransposon	.	-	.	ID=RLX11207B73v400001;Name=RLX11207B73v400001_NA_LTRsimilarity88.05
4	17225957	17226761	4	17225884	17226227	TARGeT	terminal_inverted_repeat_element	.	*	.	ID=DTA_4_17225884_17226227;Name=DTA,TSDlen8,TIRlen11
4	17685358	17686523	4	17686179	17686237	TARGeT	terminal_inverted_repeat_element	.	*	.	ID=DTH_4_17686179_17686237;Name=DTH,TSDlen3,TIRlen14
4	17989805	17993130	4	17990723	17990828	detectMITE	terminal_inverted_repeat_element	.	*	.	ID=DTH_4_17990723_17990828;Name=DTH,TSDlen3,TIRlen14
4	19662284	19664296	4	19663886	19664425	detectMITE	terminal_inverted_repeat_element	.	*	.	ID=DTA_4_19663886_19664425;Name=DTA,TSDlen8,TIRlen11
4	19987874	19989774	4	19988865	19990030	TARGeT	terminal_inverted_repeat_element	.	*	.	ID=DTM_4_19988865_19990030;Name=DTM,TSDlen9,TIRlen40
4	21213280	21214396	4	21212590	21214774	HelitronScanner	helitron	.	-	.	ID=DHH00002B73v407970;Name=DHH00002B73v407970_Hip1_LCV5p10_LCV3p18
4	21560840	21564254	4	21562768	21563135	detectMITE	terminal_inverted_repeat_element	.	*	.	ID=DTH_4_21562768_21563135;Name=DTH,TSDlen3,TIRlen14
4	23396616	23397846	4	23396633	23396811	TARGeT	terminal_inverted_repeat_element	.	*	.	ID=DTH_4_23396633_23396811;Name=DTH,TSDlen3,TIRlen14
4	23495600	23496643	4	23495815	23496672	TARGeT	terminal_inverted_repeat_element	.	*	.	ID=DTA_4_23495815_23496672;Name=DTA,TSDlen8,TIRlen11
4	24899261	24901860	4	24900393	24900518	detectMITE	terminal_inverted_repeat_element	.	*	.	ID=DTH_4_24900393_24900518;Name=DTH,TSDlen3,TIRlen14
4	25012404	25014090	4	25013820	25014121	TARGeT	terminal_inverted_repeat_element	.	*	.	ID=DTA_4_25013820_25014121;Name=DTA,TSDlen8,TIRlen11
4	26432014	26433339	4	26433011	26433090	TARGeT	terminal_inverted_repeat_element	.	*	.	ID=DTH_4_26433011_26433090;Name=DTH,TSDlen3,TIRlen14
4	26796427	26797742	4	26796229	26796778	TARGeT	terminal_inverted_repeat_element	.	*	.	ID=DTA_4_26796229_26796778;Name=DTA,TSDlen8,TIRlen11
4	28917131	28918447	4	28916927	28917468	TARGeT	terminal_inverted_repeat_element	.	*	.	ID=DTA_4_28916927_28917468;Name=DTA,TSDlen8,TIRlen11
4	29837169	29837901	4	29837050	29837569	detectMITE	terminal_inverted_repeat_element	.	*	.	ID=DTC_4_29837050_29837569;Name=DTC,TSDlen3,TIRlen13
4	33281178	33282682	4	33281236	33281345	TARGeT	terminal_inverted_repeat_element	.	*	.	ID=DTA_4_33281236_33281345;Name=DTA,TSDlen8,TIRlen11
4	34236647	34238055	4	34236588	34236715	TARGeT	terminal_inverted_repeat_element	.	*	.	ID=DTA_4_34236588_34236715;Name=DTA,TSDlen8,TIRlen11
4	34805855	34809239	4	34805053	34806846	LTRharvest	LTR_retrotransposon	.	-	.	ID=RLX11116B73v400001;Name=RLX11116B73v400001_NA_LTRsimilarity85.13
4	35681345	35683619	4	35682212	35682296	TARGeT	terminal_inverted_repeat_element	.	*	.	ID=DTT_4_35682212_35682296;Name=DTT,TSDlen2,TIRlen12
4	35871190	35872723	4	35871252	35871687	HelitronScanner	helitron	.	-	.	ID=DHH00002B73v408006;Name=DHH00002B73v408006_Hip1_LCV5p13_LCV3p36
4	36585088	36588136	4	36587509	36587687	TARGeT	terminal_inverted_repeat_element	.	*	.	ID=DTH_4_36587509_36587687;Name=DTH,TSDlen3,TIRlen14
4	36722911	36726541	4	36721139	36725415	HelitronScanner	helitron	.	+	.	ID=DHH00002B73v402618;Name=DHH00002B73v402618_Hip1_LCV5p9_LCV3p13
4	37354133	37355437	4	37354050	37354264	TARGeT	terminal_inverted_repeat_element	.	*	.	ID=DTA_4_37354050_37354264;Name=DTA,TSDlen8,TIRlen11
4	41283618	41284948	4	41283639	41283761	TARGeT	terminal_inverted_repeat_element	.	*	.	ID=DTH_4_41283639_41283761;Name=DTH,TSDlen3,TIRlen14
4	42102696	42104812	4	42102989	42103115	detectMITE	terminal_inverted_repeat_element	.	*	.	ID=DTH_4_42102989_42103115;Name=DTH,TSDlen3,TIRlen14
4	43536696	43538266	4	43536870	43537113	TARGeT	terminal_inverted_repeat_element	.	*	.	ID=DTM_4_43536870_43537113;Name=DTM,TSDlen9,TIRlen40
4	45388942	45390901	4	45390126	45390642	TARGeT	terminal_inverted_repeat_element	.	*	.	ID=DTA_4_45390126_45390642;Name=DTA,TSDlen8,TIRlen11
4	45819833	45823705	4	45822636	45823067	TARGeT	terminal_inverted_repeat_element	.	*	.	ID=DTA_4_45822636_45823067;Name=DTA,TSDlen8,TIRlen11
4	46821211	46824103	4	46821173	46821330	TARGeT	terminal_inverted_repeat_element	.	*	.	ID=DTA_4_46821173_46821330;Name=DTA,TSDlen8,TIRlen11
4	46821211	46824103	4	46823782	46824321	TARGeT	terminal_inverted_repeat_element	.	*	.	ID=DTA_4_46823782_46824321;Name=DTA,TSDlen8,TIRlen11
4	47531987	47533266	4	47531862	47532407	TARGeT	terminal_inverted_repeat_element	.	*	.	ID=DTA_4_47531862_47532407;Name=DTA,TSDlen8,TIRlen11
4	50025423	50028760	4	50028313	50028955	HelitronScanner	helitron	.	+	.	ID=DHH01516B73v400001;Name=DHH01516B73v400001_NA_LCV5p8_LCV3p11
4	51699699	51700971	4	51700763	51700889	TARGeT	terminal_inverted_repeat_element	.	*	.	ID=DTH_4_51700763_51700889;Name=DTH,TSDlen3,TIRlen14
4	51827379	51828697	4	51827194	51827646	TARGeT	terminal_inverted_repeat_element	.	*	.	ID=DTH_4_51827194_51827646;Name=DTH,TSDlen3,TIRlen14
4	53177578	53178993	4	53178613	53179263	TARGeT	terminal_inverted_repeat_element	.	*	.	ID=DTA_4_53178613_53179263;Name=DTA,TSDlen8,TIRlen11
4	55092888	55095758	4	55094886	55095064	TARGeT	terminal_inverted_repeat_element	.	*	.	ID=DTH_4_55094886_55095064;Name=DTH,TSDlen3,TIRlen14
4	57370386	57371818	4	57371327	57371603	TARGeT	terminal_inverted_repeat_element	.	*	.	ID=DTH_4_57371327_57371603;Name=DTH,TSDlen3,TIRlen14
4	59702334	59706342	4	59702823	59703153	TARGeT	terminal_inverted_repeat_element	.	*	.	ID=DTH_4_59702823_59703153;Name=DTH,TSDlen3,TIRlen14
4	60570224	60574692	4	60573312	60573569	TARGeT	terminal_inverted_repeat_element	.	*	.	ID=DTM_4_60573312_60573569;Name=DTM,TSDlen9,TIRlen40
4	60599664	60601495	4	60601083	60601272	detectMITE	terminal_inverted_repeat_element	.	*	.	ID=DTH_4_60601083_60601272;Name=DTH,TSDlen3,TIRlen14
4	62323568	62327019	4	62323394	62323785	TARGeT	terminal_inverted_repeat_element	.	*	.	ID=DTA_4_62323394_62323785;Name=DTA,TSDlen8,TIRlen11
4	64572733	64576760	4	64573717	64574059	HelitronScanner	helitron	.	+	.	ID=DHH00002B73v402690;Name=DHH00002B73v402690_Hip1_LCV5p8_LCV3p8
4	64849238	64851455	4	64851336	64851567	detectMITE	terminal_inverted_repeat_element	.	*	.	ID=DTH_4_64851336_64851567;Name=DTH,TSDlen3,TIRlen14
4	69185143	69186887	4	69186278	69186701	TARGeT	terminal_inverted_repeat_element	.	*	.	ID=DTA_4_69186278_69186701;Name=DTA,TSDlen8,TIRlen11
4	73340589	73341854	4	73340652	73340829	TARGeT	terminal_inverted_repeat_element	.	*	.	ID=DTH_4_73340652_73340829;Name=DTH,TSDlen3,TIRlen14
4	73478453	73480012	4	73479621	73479999	TARGeT	terminal_inverted_repeat_element	.	*	.	ID=DTA_4_73479621_73479999;Name=DTA,TSDlen8,TIRlen11
4	74124816	74127756	4	74126605	74126721	TARGeT	terminal_inverted_repeat_element	.	*	.	ID=DTH_4_74126605_74126721;Name=DTH,TSDlen3,TIRlen14
4	77999106	78002797	4	78001990	78002105	detectMITE	terminal_inverted_repeat_element	.	*	.	ID=DTH_4_78001990_78002105;Name=DTH,TSDlen3,TIRlen14
4	82948610	82949584	4	82949045	82949172	TARGeT	terminal_inverted_repeat_element	.	*	.	ID=DTH_4_82949045_82949172;Name=DTH,TSDlen3,TIRlen14
4	84190200	84191363	4	84190303	84190534	detectMITE	terminal_inverted_repeat_element	.	*	.	ID=DTH_4_84190303_84190534;Name=DTH,TSDlen3,TIRlen14
4	84530807	84533909	4	84532043	84532149	TARGeT	terminal_inverted_repeat_element	.	*	.	ID=DTA_4_84532043_84532149;Name=DTA,TSDlen8,TIRlen11
4	85585847	85586923	4	85585851	85585977	detectMITE	terminal_inverted_repeat_element	.	*	.	ID=DTC_4_85585851_85585977;Name=DTC,TSDlen3,TIRlen13
4	85771725	85773129	4	85772268	85772660	TARGeT	terminal_inverted_repeat_element	.	*	.	ID=DTH_4_85772268_85772660;Name=DTH,TSDlen3,TIRlen14
4	86632840	86634212	4	86633111	86633230	detectMITE	terminal_inverted_repeat_element	.	*	.	ID=DTC_4_86633111_86633230;Name=DTC,TSDlen3,TIRlen13
4	88524944	88526545	4	88526014	88526168	TARGeT	terminal_inverted_repeat_element	.	*	.	ID=DTM_4_88526014_88526168;Name=DTM,TSDlen9,TIRlen40
4	93536773	93539557	4	93537223	93539848	HelitronScanner	helitron	.	+	.	ID=DHH01484B73v400001;Name=DHH01484B73v400001_NA_LCV5p10_LCV3p5
4	100587637	100588899	4	100588328	100588482	TARGeT	terminal_inverted_repeat_element	.	*	.	ID=DTM_4_100588328_100588482;Name=DTM,TSDlen9,TIRlen40
4	101811811	101814092	4	101811929	101812430	TARGeT	terminal_inverted_repeat_element	.	*	.	ID=DTA_4_101811929_101812430;Name=DTA,TSDlen8,TIRlen11
4	105540769	105542601	4	105541979	105542778	TARGeT	terminal_inverted_repeat_element	.	*	.	ID=DTA_4_105541979_105542778;Name=DTA,TSDlen8,TIRlen11
4	114867572	114868974	4	114868646	114868782	TARGeT	terminal_inverted_repeat_element	.	*	.	ID=DTH_4_114868646_114868782;Name=DTH,TSDlen3,TIRlen14
4	115062715	115064905	4	115062678	115062878	TARGeT	terminal_inverted_repeat_element	.	*	.	ID=DTH_4_115062678_115062878;Name=DTH,TSDlen3,TIRlen14
4	116770193	116771476	4	116771356	116771496	detectMITE	terminal_inverted_repeat_element	.	*	.	ID=DTC_4_116771356_116771496;Name=DTC,TSDlen3,TIRlen13
4	120952184	120955471	4	120954830	120955157	TARGeT	terminal_inverted_repeat_element	.	*	.	ID=DTA_4_120954830_120955157;Name=DTA,TSDlen8,TIRlen11
4	124662002	124663688	4	124661960	124662090	detectMITE	terminal_inverted_repeat_element	.	*	.	ID=DTC_4_124661960_124662090;Name=DTC,TSDlen3,TIRlen13
4	126386153	126387660	4	126387243	126387379	detectMITE	terminal_inverted_repeat_element	.	*	.	ID=DTH_4_126387243_126387379;Name=DTH,TSDlen3,TIRlen14
4	127090212	127091967	4	127090310	127090629	detectMITE	terminal_inverted_repeat_element	.	*	.	ID=DTH_4_127090310_127090629;Name=DTH,TSDlen3,TIRlen14
4	127128436	127131083	4	127129613	127129740	TARGeT	terminal_inverted_repeat_element	.	*	.	ID=DTH_4_127129613_127129740;Name=DTH,TSDlen3,TIRlen14
4	128795237	128797575	4	128796871	128797161	TARGeT	terminal_inverted_repeat_element	.	*	.	ID=DTA_4_128796871_128797161;Name=DTA,TSDlen8,TIRlen11
4	132079721	132082363	4	132082128	132082255	TARGeT	terminal_inverted_repeat_element	.	*	.	ID=DTH_4_132082128_132082255;Name=DTH,TSDlen3,TIRlen14
4	134029328	134031158	4	134030609	134030763	TARGeT	terminal_inverted_repeat_element	.	*	.	ID=DTM_4_134030609_134030763;Name=DTM,TSDlen9,TIRlen40
4	134797161	134799693	4	134799188	134799267	detectMITE	terminal_inverted_repeat_element	.	*	.	ID=DTT_4_134799188_134799267;Name=DTT,TSDlen2,TIRlen12
4	134797161	134799693	4	134799480	134799645	TARGeT	terminal_inverted_repeat_element	.	*	.	ID=DTA_4_134799480_134799645;Name=DTA,TSDlen8,TIRlen11
4	139251732	139252811	4	139252211	139252851	TARGeT	terminal_inverted_repeat_element	.	*	.	ID=DTA_4_139252211_139252851;Name=DTA,TSDlen8,TIRlen11
4	139780665	139781548	4	139781284	139781404	TARGeT	terminal_inverted_repeat_element	.	*	.	ID=DTH_4_139781284_139781404;Name=DTH,TSDlen3,TIRlen14
4	141046709	141049234	4	141047532	141050190	HelitronScanner	helitron	.	+	.	ID=DHH00004B73v401033;Name=DHH00004B73v401033_NA_LCV5p5_LCV3p10
4	143530082	143534158	4	143529532	143532673	HelitronScanner	helitron	.	-	.	ID=DHH00007B73v401055;Name=DHH00007B73v401055_NA_LCV5p6_LCV3p5
4	144057230	144060775	4	144059568	144059705	TARGeT	terminal_inverted_repeat_element	.	*	.	ID=DTH_4_144059568_144059705;Name=DTH,TSDlen3,TIRlen14
4	145713353	145714964	4	145714877	145715002	detectMITE	terminal_inverted_repeat_element	.	*	.	ID=DTH_4_145714877_145715002;Name=DTH,TSDlen3,TIRlen14
4	146678948	146680770	4	146679883	146680008	detectMITE	terminal_inverted_repeat_element	.	*	.	ID=DTH_4_146679883_146680008;Name=DTH,TSDlen3,TIRlen14
4	146823736	146824606	4	146824231	146824723	SineFinder	SINE_element	.	+	.	ID=RST00148B73v400001;Name=RST00148B73v400001_NA_TSDlen10_TSDmismat0
4	146966770	146969120	4	146968062	146968228	TARGeT	terminal_inverted_repeat_element	.	*	.	ID=DTA_4_146968062_146968228;Name=DTA,TSDlen8,TIRlen11
4	147192939	147194858	4	147193622	147193755	TARGeT	terminal_inverted_repeat_element	.	*	.	ID=DTH_4_147193622_147193755;Name=DTH,TSDlen3,TIRlen14
4	151647185	151649322	4	151649154	151649269	TARGeT	terminal_inverted_repeat_element	.	*	.	ID=DTH_4_151649154_151649269;Name=DTH,TSDlen3,TIRlen14
4	152329861	152332763	4	152332533	152332658	TARGeT	terminal_inverted_repeat_element	.	*	.	ID=DTH_4_152332533_152332658;Name=DTH,TSDlen3,TIRlen14
4	153463066	153467257	4	153466393	153466509	TARGeT	terminal_inverted_repeat_element	.	*	.	ID=DTH_4_153466393_153466509;Name=DTH,TSDlen3,TIRlen14
4	154181670	154182828	4	154182500	154183061	TARGeT	terminal_inverted_repeat_element	.	*	.	ID=DTA_4_154182500_154183061;Name=DTA,TSDlen8,TIRlen11
4	154659356	154663077	4	154657020	154663873	HelitronScanner	helitron	.	-	.	ID=DHH00508B73v400002;Name=DHH00508B73v400002_NA_LCV5p17_LCV3p9
4	155506266	155507540	4	155507140	155507448	HelitronScanner	helitron	.	+	.	ID=DHH00019B73v400073;Name=DHH00019B73v400073_NA_LCV5p9_LCV3p5
4	156121824	156123393	4	156122295	156122496	HelitronScanner	helitron	.	-	.	ID=DHH00002B73v408236;Name=DHH00002B73v408236_Hip1_LCV5p13_LCV3p17
4	156138996	156141596	4	156140193	156141629	TARGeT	terminal_inverted_repeat_element	.	*	.	ID=DTA_4_156140193_156141629;Name=DTA,TSDlen8,TIRlen11
4	159033751	159038626	4	159036717	159036842	TARGeT	terminal_inverted_repeat_element	.	*	.	ID=DTH_4_159036717_159036842;Name=DTH,TSDlen3,TIRlen14
4	159033751	159038626	4	159037771	159037849	detectMITE	terminal_inverted_repeat_element	.	*	.	ID=DTT_4_159037771_159037849;Name=DTT,TSDlen2,TIRlen12
4	159146416	159150111	4	159149939	159150184	TARGeT	terminal_inverted_repeat_element	.	*	.	ID=DTA_4_159149939_159150184;Name=DTA,TSDlen8,TIRlen11
4	159178455	159179864	4	159178589	159178718	detectMITE	terminal_inverted_repeat_element	.	*	.	ID=DTH_4_159178589_159178718;Name=DTH,TSDlen3,TIRlen14
4	159904383	159907077	4	159905714	159905991	TARGeT	terminal_inverted_repeat_element	.	*	.	ID=DTH_4_159905714_159905991;Name=DTH,TSDlen3,TIRlen14
4	161227819	161231614	4	161229072	161231749	HelitronScanner	helitron	.	-	.	ID=DHH01641B73v400001;Name=DHH01641B73v400001_NA_LCV5p9_LCV3p9
4	161580703	161583356	4	161581593	161581728	TARGeT	terminal_inverted_repeat_element	.	*	.	ID=DTH_4_161581593_161581728;Name=DTH,TSDlen3,TIRlen14
4	162282726	162283560	4	162282842	162283019	TARGeT	terminal_inverted_repeat_element	.	*	.	ID=DTH_4_162282842_162283019;Name=DTH,TSDlen3,TIRlen14
4	162628607	162633465	4	162629903	162630259	TARGeT	terminal_inverted_repeat_element	.	*	.	ID=DTH_4_162629903_162630259;Name=DTH,TSDlen3,TIRlen14
4	162628607	162633465	4	162632596	162632793	TARGeT	terminal_inverted_repeat_element	.	*	.	ID=DTM_4_162632596_162632793;Name=DTM,TSDlen9,TIRlen40
4	162628607	162633465	4	162626883	162632944	HelitronScanner	helitron	.	+	.	ID=DHH01637B73v400001;Name=DHH01637B73v400001_NA_LCV5p26_LCV3p7
4	164766639	164772841	4	164766910	164769942	LTRharvest	LTR_retrotransposon	.	+	.	ID=RLX10338B73v400001;Name=RLX10338B73v400001_NA_LTRsimilarity89.53
4	164766639	164772841	4	164770301	164773791	HelitronScanner	helitron	.	-	.	ID=DHH00002B73v408264;Name=DHH00002B73v408264_Hip1_LCV5p25_LCV3p38
4	164766639	164772841	4	164768228	164768364	TARGeT	terminal_inverted_repeat_element	.	*	.	ID=DTH_4_164768228_164768364;Name=DTH,TSDlen3,TIRlen14
4	164928625	164934154	4	164928402	164929806	HelitronScanner	helitron	.	+	.	ID=DHH01635B73v400001;Name=DHH01635B73v400001_NA_LCV5p11_LCV3p5
4	165527260	165528949	4	165527281	165530247	HelitronScanner	helitron	.	+	.	ID=DHH00001B73v403143;Name=DHH00001B73v403143_NA_LCV5p8_LCV3p7
4	166403873	166405155	4	166404000	166404398	TARGeT	terminal_inverted_repeat_element	.	*	.	ID=DTH_4_166404000_166404398;Name=DTH,TSDlen3,TIRlen14
4	166656487	166659907	4	166659596	166660106	detectMITE	terminal_inverted_repeat_element	.	*	.	ID=DTC_4_166659596_166660106;Name=DTC,TSDlen3,TIRlen13
4	167596681	167597740	4	167596508	167597410	HelitronScanner	helitron	.	+	.	ID=DHH00228B73v400001;Name=DHH00228B73v400001_NA_LCV5p6_LCV3p6
4	168943750	168946168	4	168945852	168946009	TARGeT	terminal_inverted_repeat_element	.	*	.	ID=DTA_4_168945852_168946009;Name=DTA,TSDlen8,TIRlen11
4	169193432	169197255	4	169196466	169197130	TARGeT	terminal_inverted_repeat_element	.	*	.	ID=DTC_4_169196466_169197130;Name=DTC,TSDlen3,TIRlen13
4	169996469	169998137	4	169996684	169996870	TARGeT	terminal_inverted_repeat_element	.	*	.	ID=DTM_4_169996684_169996870;Name=DTM,TSDlen9,TIRlen40
4	170099617	170100725	4	170099574	170099752	TARGeT	terminal_inverted_repeat_element	.	*	.	ID=DTH_4_170099574_170099752;Name=DTH,TSDlen3,TIRlen14
4	170202528	170206788	4	170204593	170204824	detectMITE	terminal_inverted_repeat_element	.	*	.	ID=DTH_4_170204593_170204824;Name=DTH,TSDlen3,TIRlen14
4	174719825	174721055	4	174720449	174721175	HelitronScanner	helitron	.	+	.	ID=DHH00008B73v400392;Name=DHH00008B73v400392_NA_LCV5p8_LCV3p6
4	177382596	177385133	4	177383077	177383212	detectMITE	terminal_inverted_repeat_element	.	*	.	ID=DTH_4_177383077_177383212;Name=DTH,TSDlen3,TIRlen14
4	179899573	179900928	4	179899686	179899802	TARGeT	terminal_inverted_repeat_element	.	*	.	ID=DTH_4_179899686_179899802;Name=DTH,TSDlen3,TIRlen14
4	182718955	182722732	4	182719212	182723332	LTRharvest	LTR_retrotransposon	.	+	.	ID=RLX10265B73v400001;Name=RLX10265B73v400001_NA_LTRsimilarity93.51
4	184119706	184122106	4	184119482	184124217	HelitronScanner	helitron	.	+	.	ID=DHH00003B73v401350;Name=DHH00003B73v401350_NA_LCV5p10_LCV3p5
4	185956939	185959523	4	185955772	185959590	HelitronScanner	helitron	.	-	.	ID=DHH01608B73v400001;Name=DHH01608B73v400001_NA_LCV5p10_LCV3p9
4	187430060	187431504	4	187429851	187430396	TARGeT	terminal_inverted_repeat_element	.	*	.	ID=DTA_4_187429851_187430396;Name=DTA,TSDlen8,TIRlen11
4	188875397	188876774	4	188875549	188875982	TARGeT	terminal_inverted_repeat_element	.	*	.	ID=DTA_4_188875549_188875982;Name=DTA,TSDlen8,TIRlen11
4	189445813	189447089	4	189445631	189446034	TARGeT	terminal_inverted_repeat_element	.	*	.	ID=DTA_4_189445631_189446034;Name=DTA,TSDlen8,TIRlen11
4	190501900	190503565	4	190500988	190504057	HelitronScanner	helitron	.	+	.	ID=DHH01603B73v400001;Name=DHH01603B73v400001_NA_LCV5p10_LCV3p6
4	190540527	190543876	4	190540402	190540722	HelitronScanner	helitron	.	+	.	ID=DHH00002B73v402991;Name=DHH00002B73v402991_Hip1_LCV5p6_LCV3p24
4	190616755	190618233	4	190616221	190618331	HelitronScanner	helitron	.	-	.	ID=DHH01602B73v400001;Name=DHH01602B73v400001_NA_LCV5p11_LCV3p11
4	190935472	190936038	4	190935614	190935988	HelitronScanner	helitron	.	+	.	ID=DHH00002B73v402993;Name=DHH00002B73v402993_Hip1_LCV5p32_LCV3p45
4	193518347	193521337	4	193520618	193521727	HelitronScanner	helitron	.	+	.	ID=DHH01600B73v400001;Name=DHH01600B73v400001_NA_LCV5p13_LCV3p5
4	193569615	193570745	4	193570188	193570406	SineFinder	SINE_element	.	+	.	ID=RST00502B73v400001;Name=RST00502B73v400001_NA_TSDlen11_TSDmismat1
4	193569615	193570745	4	193570188	193570406	SineFinder	SINE_element	.	+	.	ID=RST00502B73v400002;Name=RST00502B73v400002_NA_TSDlen11_TSDmismat1
4	193670144	193671141	4	193671077	193671184	TARGeT	terminal_inverted_repeat_element	.	*	.	ID=DTH_4_193671077_193671184;Name=DTH,TSDlen3,TIRlen14
4	195314011	195315827	4	195315677	195315897	HelitronScanner	helitron	.	+	.	ID=DHH00002B73v403010;Name=DHH00002B73v403010_Hip1_LCV5p8_LCV3p6
4	195525186	195528235	4	195527618	195527971	HelitronScanner	helitron	.	+	.	ID=DHH00019B73v400082;Name=DHH00019B73v400082_NA_LCV5p11_LCV3p5
4	195989667	195991367	4	195991055	195991378	TARGeT	terminal_inverted_repeat_element	.	*	.	ID=DTH_4_195991055_195991378;Name=DTH,TSDlen3,TIRlen14
4	196171693	196172904	4	196171481	196171944	detectMITE	terminal_inverted_repeat_element	.	*	.	ID=DTM_4_196171481_196171944;Name=DTM,TSDlen10,TIRlen12
4	201428723	201431486	4	201426073	201431553	HelitronScanner	helitron	.	-	.	ID=DHH00041B73v400023;Name=DHH00041B73v400023_NA_LCV5p5_LCV3p6
4	202024945	202028477	4	202026254	202026512	TARGeT	terminal_inverted_repeat_element	.	*	.	ID=DTH_4_202026254_202026512;Name=DTH,TSDlen3,TIRlen14
4	205047017	205050062	4	205049750	205050151	TARGeT	terminal_inverted_repeat_element	.	*	.	ID=DTH_4_205049750_205050151;Name=DTH,TSDlen3,TIRlen14
4	205567349	205571504	4	205568522	205568679	TARGeT	terminal_inverted_repeat_element	.	*	.	ID=DTA_4_205568522_205568679;Name=DTA,TSDlen8,TIRlen11
4	206870405	206874347	4	206872806	206873246	TARGeT	terminal_inverted_repeat_element	.	*	.	ID=DTA_4_206872806_206873246;Name=DTA,TSDlen8,TIRlen11
4	207315688	207319453	4	207315876	207320667	HelitronScanner	helitron	.	+	.	ID=DHH00001B73v403246;Name=DHH00001B73v403246_NA_LCV5p11_LCV3p7
4	212702557	212705018	4	212703107	212703426	detectMITE	terminal_inverted_repeat_element	.	*	.	ID=DTH_4_212703107_212703426;Name=DTH,TSDlen3,TIRlen14
4	212832594	212835807	4	212834835	212835066	detectMITE	terminal_inverted_repeat_element	.	*	.	ID=DTH_4_212834835_212835066;Name=DTH,TSDlen3,TIRlen14
4	212838021	212839790	4	212839676	212839790	TARGeT	terminal_inverted_repeat_element	.	*	.	ID=DTH_4_212839676_212839790;Name=DTH,TSDlen3,TIRlen14
4	213535154	213537677	4	213536965	213537192	TARGeT	terminal_inverted_repeat_element	.	*	.	ID=DTM_4_213536965_213537192;Name=DTM,TSDlen9,TIRlen40
4	214553897	214555305	4	214554206	214554313	TARGeT	terminal_inverted_repeat_element	.	*	.	ID=DTA_4_214554206_214554313;Name=DTA,TSDlen8,TIRlen11
4	214705253	214710492	4	214706817	214706940	TARGeT	terminal_inverted_repeat_element	.	*	.	ID=DTH_4_214706817_214706940;Name=DTH,TSDlen3,TIRlen14
4	217815870	217817928	4	217817541	217817666	TARGeT	terminal_inverted_repeat_element	.	*	.	ID=DTH_4_217817541_217817666;Name=DTH,TSDlen3,TIRlen14
4	219580572	219583306	4	219581949	219582547	TARGeT	terminal_inverted_repeat_element	.	*	.	ID=DTA_4_219581949_219582547;Name=DTA,TSDlen8,TIRlen11
4	223114501	223118896	4	223116604	223117120	TARGeT	terminal_inverted_repeat_element	.	*	.	ID=DTA_4_223116604_223117120;Name=DTA,TSDlen8,TIRlen11
4	223167195	223168574	4	223167314	223168388	TARGeT	terminal_inverted_repeat_element	.	*	.	ID=DTM_4_223167314_223168388;Name=DTM,TSDlen9,TIRlen40
4	223794884	223797245	4	223796415	223796552	TARGeT	terminal_inverted_repeat_element	.	*	.	ID=DTH_4_223796415_223796552;Name=DTH,TSDlen3,TIRlen14
4	224034114	224037219	4	224033948	224034317	TARGeT	terminal_inverted_repeat_element	.	*	.	ID=DTA_4_224033948_224034317;Name=DTA,TSDlen8,TIRlen11
4	224380035	224381915	4	224381706	224382018	TARGeT	terminal_inverted_repeat_element	.	*	.	ID=DTH_4_224381706_224382018;Name=DTH,TSDlen3,TIRlen14
4	227735771	227737014	4	227735598	227736013	TARGeT	terminal_inverted_repeat_element	.	*	.	ID=DTA_4_227735598_227736013;Name=DTA,TSDlen8,TIRlen11
4	228915702	228917853	4	228915632	228915817	TARGeT	terminal_inverted_repeat_element	.	*	.	ID=DTM_4_228915632_228915817;Name=DTM,TSDlen9,TIRlen40
4	230308713	230310338	4	230309311	230309846	TARGeT	terminal_inverted_repeat_element	.	*	.	ID=DTA_4_230309311_230309846;Name=DTA,TSDlen8,TIRlen11
4	230508340	230509311	4	230508959	230509100	TARGeT	terminal_inverted_repeat_element	.	*	.	ID=DTH_4_230508959_230509100;Name=DTH,TSDlen3,TIRlen14
4	230968819	230973506	4	230970735	230971054	detectMITE	terminal_inverted_repeat_element	.	*	.	ID=DTH_4_230970735_230971054;Name=DTH,TSDlen3,TIRlen14
4	231682373	231685041	4	231684840	231684967	TARGeT	terminal_inverted_repeat_element	.	*	.	ID=DTH_4_231684840_231684967;Name=DTH,TSDlen3,TIRlen14
4	231840312	231841661	4	231841317	231841494	TARGeT	terminal_inverted_repeat_element	.	*	.	ID=DTH_4_231841317_231841494;Name=DTH,TSDlen3,TIRlen14
4	232200489	232201711	4	232201482	232201737	SineFinder	SINE_element	.	+	.	ID=RST00448B73v400001;Name=RST00448B73v400001_NA_TSDlen12_TSDmismat0
4	233781037	233782771	4	233780949	233781127	TARGeT	terminal_inverted_repeat_element	.	*	.	ID=DTH_4_233780949_233781127;Name=DTH,TSDlen3,TIRlen14
4	235903919	235905729	4	235905508	235905635	detectMITE	terminal_inverted_repeat_element	.	*	.	ID=DTH_4_235905508_235905635;Name=DTH,TSDlen3,TIRlen14
4	236302845	236303779	4	236302986	236304384	HelitronScanner	helitron	.	+	.	ID=DHH00002B73v403118;Name=DHH00002B73v403118_Hip1_LCV5p8_LCV3p13
4	236681547	236683562	4	236680935	236682981	HelitronScanner	helitron	.	+	.	ID=DHH01551B73v400001;Name=DHH01551B73v400001_NA_LCV5p6_LCV3p13
4	238507878	238509466	4	238509232	238509598	TARGeT	terminal_inverted_repeat_element	.	*	.	ID=DTH_4_238509232_238509598;Name=DTH,TSDlen3,TIRlen14
4	238725348	238727567	4	238724839	238729252	HelitronScanner	helitron	.	-	.	ID=DHH00002B73v408443;Name=DHH00002B73v408443_Hip1_LCV5p16_LCV3p27
4	238754019	238754661	4	238754598	238754715	detectMITE	terminal_inverted_repeat_element	.	*	.	ID=DTC_4_238754598_238754715;Name=DTC,TSDlen3,TIRlen13
4	241275294	241277097	4	241274131	241276875	LTRharvest	LTR_retrotransposon	.	*	.	ID=RLX19791B73v400001;Name=RLX19791B73v400001_NA_LTRsimilarity87.76
4	242649134	242650091	4	242650000	242650135	detectMITE	terminal_inverted_repeat_element	.	*	.	ID=DTH_4_242650000_242650135;Name=DTH,TSDlen3,TIRlen14
4	245199466	245201401	4	245201167	245201364	TARGeT	terminal_inverted_repeat_element	.	*	.	ID=DTA_4_245201167_245201364;Name=DTA,TSDlen8,TIRlen11
5	15118	16676	5	16387	16787	TARGeT	terminal_inverted_repeat_element	.	*	.	ID=DTA_5_16387_16787;Name=DTA,TSDlen8,TIRlen11
5	1278321	1282867	5	1279862	1283008	HelitronScanner	helitron	.	-	.	ID=DHH00002B73v408474;Name=DHH00002B73v408474_Hip1_LCV5p11_LCV3p7
5	1503699	1507838	5	1504665	1504783	TARGeT	terminal_inverted_repeat_element	.	*	.	ID=DTH_5_1504665_1504783;Name=DTH,TSDlen3,TIRlen14
5	1748721	1749353	5	1749092	1749322	SineFinder	SINE_element	.	+	.	ID=RST00419B73v400001;Name=RST00419B73v400001_NA_TSDlen11_TSDmismat1
5	1748721	1749353	5	1749092	1749322	SineFinder	SINE_element	.	+	.	ID=RST00419B73v400002;Name=RST00419B73v400002_NA_TSDlen11_TSDmismat1
5	2505970	2506977	5	2506832	2506959	TARGeT	terminal_inverted_repeat_element	.	*	.	ID=DTH_5_2506832_2506959;Name=DTH,TSDlen3,TIRlen14
5	7258007	7259895	5	7259617	7259747	TARGeT	terminal_inverted_repeat_element	.	*	.	ID=DTA_5_7259617_7259747;Name=DTA,TSDlen8,TIRlen11
5	7394404	7397281	5	7397065	7397296	detectMITE	terminal_inverted_repeat_element	.	*	.	ID=DTH_5_7397065_7397296;Name=DTH,TSDlen3,TIRlen14
5	8057971	8059647	5	8057183	8060099	LTRharvest	LTR_retrotransposon	.	-	.	ID=RLC00274B73v400005;Name=RLC00274B73v400005_bs1_LTRsimilarity92.63
5	10060252	10061331	5	10061198	10061428	HelitronScanner	helitron	.	+	.	ID=DHH00008B73v400432;Name=DHH00008B73v400432_NA_LCV5p5_LCV3p6
5	10337559	10339533	5	10337104	10339261	HelitronScanner	helitron	.	-	.	ID=DHH00002B73v408502;Name=DHH00002B73v408502_Hip1_LCV5p9_LCV3p16
5	10638300	10640118	5	10638851	10638912	detectMITE	terminal_inverted_repeat_element	.	*	.	ID=DTT_5_10638851_10638912;Name=DTT,TSDlen2,TIRlen12
5	10902533	10904237	5	10903787	10904324	TARGeT	terminal_inverted_repeat_element	.	*	.	ID=DTA_5_10903787_10904324;Name=DTA,TSDlen8,TIRlen11
5	11330381	11331289	5	11331142	11331278	detectMITE	terminal_inverted_repeat_element	.	*	.	ID=DTH_5_11331142_11331278;Name=DTH,TSDlen3,TIRlen14
5	12133426	12135198	5	12133653	12133730	detectMITE	terminal_inverted_repeat_element	.	*	.	ID=DTT_5_12133653_12133730;Name=DTT,TSDlen2,TIRlen12
5	13306306	13307785	5	13307061	13307188	detectMITE	terminal_inverted_repeat_element	.	*	.	ID=DTH_5_13307061_13307188;Name=DTH,TSDlen3,TIRlen14
5	13946910	13948220	5	13947590	13947790	TARGeT	terminal_inverted_repeat_element	.	*	.	ID=DTH_5_13947590_13947790;Name=DTH,TSDlen3,TIRlen14
5	14510832	14513761	5	14513281	14513476	TARGeT	terminal_inverted_repeat_element	.	*	.	ID=DTM_5_14513281_14513476;Name=DTM,TSDlen9,TIRlen40
5	14864384	14865672	5	14864330	14865635	TARGeT	terminal_inverted_repeat_element	.	*	.	ID=DTM_5_14864330_14865635;Name=DTM,TSDlen9,TIRlen40
5	15425971	15428208	5	15425981	15426170	TARGeT	terminal_inverted_repeat_element	.	*	.	ID=DTH_5_15425981_15426170;Name=DTH,TSDlen3,TIRlen14
5	15820070	15820831	5	15819959	15820784	HelitronScanner	helitron	.	-	.	ID=DHH00002B73v408520;Name=DHH00002B73v408520_Hip1_LCV5p5_LCV3p7
5	16714135	16717464	5	16716959	16717552	TARGeT	terminal_inverted_repeat_element	.	*	.	ID=DTA_5_16716959_16717552;Name=DTA,TSDlen8,TIRlen11
5	17512003	17517114	5	17515735	17516052	detectMITE	terminal_inverted_repeat_element	.	*	.	ID=DTH_5_17515735_17516052;Name=DTH,TSDlen3,TIRlen14
5	17517239	17518784	5	17517677	17518046	detectMITE	terminal_inverted_repeat_element	.	*	.	ID=DTH_5_17517677_17518046;Name=DTH,TSDlen3,TIRlen14
5	17871099	17872538	5	17871809	17871990	detectMITE	terminal_inverted_repeat_element	.	*	.	ID=DTH_5_17871809_17871990;Name=DTH,TSDlen3,TIRlen14
5	17994869	17997154	5	17994925	17996616	HelitronScanner	helitron	.	-	.	ID=DHH00008B73v401078;Name=DHH00008B73v401078_NA_LCV5p13_LCV3p6
5	18930462	18932250	5	18930353	18930855	TARGeT	terminal_inverted_repeat_element	.	*	.	ID=DTH_5_18930353_18930855;Name=DTH,TSDlen3,TIRlen14
5	19421835	19424558	5	19423578	19423675	TARGeT	terminal_inverted_repeat_element	.	*	.	ID=DTA_5_19423578_19423675;Name=DTA,TSDlen8,TIRlen11
5	23162921	23164585	5	23164311	23164400	TARGeT	terminal_inverted_repeat_element	.	*	.	ID=DTH_5_23164311_23164400;Name=DTH,TSDlen3,TIRlen14
5	23987904	23990203	5	23988246	23988759	SineFinder	SINE_element	.	+	.	ID=RST00518B73v400001;Name=RST00518B73v400001_NA_TSDlen12_TSDmismat2
5	24060745	24063155	5	24061784	24062161	TARGeT	terminal_inverted_repeat_element	.	*	.	ID=DTC_5_24061784_24062161;Name=DTC,TSDlen3,TIRlen13
5	25365583	25366359	5	25365613	25365898	detectMITE	terminal_inverted_repeat_element	.	*	.	ID=DTH_5_25365613_25365898;Name=DTH,TSDlen3,TIRlen14
5	28135130	28137331	5	28136066	28136309	TARGeT	terminal_inverted_repeat_element	.	*	.	ID=DTM_5_28136066_28136309;Name=DTM,TSDlen9,TIRlen40
5	28503955	28505109	5	28504473	28504833	TARGeT	terminal_inverted_repeat_element	.	*	.	ID=DTH_5_28504473_28504833;Name=DTH,TSDlen3,TIRlen14
5	29224082	29227302	5	29225360	29225554	TARGeT	terminal_inverted_repeat_element	.	*	.	ID=DTM_5_29225360_29225554;Name=DTM,TSDlen9,TIRlen40
5	29224082	29227302	5	29225577	29225946	TARGeT	terminal_inverted_repeat_element	.	*	.	ID=DTA_5_29225577_29225946;Name=DTA,TSDlen8,TIRlen11
5	31586647	31589510	5	31588866	31589196	HelitronScanner	helitron	.	-	.	ID=DHH00002B73v408561;Name=DHH00002B73v408561_Hip1_LCV5p13_LCV3p23
5	32169031	32170866	5	32169161	32169472	SineFinder	SINE_element	.	+	.	ID=RST00276B73v400001;Name=RST00276B73v400001_NA_TSDlen13_TSDmismat1
5	33161506	33162719	5	33162244	33162509	detectMITE	terminal_inverted_repeat_element	.	*	.	ID=DTC_5_33162244_33162509;Name=DTC,TSDlen3,TIRlen13
5	33616951	33619748	5	33616330	33618275	HelitronScanner	helitron	.	+	.	ID=DHH01323B73v400001;Name=DHH01323B73v400001_NA_LCV5p5_LCV3p5
5	33780962	33783142	5	33782788	33782943	TARGeT	terminal_inverted_repeat_element	.	*	.	ID=DTA_5_33782788_33782943;Name=DTA,TSDlen8,TIRlen11
5	35159963	35164213	5	35159944	35160073	TARGeT	terminal_inverted_repeat_element	.	*	.	ID=DTA_5_35159944_35160073;Name=DTA,TSDlen8,TIRlen11
5	35319063	35321004	5	35317244	35320889	HelitronScanner	helitron	.	+	.	ID=DHH00002B73v403279;Name=DHH00002B73v403279_Hip1_LCV5p6_LCV3p5
5	36086925	36089438	5	36088659	36088890	detectMITE	terminal_inverted_repeat_element	.	*	.	ID=DTH_5_36088659_36088890;Name=DTH,TSDlen3,TIRlen14
5	37103520	37105179	5	37104581	37104717	detectMITE	terminal_inverted_repeat_element	.	*	.	ID=DTH_5_37104581_37104717;Name=DTH,TSDlen3,TIRlen14
5	37234627	37237764	5	37234726	37238717	HelitronScanner	helitron	.	-	.	ID=DHH00001B73v408756;Name=DHH00001B73v408756_NA_LCV5p17_LCV3p10
5	37234627	37237764	5	37236808	37236934	detectMITE	terminal_inverted_repeat_element	.	*	.	ID=DTH_5_37236808_37236934;Name=DTH,TSDlen3,TIRlen14
5	37843342	37844783	5	37843090	37844222	HelitronScanner	helitron	.	+	.	ID=DHH01317B73v400001;Name=DHH01317B73v400001_NA_LCV5p7_LCV3p6
5	39679269	39680957	5	39679698	39679874	TARGeT	terminal_inverted_repeat_element	.	*	.	ID=DTH_5_39679698_39679874;Name=DTH,TSDlen3,TIRlen14
5	40144424	40146042	5	40143344	40146099	HelitronScanner	helitron	.	-	.	ID=DHH00001B73v408758;Name=DHH00001B73v408758_NA_LCV5p10_LCV3p10
5	43377930	43379114	5	43377544	43379688	HelitronScanner	helitron	.	+	.	ID=DHH00002B73v403300;Name=DHH00002B73v403300_Hip1_LCV5p14_LCV3p51
5	44980411	44982332	5	44980741	44983518	HelitronScanner	helitron	.	+	.	ID=DHH00002B73v403304;Name=DHH00002B73v403304_Hip1_LCV5p16_LCV3p49
5	45878354	45883462	5	45881429	45881738	TARGeT	terminal_inverted_repeat_element	.	*	.	ID=DTA_5_45881429_45881738;Name=DTA,TSDlen8,TIRlen11
5	48591772	48592905	5	48591621	48593521	HelitronScanner	helitron	.	+	.	ID=DHH00001B73v403450;Name=DHH00001B73v403450_NA_LCV5p5_LCV3p5
5	49402663	49404524	5	49404265	49404399	TARGeT	terminal_inverted_repeat_element	.	*	.	ID=DTH_5_49404265_49404399;Name=DTH,TSDlen3,TIRlen14
5	50694403	50695607	5	50694444	50694768	TARGeT	terminal_inverted_repeat_element	.	*	.	ID=DTA_5_50694444_50694768;Name=DTA,TSDlen8,TIRlen11
5	51384530	51388639	5	51387361	51387658	TARGeT	terminal_inverted_repeat_element	.	*	.	ID=DTH_5_51387361_51387658;Name=DTH,TSDlen3,TIRlen14
5	52043665	52046355	5	52043644	52043822	TARGeT	terminal_inverted_repeat_element	.	*	.	ID=DTH_5_52043644_52043822;Name=DTH,TSDlen3,TIRlen14
5	55861080	55865329	5	55863058	55863222	TARGeT	terminal_inverted_repeat_element	.	*	.	ID=DTA_5_55863058_55863222;Name=DTA,TSDlen8,TIRlen11
5	67773659	67774936	5	67774672	67775150	TARGeT	terminal_inverted_repeat_element	.	*	.	ID=DTA_5_67774672_67775150;Name=DTA,TSDlen8,TIRlen11
5	68415680	68417353	5	68415589	68417811	HelitronScanner	helitron	.	+	.	ID=DHH00002B73v403366;Name=DHH00002B73v403366_Hip1_LCV5p12_LCV3p9
5	69656957	69659577	5	69657145	69657270	detectMITE	terminal_inverted_repeat_element	.	*	.	ID=DTH_5_69657145_69657270;Name=DTH,TSDlen3,TIRlen14
5	70150362	70151833	5	70150652	70150852	TARGeT	terminal_inverted_repeat_element	.	*	.	ID=DTH_5_70150652_70150852;Name=DTH,TSDlen3,TIRlen14
5	72798758	72800685	5	72800068	72800525	SineFinder	SINE_element	.	+	.	ID=RST00550B73v400001;Name=RST00550B73v400001_NA_TSDlen12_TSDmismat1
5	75279733	75280907	5	75279631	75280179	TARGeT	terminal_inverted_repeat_element	.	*	.	ID=DTA_5_75279631_75280179;Name=DTA,TSDlen8,TIRlen11
5	81991532	81995587	5	81991882	81992085	TARGeT	terminal_inverted_repeat_element	.	*	.	ID=DTH_5_81991882_81992085;Name=DTH,TSDlen3,TIRlen14
5	82131192	82132524	5	82131177	82131284	TARGeT	terminal_inverted_repeat_element	.	*	.	ID=DTA_5_82131177_82131284;Name=DTA,TSDlen8,TIRlen11
5	83081017	83083335	5	83081924	83082040	TARGeT	terminal_inverted_repeat_element	.	*	.	ID=DTH_5_83081924_83082040;Name=DTH,TSDlen3,TIRlen14
5	84098694	84099369	5	84098961	84099061	RepeatMasker	solo_LTR	.	+	.	ID=RLC00161B73v4S0075;Name=RLC00161B73v4S0075_NA_SoloLTR
5	90619280	90620549	5	90620061	90620223	TARGeT	terminal_inverted_repeat_element	.	*	.	ID=DTA_5_90620061_90620223;Name=DTA,TSDlen8,TIRlen11
5	91293278	91294477	5	91294225	91294634	HelitronScanner	helitron	.	+	.	ID=DHH00002B73v403415;Name=DHH00002B73v403415_Hip1_LCV5p10_LCV3p5
5	91401365	91402944	5	91402407	91402562	TARGeT	terminal_inverted_repeat_element	.	*	.	ID=DTA_5_91402407_91402562;Name=DTA,TSDlen8,TIRlen11
5	92734136	92735492	5	92734251	92734430	TARGeT	terminal_inverted_repeat_element	.	*	.	ID=DTH_5_92734251_92734430;Name=DTH,TSDlen3,TIRlen14
5	93958170	93960890	5	93958238	93958539	TARGeT	terminal_inverted_repeat_element	.	*	.	ID=DTA_5_93958238_93958539;Name=DTA,TSDlen8,TIRlen11
5	94397414	94398896	5	94397728	94397973	TARGeT	terminal_inverted_repeat_element	.	*	.	ID=DTA_5_94397728_94397973;Name=DTA,TSDlen8,TIRlen11
5	95123188	95127421	5	95123751	95124943	TARGeT	terminal_inverted_repeat_element	.	*	.	ID=DTA_5_95123751_95124943;Name=DTA,TSDlen8,TIRlen11
5	96218549	96220227	5	96219111	96219247	TARGeT	terminal_inverted_repeat_element	.	*	.	ID=DTH_5_96219111_96219247;Name=DTH,TSDlen3,TIRlen14
5	96371552	96374488	5	96373409	96374849	TARGeT	terminal_inverted_repeat_element	.	*	.	ID=DTM_5_96373409_96374849;Name=DTM,TSDlen9,TIRlen40
5	96927543	96930331	5	96929218	96929463	SineFinder	SINE_element	.	+	.	ID=RST00450B73v400001;Name=RST00450B73v400001_NA_TSDlen14_TSDmismat2
5	98784253	98788908	5	98781404	98789085	HelitronScanner	helitron	.	-	.	ID=DHH00007B73v401120;Name=DHH00007B73v401120_NA_LCV5p11_LCV3p5
5	99112117	99114609	5	99112991	99115618	HelitronScanner	helitron	.	+	.	ID=DHH00001B73v403587;Name=DHH00001B73v403587_NA_LCV5p5_LCV3p7
5	100360645	100362292	5	100360604	100360730	TARGeT	terminal_inverted_repeat_element	.	*	.	ID=DTH_5_100360604_100360730;Name=DTH,TSDlen3,TIRlen14
5	100881214	100882467	5	100882226	100882622	TARGeT	terminal_inverted_repeat_element	.	*	.	ID=DTH_5_100882226_100882622;Name=DTH,TSDlen3,TIRlen14
5	101994457	101995424	5	101994579	101994698	detectMITE	terminal_inverted_repeat_element	.	*	.	ID=DTT_5_101994579_101994698;Name=DTT,TSDlen2,TIRlen12
5	102993737	102995048	5	102994762	102995062	SineFinder	SINE_element	.	+	.	ID=RST00406B73v400001;Name=RST00406B73v400001_NA_TSDlen14_TSDmismat2
5	104859477	104860831	5	104860592	104860737	TARGeT	terminal_inverted_repeat_element	.	*	.	ID=DTH_5_104860592_104860737;Name=DTH,TSDlen3,TIRlen14
5	108931473	108932864	5	108932613	108932851	TARGeT	terminal_inverted_repeat_element	.	*	.	ID=DTA_5_108932613_108932851;Name=DTA,TSDlen8,TIRlen11
5	114039309	114040718	5	114040558	114040777	TARGeT	terminal_inverted_repeat_element	.	*	.	ID=DTA_5_114040558_114040777;Name=DTA,TSDlen8,TIRlen11
5	115462394	115464040	5	115462815	115463044	detectMITE	terminal_inverted_repeat_element	.	*	.	ID=DTH_5_115462815_115463044;Name=DTH,TSDlen3,TIRlen14
5	119912721	119914672	5	119913654	119913790	TARGeT	terminal_inverted_repeat_element	.	*	.	ID=DTH_5_119913654_119913790;Name=DTH,TSDlen3,TIRlen14
5	124261002	124266486	5	124258852	124269264	LTRharvest	LTR_retrotransposon	.	-	.	ID=RLX02773B73v400001;Name=RLX02773B73v400001_NA_LTRsimilarity93.66
5	129768431	129770489	5	129769042	129769854	TARGeT	terminal_inverted_repeat_element	.	*	.	ID=DTA_5_129769042_129769854;Name=DTA,TSDlen8,TIRlen11
5	130074888	130076435	5	130075578	130075765	SineFinder	SINE_element	.	+	.	ID=RST00130B73v400001;Name=RST00130B73v400001_NA_TSDlen11_TSDmismat1
5	132384177	132386009	5	132385019	132385904	TARGeT	terminal_inverted_repeat_element	.	*	.	ID=DTA_5_132385019_132385904;Name=DTA,TSDlen8,TIRlen11
5	134113276	134114608	5	134113573	134113709	detectMITE	terminal_inverted_repeat_element	.	*	.	ID=DTH_5_134113573_134113709;Name=DTH,TSDlen3,TIRlen14
5	136503089	136506213	5	136502839	136504252	HelitronScanner	helitron	.	+	.	ID=DHH00032B73v400020;Name=DHH00032B73v400020_NA_LCV5p12_LCV3p5
5	139579552	139580541	5	139579484	139580559	TARGeT	terminal_inverted_repeat_element	.	*	.	ID=DTA_5_139579484_139580559;Name=DTA,TSDlen8,TIRlen11
5	141222826	141223590	5	141222468	141223881	TARGeT	terminal_inverted_repeat_element	.	*	.	ID=DTM_5_141222468_141223881;Name=DTM,TSDlen9,TIRlen40
5	141619959	141622066	5	141620661	141620786	TARGeT	terminal_inverted_repeat_element	.	*	.	ID=DTH_5_141620661_141620786;Name=DTH,TSDlen3,TIRlen14
5	142295882	142297152	5	142296931	142297369	TARGeT	terminal_inverted_repeat_element	.	*	.	ID=DTA_5_142296931_142297369;Name=DTA,TSDlen8,TIRlen11
5	144263238	144267770	5	144263428	144263989	HelitronScanner	helitron	.	+	.	ID=DHH00002B73v403507;Name=DHH00002B73v403507_Hip1_LCV5p24_LCV3p50
5	144946830	144948917	5	144948011	144948275	TARGeT	terminal_inverted_repeat_element	.	*	.	ID=DTH_5_144948011_144948275;Name=DTH,TSDlen3,TIRlen14
5	146490414	146491758	5	146491424	146491700	TARGeT	terminal_inverted_repeat_element	.	*	.	ID=DTH_5_146491424_146491700;Name=DTH,TSDlen3,TIRlen14
5	148752518	148753403	5	148752975	148753090	TARGeT	terminal_inverted_repeat_element	.	*	.	ID=DTH_5_148752975_148753090;Name=DTH,TSDlen3,TIRlen14
5	149066115	149067438	5	149066400	149066452	detectMITE	terminal_inverted_repeat_element	.	*	.	ID=DTT_5_149066400_149066452;Name=DTT,TSDlen2,TIRlen12
5	149833629	149836000	5	149833678	149833999	detectMITE	terminal_inverted_repeat_element	.	*	.	ID=DTH_5_149833678_149833999;Name=DTH,TSDlen3,TIRlen14
5	153530247	153533949	5	153531197	153534721	HelitronScanner	helitron	.	+	.	ID=DHH00001B73v403830;Name=DHH00001B73v403830_NA_LCV5p9_LCV3p5
5	154557013	154557996	5	154556486	154557751	HelitronScanner	helitron	.	-	.	ID=DHH00003B73v404053;Name=DHH00003B73v404053_NA_LCV5p6_LCV3p6
5	155064812	155067210	5	155066897	155067229	TARGeT	terminal_inverted_repeat_element	.	*	.	ID=DTA_5_155066897_155067229;Name=DTA,TSDlen8,TIRlen11
5	156575296	156576917	5	156575360	156575547	TARGeT	terminal_inverted_repeat_element	.	*	.	ID=DTM_5_156575360_156575547;Name=DTM,TSDlen9,TIRlen40
5	158073885	158076872	5	158074786	158077528	HelitronScanner	helitron	.	+	.	ID=DHH00002B73v403534;Name=DHH00002B73v403534_Hip1_LCV5p7_LCV3p9
5	158913666	158915040	5	158914860	158915144	TARGeT	terminal_inverted_repeat_element	.	*	.	ID=DTT_5_158914860_158915144;Name=DTT,TSDlen2,TIRlen12
5	159121872	159123292	5	159121973	159124556	HelitronScanner	helitron	.	+	.	ID=DHH01413B73v400001;Name=DHH01413B73v400001_NA_LCV5p5_LCV3p10
5	160287328	160288137	5	160287853	160288195	detectMITE	terminal_inverted_repeat_element	.	*	.	ID=DTC_5_160287853_160288195;Name=DTC,TSDlen3,TIRlen13
5	160571195	160573475	5	160570758	160574703	LTRharvest	LTR_retrotransposon	.	-	.	ID=RLX09089B73v400001;Name=RLX09089B73v400001_NA_LTRsimilarity95.01
5	161249123	161250517	5	161249093	161249211	TARGeT	terminal_inverted_repeat_element	.	*	.	ID=DTH_5_161249093_161249211;Name=DTH,TSDlen3,TIRlen14
5	162696980	162698645	5	162696747	162697267	TARGeT	terminal_inverted_repeat_element	.	*	.	ID=DTA_5_162696747_162697267;Name=DTA,TSDlen8,TIRlen11
5	163957440	163959360	5	163957460	163957585	TARGeT	terminal_inverted_repeat_element	.	*	.	ID=DTH_5_163957460_163957585;Name=DTH,TSDlen3,TIRlen14
5	164264070	164267856	5	164264394	164264545	detectMITE	terminal_inverted_repeat_element	.	*	.	ID=DTT_5_164264394_164264545;Name=DTT,TSDlen2,TIRlen12
5	166115542	166117178	5	166116750	166117068	detectMITE	terminal_inverted_repeat_element	.	*	.	ID=DTH_5_166116750_166117068;Name=DTH,TSDlen3,TIRlen14
5	168108830	168111754	5	168111289	168111443	TARGeT	terminal_inverted_repeat_element	.	*	.	ID=DTM_5_168111289_168111443;Name=DTM,TSDlen9,TIRlen40
5	170404240	170405545	5	170405286	170405440	TARGeT	terminal_inverted_repeat_element	.	*	.	ID=DTM_5_170405286_170405440;Name=DTM,TSDlen9,TIRlen40
5	173323681	173325814	5	173323519	173324054	TARGeT	terminal_inverted_repeat_element	.	*	.	ID=DTA_5_173323519_173324054;Name=DTA,TSDlen8,TIRlen11
5	174540933	174542196	5	174540907	174541043	TARGeT	terminal_inverted_repeat_element	.	*	.	ID=DTH_5_174540907_174541043;Name=DTH,TSDlen3,TIRlen14
5	176108728	176110319	5	176108831	176108967	TARGeT	terminal_inverted_repeat_element	.	*	.	ID=DTH_5_176108831_176108967;Name=DTH,TSDlen3,TIRlen14
5	176689525	176691034	5	176689617	176689952	TARGeT	terminal_inverted_repeat_element	.	*	.	ID=DTA_5_176689617_176689952;Name=DTA,TSDlen8,TIRlen11
5	177528004	177529090	5	177528404	177528480	detectMITE	terminal_inverted_repeat_element	.	*	.	ID=DTT_5_177528404_177528480;Name=DTT,TSDlen2,TIRlen12
5	178168109	178170051	5	178169687	178170152	TARGeT	terminal_inverted_repeat_element	.	*	.	ID=DTA_5_178169687_178170152;Name=DTA,TSDlen8,TIRlen11
5	179688253	179689274	5	179687609	179689438	HelitronScanner	helitron	.	-	.	ID=DHH00002B73v408825;Name=DHH00002B73v408825_Hip1_LCV5p7_LCV3p14
5	180035583	180037749	5	180036093	180036236	TARGeT	terminal_inverted_repeat_element	.	*	.	ID=DTA_5_180036093_180036236;Name=DTA,TSDlen8,TIRlen11
5	182986149	182990264	5	182988159	182988652	TARGeT	terminal_inverted_repeat_element	.	*	.	ID=DTA_5_182988159_182988652;Name=DTA,TSDlen8,TIRlen11
5	184567023	184567853	5	184567575	184567682	TARGeT	terminal_inverted_repeat_element	.	*	.	ID=DTA_5_184567575_184567682;Name=DTA,TSDlen8,TIRlen11
5	185563001	185564687	5	185562973	185563340	TARGeT	terminal_inverted_repeat_element	.	*	.	ID=DTA_5_185562973_185563340;Name=DTA,TSDlen8,TIRlen11
5	188935856	188938702	5	188938006	188938141	TARGeT	terminal_inverted_repeat_element	.	*	.	ID=DTH_5_188938006_188938141;Name=DTH,TSDlen3,TIRlen14
5	190276838	190280143	5	190279983	190280244	TARGeT	terminal_inverted_repeat_element	.	*	.	ID=DTT_5_190279983_190280244;Name=DTT,TSDlen2,TIRlen12
5	191137091	191140647	5	191137563	191139435	HelitronScanner	helitron	.	+	.	ID=DHH00002B73v403652;Name=DHH00002B73v403652_Hip1_LCV5p8_LCV3p5
5	191195688	191201234	5	191196815	191196977	TARGeT	terminal_inverted_repeat_element	.	*	.	ID=DTH_5_191196815_191196977;Name=DTH,TSDlen3,TIRlen14
5	192366833	192368629	5	192367225	192367388	TARGeT	terminal_inverted_repeat_element	.	*	.	ID=DTA_5_192367225_192367388;Name=DTA,TSDlen8,TIRlen11
5	193138070	193139464	5	193137979	193138347	TARGeT	terminal_inverted_repeat_element	.	*	.	ID=DTA_5_193137979_193138347;Name=DTA,TSDlen8,TIRlen11
5	193922587	193924763	5	193923688	193923801	TARGeT	terminal_inverted_repeat_element	.	*	.	ID=DTH_5_193923688_193923801;Name=DTH,TSDlen3,TIRlen14
5	194376539	194380361	5	194376948	194377344	TARGeT	terminal_inverted_repeat_element	.	*	.	ID=DTH_5_194376948_194377344;Name=DTH,TSDlen3,TIRlen14
5	194482788	194484568	5	194482764	194482887	TARGeT	terminal_inverted_repeat_element	.	*	.	ID=DTA_5_194482764_194482887;Name=DTA,TSDlen8,TIRlen11
5	194913962	194916391	5	194913951	194914392	TARGeT	terminal_inverted_repeat_element	.	*	.	ID=DTA_5_194913951_194914392;Name=DTA,TSDlen8,TIRlen11
5	195601854	195606045	5	195601046	195607231	HelitronScanner	helitron	.	+	.	ID=DHH00001B73v403935;Name=DHH00001B73v403935_NA_LCV5p7_LCV3p7
5	196922489	196925743	5	196924005	196927008	TARGeT	terminal_inverted_repeat_element	.	*	.	ID=DTC_5_196924005_196927008;Name=DTC,TSDlen3,TIRlen13
5	198035112	198037005	5	198034251	198037482	HelitronScanner	helitron	.	-	.	ID=DHH01373B73v400001;Name=DHH01373B73v400001_NA_LCV5p11_LCV3p5
5	199658028	199660404	5	199659670	199659749	detectMITE	terminal_inverted_repeat_element	.	*	.	ID=DTT_5_199659670_199659749;Name=DTT,TSDlen2,TIRlen12
5	200851463	200853698	5	200851459	200851580	RepeatMasker	solo_LTR	.	-	.	ID=RLX12410B73v4S0002;Name=RLX12410B73v4S0002_NA_SoloLTR
5	201318062	201319825	5	201317965	201318371	TARGeT	terminal_inverted_repeat_element	.	*	.	ID=DTA_5_201317965_201318371;Name=DTA,TSDlen8,TIRlen11
5	202102233	202104712	5	202101132	202105369	HelitronScanner	helitron	.	-	.	ID=DHH00002B73v408902;Name=DHH00002B73v408902_Hip1_LCV5p20_LCV3p20
5	203485431	203487917	5	203487657	203487966	TARGeT	terminal_inverted_repeat_element	.	*	.	ID=DTA_5_203487657_203487966;Name=DTA,TSDlen8,TIRlen11
5	204187659	204190984	5	204189626	204189920	TARGeT	terminal_inverted_repeat_element	.	*	.	ID=DTH_5_204189626_204189920;Name=DTH,TSDlen3,TIRlen14
5	204807845	204809048	5	204808866	204809044	TARGeT	terminal_inverted_repeat_element	.	*	.	ID=DTH_5_204808866_204809044;Name=DTH,TSDlen3,TIRlen14
5	205024740	205032682	5	205025638	205026014	TARGeT	terminal_inverted_repeat_element	.	*	.	ID=DTA_5_205025638_205026014;Name=DTA,TSDlen8,TIRlen11
5	205287375	205289258	5	205287414	205287591	TARGeT	terminal_inverted_repeat_element	.	*	.	ID=DTA_5_205287414_205287591;Name=DTA,TSDlen8,TIRlen11
5	208083984	208085265	5	208084326	208084462	detectMITE	terminal_inverted_repeat_element	.	*	.	ID=DTH_5_208084326_208084462;Name=DTH,TSDlen3,TIRlen14
5	209797481	209802561	5	209797673	209800700	LTRharvest	LTR_retrotransposon	.	+	.	ID=RLX08863B73v400001;Name=RLX08863B73v400001_bote_LTRsimilarity98.39
5	210483018	210485232	5	210483031	210483456	TARGeT	terminal_inverted_repeat_element	.	*	.	ID=DTA_5_210483031_210483456;Name=DTA,TSDlen8,TIRlen11
5	210695758	210698159	5	210695681	210695882	TARGeT	terminal_inverted_repeat_element	.	*	.	ID=DTH_5_210695681_210695882;Name=DTH,TSDlen3,TIRlen14
5	210744244	210746553	5	210745444	210745654	TARGeT	terminal_inverted_repeat_element	.	*	.	ID=DTH_5_210745444_210745654;Name=DTH,TSDlen3,TIRlen14
5	211114697	211116022	5	211115050	211115185	TARGeT	terminal_inverted_repeat_element	.	*	.	ID=DTH_5_211115050_211115185;Name=DTH,TSDlen3,TIRlen14
5	211765609	211768191	5	211768084	211768240	detectMITE	terminal_inverted_repeat_element	.	*	.	ID=DTC_5_211768084_211768240;Name=DTC,TSDlen3,TIRlen13
5	211785558	211787072	5	211785675	211786005	detectMITE	terminal_inverted_repeat_element	.	*	.	ID=DTC_5_211785675_211786005;Name=DTC,TSDlen3,TIRlen13
5	217461537	217463774	5	217463468	217463596	TARGeT	terminal_inverted_repeat_element	.	*	.	ID=DTH_5_217463468_217463596;Name=DTH,TSDlen3,TIRlen14
5	218227365	218232119	5	218231909	218232308	TARGeT	terminal_inverted_repeat_element	.	*	.	ID=DTH_5_218231909_218232308;Name=DTH,TSDlen3,TIRlen14
5	220483872	220486371	5	220485466	220485591	detectMITE	terminal_inverted_repeat_element	.	*	.	ID=DTH_5_220485466_220485591;Name=DTH,TSDlen3,TIRlen14
5	221725331	221726010	5	221725759	221725885	detectMITE	terminal_inverted_repeat_element	.	*	.	ID=DTH_5_221725759_221725885;Name=DTH,TSDlen3,TIRlen14
5	222214302	222215909	5	222214298	222214612	HelitronScanner	helitron	.	-	.	ID=DHH00002B73v408952;Name=DHH00002B73v408952_Hip1_LCV5p6_LCV3p5
5	222968463	222969627	5	222969378	222969565	TARGeT	terminal_inverted_repeat_element	.	*	.	ID=DTH_5_222969378_222969565;Name=DTH,TSDlen3,TIRlen14
6	6783889	6785244	6	6785132	6785278	TARGeT	terminal_inverted_repeat_element	.	*	.	ID=DTH_6_6785132_6785278;Name=DTH,TSDlen3,TIRlen14
6	15975178	15976890	6	15975262	15975398	TARGeT	terminal_inverted_repeat_element	.	*	.	ID=DTH_6_15975262_15975398;Name=DTH,TSDlen3,TIRlen14
6	17435258	17436633	6	17436539	17436670	TARGeT	terminal_inverted_repeat_element	.	*	.	ID=DTA_6_17436539_17436670;Name=DTA,TSDlen8,TIRlen11
6	25569899	25570982	6	25569890	25570785	TARGeT	terminal_inverted_repeat_element	.	*	.	ID=DTA_6_25569890_25570785;Name=DTA,TSDlen8,TIRlen11
6	26776580	26780349	6	26778717	26779458	detectMITE	terminal_inverted_repeat_element	.	*	.	ID=DTT_6_26778717_26779458;Name=DTT,TSDlen2,TIRlen12
6	29571342	29575491	6	29571470	29571606	TARGeT	terminal_inverted_repeat_element	.	*	.	ID=DTH_6_29571470_29571606;Name=DTH,TSDlen3,TIRlen14
6	31413953	31415074	6	31414775	31414911	TARGeT	terminal_inverted_repeat_element	.	*	.	ID=DTH_6_31414775_31414911;Name=DTH,TSDlen3,TIRlen14
6	31572821	31574691	6	31574328	31574645	detectMITE	terminal_inverted_repeat_element	.	*	.	ID=DTH_6_31574328_31574645;Name=DTH,TSDlen3,TIRlen14
6	31669159	31672339	6	31666598	31672671	HelitronScanner	helitron	.	+	.	ID=DHH00001B73v404177;Name=DHH00001B73v404177_NA_LCV5p17_LCV3p7
6	34462504	34465623	6	34464173	34465140	TARGeT	terminal_inverted_repeat_element	.	*	.	ID=DTA_6_34464173_34465140;Name=DTA,TSDlen8,TIRlen11
6	34802686	34805406	6	34804832	34805063	detectMITE	terminal_inverted_repeat_element	.	*	.	ID=DTH_6_34804832_34805063;Name=DTH,TSDlen3,TIRlen14
6	35218043	35221314	6	35216481	35220309	HelitronScanner	helitron	.	+	.	ID=DHH00002B73v403854;Name=DHH00002B73v403854_Hip1_LCV5p9_LCV3p5
6	37354259	37356617	6	37353533	37356429	LTRharvest	LTR_retrotransposon	.	-	.	ID=RLX08523B73v400001;Name=RLX08523B73v400001_NA_LTRsimilarity86.36
6	37539379	37541608	6	37539355	37539520	TARGeT	terminal_inverted_repeat_element	.	*	.	ID=DTA_6_37539355_37539520;Name=DTA,TSDlen8,TIRlen11
6	43152321	43154615	6	43153240	43153544	detectMITE	terminal_inverted_repeat_element	.	*	.	ID=DTH_6_43153240_43153544;Name=DTH,TSDlen3,TIRlen14
6	54402600	54403948	6	54403394	54403558	TARGeT	terminal_inverted_repeat_element	.	*	.	ID=DTA_6_54403394_54403558;Name=DTA,TSDlen8,TIRlen11
6	54617575	54618806	6	54618171	54619004	TARGeT	terminal_inverted_repeat_element	.	*	.	ID=DTA_6_54618171_54619004;Name=DTA,TSDlen8,TIRlen11
6	55169441	55170842	6	55170592	55171002	TARGeT	terminal_inverted_repeat_element	.	*	.	ID=DTH_6_55170592_55171002;Name=DTH,TSDlen3,TIRlen14
6	55781263	55782927	6	55781660	55781788	TARGeT	terminal_inverted_repeat_element	.	*	.	ID=DTA_6_55781660_55781788;Name=DTA,TSDlen8,TIRlen11
6	67630157	67631530	6	67631441	67631594	TARGeT	terminal_inverted_repeat_element	.	*	.	ID=DTM_6_67631441_67631594;Name=DTM,TSDlen9,TIRlen40
6	67649117	67650746	6	67649099	67649547	TARGeT	terminal_inverted_repeat_element	.	*	.	ID=DTA_6_67649099_67649547;Name=DTA,TSDlen8,TIRlen11
6	67739021	67740261	6	67740033	67740349	TARGeT	terminal_inverted_repeat_element	.	*	.	ID=DTH_6_67740033_67740349;Name=DTH,TSDlen3,TIRlen14
6	68896869	68902001	6	68900366	68901943	HelitronScanner	helitron	.	-	.	ID=DHH01108B73v400001;Name=DHH01108B73v400001_NA_LCV5p9_LCV3p6
6	71113994	71115956	6	71114153	71114475	detectMITE	terminal_inverted_repeat_element	.	*	.	ID=DTH_6_71114153_71114475;Name=DTH,TSDlen3,TIRlen14
6	71118356	71120144	6	71119869	71120023	TARGeT	terminal_inverted_repeat_element	.	*	.	ID=DTM_6_71119869_71120023;Name=DTM,TSDlen9,TIRlen40
6	72338457	72339997	6	72339613	72339972	detectMITE	terminal_inverted_repeat_element	.	*	.	ID=DTM_6_72339613_72339972;Name=DTM,TSDlen10,TIRlen13
6	74546830	74548514	6	74546699	74547060	TARGeT	terminal_inverted_repeat_element	.	*	.	ID=DTH_6_74546699_74547060;Name=DTH,TSDlen3,TIRlen14
6	75488550	75489964	6	75489000	75490307	HelitronScanner	helitron	.	-	.	ID=DHH00155B73v400005;Name=DHH00155B73v400005_NA_LCV5p18_LCV3p6
6	75671344	75672000	6	75671128	75671659	TARGeT	terminal_inverted_repeat_element	.	*	.	ID=DTA_6_75671128_75671659;Name=DTA,TSDlen8,TIRlen11
6	77613278	77614731	6	77613786	77613911	detectMITE	terminal_inverted_repeat_element	.	*	.	ID=DTH_6_77613786_77613911;Name=DTH,TSDlen3,TIRlen14
6	78257028	78262182	6	78255822	78259112	HelitronScanner	helitron	.	+	.	ID=DHH00002B73v403936;Name=DHH00002B73v403936_Hip1_LCV5p5_LCV3p10
6	78651010	78655035	6	78653447	78656236	HelitronScanner	helitron	.	-	.	ID=DHH00002B73v409088;Name=DHH00002B73v409088_Hip1_LCV5p7_LCV3p13
6	78651010	78655035	6	78654633	78654769	TARGeT	terminal_inverted_repeat_element	.	*	.	ID=DTH_6_78654633_78654769;Name=DTH,TSDlen3,TIRlen14
6	85046078	85047064	6	85046430	85046566	TARGeT	terminal_inverted_repeat_element	.	*	.	ID=DTH_6_85046430_85046566;Name=DTH,TSDlen3,TIRlen14
6	89061870	89063686	6	89062702	89063238	TARGeT	terminal_inverted_repeat_element	.	*	.	ID=DTA_6_89062702_89063238;Name=DTA,TSDlen8,TIRlen11
6	90172788	90176099	6	90174647	90174966	detectMITE	terminal_inverted_repeat_element	.	*	.	ID=DTH_6_90174647_90174966;Name=DTH,TSDlen3,TIRlen14
6	92306526	92307599	6	92306419	92306771	TARGeT	terminal_inverted_repeat_element	.	*	.	ID=DTH_6_92306419_92306771;Name=DTH,TSDlen3,TIRlen14
6	93093406	93095472	6	93093522	93093647	detectMITE	terminal_inverted_repeat_element	.	*	.	ID=DTH_6_93093522_93093647;Name=DTH,TSDlen3,TIRlen14
6	93882145	93885278	6	93885063	93885188	TARGeT	terminal_inverted_repeat_element	.	*	.	ID=DTH_6_93885063_93885188;Name=DTH,TSDlen3,TIRlen14
6	94402343	94406120	6	94405520	94405656	detectMITE	terminal_inverted_repeat_element	.	*	.	ID=DTH_6_94405520_94405656;Name=DTH,TSDlen3,TIRlen14
6	94475476	94479102	6	94474714	94477171	LTRharvest	LTR_retrotransposon	.	-	.	ID=RLC00274B73v400009;Name=RLC00274B73v400009_bs1_LTRsimilarity85.49
6	99026387	99028677	6	99026490	99026787	HelitronScanner	helitron	.	+	.	ID=DHH00002B73v403999;Name=DHH00002B73v403999_Hip1_LCV5p10_LCV3p7
6	99099062	99101293	6	99100751	99100876	TARGeT	terminal_inverted_repeat_element	.	*	.	ID=DTH_6_99100751_99100876;Name=DTH,TSDlen3,TIRlen14
6	99576659	99578491	6	99575554	99578691	HelitronScanner	helitron	.	-	.	ID=DHH00002B73v409119;Name=DHH00002B73v409119_Hip1_LCV5p7_LCV3p12
6	100565935	100567846	6	100567228	100567562	TARGeT	terminal_inverted_repeat_element	.	*	.	ID=DTH_6_100567228_100567562;Name=DTH,TSDlen3,TIRlen14
6	100808831	100810920	6	100810704	100810882	TARGeT	terminal_inverted_repeat_element	.	*	.	ID=DTH_6_100810704_100810882;Name=DTH,TSDlen3,TIRlen14
6	101076288	101077779	6	101076081	101076706	HelitronScanner	helitron	.	+	.	ID=DHH00002B73v404008;Name=DHH00002B73v404008_Hip1_LCV5p14_LCV3p16
6	101680065	101682656	6	101680525	101681500	TARGeT	terminal_inverted_repeat_element	.	*	.	ID=DTA_6_101680525_101681500;Name=DTA,TSDlen8,TIRlen11
6	101696458	101702175	6	101695633	101702545	HelitronScanner	helitron	.	-	.	ID=DHH00001B73v409525;Name=DHH00001B73v409525_NA_LCV5p7_LCV3p7
6	101696458	101702175	6	101701629	101701755	TARGeT	terminal_inverted_repeat_element	.	*	.	ID=DTH_6_101701629_101701755;Name=DTH,TSDlen3,TIRlen14
6	101696458	101702175	6	101701856	101702191	detectMITE	terminal_inverted_repeat_element	.	*	.	ID=DTH_6_101701856_101702191;Name=DTH,TSDlen3,TIRlen14
6	101724578	101727525	6	101727108	101727530	SineFinder	SINE_element	.	+	.	ID=RST00236B73v400001;Name=RST00236B73v400001_NA_TSDlen13_TSDmismat2
6	103050842	103052730	6	103049732	103052832	HelitronScanner	helitron	.	+	.	ID=DHH00002B73v404014;Name=DHH00002B73v404014_Hip1_LCV5p5_LCV3p52
6	103855706	103861708	6	103860018	103860367	SineFinder	SINE_element	.	+	.	ID=RST00313B73v400001;Name=RST00313B73v400001_NA_TSDlen12_TSDmismat1
6	104386150	104388835	6	104388537	104388666	TARGeT	terminal_inverted_repeat_element	.	*	.	ID=DTH_6_104388537_104388666;Name=DTH,TSDlen3,TIRlen14
6	106170334	106172120	6	106171908	106172166	TARGeT	terminal_inverted_repeat_element	.	*	.	ID=DTM_6_106171908_106172166;Name=DTM,TSDlen9,TIRlen40
6	106598655	106601452	6	106599029	106599315	TARGeT	terminal_inverted_repeat_element	.	*	.	ID=DTH_6_106599029_106599315;Name=DTH,TSDlen3,TIRlen14
6	107487805	107489511	6	107488173	107489610	HelitronScanner	helitron	.	-	.	ID=DHH00002B73v409150;Name=DHH00002B73v409150_Hip1_LCV5p7_LCV3p13
6	109110811	109113078	6	109112005	109112179	TARGeT	terminal_inverted_repeat_element	.	*	.	ID=DTH_6_109112005_109112179;Name=DTH,TSDlen3,TIRlen14
6	110149618	110151619	6	110150080	110150216	TARGeT	terminal_inverted_repeat_element	.	*	.	ID=DTH_6_110150080_110150216;Name=DTH,TSDlen3,TIRlen14
6	110655487	110656535	6	110655498	110655592	TARGeT	terminal_inverted_repeat_element	.	*	.	ID=DTH_6_110655498_110655592;Name=DTH,TSDlen3,TIRlen14
6	112007963	112009693	6	112008504	112008682	TARGeT	terminal_inverted_repeat_element	.	*	.	ID=DTA_6_112008504_112008682;Name=DTA,TSDlen8,TIRlen11
6	112108507	112109644	6	112108779	112109130	TARGeT	terminal_inverted_repeat_element	.	*	.	ID=DTA_6_112108779_112109130;Name=DTA,TSDlen8,TIRlen11
6	112701280	112702751	6	112701236	112701434	TARGeT	terminal_inverted_repeat_element	.	*	.	ID=DTH_6_112701236_112701434;Name=DTH,TSDlen3,TIRlen14
6	112722622	112723951	6	112722724	112722878	TARGeT	terminal_inverted_repeat_element	.	*	.	ID=DTM_6_112722724_112722878;Name=DTM,TSDlen9,TIRlen40
6	113541990	113544413	6	113543701	113543836	TARGeT	terminal_inverted_repeat_element	.	*	.	ID=DTH_6_113543701_113543836;Name=DTH,TSDlen3,TIRlen14
6	113671332	113676275	6	113670057	113674509	HelitronScanner	helitron	.	+	.	ID=DHH01233B73v400001;Name=DHH01233B73v400001_NA_LCV5p6_LCV3p12
6	114052490	114054001	6	114052560	114052612	detectMITE	terminal_inverted_repeat_element	.	*	.	ID=DTC_6_114052560_114052612;Name=DTC,TSDlen3,TIRlen13
6	114052490	114054001	6	114053609	114053745	detectMITE	terminal_inverted_repeat_element	.	*	.	ID=DTH_6_114053609_114053745;Name=DTH,TSDlen3,TIRlen14
6	114335574	114340465	6	114335731	114335867	TARGeT	terminal_inverted_repeat_element	.	*	.	ID=DTH_6_114335731_114335867;Name=DTH,TSDlen3,TIRlen14
6	115327588	115330742	6	115328935	115329061	detectMITE	terminal_inverted_repeat_element	.	*	.	ID=DTH_6_115328935_115329061;Name=DTH,TSDlen3,TIRlen14
6	115450032	115451938	6	115450446	115451655	HelitronScanner	helitron	.	-	.	ID=DHH00032B73v400056;Name=DHH00032B73v400056_NA_LCV5p5_LCV3p5
6	116826617	116829686	6	116828146	116828547	TARGeT	terminal_inverted_repeat_element	.	*	.	ID=DTA_6_116828146_116828547;Name=DTA,TSDlen8,TIRlen11
6	117483194	117484305	6	117482977	117483466	TARGeT	terminal_inverted_repeat_element	.	*	.	ID=DTA_6_117482977_117483466;Name=DTA,TSDlen8,TIRlen11
6	117484495	117485545	6	117484970	117485078	TARGeT	terminal_inverted_repeat_element	.	*	.	ID=DTH_6_117484970_117485078;Name=DTH,TSDlen3,TIRlen14
6	118953292	118955689	6	118953482	118954043	TARGeT	terminal_inverted_repeat_element	.	*	.	ID=DTH_6_118953482_118954043;Name=DTH,TSDlen3,TIRlen14
6	119266736	119268185	6	119267027	119267203	TARGeT	terminal_inverted_repeat_element	.	*	.	ID=DTT_6_119267027_119267203;Name=DTT,TSDlen2,TIRlen12
6	119896466	119898247	6	119896213	119896747	TARGeT	terminal_inverted_repeat_element	.	*	.	ID=DTH_6_119896213_119896747;Name=DTH,TSDlen3,TIRlen14
6	124434690	124436364	6	124434824	124434949	TARGeT	terminal_inverted_repeat_element	.	*	.	ID=DTH_6_124434824_124434949;Name=DTH,TSDlen3,TIRlen14
6	125587841	125588697	6	125587657	125588050	TARGeT	terminal_inverted_repeat_element	.	*	.	ID=DTH_6_125587657_125588050;Name=DTH,TSDlen3,TIRlen14
6	127177674	127180069	6	127177453	127177953	TARGeT	terminal_inverted_repeat_element	.	*	.	ID=DTA_6_127177453_127177953;Name=DTA,TSDlen8,TIRlen11
6	128482332	128483613	6	128481730	128483645	HelitronScanner	helitron	.	-	.	ID=DHH00001B73v409571;Name=DHH00001B73v409571_NA_LCV5p8_LCV3p5
6	129878794	129881184	6	129879798	129879954	TARGeT	terminal_inverted_repeat_element	.	*	.	ID=DTA_6_129879798_129879954;Name=DTA,TSDlen8,TIRlen11
6	132929189	132930200	6	132928969	132929511	TARGeT	terminal_inverted_repeat_element	.	*	.	ID=DTA_6_132928969_132929511;Name=DTA,TSDlen8,TIRlen11
6	133157698	133160273	6	133157677	133157831	TARGeT	terminal_inverted_repeat_element	.	*	.	ID=DTM_6_133157677_133157831;Name=DTM,TSDlen9,TIRlen40
6	135014010	135018513	6	135017994	135018180	TARGeT	terminal_inverted_repeat_element	.	*	.	ID=DTH_6_135017994_135018180;Name=DTH,TSDlen3,TIRlen14
6	136557387	136560450	6	136557422	136557743	TARGeT	terminal_inverted_repeat_element	.	*	.	ID=DTA_6_136557422_136557743;Name=DTA,TSDlen8,TIRlen11
6	138938448	138940147	6	138939922	138940140	TARGeT	terminal_inverted_repeat_element	.	*	.	ID=DTA_6_138939922_138940140;Name=DTA,TSDlen8,TIRlen11
6	140044857	140045610	6	140045034	140045180	TARGeT	terminal_inverted_repeat_element	.	*	.	ID=DTA_6_140045034_140045180;Name=DTA,TSDlen8,TIRlen11
6	140387728	140389765	6	140388588	140388684	TARGeT	terminal_inverted_repeat_element	.	*	.	ID=DTH_6_140388588_140388684;Name=DTH,TSDlen3,TIRlen14
6	142491192	142494464	6	142492233	142493220	HelitronScanner	helitron	.	+	.	ID=DHH00002B73v404133;Name=DHH00002B73v404133_Hip1_LCV5p18_LCV3p28
6	143150144	143152772	6	143152140	143152219	detectMITE	terminal_inverted_repeat_element	.	*	.	ID=DTT_6_143152140_143152219;Name=DTT,TSDlen2,TIRlen12
6	144003430	144005066	6	144003830	144004008	TARGeT	terminal_inverted_repeat_element	.	*	.	ID=DTH_6_144003830_144004008;Name=DTH,TSDlen3,TIRlen14
6	144790798	144793227	6	144791015	144791141	TARGeT	terminal_inverted_repeat_element	.	*	.	ID=DTH_6_144791015_144791141;Name=DTH,TSDlen3,TIRlen14
6	144790798	144793227	6	144791947	144792057	TARGeT	terminal_inverted_repeat_element	.	*	.	ID=DTH_6_144791947_144792057;Name=DTH,TSDlen3,TIRlen14
6	146011347	146012635	6	146011006	146011733	detectMITE	terminal_inverted_repeat_element	.	*	.	ID=DTM_6_146011006_146011733;Name=DTM,TSDlen10,TIRlen14
6	148972339	148975068	6	148971912	148974775	LTRharvest	LTR_retrotransposon	.	+	.	ID=RLX07884B73v400001;Name=RLX07884B73v400001_NA_LTRsimilarity88.2
6	149332071	149333391	6	149331417	149333548	HelitronScanner	helitron	.	-	.	ID=DHH00005B73v403277;Name=DHH00005B73v403277_NA_LCV5p11_LCV3p5
6	150152182	150155181	6	150153437	150153615	TARGeT	terminal_inverted_repeat_element	.	*	.	ID=DTH_6_150153437_150153615;Name=DTH,TSDlen3,TIRlen14
6	150936967	150938097	6	150937009	150937209	TARGeT	terminal_inverted_repeat_element	.	*	.	ID=DTH_6_150937009_150937209;Name=DTH,TSDlen3,TIRlen14
6	151091035	151094886	6	151092946	151093124	TARGeT	terminal_inverted_repeat_element	.	*	.	ID=DTH_6_151092946_151093124;Name=DTH,TSDlen3,TIRlen14
6	151091035	151094886	6	151094523	151094887	TARGeT	terminal_inverted_repeat_element	.	*	.	ID=DTH_6_151094523_151094887;Name=DTH,TSDlen3,TIRlen14
6	151817725	151818614	6	151817633	151817830	TARGeT	terminal_inverted_repeat_element	.	*	.	ID=DTM_6_151817633_151817830;Name=DTM,TSDlen9,TIRlen40
6	151875471	151878412	6	151876754	151876998	TARGeT	terminal_inverted_repeat_element	.	*	.	ID=DTA_6_151876754_151876998;Name=DTA,TSDlen8,TIRlen11
6	152876622	152879410	6	152877535	152877662	TARGeT	terminal_inverted_repeat_element	.	*	.	ID=DTH_6_152877535_152877662;Name=DTH,TSDlen3,TIRlen14
6	153885381	153887623	6	153887251	153887781	TARGeT	terminal_inverted_repeat_element	.	*	.	ID=DTA_6_153887251_153887781;Name=DTA,TSDlen8,TIRlen11
6	154337460	154339032	6	154338750	154339271	TARGeT	terminal_inverted_repeat_element	.	*	.	ID=DTA_6_154338750_154339271;Name=DTA,TSDlen8,TIRlen11
6	154437778	154438620	6	154437247	154438528	TARGeT	terminal_inverted_repeat_element	.	*	.	ID=DTM_6_154437247_154438528;Name=DTM,TSDlen9,TIRlen40
6	154470456	154473420	6	154471883	154472036	TARGeT	terminal_inverted_repeat_element	.	*	.	ID=DTM_6_154471883_154472036;Name=DTM,TSDlen9,TIRlen40
6	155909459	155910184	6	155909807	155910001	SineFinder	SINE_element	.	+	.	ID=RST00524B73v400001;Name=RST00524B73v400001_NA_TSDlen11_TSDmismat1
6	156628356	156629533	6	156628259	156628553	TARGeT	terminal_inverted_repeat_element	.	*	.	ID=DTA_6_156628259_156628553;Name=DTA,TSDlen8,TIRlen11
6	156982147	156984371	6	156983961	156984615	TARGeT	terminal_inverted_repeat_element	.	*	.	ID=DTA_6_156983961_156984615;Name=DTA,TSDlen8,TIRlen11
6	157475951	157480292	6	157480137	157480315	TARGeT	terminal_inverted_repeat_element	.	*	.	ID=DTH_6_157480137_157480315;Name=DTH,TSDlen3,TIRlen14
6	157581600	157587773	6	157584918	157585095	TARGeT	terminal_inverted_repeat_element	.	*	.	ID=DTH_6_157584918_157585095;Name=DTH,TSDlen3,TIRlen14
6	158095147	158097647	6	158095119	158095234	detectMITE	terminal_inverted_repeat_element	.	*	.	ID=DTH_6_158095119_158095234;Name=DTH,TSDlen3,TIRlen14
6	158120756	158124345	6	158122549	158126011	HelitronScanner	helitron	.	+	.	ID=DHH00003B73v401927;Name=DHH00003B73v401927_NA_LCV5p9_LCV3p5
6	158570509	158572323	6	158571820	158572136	HelitronScanner	helitron	.	-	.	ID=DHH00002B73v409312;Name=DHH00002B73v409312_Hip1_LCV5p7_LCV3p6
6	159068271	159069369	6	159068311	159068388	detectMITE	terminal_inverted_repeat_element	.	*	.	ID=DTT_6_159068311_159068388;Name=DTT,TSDlen2,TIRlen12
6	159334918	159337780	6	159335525	159335610	TARGeT	terminal_inverted_repeat_element	.	*	.	ID=DTT_6_159335525_159335610;Name=DTT,TSDlen2,TIRlen12
6	159352856	159356058	6	159354712	159354889	TARGeT	terminal_inverted_repeat_element	.	*	.	ID=DTH_6_159354712_159354889;Name=DTH,TSDlen3,TIRlen14
6	161001224	161003723	6	161001051	161001659	TARGeT	terminal_inverted_repeat_element	.	*	.	ID=DTA_6_161001051_161001659;Name=DTA,TSDlen8,TIRlen11
6	162466497	162470054	6	162469605	162469771	TARGeT	terminal_inverted_repeat_element	.	*	.	ID=DTA_6_162469605_162469771;Name=DTA,TSDlen8,TIRlen11
6	163396575	163399099	6	163397220	163399210	HelitronScanner	helitron	.	+	.	ID=DHH00002B73v404203;Name=DHH00002B73v404203_Hip1_LCV5p9_LCV3p5
6	165649257	165650642	6	165649492	165649619	TARGeT	terminal_inverted_repeat_element	.	*	.	ID=DTH_6_165649492_165649619;Name=DTH,TSDlen3,TIRlen14
6	168120381	168123304	6	168121236	168122030	detectMITE	terminal_inverted_repeat_element	.	*	.	ID=DTA_6_168121236_168122030;Name=DTA,TSDlen8,TIRlen11
6	169013095	169018055	6	169014012	169014453	TARGeT	terminal_inverted_repeat_element	.	*	.	ID=DTH_6_169014012_169014453;Name=DTH,TSDlen3,TIRlen14
6	169138521	169141427	6	169138488	169138569	TARGeT	terminal_inverted_repeat_element	.	*	.	ID=DTT_6_169138488_169138569;Name=DTT,TSDlen2,TIRlen12
6	169369740	169372953	6	169368406	169374802	HelitronScanner	helitron	.	+	.	ID=DHH01164B73v400001;Name=DHH01164B73v400001_NA_LCV5p5_LCV3p5
6	170712327	170713562	6	170712884	170713288	TARGeT	terminal_inverted_repeat_element	.	*	.	ID=DTA_6_170712884_170713288;Name=DTA,TSDlen8,TIRlen11
6	170738366	170739768	6	170739551	170739724	TARGeT	terminal_inverted_repeat_element	.	*	.	ID=DTH_6_170739551_170739724;Name=DTH,TSDlen3,TIRlen14
6	171571967	171574702	6	171572308	171572545	TARGeT	terminal_inverted_repeat_element	.	*	.	ID=DTM_6_171572308_171572545;Name=DTM,TSDlen9,TIRlen40
6	171831948	171833579	6	171831787	171832163	TARGeT	terminal_inverted_repeat_element	.	*	.	ID=DTA_6_171831787_171832163;Name=DTA,TSDlen8,TIRlen11
6	172182518	172183936	6	172182628	172183032	detectMITE	terminal_inverted_repeat_element	.	*	.	ID=DTA_6_172182628_172183032;Name=DTA,TSDlen8,TIRlen11
7	1747841	1749362	7	1748027	1748783	TARGeT	terminal_inverted_repeat_element	.	*	.	ID=DTA_7_1748027_1748783;Name=DTA,TSDlen8,TIRlen11
7	1976361	1977667	7	1976268	1976577	SineFinder	SINE_element	.	+	.	ID=RST00011B73v400007;Name=RST00011B73v400007_NA_TSDlen15_TSDmismat2
7	2107302	2109196	7	2109007	2109185	TARGeT	terminal_inverted_repeat_element	.	*	.	ID=DTH_7_2109007_2109185;Name=DTH,TSDlen3,TIRlen14
7	2902819	2904929	7	2904483	2904637	TARGeT	terminal_inverted_repeat_element	.	*	.	ID=DTM_7_2904483_2904637;Name=DTM,TSDlen9,TIRlen40
7	5412923	5415271	7	5415075	5415269	TARGeT	terminal_inverted_repeat_element	.	*	.	ID=DTH_7_5415075_5415269;Name=DTH,TSDlen3,TIRlen14
7	5733831	5735246	7	5734784	5734919	TARGeT	terminal_inverted_repeat_element	.	*	.	ID=DTH_7_5734784_5734919;Name=DTH,TSDlen3,TIRlen14
7	6677828	6682329	7	6680440	6680592	TARGeT	terminal_inverted_repeat_element	.	*	.	ID=DTM_7_6680440_6680592;Name=DTM,TSDlen9,TIRlen40
7	7057179	7058362	7	7056784	7058438	HelitronScanner	helitron	.	-	.	ID=DHH00001B73v409654;Name=DHH00001B73v409654_NA_LCV5p8_LCV3p7
7	8476361	8479996	7	8476308	8476549	HelitronScanner	helitron	.	-	.	ID=DHH00002B73v409389;Name=DHH00002B73v409389_Hip1_LCV5p13_LCV3p48
7	8862018	8863565	7	8862636	8862762	TARGeT	terminal_inverted_repeat_element	.	*	.	ID=DTH_7_8862636_8862762;Name=DTH,TSDlen3,TIRlen14
7	9988561	9993237	7	9991324	9991442	TARGeT	terminal_inverted_repeat_element	.	*	.	ID=DTH_7_9991324_9991442;Name=DTH,TSDlen3,TIRlen14
7	10125308	10126468	7	10125354	10126522	HelitronScanner	helitron	.	+	.	ID=DHH00008B73v400569;Name=DHH00008B73v400569_NA_LCV5p10_LCV3p6
7	11265856	11269583	7	11269162	11269316	TARGeT	terminal_inverted_repeat_element	.	*	.	ID=DTM_7_11269162_11269316;Name=DTM,TSDlen9,TIRlen40
7	16305161	16307735	7	16306780	16307015	detectMITE	terminal_inverted_repeat_element	.	*	.	ID=DTH_7_16306780_16307015;Name=DTH,TSDlen3,TIRlen14
7	18227627	18230617	7	18227838	18233166	HelitronScanner	helitron	.	+	.	ID=DHH00022B73v400071;Name=DHH00022B73v400071_NA_LCV5p5_LCV3p6
7	18227627	18230617	7	18229997	18230133	TARGeT	terminal_inverted_repeat_element	.	*	.	ID=DTH_7_18229997_18230133;Name=DTH,TSDlen3,TIRlen14
7	18645878	18648045	7	18646835	18647485	TARGeT	terminal_inverted_repeat_element	.	*	.	ID=DTC_7_18646835_18647485;Name=DTC,TSDlen3,TIRlen13
7	20182128	20182985	7	20181943	20182336	TARGeT	terminal_inverted_repeat_element	.	*	.	ID=DTH_7_20181943_20182336;Name=DTH,TSDlen3,TIRlen14
7	20417598	20420210	7	20418532	20419080	TARGeT	terminal_inverted_repeat_element	.	*	.	ID=DTA_7_20418532_20419080;Name=DTA,TSDlen8,TIRlen11
7	20497849	20499754	7	20499536	20499880	SineFinder	SINE_element	.	+	.	ID=RST00103B73v400001;Name=RST00103B73v400001_NA_TSDlen13_TSDmismat2
7	21621256	21623493	7	21623308	21623416	TARGeT	terminal_inverted_repeat_element	.	*	.	ID=DTA_7_21623308_21623416;Name=DTA,TSDlen8,TIRlen11
7	21676751	21680049	7	21676916	21682402	LTRharvest	LTR_retrotransposon	.	+	.	ID=RLX07675B73v400001;Name=RLX07675B73v400001_NA_LTRsimilarity85.93
7	24183960	24186004	7	24182806	24185940	LTRharvest	LTR_retrotransposon	.	+	.	ID=RLX07658B73v400001;Name=RLX07658B73v400001_NA_LTRsimilarity89.64
7	24739544	24740434	7	24740186	24740343	TARGeT	terminal_inverted_repeat_element	.	*	.	ID=DTA_7_24740186_24740343;Name=DTA,TSDlen8,TIRlen11
7	24810204	24815094	7	24813462	24813588	detectMITE	terminal_inverted_repeat_element	.	*	.	ID=DTH_7_24813462_24813588;Name=DTH,TSDlen3,TIRlen14
7	29715126	29717708	7	29717616	29717797	TARGeT	terminal_inverted_repeat_element	.	*	.	ID=DTH_7_29717616_29717797;Name=DTH,TSDlen3,TIRlen14
7	30025126	30027196	7	30025942	30026107	TARGeT	terminal_inverted_repeat_element	.	*	.	ID=DTA_7_30025942_30026107;Name=DTA,TSDlen8,TIRlen11
7	30751139	30752713	7	30751459	30751655	TARGeT	terminal_inverted_repeat_element	.	*	.	ID=DTM_7_30751459_30751655;Name=DTM,TSDlen9,TIRlen40
7	31656877	31658955	7	31658267	31658668	TARGeT	terminal_inverted_repeat_element	.	*	.	ID=DTH_7_31658267_31658668;Name=DTH,TSDlen3,TIRlen14
7	31880996	31883189	7	31881935	31883814	HelitronScanner	helitron	.	-	.	ID=DHH00962B73v400001;Name=DHH00962B73v400001_NA_LCV5p15_LCV3p6
7	36259112	36261140	7	36260056	36260192	detectMITE	terminal_inverted_repeat_element	.	*	.	ID=DTH_7_36260056_36260192;Name=DTH,TSDlen3,TIRlen14
7	39960431	39961547	7	39961420	39961567	detectMITE	terminal_inverted_repeat_element	.	*	.	ID=DTM_7_39961420_39961567;Name=DTM,TSDlen10,TIRlen14
7	42990293	42991621	7	42990715	42991578	HelitronScanner	helitron	.	-	.	ID=DHH00950B73v400001;Name=DHH00950B73v400001_NA_LCV5p7_LCV3p6
7	42993221	42994537	7	42994239	42994755	TARGeT	terminal_inverted_repeat_element	.	*	.	ID=DTC_7_42994239_42994755;Name=DTC,TSDlen3,TIRlen13
7	48181315	48182271	7	48182053	48182338	TARGeT	terminal_inverted_repeat_element	.	*	.	ID=DTH_7_48182053_48182338;Name=DTH,TSDlen3,TIRlen14
7	50743618	50745255	7	50744906	50745249	TARGeT	terminal_inverted_repeat_element	.	*	.	ID=DTA_7_50744906_50745249;Name=DTA,TSDlen8,TIRlen11
7	51375064	51378909	7	51378333	51378469	TARGeT	terminal_inverted_repeat_element	.	*	.	ID=DTH_7_51378333_51378469;Name=DTH,TSDlen3,TIRlen14
7	53232663	53234684	7	53233309	53235979	HelitronScanner	helitron	.	+	.	ID=DHH00001B73v404824;Name=DHH00001B73v404824_NA_LCV5p8_LCV3p5
7	53232663	53234684	7	53232722	53232828	TARGeT	terminal_inverted_repeat_element	.	*	.	ID=DTA_7_53232722_53232828;Name=DTA,TSDlen8,TIRlen11
7	69793712	69795493	7	69793773	69794140	detectMITE	terminal_inverted_repeat_element	.	*	.	ID=DTH_7_69793773_69794140;Name=DTH,TSDlen3,TIRlen14
7	71348384	71349709	7	71349514	71349668	TARGeT	terminal_inverted_repeat_element	.	*	.	ID=DTM_7_71349514_71349668;Name=DTM,TSDlen9,TIRlen40
7	72917378	72920043	7	72916918	72920055	HelitronScanner	helitron	.	+	.	ID=DHH00002B73v404419;Name=DHH00002B73v404419_Hip1_LCV5p26_LCV3p48
7	74592430	74593780	7	74592951	74593088	TARGeT	terminal_inverted_repeat_element	.	*	.	ID=DTH_7_74592951_74593088;Name=DTH,TSDlen3,TIRlen14
7	75511071	75511998	7	75511750	75511899	TARGeT	terminal_inverted_repeat_element	.	*	.	ID=DTA_7_75511750_75511899;Name=DTA,TSDlen8,TIRlen11
7	77249139	77250305	7	77249932	77250059	TARGeT	terminal_inverted_repeat_element	.	*	.	ID=DTH_7_77249932_77250059;Name=DTH,TSDlen3,TIRlen14
7	79131577	79133833	7	79133625	79133872	TARGeT	terminal_inverted_repeat_element	.	*	.	ID=DTH_7_79133625_79133872;Name=DTH,TSDlen3,TIRlen14
7	79300017	79302664	7	79298849	79302513	HelitronScanner	helitron	.	-	.	ID=DHH00002B73v409507;Name=DHH00002B73v409507_Hip1_LCV5p9_LCV3p12
7	80567608	80569084	7	80568710	80568910	TARGeT	terminal_inverted_repeat_element	.	*	.	ID=DTH_7_80568710_80568910;Name=DTH,TSDlen3,TIRlen14
7	81872681	81873821	7	81873442	81873617	TARGeT	terminal_inverted_repeat_element	.	*	.	ID=DTH_7_81873442_81873617;Name=DTH,TSDlen3,TIRlen14
7	85463808	85465266	7	85464230	85464532	TARGeT	terminal_inverted_repeat_element	.	*	.	ID=DTA_7_85464230_85464532;Name=DTA,TSDlen8,TIRlen11
7	85613644	85616313	7	85614278	85614414	TARGeT	terminal_inverted_repeat_element	.	*	.	ID=DTH_7_85614278_85614414;Name=DTH,TSDlen3,TIRlen14
7	86207411	86209492	7	86207747	86207883	TARGeT	terminal_inverted_repeat_element	.	*	.	ID=DTH_7_86207747_86207883;Name=DTH,TSDlen3,TIRlen14
7	87555053	87556278	7	87555861	87556258	TARGeT	terminal_inverted_repeat_element	.	*	.	ID=DTH_7_87555861_87556258;Name=DTH,TSDlen3,TIRlen14
7	88516407	88517935	7	88517352	88517496	TARGeT	terminal_inverted_repeat_element	.	*	.	ID=DTH_7_88517352_88517496;Name=DTH,TSDlen3,TIRlen14
7	89031784	89034067	7	89033761	89033876	TARGeT	terminal_inverted_repeat_element	.	*	.	ID=DTH_7_89033761_89033876;Name=DTH,TSDlen3,TIRlen14
7	93059201	93061257	7	93059581	93059687	TARGeT	terminal_inverted_repeat_element	.	*	.	ID=DTA_7_93059581_93059687;Name=DTA,TSDlen8,TIRlen11
7	95162407	95163363	7	95162553	95162828	detectMITE	terminal_inverted_repeat_element	.	*	.	ID=DTH_7_95162553_95162828;Name=DTH,TSDlen3,TIRlen14
7	95235843	95237183	7	95235793	95236024	detectMITE	terminal_inverted_repeat_element	.	*	.	ID=DTH_7_95235793_95236024;Name=DTH,TSDlen3,TIRlen14
7	95327320	95329208	7	95328596	95328826	detectMITE	terminal_inverted_repeat_element	.	*	.	ID=DTH_7_95328596_95328826;Name=DTH,TSDlen3,TIRlen14
7	96854338	96855100	7	96854265	96854910	HelitronScanner	helitron	.	+	.	ID=DHH00002B73v404470;Name=DHH00002B73v404470_Hip1_LCV5p9_LCV3p9
7	98811207	98813188	7	98811834	98812593	TARGeT	terminal_inverted_repeat_element	.	*	.	ID=DTA_7_98811834_98812593;Name=DTA,TSDlen8,TIRlen11
7	98994418	98996201	7	98994588	98994725	TARGeT	terminal_inverted_repeat_element	.	*	.	ID=DTH_7_98994588_98994725;Name=DTH,TSDlen3,TIRlen14
7	99210768	99212539	7	99212136	99212805	HelitronScanner	helitron	.	-	.	ID=DHH00901B73v400001;Name=DHH00901B73v400001_NA_LCV5p7_LCV3p5
7	99862915	99865463	7	99864024	99865968	HelitronScanner	helitron	.	+	.	ID=DHH00002B73v404480;Name=DHH00002B73v404480_Hip1_LCV5p8_LCV3p51
7	99862915	99865463	7	99863267	99863401	TARGeT	terminal_inverted_repeat_element	.	*	.	ID=DTH_7_99863267_99863401;Name=DTH,TSDlen3,TIRlen14
7	101702890	101704047	7	101702668	101703196	TARGeT	terminal_inverted_repeat_element	.	*	.	ID=DTA_7_101702668_101703196;Name=DTA,TSDlen8,TIRlen11
7	105019124	105023529	7	105019579	105019960	TARGeT	terminal_inverted_repeat_element	.	*	.	ID=DTA_7_105019579_105019960;Name=DTA,TSDlen8,TIRlen11
7	105320907	105323279	7	105321541	105322990	HelitronScanner	helitron	.	-	.	ID=DHH00002B73v409556;Name=DHH00002B73v409556_Hip1_LCV5p6_LCV3p8
7	106248195	106249264	7	106248752	106248857	TARGeT	terminal_inverted_repeat_element	.	*	.	ID=DTA_7_106248752_106248857;Name=DTA,TSDlen8,TIRlen11
7	107637330	107639329	7	107637923	107638282	TARGeT	terminal_inverted_repeat_element	.	*	.	ID=DTH_7_107637923_107638282;Name=DTH,TSDlen3,TIRlen14
7	108014865	108016343	7	108014336	108017265	LTRharvest	LTR_retrotransposon	.	+	.	ID=RLX07114B73v400001;Name=RLX07114B73v400001_NA_LTRsimilarity88.38
7	109773084	109774589	7	109773359	109773495	detectMITE	terminal_inverted_repeat_element	.	*	.	ID=DTH_7_109773359_109773495;Name=DTH,TSDlen3,TIRlen14
7	111753049	111755275	7	111754241	111754295	detectMITE	terminal_inverted_repeat_element	.	*	.	ID=DTT_7_111754241_111754295;Name=DTT,TSDlen2,TIRlen12
7	111789879	111790494	7	111789772	111790136	TARGeT	terminal_inverted_repeat_element	.	*	.	ID=DTH_7_111789772_111790136;Name=DTH,TSDlen3,TIRlen14
7	112573935	112577289	7	112575557	112575817	TARGeT	terminal_inverted_repeat_element	.	*	.	ID=DTT_7_112575557_112575817;Name=DTT,TSDlen2,TIRlen12
7	113670458	113671118	7	113670618	113670809	TARGeT	terminal_inverted_repeat_element	.	*	.	ID=DTA_7_113670618_113670809;Name=DTA,TSDlen8,TIRlen11
7	116105383	116106847	7	116106340	116106466	TARGeT	terminal_inverted_repeat_element	.	*	.	ID=DTH_7_116106340_116106466;Name=DTH,TSDlen3,TIRlen14
7	117297892	117298998	7	117298517	117298800	detectMITE	terminal_inverted_repeat_element	.	*	.	ID=DTH_7_117298517_117298800;Name=DTH,TSDlen3,TIRlen14
7	118422796	118423831	7	118422038	118423687	TARGeT	terminal_inverted_repeat_element	.	*	.	ID=DTM_7_118422038_118423687;Name=DTM,TSDlen9,TIRlen40
7	118632693	118633632	7	118633046	118633173	TARGeT	terminal_inverted_repeat_element	.	*	.	ID=DTH_7_118633046_118633173;Name=DTH,TSDlen3,TIRlen14
7	119952658	119953759	7	119952968	119953104	detectMITE	terminal_inverted_repeat_element	.	*	.	ID=DTH_7_119952968_119953104;Name=DTH,TSDlen3,TIRlen14
7	120939879	120941745	7	120939562	120940429	HelitronScanner	helitron	.	-	.	ID=DHH00002B73v409584;Name=DHH00002B73v409584_Hip1_LCV5p16_LCV3p18
7	120983557	120986053	7	120985488	120985841	TARGeT	terminal_inverted_repeat_element	.	*	.	ID=DTA_7_120985488_120985841;Name=DTA,TSDlen8,TIRlen11
7	121045813	121049036	7	121046773	121050519	HelitronScanner	helitron	.	-	.	ID=DHH01063B73v400001;Name=DHH01063B73v400001_NA_LCV5p7_LCV3p5
7	121692094	121694733	7	121693581	121693876	TARGeT	terminal_inverted_repeat_element	.	*	.	ID=DTA_7_121693581_121693876;Name=DTA,TSDlen8,TIRlen11
7	121868290	121870173	7	121870064	121870221	TARGeT	terminal_inverted_repeat_element	.	*	.	ID=DTA_7_121870064_121870221;Name=DTA,TSDlen8,TIRlen11
7	123593320	123595935	7	123593287	123593533	TARGeT	terminal_inverted_repeat_element	.	*	.	ID=DTM_7_123593287_123593533;Name=DTM,TSDlen9,TIRlen40
7	123924049	123929099	7	123927503	123927639	detectMITE	terminal_inverted_repeat_element	.	*	.	ID=DTH_7_123927503_123927639;Name=DTH,TSDlen3,TIRlen14
7	125588529	125589964	7	125589661	125589984	TARGeT	terminal_inverted_repeat_element	.	*	.	ID=DTA_7_125589661_125589984;Name=DTA,TSDlen8,TIRlen11
7	125647009	125648498	7	125647050	125647190	SineFinder	SINE_element	.	+	.	ID=RST00001B73v400017;Name=RST00001B73v400017_NA_TSDlen15_TSDmismat3
7	127272887	127274399	7	127274165	127274514	detectMITE	terminal_inverted_repeat_element	.	*	.	ID=DTH_7_127274165_127274514;Name=DTH,TSDlen3,TIRlen14
7	127579976	127583263	7	127582123	127582643	detectMITE	terminal_inverted_repeat_element	.	*	.	ID=DTH_7_127582123_127582643;Name=DTH,TSDlen3,TIRlen14
7	128156730	128158662	7	128158350	128158775	TARGeT	terminal_inverted_repeat_element	.	*	.	ID=DTA_7_128158350_128158775;Name=DTA,TSDlen8,TIRlen11
7	128930142	128936496	7	128935262	128935799	TARGeT	terminal_inverted_repeat_element	.	*	.	ID=DTA_7_128935262_128935799;Name=DTA,TSDlen8,TIRlen11
7	129352180	129354471	7	129352224	129352381	TARGeT	terminal_inverted_repeat_element	.	*	.	ID=DTA_7_129352224_129352381;Name=DTA,TSDlen8,TIRlen11
7	129871177	129873155	7	129870950	129871553	TARGeT	terminal_inverted_repeat_element	.	*	.	ID=DTA_7_129870950_129871553;Name=DTA,TSDlen8,TIRlen11
7	132091791	132095077	7	132092407	132092977	SineFinder	SINE_element	.	+	.	ID=RST00508B73v400001;Name=RST00508B73v400001_NA_TSDlen12_TSDmismat1
7	132358641	132360616	7	132359472	132361561	HelitronScanner	helitron	.	-	.	ID=DHH00323B73v400001;Name=DHH00323B73v400001_NA_LCV5p5_LCV3p5
7	132399321	132400797	7	132399140	132399510	TARGeT	terminal_inverted_repeat_element	.	*	.	ID=DTA_7_132399140_132399510;Name=DTA,TSDlen8,TIRlen11
7	132506300	132509067	7	132507571	132509091	HelitronScanner	helitron	.	+	.	ID=DHH00029B73v400025;Name=DHH00029B73v400025_NA_LCV5p9_LCV3p12
7	132640455	132642781	7	132641949	132642180	detectMITE	terminal_inverted_repeat_element	.	*	.	ID=DTH_7_132641949_132642180;Name=DTH,TSDlen3,TIRlen14
7	132975171	132977192	7	132975205	132975362	TARGeT	terminal_inverted_repeat_element	.	*	.	ID=DTM_7_132975205_132975362;Name=DTM,TSDlen9,TIRlen40
7	133904486	133905497	7	133904583	133904676	TARGeT	terminal_inverted_repeat_element	.	*	.	ID=DTH_7_133904583_133904676;Name=DTH,TSDlen3,TIRlen14
7	134100666	134103325	7	134100843	134101412	TARGeT	terminal_inverted_repeat_element	.	*	.	ID=DTA_7_134100843_134101412;Name=DTA,TSDlen8,TIRlen11
7	134100666	134103325	7	134103168	134103374	TARGeT	terminal_inverted_repeat_element	.	*	.	ID=DTM_7_134103168_134103374;Name=DTM,TSDlen9,TIRlen40
7	134472486	134474035	7	134473628	134474232	TARGeT	terminal_inverted_repeat_element	.	*	.	ID=DTA_7_134473628_134474232;Name=DTA,TSDlen8,TIRlen11
7	135312553	135314735	7	135314526	135314634	TARGeT	terminal_inverted_repeat_element	.	*	.	ID=DTA_7_135314526_135314634;Name=DTA,TSDlen8,TIRlen11
7	136156405	136160026	7	136159664	136160006	TARGeT	terminal_inverted_repeat_element	.	*	.	ID=DTA_7_136159664_136160006;Name=DTA,TSDlen8,TIRlen11
7	136160099	136161892	7	136160547	136160902	TARGeT	terminal_inverted_repeat_element	.	*	.	ID=DTA_7_136160547_136160902;Name=DTA,TSDlen8,TIRlen11
7	137176498	137180743	7	137175861	137179032	LTRharvest	LTR_retrotransposon	.	-	.	ID=RLX06974B73v400001;Name=RLX06974B73v400001_ewot_LTRsimilarity98.93
7	138007808	138010815	7	138007903	138008057	TARGeT	terminal_inverted_repeat_element	.	*	.	ID=DTA_7_138007903_138008057;Name=DTA,TSDlen8,TIRlen11
7	138300864	138302826	7	138302450	138302986	detectMITE	terminal_inverted_repeat_element	.	*	.	ID=DTC_7_138302450_138302986;Name=DTC,TSDlen3,TIRlen13
7	139025622	139029650	7	139026437	139026562	TARGeT	terminal_inverted_repeat_element	.	*	.	ID=DTH_7_139026437_139026562;Name=DTH,TSDlen3,TIRlen14
7	139025622	139029650	7	139028475	139028554	detectMITE	terminal_inverted_repeat_element	.	*	.	ID=DTT_7_139028475_139028554;Name=DTT,TSDlen2,TIRlen12
7	139361679	139364744	7	139362957	139363084	TARGeT	terminal_inverted_repeat_element	.	*	.	ID=DTH_7_139362957_139363084;Name=DTH,TSDlen3,TIRlen14
7	141624240	141625795	7	141624453	141624589	detectMITE	terminal_inverted_repeat_element	.	*	.	ID=DTH_7_141624453_141624589;Name=DTH,TSDlen3,TIRlen14
7	142626616	142628143	7	142628020	142628196	TARGeT	terminal_inverted_repeat_element	.	*	.	ID=DTH_7_142628020_142628196;Name=DTH,TSDlen3,TIRlen14
7	143203317	143206161	7	143205610	143206694	HelitronScanner	helitron	.	+	.	ID=DHH00001B73v405171;Name=DHH00001B73v405171_NA_LCV5p24_LCV3p7
7	146066026	146068810	7	146066335	146067168	TARGeT	terminal_inverted_repeat_element	.	*	.	ID=DTA_7_146066335_146067168;Name=DTA,TSDlen8,TIRlen11
7	147344733	147348021	7	147345193	147345466	HelitronScanner	helitron	.	+	.	ID=DHH01025B73v400001;Name=DHH01025B73v400001_NA_LCV5p5_LCV3p9
7	149054118	149056002	7	149054574	149054776	TARGeT	terminal_inverted_repeat_element	.	*	.	ID=DTH_7_149054574_149054776;Name=DTH,TSDlen3,TIRlen14
7	149519101	149520348	7	149520037	149520162	detectMITE	terminal_inverted_repeat_element	.	*	.	ID=DTH_7_149520037_149520162;Name=DTH,TSDlen3,TIRlen14
7	150633005	150637401	7	150635732	150635934	TARGeT	terminal_inverted_repeat_element	.	*	.	ID=DTH_7_150635732_150635934;Name=DTH,TSDlen3,TIRlen14
7	150681256	150685969	7	150682809	150683211	TARGeT	terminal_inverted_repeat_element	.	*	.	ID=DTH_7_150682809_150683211;Name=DTH,TSDlen3,TIRlen14
7	150681256	150685969	7	150683634	150683879	TARGeT	terminal_inverted_repeat_element	.	*	.	ID=DTA_7_150683634_150683879;Name=DTA,TSDlen8,TIRlen11
7	151234861	151236505	7	151234901	151235132	detectMITE	terminal_inverted_repeat_element	.	*	.	ID=DTH_7_151234901_151235132;Name=DTH,TSDlen3,TIRlen14
7	153017942	153023550	7	153021055	153022801	LTRharvest	LTR_retrotransposon	.	+	.	ID=RLX06902B73v400001;Name=RLX06902B73v400001_NA_LTRsimilarity87.8
7	153017942	153023550	7	153019106	153020658	LTRharvest	LTR_retrotransposon	.	-	.	ID=RLX06903B73v400001;Name=RLX06903B73v400001_NA_LTRsimilarity87.7
7	153372995	153376063	7	153372854	153373173	detectMITE	terminal_inverted_repeat_element	.	*	.	ID=DTH_7_153372854_153373173;Name=DTH,TSDlen3,TIRlen14
7	155318810	155321272	7	155319169	155319477	detectMITE	terminal_inverted_repeat_element	.	*	.	ID=DTH_7_155319169_155319477;Name=DTH,TSDlen3,TIRlen14
7	157183921	157185435	7	157184092	157184270	TARGeT	terminal_inverted_repeat_element	.	*	.	ID=DTH_7_157184092_157184270;Name=DTH,TSDlen3,TIRlen14
7	157333969	157338772	7	157338536	157338704	TARGeT	terminal_inverted_repeat_element	.	*	.	ID=DTA_7_157338536_157338704;Name=DTA,TSDlen8,TIRlen11
7	157851256	157852963	7	157851240	157851418	TARGeT	terminal_inverted_repeat_element	.	*	.	ID=DTH_7_157851240_157851418;Name=DTH,TSDlen3,TIRlen14
7	159055582	159057782	7	159056331	159056509	TARGeT	terminal_inverted_repeat_element	.	*	.	ID=DTH_7_159056331_159056509;Name=DTH,TSDlen3,TIRlen14
7	159267413	159270367	7	159266731	159270116	HelitronScanner	helitron	.	-	.	ID=DHH00002B73v409690;Name=DHH00002B73v409690_Hip1_LCV5p12_LCV3p37
7	160726528	160727857	7	160727657	160727846	detectMITE	terminal_inverted_repeat_element	.	*	.	ID=DTC_7_160727657_160727846;Name=DTC,TSDlen3,TIRlen13
7	161125370	161126839	7	161125252	161125654	TARGeT	terminal_inverted_repeat_element	.	*	.	ID=DTA_7_161125252_161125654;Name=DTA,TSDlen8,TIRlen11
7	161882212	161883559	7	161883109	161883340	detectMITE	terminal_inverted_repeat_element	.	*	.	ID=DTH_7_161883109_161883340;Name=DTH,TSDlen3,TIRlen14
7	162554025	162557649	7	162555852	162556230	TARGeT	terminal_inverted_repeat_element	.	*	.	ID=DTA_7_162555852_162556230;Name=DTA,TSDlen8,TIRlen11
7	163005103	163006503	7	163005523	163005911	TARGeT	terminal_inverted_repeat_element	.	*	.	ID=DTA_7_163005523_163005911;Name=DTA,TSDlen8,TIRlen11
7	165286987	165289689	7	165287399	165288374	HelitronScanner	helitron	.	+	.	ID=DHH01006B73v400001;Name=DHH01006B73v400001_NA_LCV5p11_LCV3p5
7	166195522	166199360	7	166196321	166202329	HelitronScanner	helitron	.	+	.	ID=DHH00023B73v400046;Name=DHH00023B73v400046_NA_LCV5p14_LCV3p5
7	166487241	166489208	7	166487954	166488271	detectMITE	terminal_inverted_repeat_element	.	*	.	ID=DTH_7_166487954_166488271;Name=DTH,TSDlen3,TIRlen14
7	166716558	166721592	7	166717327	166720517	LTRharvest	LTR_retrotransposon	.	-	.	ID=RLX01782B73v400001;Name=RLX01782B73v400001_mako_LTRsimilarity92.7
7	166921322	166923293	7	166922476	166922775	TARGeT	terminal_inverted_repeat_element	.	*	.	ID=DTH_7_166922476_166922775;Name=DTH,TSDlen3,TIRlen14
7	167841505	167844342	7	167842861	167842998	detectMITE	terminal_inverted_repeat_element	.	*	.	ID=DTH_7_167842861_167842998;Name=DTH,TSDlen3,TIRlen14
7	168859805	168861745	7	168860756	168860890	detectMITE	terminal_inverted_repeat_element	.	*	.	ID=DTH_7_168860756_168860890;Name=DTH,TSDlen3,TIRlen14
7	170018670	170021756	7	170018734	170022041	LTRharvest	LTR_retrotransposon	.	-	.	ID=RLX06828B73v400001;Name=RLX06828B73v400001_NA_LTRsimilarity87.39
7	171560413	171564065	7	171562701	171563076	detectMITE	terminal_inverted_repeat_element	.	*	.	ID=DTH_7_171562701_171563076;Name=DTH,TSDlen3,TIRlen14
7	171886079	171887619	7	171886313	171886440	TARGeT	terminal_inverted_repeat_element	.	*	.	ID=DTH_7_171886313_171886440;Name=DTH,TSDlen3,TIRlen14
7	172395155	172396126	7	172395235	172395466	detectMITE	terminal_inverted_repeat_element	.	*	.	ID=DTH_7_172395235_172395466;Name=DTH,TSDlen3,TIRlen14
7	172751587	172757808	7	172750389	172752812	HelitronScanner	helitron	.	-	.	ID=DHH00003B73v404485;Name=DHH00003B73v404485_NA_LCV5p16_LCV3p6
7	172849579	172852757	7	172851295	172851473	TARGeT	terminal_inverted_repeat_element	.	*	.	ID=DTH_7_172851295_172851473;Name=DTH,TSDlen3,TIRlen14
7	172985792	172988804	7	172984807	172988083	HelitronScanner	helitron	.	+	.	ID=DHH00002B73v404676;Name=DHH00002B73v404676_Hip1_LCV5p6_LCV3p11
7	173183765	173189320	7	173184256	173184431	TARGeT	terminal_inverted_repeat_element	.	*	.	ID=DTA_7_173184256_173184431;Name=DTA,TSDlen8,TIRlen11
7	173813847	173814847	7	173813834	173814151	detectMITE	terminal_inverted_repeat_element	.	*	.	ID=DTH_7_173813834_173814151;Name=DTH,TSDlen3,TIRlen14
7	174238388	174240162	7	174238609	174238742	TARGeT	terminal_inverted_repeat_element	.	*	.	ID=DTH_7_174238609_174238742;Name=DTH,TSDlen3,TIRlen14
7	174345378	174349618	7	174344132	174348753	HelitronScanner	helitron	.	-	.	ID=DHH00002B73v409740;Name=DHH00002B73v409740_Hip1_LCV5p16_LCV3p9
7	174345378	174349618	7	174346667	174346977	TARGeT	terminal_inverted_repeat_element	.	*	.	ID=DTA_7_174346667_174346977;Name=DTA,TSDlen8,TIRlen11
7	175184940	175186951	7	175185813	175186013	TARGeT	terminal_inverted_repeat_element	.	*	.	ID=DTH_7_175185813_175186013;Name=DTH,TSDlen3,TIRlen14
7	176748707	176750496	7	176748799	176749581	TARGeT	terminal_inverted_repeat_element	.	*	.	ID=DTH_7_176748799_176749581;Name=DTH,TSDlen3,TIRlen14
7	177316521	177319476	7	177316407	177316681	TARGeT	terminal_inverted_repeat_element	.	*	.	ID=DTA_7_177316407_177316681;Name=DTA,TSDlen8,TIRlen11
7	179264689	179265864	7	179264913	179265040	detectMITE	terminal_inverted_repeat_element	.	*	.	ID=DTH_7_179264913_179265040;Name=DTH,TSDlen3,TIRlen14
7	181511102	181512360	7	181511481	181512345	TARGeT	terminal_inverted_repeat_element	.	*	.	ID=DTH_7_181511481_181512345;Name=DTH,TSDlen3,TIRlen14
8	3023079	3025914	8	3023437	3024097	TARGeT	terminal_inverted_repeat_element	.	*	.	ID=DTA_8_3023437_3024097;Name=DTA,TSDlen8,TIRlen11
8	3023079	3025914	8	3024112	3024189	detectMITE	terminal_inverted_repeat_element	.	*	.	ID=DTT_8_3024112_3024189;Name=DTT,TSDlen2,TIRlen12
8	3037163	3039266	8	3036625	3039801	LTRharvest	LTR_retrotransposon	.	-	.	ID=RLX06752B73v400001;Name=RLX06752B73v400001_NA_LTRsimilarity89.01
8	5759008	5759886	8	5759748	5759862	TARGeT	terminal_inverted_repeat_element	.	*	.	ID=DTH_8_5759748_5759862;Name=DTH,TSDlen3,TIRlen14
8	6251751	6254011	8	6251844	6252232	TARGeT	terminal_inverted_repeat_element	.	*	.	ID=DTH_8_6251844_6252232;Name=DTH,TSDlen3,TIRlen14
8	7339450	7341882	8	7341499	7342242	TARGeT	terminal_inverted_repeat_element	.	*	.	ID=DTA_8_7341499_7342242;Name=DTA,TSDlen8,TIRlen11
8	9044940	9045738	8	9045328	9045730	detectMITE	terminal_inverted_repeat_element	.	*	.	ID=DTT_8_9045328_9045730;Name=DTT,TSDlen2,TIRlen12
8	9113328	9114462	8	9113990	9114071	TARGeT	terminal_inverted_repeat_element	.	*	.	ID=DTT_8_9113990_9114071;Name=DTT,TSDlen2,TIRlen12
8	11818716	11820590	8	11820227	11820764	TARGeT	terminal_inverted_repeat_element	.	*	.	ID=DTA_8_11820227_11820764;Name=DTA,TSDlen8,TIRlen11
8	12261394	12264208	8	12261548	12261785	TARGeT	terminal_inverted_repeat_element	.	*	.	ID=DTM_8_12261548_12261785;Name=DTM,TSDlen9,TIRlen40
8	12444581	12446331	8	12445479	12445560	TARGeT	terminal_inverted_repeat_element	.	*	.	ID=DTT_8_12445479_12445560;Name=DTT,TSDlen2,TIRlen12
8	13180518	13184941	8	13180664	13184055	LTRharvest	LTR_retrotransposon	.	-	.	ID=RLX06699B73v400001;Name=RLX06699B73v400001_vafim_LTRsimilarity98.13
8	14286703	14291831	8	14286500	14289349	HelitronScanner	helitron	.	+	.	ID=DHH00863B73v400001;Name=DHH00863B73v400001_NA_LCV5p6_LCV3p5
8	16702718	16703673	8	16702943	16703234	TARGeT	terminal_inverted_repeat_element	.	*	.	ID=DTH_8_16702943_16703234;Name=DTH,TSDlen3,TIRlen14
8	18024454	18025887	8	18024402	18026192	HelitronScanner	helitron	.	+	.	ID=DHH00007B73v400636;Name=DHH00007B73v400636_NA_LCV5p6_LCV3p5
8	20522458	20526389	8	20525501	20525702	TARGeT	terminal_inverted_repeat_element	.	*	.	ID=DTM_8_20525501_20525702;Name=DTM,TSDlen9,TIRlen40
8	21224496	21228719	8	21224637	21224938	detectMITE	terminal_inverted_repeat_element	.	*	.	ID=DTC_8_21224637_21224938;Name=DTC,TSDlen3,TIRlen13
8	21500456	21502934	8	21500593	21500771	TARGeT	terminal_inverted_repeat_element	.	*	.	ID=DTH_8_21500593_21500771;Name=DTH,TSDlen3,TIRlen14
8	21632990	21634932	8	21634404	21634529	TARGeT	terminal_inverted_repeat_element	.	*	.	ID=DTH_8_21634404_21634529;Name=DTH,TSDlen3,TIRlen14
8	22266697	22268751	8	22268047	22269261	HelitronScanner	helitron	.	+	.	ID=DHH00002B73v404775;Name=DHH00002B73v404775_Hip1_LCV5p11_LCV3p34
8	22877810	22879983	8	22877967	22878324	TARGeT	terminal_inverted_repeat_element	.	*	.	ID=DTA_8_22877967_22878324;Name=DTA,TSDlen8,TIRlen11
8	23559259	23561554	8	23560337	23561836	TARGeT	terminal_inverted_repeat_element	.	*	.	ID=DTM_8_23560337_23561836;Name=DTM,TSDlen9,TIRlen40
8	26315041	26316440	8	26315664	26316023	TARGeT	terminal_inverted_repeat_element	.	*	.	ID=DTH_8_26315664_26316023;Name=DTH,TSDlen3,TIRlen14
8	31155618	31156575	8	31156389	31156717	TARGeT	terminal_inverted_repeat_element	.	*	.	ID=DTA_8_31156389_31156717;Name=DTA,TSDlen8,TIRlen11
8	33309524	33311280	8	33311028	33311405	TARGeT	terminal_inverted_repeat_element	.	*	.	ID=DTA_8_33311028_33311405;Name=DTA,TSDlen8,TIRlen11
8	33754164	33758514	8	33755479	33755648	TARGeT	terminal_inverted_repeat_element	.	*	.	ID=DTA_8_33755479_33755648;Name=DTA,TSDlen8,TIRlen11
8	33754164	33758514	8	33757566	33757691	TARGeT	terminal_inverted_repeat_element	.	*	.	ID=DTH_8_33757566_33757691;Name=DTH,TSDlen3,TIRlen14
8	34414228	34416404	8	34414908	34415079	TARGeT	terminal_inverted_repeat_element	.	*	.	ID=DTH_8_34414908_34415079;Name=DTH,TSDlen3,TIRlen14
8	34761391	34763567	8	34762986	34763460	HelitronScanner	helitron	.	+	.	ID=DHH00779B73v400001;Name=DHH00779B73v400001_NA_LCV5p8_LCV3p5
8	34820704	34821577	8	34821050	34821186	TARGeT	terminal_inverted_repeat_element	.	*	.	ID=DTH_8_34821050_34821186;Name=DTH,TSDlen3,TIRlen14
8	35479029	35481565	8	35479517	35479643	TARGeT	terminal_inverted_repeat_element	.	*	.	ID=DTH_8_35479517_35479643;Name=DTH,TSDlen3,TIRlen14
8	36156626	36158485	8	36157700	36157827	detectMITE	terminal_inverted_repeat_element	.	*	.	ID=DTH_8_36157700_36157827;Name=DTH,TSDlen3,TIRlen14
8	37940301	37942416	8	37940380	37940558	TARGeT	terminal_inverted_repeat_element	.	*	.	ID=DTH_8_37940380_37940558;Name=DTH,TSDlen3,TIRlen14
8	39334397	39338972	8	39336363	39338583	HelitronScanner	helitron	.	+	.	ID=DHH00002B73v404807;Name=DHH00002B73v404807_Hip1_LCV5p16_LCV3p45
8	53658764	53660019	8	53658966	53659954	HelitronScanner	helitron	.	-	.	ID=DHH00762B73v400001;Name=DHH00762B73v400001_NA_LCV5p14_LCV3p8
8	56119139	56120473	8	56118913	56119397	TARGeT	terminal_inverted_repeat_element	.	*	.	ID=DTH_8_56118913_56119397;Name=DTH,TSDlen3,TIRlen14
8	58358743	58360280	8	58360047	58360179	detectMITE	terminal_inverted_repeat_element	.	*	.	ID=DTT_8_58360047_58360179;Name=DTT,TSDlen2,TIRlen12
8	60453180	60455885	8	60453145	60453322	TARGeT	terminal_inverted_repeat_element	.	*	.	ID=DTH_8_60453145_60453322;Name=DTH,TSDlen3,TIRlen14
8	61518836	61519962	8	61518523	61520246	HelitronScanner	helitron	.	+	.	ID=DHH00001B73v405418;Name=DHH00001B73v405418_NA_LCV5p8_LCV3p10
8	65778902	65780146	8	65778666	65779228	detectMITE	terminal_inverted_repeat_element	.	*	.	ID=DTH_8_65778666_65779228;Name=DTH,TSDlen3,TIRlen14
8	67621989	67623335	8	67623063	67623527	HelitronScanner	helitron	.	-	.	ID=DHH00002B73v409913;Name=DHH00002B73v409913_Hip1_LCV5p7_LCV3p17
8	68305681	68307607	8	68306378	68306911	TARGeT	terminal_inverted_repeat_element	.	*	.	ID=DTA_8_68306378_68306911;Name=DTA,TSDlen8,TIRlen11
8	74075742	74077033	8	74076683	74076765	TARGeT	terminal_inverted_repeat_element	.	*	.	ID=DTH_8_74076683_74076765;Name=DTH,TSDlen3,TIRlen14
8	75413469	75414439	8	75412839	75414487	HelitronScanner	helitron	.	-	.	ID=DHH00002B73v409939;Name=DHH00002B73v409939_Hip1_LCV5p13_LCV3p15
8	75692291	75694430	8	75692805	75694352	HelitronScanner	helitron	.	+	.	ID=DHH00002B73v404888;Name=DHH00002B73v404888_Hip1_LCV5p14_LCV3p44
8	77367287	77368599	8	77368034	77368159	detectMITE	terminal_inverted_repeat_element	.	*	.	ID=DTH_8_77368034_77368159;Name=DTH,TSDlen3,TIRlen14
8	77791552	77792768	8	77792270	77792694	TARGeT	terminal_inverted_repeat_element	.	*	.	ID=DTA_8_77792270_77792694;Name=DTA,TSDlen8,TIRlen11
8	80733829	80735525	8	80734775	80734891	TARGeT	terminal_inverted_repeat_element	.	*	.	ID=DTH_8_80734775_80734891;Name=DTH,TSDlen3,TIRlen14
8	82150869	82151739	8	82151128	82151243	TARGeT	terminal_inverted_repeat_element	.	*	.	ID=DTH_8_82151128_82151243;Name=DTH,TSDlen3,TIRlen14
8	85432356	85434742	8	85432302	85432427	detectMITE	terminal_inverted_repeat_element	.	*	.	ID=DTH_8_85432302_85432427;Name=DTH,TSDlen3,TIRlen14
8	88062566	88065294	8	88063028	88064141	TARGeT	terminal_inverted_repeat_element	.	*	.	ID=DTC_8_88063028_88064141;Name=DTC,TSDlen3,TIRlen13
8	88293382	88295023	8	88292375	88295612	HelitronScanner	helitron	.	-	.	ID=DHH00002B73v409962;Name=DHH00002B73v409962_Hip1_LCV5p11_LCV3p41
8	90124670	90127634	8	90124824	90124930	TARGeT	terminal_inverted_repeat_element	.	*	.	ID=DTA_8_90124824_90124930;Name=DTA,TSDlen8,TIRlen11
8	90555517	90557260	8	90556596	90556722	TARGeT	terminal_inverted_repeat_element	.	*	.	ID=DTH_8_90556596_90556722;Name=DTH,TSDlen3,TIRlen14
8	90806816	90808008	8	90807400	90807536	detectMITE	terminal_inverted_repeat_element	.	*	.	ID=DTH_8_90807400_90807536;Name=DTH,TSDlen3,TIRlen14
8	91853831	91855296	8	91854987	91855479	HelitronScanner	helitron	.	+	.	ID=DHH00001B73v405510;Name=DHH00001B73v405510_NA_LCV5p7_LCV3p7
8	93324138	93325608	8	93323946	93324331	TARGeT	terminal_inverted_repeat_element	.	*	.	ID=DTH_8_93323946_93324331;Name=DTH,TSDlen3,TIRlen14
8	93351962	93352744	8	93352549	93352775	HelitronScanner	helitron	.	+	.	ID=DHH00019B73v400123;Name=DHH00019B73v400123_NA_LCV5p7_LCV3p5
8	94267889	94268619	8	94268508	94268608	TARGeT	terminal_inverted_repeat_element	.	*	.	ID=DTH_8_94268508_94268608;Name=DTH,TSDlen3,TIRlen14
8	94509734	94510807	8	94509564	94511015	HelitronScanner	helitron	.	+	.	ID=DHH00002B73v404926;Name=DHH00002B73v404926_Hip1_LCV5p7_LCV3p32
8	94651004	94653703	8	94651383	94651518	detectMITE	terminal_inverted_repeat_element	.	*	.	ID=DTH_8_94651383_94651518;Name=DTH,TSDlen3,TIRlen14
8	94865747	94866562	8	94865909	94866140	detectMITE	terminal_inverted_repeat_element	.	*	.	ID=DTC_8_94865909_94866140;Name=DTC,TSDlen3,TIRlen13
8	96387428	96391455	8	96390076	96390201	TARGeT	terminal_inverted_repeat_element	.	*	.	ID=DTH_8_96390076_96390201;Name=DTH,TSDlen3,TIRlen14
8	98846432	98850619	8	98848797	98849081	detectMITE	terminal_inverted_repeat_element	.	*	.	ID=DTH_8_98848797_98849081;Name=DTH,TSDlen3,TIRlen14
8	98926801	98929062	8	98928732	98929360	detectMITE	terminal_inverted_repeat_element	.	*	.	ID=DTA_8_98928732_98929360;Name=DTA,TSDlen8,TIRlen11
8	100609607	100611314	8	100609994	100610130	detectMITE	terminal_inverted_repeat_element	.	*	.	ID=DTH_8_100609994_100610130;Name=DTH,TSDlen3,TIRlen14
8	101737959	101740399	8	101736561	101740882	HelitronScanner	helitron	.	-	.	ID=DHH00001B73v410350;Name=DHH00001B73v410350_NA_LCV5p9_LCV3p5
8	107108554	107109496	8	107109261	107109449	TARGeT	terminal_inverted_repeat_element	.	*	.	ID=DTH_8_107109261_107109449;Name=DTH,TSDlen3,TIRlen14
8	111702326	111704184	8	111703071	111703230	TARGeT	terminal_inverted_repeat_element	.	*	.	ID=DTH_8_111703071_111703230;Name=DTH,TSDlen3,TIRlen14
8	111746595	111749718	8	111747078	111747380	HelitronScanner	helitron	.	+	.	ID=DHH00002B73v404983;Name=DHH00002B73v404983_Hip1_LCV5p13_LCV3p5
8	111756509	111759754	8	111755800	111760107	LTRharvest	LTR_retrotransposon	.	-	.	ID=RLX01020B73v400001;Name=RLX01020B73v400001_NA_LTRsimilarity88.71
8	112260607	112262234	8	112260866	112261179	TARGeT	terminal_inverted_repeat_element	.	*	.	ID=DTH_8_112260866_112261179;Name=DTH,TSDlen3,TIRlen14
8	113763437	113764161	8	113763408	113763586	TARGeT	terminal_inverted_repeat_element	.	*	.	ID=DTH_8_113763408_113763586;Name=DTH,TSDlen3,TIRlen14
8	114257858	114260286	8	114259559	114259638	TARGeT	terminal_inverted_repeat_element	.	*	.	ID=DTH_8_114259559_114259638;Name=DTH,TSDlen3,TIRlen14
8	115283580	115284674	8	115283848	115283984	detectMITE	terminal_inverted_repeat_element	.	*	.	ID=DTC_8_115283848_115283984;Name=DTC,TSDlen3,TIRlen13
8	115424395	115425637	8	115424716	115424834	TARGeT	terminal_inverted_repeat_element	.	*	.	ID=DTH_8_115424716_115424834;Name=DTH,TSDlen3,TIRlen14
8	115693570	115695206	8	115694762	115695228	TARGeT	terminal_inverted_repeat_element	.	*	.	ID=DTA_8_115694762_115695228;Name=DTA,TSDlen8,TIRlen11
8	117999112	118001650	8	118001015	118001151	detectMITE	terminal_inverted_repeat_element	.	*	.	ID=DTH_8_118001015_118001151;Name=DTH,TSDlen3,TIRlen14
8	118287463	118288933	8	118286687	118289299	LTRharvest	LTR_retrotransposon	.	*	.	ID=RLC00391B73v400003;Name=RLC00391B73v400003_NA_LTRsimilarity86.31
8	118457129	118459247	8	118457382	118460167	HelitronScanner	helitron	.	-	.	ID=DHH00888B73v400001;Name=DHH00888B73v400001_NA_LCV5p11_LCV3p5
8	119594939	119596528	8	119593732	119596876	HelitronScanner	helitron	.	+	.	ID=DHH00022B73v400082;Name=DHH00022B73v400082_NA_LCV5p9_LCV3p5
8	120128306	120129785	8	120128621	120130370	HelitronScanner	helitron	.	+	.	ID=DHH00003B73v402273;Name=DHH00003B73v402273_NA_LCV5p7_LCV3p7
8	120672472	120674893	8	120672689	120672833	TARGeT	terminal_inverted_repeat_element	.	*	.	ID=DTA_8_120672689_120672833;Name=DTA,TSDlen8,TIRlen11
8	121089077	121091439	8	121088856	121089405	TARGeT	terminal_inverted_repeat_element	.	*	.	ID=DTA_8_121088856_121089405;Name=DTA,TSDlen8,TIRlen11
8	121442280	121444235	8	121443133	121443755	detectMITE	terminal_inverted_repeat_element	.	*	.	ID=DTH_8_121443133_121443755;Name=DTH,TSDlen3,TIRlen14
8	121571875	121574073	8	121573273	121573504	detectMITE	terminal_inverted_repeat_element	.	*	.	ID=DTH_8_121573273_121573504;Name=DTH,TSDlen3,TIRlen14
8	121870560	121873277	8	121870776	121871003	detectMITE	terminal_inverted_repeat_element	.	*	.	ID=DTH_8_121870776_121871003;Name=DTH,TSDlen3,TIRlen14
8	122412562	122415557	8	122415000	122415136	detectMITE	terminal_inverted_repeat_element	.	*	.	ID=DTH_8_122415000_122415136;Name=DTH,TSDlen3,TIRlen14
8	124833748	124834660	8	124833675	124833997	detectMITE	terminal_inverted_repeat_element	.	*	.	ID=DTT_8_124833675_124833997;Name=DTT,TSDlen2,TIRlen12
8	124858914	124863274	8	124862937	124863062	TARGeT	terminal_inverted_repeat_element	.	*	.	ID=DTH_8_124862937_124863062;Name=DTH,TSDlen3,TIRlen14
8	125093124	125094539	8	125092873	125093561	TARGeT	terminal_inverted_repeat_element	.	*	.	ID=DTA_8_125092873_125093561;Name=DTA,TSDlen8,TIRlen11
8	125128953	125130508	8	125128992	125129381	detectMITE	terminal_inverted_repeat_element	.	*	.	ID=DTH_8_125128992_125129381;Name=DTH,TSDlen3,TIRlen14
8	125270986	125272088	8	125271228	125271426	TARGeT	terminal_inverted_repeat_element	.	*	.	ID=DTA_8_125271228_125271426;Name=DTA,TSDlen8,TIRlen11
8	128951239	128952348	8	128952163	128952270	detectMITE	terminal_inverted_repeat_element	.	*	.	ID=DTM_8_128952163_128952270;Name=DTM,TSDlen10,TIRlen10
8	130272774	130275228	8	130273861	130274028	TARGeT	terminal_inverted_repeat_element	.	*	.	ID=DTA_8_130273861_130274028;Name=DTA,TSDlen8,TIRlen11
8	132165004	132168513	8	132165634	132166066	TARGeT	terminal_inverted_repeat_element	.	*	.	ID=DTA_8_132165634_132166066;Name=DTA,TSDlen8,TIRlen11
8	132165004	132168513	8	132168180	132168527	TARGeT	terminal_inverted_repeat_element	.	*	.	ID=DTA_8_132168180_132168527;Name=DTA,TSDlen8,TIRlen11
8	132795182	132797013	8	132795461	132795828	TARGeT	terminal_inverted_repeat_element	.	*	.	ID=DTA_8_132795461_132795828;Name=DTA,TSDlen8,TIRlen11
8	132966729	132968017	8	132966866	132966993	TARGeT	terminal_inverted_repeat_element	.	*	.	ID=DTH_8_132966866_132966993;Name=DTH,TSDlen3,TIRlen14
8	133534047	133535517	8	133534157	133534455	HelitronScanner	helitron	.	+	.	ID=DHH00002B73v405054;Name=DHH00002B73v405054_Hip1_LCV5p23_LCV3p6
8	133534047	133535517	8	133535115	133535765	TARGeT	terminal_inverted_repeat_element	.	*	.	ID=DTA_8_133535115_133535765;Name=DTA,TSDlen8,TIRlen11
8	133545413	133546598	8	133546020	133546269	TARGeT	terminal_inverted_repeat_element	.	*	.	ID=DTH_8_133546020_133546269;Name=DTH,TSDlen3,TIRlen14
8	134001006	134003440	8	134001329	134003914	HelitronScanner	helitron	.	+	.	ID=DHH00001B73v405597;Name=DHH00001B73v405597_NA_LCV5p9_LCV3p5
8	135136211	135137307	8	135137050	135137153	TARGeT	terminal_inverted_repeat_element	.	*	.	ID=DTH_8_135137050_135137153;Name=DTH,TSDlen3,TIRlen14
8	136272445	136274567	8	136273457	136273643	TARGeT	terminal_inverted_repeat_element	.	*	.	ID=DTH_8_136273457_136273643;Name=DTH,TSDlen3,TIRlen14
8	136284222	136289454	8	136285355	136290505	LTRharvest	LTR_retrotransposon	.	-	.	ID=RLC06034B73v400001;Name=RLC06034B73v400001_niki_LTRsimilarity98.71
8	137932096	137933655	8	137933480	137933619	TARGeT	terminal_inverted_repeat_element	.	*	.	ID=DTH_8_137933480_137933619;Name=DTH,TSDlen3,TIRlen14
8	139445164	139446636	8	139445441	139445576	TARGeT	terminal_inverted_repeat_element	.	*	.	ID=DTH_8_139445441_139445576;Name=DTH,TSDlen3,TIRlen14
8	139838438	139840123	8	139839410	139839588	TARGeT	terminal_inverted_repeat_element	.	*	.	ID=DTH_8_139839410_139839588;Name=DTH,TSDlen3,TIRlen14
8	139925655	139928737	8	139925627	139926035	TARGeT	terminal_inverted_repeat_element	.	*	.	ID=DTA_8_139925627_139926035;Name=DTA,TSDlen8,TIRlen11
8	141818622	141822184	8	141818464	141818811	TARGeT	terminal_inverted_repeat_element	.	*	.	ID=DTA_8_141818464_141818811;Name=DTA,TSDlen8,TIRlen11
8	143286626	143289421	8	143287037	143287214	TARGeT	terminal_inverted_repeat_element	.	*	.	ID=DTH_8_143287037_143287214;Name=DTH,TSDlen3,TIRlen14
8	144456515	144457583	8	144457143	144457782	TARGeT	terminal_inverted_repeat_element	.	*	.	ID=DTA_8_144457143_144457782;Name=DTA,TSDlen8,TIRlen11
8	145275985	145276923	8	145275980	145276183	TARGeT	terminal_inverted_repeat_element	.	*	.	ID=DTA_8_145275980_145276183;Name=DTA,TSDlen8,TIRlen11
8	146353532	146356237	8	146354590	146354726	TARGeT	terminal_inverted_repeat_element	.	*	.	ID=DTH_8_146354590_146354726;Name=DTH,TSDlen3,TIRlen14
8	146536709	146539633	8	146539288	146539868	TARGeT	terminal_inverted_repeat_element	.	*	.	ID=DTA_8_146539288_146539868;Name=DTA,TSDlen8,TIRlen11
8	146991280	146992688	8	146992233	146992416	TARGeT	terminal_inverted_repeat_element	.	*	.	ID=DTA_8_146992233_146992416;Name=DTA,TSDlen8,TIRlen11
8	148191418	148196663	8	148192107	148192481	SineFinder	SINE_element	.	+	.	ID=RST00319B73v400001;Name=RST00319B73v400001_NA_TSDlen13_TSDmismat2
8	148260531	148262933	8	148262635	148263163	TARGeT	terminal_inverted_repeat_element	.	*	.	ID=DTA_8_148262635_148263163;Name=DTA,TSDlen8,TIRlen11
8	148265110	148267032	8	148266619	148266806	TARGeT	terminal_inverted_repeat_element	.	*	.	ID=DTH_8_148266619_148266806;Name=DTH,TSDlen3,TIRlen14
8	148964433	148966416	8	148965911	148966027	TARGeT	terminal_inverted_repeat_element	.	*	.	ID=DTH_8_148965911_148966027;Name=DTH,TSDlen3,TIRlen14
8	150214497	150216965	8	150214461	150214692	detectMITE	terminal_inverted_repeat_element	.	*	.	ID=DTH_8_150214461_150214692;Name=DTH,TSDlen3,TIRlen14
8	151422177	151424871	8	151422978	151423156	TARGeT	terminal_inverted_repeat_element	.	*	.	ID=DTH_8_151422978_151423156;Name=DTH,TSDlen3,TIRlen14
8	151750954	151753836	8	151752850	151753209	detectMITE	terminal_inverted_repeat_element	.	*	.	ID=DTH_8_151752850_151753209;Name=DTH,TSDlen3,TIRlen14
8	151840215	151842170	8	151841738	151842149	TARGeT	terminal_inverted_repeat_element	.	*	.	ID=DTA_8_151841738_151842149;Name=DTA,TSDlen8,TIRlen11
8	151977887	151979256	8	151977667	151978276	TARGeT	terminal_inverted_repeat_element	.	*	.	ID=DTC_8_151977667_151978276;Name=DTC,TSDlen3,TIRlen13
8	152744591	152747977	8	152743472	152746406	HelitronScanner	helitron	.	-	.	ID=DHH00033B73v400062;Name=DHH00033B73v400062_NA_LCV5p8_LCV3p6
8	153104544	153105837	8	153105470	153105597	TARGeT	terminal_inverted_repeat_element	.	*	.	ID=DTH_8_153105470_153105597;Name=DTH,TSDlen3,TIRlen14
8	154159719	154161032	8	154160798	154160925	TARGeT	terminal_inverted_repeat_element	.	*	.	ID=DTH_8_154160798_154160925;Name=DTH,TSDlen3,TIRlen14
8	154276505	154280097	8	154279670	154279778	TARGeT	terminal_inverted_repeat_element	.	*	.	ID=DTA_8_154279670_154279778;Name=DTA,TSDlen8,TIRlen11
8	155664558	155666664	8	155664690	155665289	TARGeT	terminal_inverted_repeat_element	.	*	.	ID=DTA_8_155664690_155665289;Name=DTA,TSDlen8,TIRlen11
8	155999583	156002243	8	155999487	156000281	HelitronScanner	helitron	.	-	.	ID=DHH00002B73v410174;Name=DHH00002B73v410174_Hip1_LCV5p9_LCV3p5
8	156153346	156156720	8	156154563	156155021	detectMITE	terminal_inverted_repeat_element	.	*	.	ID=DTC_8_156154563_156155021;Name=DTC,TSDlen3,TIRlen13
8	156287318	156288316	8	156287128	156287611	HelitronScanner	helitron	.	-	.	ID=DHH00001B73v410454;Name=DHH00001B73v410454_NA_LCV5p6_LCV3p7
8	156429485	156431798	8	156429696	156429823	TARGeT	terminal_inverted_repeat_element	.	*	.	ID=DTH_8_156429696_156429823;Name=DTH,TSDlen3,TIRlen14
8	157373454	157375347	8	157373590	157373696	TARGeT	terminal_inverted_repeat_element	.	*	.	ID=DTA_8_157373590_157373696;Name=DTA,TSDlen8,TIRlen11
8	157700956	157701793	8	157701480	157701892	TARGeT	terminal_inverted_repeat_element	.	*	.	ID=DTH_8_157701480_157701892;Name=DTH,TSDlen3,TIRlen14
8	158274954	158277332	8	158274171	158276039	HelitronScanner	helitron	.	+	.	ID=DHH01066B73v400001;Name=DHH01066B73v400001_NA_LCV5p14_LCV3p5
8	161054512	161060470	8	161055938	161056127	TARGeT	terminal_inverted_repeat_element	.	*	.	ID=DTH_8_161055938_161056127;Name=DTH,TSDlen3,TIRlen14
8	162318248	162320058	8	162317461	162320209	HelitronScanner	helitron	.	+	.	ID=DHH00109B73v400005;Name=DHH00109B73v400005_NA_LCV5p6_LCV3p7
8	163027935	163029159	8	163028923	163029165	HelitronScanner	helitron	.	-	.	ID=DHH00002B73v410189;Name=DHH00002B73v410189_Hip1_LCV5p8_LCV3p17
8	164284623	164287674	8	164285321	164285663	TARGeT	terminal_inverted_repeat_element	.	*	.	ID=DTH_8_164285321_164285663;Name=DTH,TSDlen3,TIRlen14
8	164404190	164407493	8	164405312	164405429	TARGeT	terminal_inverted_repeat_element	.	*	.	ID=DTH_8_164405312_164405429;Name=DTH,TSDlen3,TIRlen14
8	164529161	164531510	8	164531383	164531614	detectMITE	terminal_inverted_repeat_element	.	*	.	ID=DTH_8_164531383_164531614;Name=DTH,TSDlen3,TIRlen14
8	165047475	165050224	8	165048234	165048349	TARGeT	terminal_inverted_repeat_element	.	*	.	ID=DTH_8_165048234_165048349;Name=DTH,TSDlen3,TIRlen14
8	165503994	165508376	8	165506933	165507058	TARGeT	terminal_inverted_repeat_element	.	*	.	ID=DTH_8_165506933_165507058;Name=DTH,TSDlen3,TIRlen14
8	165880049	165882546	8	165880856	165881053	TARGeT	terminal_inverted_repeat_element	.	*	.	ID=DTA_8_165880856_165881053;Name=DTA,TSDlen8,TIRlen11
8	167546608	167550353	8	167545755	167553038	HelitronScanner	helitron	.	+	.	ID=DHH00823B73v400001;Name=DHH00823B73v400001_NA_LCV5p7_LCV3p9
8	168637064	168639174	8	168638734	168639427	TARGeT	terminal_inverted_repeat_element	.	*	.	ID=DTA_8_168638734_168639427;Name=DTA,TSDlen8,TIRlen11
8	168649405	168650317	8	168649936	168650157	TARGeT	terminal_inverted_repeat_element	.	*	.	ID=DTA_8_168649936_168650157;Name=DTA,TSDlen8,TIRlen11
8	168923984	168926708	8	168925516	168925773	detectMITE	terminal_inverted_repeat_element	.	*	.	ID=DTH_8_168925516_168925773;Name=DTH,TSDlen3,TIRlen14
8	169563457	169564698	8	169563321	169563707	HelitronScanner	helitron	.	-	.	ID=DHH00002B73v410216;Name=DHH00002B73v410216_Hip1_LCV5p19_LCV3p8
8	169624469	169627827	8	169624495	169624603	TARGeT	terminal_inverted_repeat_element	.	*	.	ID=DTA_8_169624495_169624603;Name=DTA,TSDlen8,TIRlen11
8	170433181	170434154	8	170433598	170434270	HelitronScanner	helitron	.	-	.	ID=DHH00814B73v400001;Name=DHH00814B73v400001_NA_LCV5p10_LCV3p9
8	170758911	170759995	8	170759802	170760059	TARGeT	terminal_inverted_repeat_element	.	*	.	ID=DTM_8_170759802_170760059;Name=DTM,TSDlen9,TIRlen40
8	170822741	170823881	8	170822730	170822961	SineFinder	SINE_element	.	+	.	ID=RST00124B73v400001;Name=RST00124B73v400001_NA_TSDlen12_TSDmismat2
8	172248175	172249919	8	172248214	172248403	TARGeT	terminal_inverted_repeat_element	.	*	.	ID=DTH_8_172248214_172248403;Name=DTH,TSDlen3,TIRlen14
8	174352760	174353812	8	174352716	174353244	TARGeT	terminal_inverted_repeat_element	.	*	.	ID=DTA_8_174352716_174353244;Name=DTA,TSDlen8,TIRlen11
8	174632824	174636892	8	174635001	174635974	TARGeT	terminal_inverted_repeat_element	.	*	.	ID=DTA_8_174635001_174635974;Name=DTA,TSDlen8,TIRlen11
8	174632824	174636892	8	174636580	174637141	TARGeT	terminal_inverted_repeat_element	.	*	.	ID=DTM_8_174636580_174637141;Name=DTM,TSDlen9,TIRlen40
8	175531126	175533199	8	175532495	175533059	SineFinder	SINE_element	.	+	.	ID=RST00311B73v400001;Name=RST00311B73v400001_NA_TSDlen12_TSDmismat2
8	176093578	176098215	8	176096433	176097270	TARGeT	terminal_inverted_repeat_element	.	*	.	ID=DTA_8_176096433_176097270;Name=DTA,TSDlen8,TIRlen11
8	176754698	176756698	8	176754634	176754808	TARGeT	terminal_inverted_repeat_element	.	*	.	ID=DTH_8_176754634_176754808;Name=DTH,TSDlen3,TIRlen14
8	177440505	177445718	8	177439844	177441294	HelitronScanner	helitron	.	-	.	ID=DHH00004B73v403650;Name=DHH00004B73v403650_NA_LCV5p5_LCV3p10
8	180638888	180641415	8	180640865	180640991	TARGeT	terminal_inverted_repeat_element	.	*	.	ID=DTH_8_180640865_180640991;Name=DTH,TSDlen3,TIRlen14
9	58996	64984	9	60070	67985	HelitronScanner	helitron	.	-	.	ID=DHH00254B73v400003;Name=DHH00254B73v400003_NA_LCV5p15_LCV3p7
9	709274	711250	9	709228	709382	TARGeT	terminal_inverted_repeat_element	.	*	.	ID=DTM_9_709228_709382;Name=DTM,TSDlen9,TIRlen40
9	711440	713180	9	711673	711830	detectMITE	terminal_inverted_repeat_element	.	*	.	ID=DTH_9_711673_711830;Name=DTH,TSDlen3,TIRlen14
9	2016290	2019132	9	2016948	2021200	HelitronScanner	helitron	.	+	.	ID=DHH00002B73v405236;Name=DHH00002B73v405236_Hip1_LCV5p8_LCV3p9
9	2016290	2019132	9	2017325	2018604	LTRharvest	LTR_retrotransposon	.	-	.	ID=RLX05826B73v400001;Name=RLX05826B73v400001_NA_LTRsimilarity87.04
9	2691336	2693153	9	2692366	2692878	SineFinder	SINE_element	.	+	.	ID=RST00095B73v400001;Name=RST00095B73v400001_NA_TSDlen12_TSDmismat2
9	2791638	2792897	9	2791524	2793549	HelitronScanner	helitron	.	+	.	ID=DHH00001B73v405674;Name=DHH00001B73v405674_NA_LCV5p11_LCV3p6
9	3515772	3516831	9	3515937	3517416	HelitronScanner	helitron	.	+	.	ID=DHH00106B73v400004;Name=DHH00106B73v400004_NA_LCV5p13_LCV3p6
9	4025557	4028450	9	4026422	4026535	TARGeT	terminal_inverted_repeat_element	.	*	.	ID=DTH_9_4026422_4026535;Name=DTH,TSDlen3,TIRlen14
9	4500513	4503692	9	4501557	4501911	TARGeT	terminal_inverted_repeat_element	.	*	.	ID=DTH_9_4501557_4501911;Name=DTH,TSDlen3,TIRlen14
9	4812332	4813853	9	4812645	4814498	HelitronScanner	helitron	.	+	.	ID=DHH00015B73v400120;Name=DHH00015B73v400120_NA_LCV5p7_LCV3p16
9	5062793	5066045	9	5063942	5064433	TARGeT	terminal_inverted_repeat_element	.	*	.	ID=DTA_9_5063942_5064433;Name=DTA,TSDlen8,TIRlen11
9	7842824	7844166	9	7842891	7843081	TARGeT	terminal_inverted_repeat_element	.	*	.	ID=DTH_9_7842891_7843081;Name=DTH,TSDlen3,TIRlen14
9	8663616	8665047	9	8663375	8664709	HelitronScanner	helitron	.	-	.	ID=DHH00585B73v400001;Name=DHH00585B73v400001_NA_LCV5p9_LCV3p6
9	8946036	8948018	9	8946016	8947539	HelitronScanner	helitron	.	+	.	ID=DHH00582B73v400001;Name=DHH00582B73v400001_NA_LCV5p15_LCV3p8
9	8948760	8953085	9	8952587	8953215	HelitronScanner	helitron	.	+	.	ID=DHH00019B73v400135;Name=DHH00019B73v400135_NA_LCV5p12_LCV3p5
9	9015765	9017803	9	9017161	9017312	detectMITE	terminal_inverted_repeat_element	.	*	.	ID=DTT_9_9017161_9017312;Name=DTT,TSDlen2,TIRlen12
9	9814536	9815721	9	9814631	9814761	TARGeT	terminal_inverted_repeat_element	.	*	.	ID=DTA_9_9814631_9814761;Name=DTA,TSDlen8,TIRlen11
9	10108650	10111699	9	10109770	10110173	TARGeT	terminal_inverted_repeat_element	.	*	.	ID=DTA_9_10109770_10110173;Name=DTA,TSDlen8,TIRlen11
9	10544240	10546915	9	10544430	10544613	TARGeT	terminal_inverted_repeat_element	.	*	.	ID=DTA_9_10544430_10544613;Name=DTA,TSDlen8,TIRlen11
9	10558028	10559091	9	10557795	10558333	TARGeT	terminal_inverted_repeat_element	.	*	.	ID=DTA_9_10557795_10558333;Name=DTA,TSDlen8,TIRlen11
9	11553726	11557419	9	11555988	11556148	detectMITE	terminal_inverted_repeat_element	.	*	.	ID=DTT_9_11555988_11556148;Name=DTT,TSDlen2,TIRlen12
9	12055833	12057515	9	12055684	12056061	TARGeT	terminal_inverted_repeat_element	.	*	.	ID=DTA_9_12055684_12056061;Name=DTA,TSDlen8,TIRlen11
9	16634407	16637100	9	16636272	16636464	detectMITE	terminal_inverted_repeat_element	.	*	.	ID=DTH_9_16636272_16636464;Name=DTH,TSDlen3,TIRlen14
9	18941025	18943030	9	18942310	18942463	TARGeT	terminal_inverted_repeat_element	.	*	.	ID=DTM_9_18942310_18942463;Name=DTM,TSDlen9,TIRlen40
9	19134495	19136440	9	19136184	19136359	TARGeT	terminal_inverted_repeat_element	.	*	.	ID=DTH_9_19136184_19136359;Name=DTH,TSDlen3,TIRlen14
9	20036547	20038645	9	20035454	20039296	LTRharvest	LTR_retrotransposon	.	*	.	ID=RLX05737B73v400001;Name=RLX05737B73v400001_NA_LTRsimilarity91.61
9	22260072	22262623	9	22260462	22261486	TARGeT	terminal_inverted_repeat_element	.	*	.	ID=DTA_9_22260462_22261486;Name=DTA,TSDlen8,TIRlen11
9	23310240	23311798	9	23311341	23311425	TARGeT	terminal_inverted_repeat_element	.	*	.	ID=DTA_9_23311341_23311425;Name=DTA,TSDlen8,TIRlen11
9	24086296	24089436	9	24089120	24089580	TARGeT	terminal_inverted_repeat_element	.	*	.	ID=DTA_9_24089120_24089580;Name=DTA,TSDlen8,TIRlen11
9	25396096	25397288	9	25397151	25397405	SineFinder	SINE_element	.	+	.	ID=RST00561B73v400001;Name=RST00561B73v400001_NA_TSDlen14_TSDmismat3
9	25396096	25397288	9	25397151	25397405	SineFinder	SINE_element	.	+	.	ID=RST00561B73v400002;Name=RST00561B73v400002_NA_TSDlen14_TSDmismat3
9	26717976	26720211	9	26719638	26720000	TARGeT	terminal_inverted_repeat_element	.	*	.	ID=DTH_9_26719638_26720000;Name=DTH,TSDlen3,TIRlen14
9	28085604	28087276	9	28086712	28087030	detectMITE	terminal_inverted_repeat_element	.	*	.	ID=DTH_9_28086712_28087030;Name=DTH,TSDlen3,TIRlen14
9	31525009	31527642	9	31523549	31526821	HelitronScanner	helitron	.	+	.	ID=DHH00628B73v400001;Name=DHH00628B73v400001_NA_LCV5p8_LCV3p6
9	31897316	31898325	9	31896891	31898558	HelitronScanner	helitron	.	-	.	ID=DHH00001B73v410552;Name=DHH00001B73v410552_NA_LCV5p9_LCV3p10
9	32186167	32187571	9	32187106	32187242	detectMITE	terminal_inverted_repeat_element	.	*	.	ID=DTH_9_32187106_32187242;Name=DTH,TSDlen3,TIRlen14
9	36012451	36014995	9	36014775	36015071	TARGeT	terminal_inverted_repeat_element	.	*	.	ID=DTA_9_36014775_36015071;Name=DTA,TSDlen8,TIRlen11
9	42091800	42092682	9	42092500	42092637	SineFinder	SINE_element	.	+	.	ID=RST00001B73v400023;Name=RST00001B73v400023_NA_TSDlen12_TSDmismat0
9	44463335	44465482	9	44463466	44466671	HelitronScanner	helitron	.	+	.	ID=DHH00002B73v405369;Name=DHH00002B73v405369_Hip1_LCV5p12_LCV3p37
9	44505512	44508168	9	44505154	44505903	TARGeT	terminal_inverted_repeat_element	.	*	.	ID=DTA_9_44505154_44505903;Name=DTA,TSDlen8,TIRlen11
9	46870546	46872767	9	46872319	46872446	TARGeT	terminal_inverted_repeat_element	.	*	.	ID=DTH_9_46872319_46872446;Name=DTH,TSDlen3,TIRlen14
9	49658900	49660674	9	49658914	49659092	TARGeT	terminal_inverted_repeat_element	.	*	.	ID=DTH_9_49658914_49659092;Name=DTH,TSDlen3,TIRlen14
9	49658900	49660674	9	49659163	49659347	TARGeT	terminal_inverted_repeat_element	.	*	.	ID=DTH_9_49659163_49659347;Name=DTH,TSDlen3,TIRlen14
9	49835889	49837019	9	49836048	49836226	TARGeT	terminal_inverted_repeat_element	.	*	.	ID=DTH_9_49836048_49836226;Name=DTH,TSDlen3,TIRlen14
9	60914826	60917111	9	60914913	60915421	HelitronScanner	helitron	.	+	.	ID=DHH00607B73v400001;Name=DHH00607B73v400001_NA_LCV5p9_LCV3p5
9	62643076	62643812	9	62643048	62643155	TARGeT	terminal_inverted_repeat_element	.	*	.	ID=DTA_9_62643048_62643155;Name=DTA,TSDlen8,TIRlen11
9	66030139	66031891	9	66029868	66030551	RepeatMasker	solo_LTR	.	-	.	ID=RLX14171B73v4S0025;Name=RLX14171B73v4S0025_NA_SoloLTR
9	70318364	70321028	9	70318845	70319451	SineFinder	SINE_element	.	+	.	ID=RST00216B73v400001;Name=RST00216B73v400001_NA_TSDlen12_TSDmismat1
9	74541059	74544596	9	74542034	74542934	TARGeT	terminal_inverted_repeat_element	.	*	.	ID=DTA_9_74542034_74542934;Name=DTA,TSDlen8,TIRlen11
9	76865981	76867440	9	76866021	76866340	detectMITE	terminal_inverted_repeat_element	.	*	.	ID=DTH_9_76866021_76866340;Name=DTH,TSDlen3,TIRlen14
9	78125990	78128236	9	78127963	78128383	HelitronScanner	helitron	.	+	.	ID=DHH00019B73v400145;Name=DHH00019B73v400145_NA_LCV5p12_LCV3p5
9	78125990	78128236	9	78127084	78127192	TARGeT	terminal_inverted_repeat_element	.	*	.	ID=DTA_9_78127084_78127192;Name=DTA,TSDlen8,TIRlen11
9	78155426	78156699	9	78155434	78156876	HelitronScanner	helitron	.	-	.	ID=DHH00001B73v410683;Name=DHH00001B73v410683_NA_LCV5p5_LCV3p5
9	78319571	78320729	9	78320428	78320817	TARGeT	terminal_inverted_repeat_element	.	*	.	ID=DTA_9_78320428_78320817;Name=DTA,TSDlen8,TIRlen11
9	82178470	82180203	9	82178274	82178698	TARGeT	terminal_inverted_repeat_element	.	*	.	ID=DTA_9_82178274_82178698;Name=DTA,TSDlen8,TIRlen11
9	82688242	82690571	9	82688745	82688853	detectMITE	terminal_inverted_repeat_element	.	*	.	ID=DTC_9_82688745_82688853;Name=DTC,TSDlen3,TIRlen13
9	83277124	83278720	9	83277609	83277724	TARGeT	terminal_inverted_repeat_element	.	*	.	ID=DTH_9_83277609_83277724;Name=DTH,TSDlen3,TIRlen14
9	83795451	83796669	9	83796310	83796584	detectMITE	terminal_inverted_repeat_element	.	*	.	ID=DTC_9_83796310_83796584;Name=DTC,TSDlen3,TIRlen13
9	84917923	84920330	9	84917944	84918358	TARGeT	terminal_inverted_repeat_element	.	*	.	ID=DTA_9_84917944_84918358;Name=DTA,TSDlen8,TIRlen11
9	86006754	86009300	9	86005770	86010513	HelitronScanner	helitron	.	+	.	ID=DHH00002B73v405452;Name=DHH00002B73v405452_Hip1_LCV5p6_LCV3p10
9	86275926	86277537	9	86275943	86276166	HelitronScanner	helitron	.	-	.	ID=DHH00002B73v410429;Name=DHH00002B73v410429_Hip1_LCV5p16_LCV3p38
9	87007359	87008610	9	87008444	87008621	TARGeT	terminal_inverted_repeat_element	.	*	.	ID=DTA_9_87008444_87008621;Name=DTA,TSDlen8,TIRlen11
9	89367762	89369869	9	89369619	89370105	HelitronScanner	helitron	.	+	.	ID=DHH00001B73v405982;Name=DHH00001B73v405982_NA_LCV5p7_LCV3p7
9	89612963	89617508	9	89616118	89618728	HelitronScanner	helitron	.	+	.	ID=DHH00002B73v405457;Name=DHH00002B73v405457_Hip1_LCV5p9_LCV3p6
9	89627812	89629845	9	89629367	89629544	TARGeT	terminal_inverted_repeat_element	.	*	.	ID=DTH_9_89629367_89629544;Name=DTH,TSDlen3,TIRlen14
9	89867281	89869257	9	89867428	89869749	HelitronScanner	helitron	.	+	.	ID=DHH00579B73v400001;Name=DHH00579B73v400001_NA_LCV5p13_LCV3p5
9	90820837	90825330	9	90821043	90821361	detectMITE	terminal_inverted_repeat_element	.	*	.	ID=DTH_9_90821043_90821361;Name=DTH,TSDlen3,TIRlen14
9	90820837	90825330	9	90822134	90822632	TARGeT	terminal_inverted_repeat_element	.	*	.	ID=DTA_9_90822134_90822632;Name=DTA,TSDlen8,TIRlen11
9	91917977	91919889	9	91918728	91921022	HelitronScanner	helitron	.	+	.	ID=DHH00002B73v405464;Name=DHH00002B73v405464_Hip1_LCV5p25_LCV3p32
9	94359326	94365432	9	94363661	94363788	TARGeT	terminal_inverted_repeat_element	.	*	.	ID=DTH_9_94363661_94363788;Name=DTH,TSDlen3,TIRlen14
9	95328842	95330135	9	95329652	95330029	detectMITE	terminal_inverted_repeat_element	.	*	.	ID=DTC_9_95329652_95330029;Name=DTC,TSDlen3,TIRlen13
9	95380388	95381737	9	95380665	95380844	TARGeT	terminal_inverted_repeat_element	.	*	.	ID=DTH_9_95380665_95380844;Name=DTH,TSDlen3,TIRlen14
9	96506353	96506959	9	96506206	96507370	TARGeT	terminal_inverted_repeat_element	.	*	.	ID=DTA_9_96506206_96507370;Name=DTA,TSDlen8,TIRlen11
9	97678767	97682029	9	97678829	97678946	TARGeT	terminal_inverted_repeat_element	.	*	.	ID=DTH_9_97678829_97678946;Name=DTH,TSDlen3,TIRlen14
9	98510975	98513605	9	98511977	98513680	HelitronScanner	helitron	.	+	.	ID=DHH00002B73v405485;Name=DHH00002B73v405485_Hip1_LCV5p9_LCV3p25
9	98902602	98905694	9	98904343	98904408	detectMITE	terminal_inverted_repeat_element	.	*	.	ID=DTT_9_98904343_98904408;Name=DTT,TSDlen2,TIRlen12
9	99782730	99784293	9	99782625	99782946	detectMITE	terminal_inverted_repeat_element	.	*	.	ID=DTH_9_99782625_99782946;Name=DTH,TSDlen3,TIRlen14
9	99880941	99882133	9	99881596	99882602	HelitronScanner	helitron	.	+	.	ID=DHH00002B73v405493;Name=DHH00002B73v405493_Hip1_LCV5p12_LCV3p52
9	99989251	99990435	9	99989934	99990223	TARGeT	terminal_inverted_repeat_element	.	*	.	ID=DTH_9_99989934_99990223;Name=DTH,TSDlen3,TIRlen14
9	100699242	100700243	9	100700005	100700324	detectMITE	terminal_inverted_repeat_element	.	*	.	ID=DTH_9_100700005_100700324;Name=DTH,TSDlen3,TIRlen14
9	101225548	101226620	9	101226416	101226541	detectMITE	terminal_inverted_repeat_element	.	*	.	ID=DTH_9_101226416_101226541;Name=DTH,TSDlen3,TIRlen14
9	101981725	101985380	9	101982108	101982187	detectMITE	terminal_inverted_repeat_element	.	*	.	ID=DTC_9_101982108_101982187;Name=DTC,TSDlen3,TIRlen13
9	105183271	105185425	9	105185152	105185402	TARGeT	terminal_inverted_repeat_element	.	*	.	ID=DTH_9_105185152_105185402;Name=DTH,TSDlen3,TIRlen14
9	108900198	108902416	9	108900627	108900754	TARGeT	terminal_inverted_repeat_element	.	*	.	ID=DTH_9_108900627_108900754;Name=DTH,TSDlen3,TIRlen14
9	113257320	113259782	9	113256954	113257701	TARGeT	terminal_inverted_repeat_element	.	*	.	ID=DTA_9_113256954_113257701;Name=DTA,TSDlen8,TIRlen11
9	114569344	114572075	9	114570936	114571072	TARGeT	terminal_inverted_repeat_element	.	*	.	ID=DTH_9_114570936_114571072;Name=DTH,TSDlen3,TIRlen14
9	114605973	114612742	9	114606118	114606439	detectMITE	terminal_inverted_repeat_element	.	*	.	ID=DTH_9_114606118_114606439;Name=DTH,TSDlen3,TIRlen14
9	114605973	114612742	9	114610451	114610685	detectMITE	terminal_inverted_repeat_element	.	*	.	ID=DTH_9_114610451_114610685;Name=DTH,TSDlen3,TIRlen14
9	114672025	114675989	9	114674222	114674518	TARGeT	terminal_inverted_repeat_element	.	*	.	ID=DTH_9_114674222_114674518;Name=DTH,TSDlen3,TIRlen14
9	116039654	116041278	9	116039565	116042064	HelitronScanner	helitron	.	+	.	ID=DHH00001B73v406036;Name=DHH00001B73v406036_NA_LCV5p13_LCV3p5
9	117105035	117107569	9	117107221	117107410	detectMITE	terminal_inverted_repeat_element	.	*	.	ID=DTH_9_117107221_117107410;Name=DTH,TSDlen3,TIRlen14
9	118509949	118511027	9	118509734	118510435	TARGeT	terminal_inverted_repeat_element	.	*	.	ID=DTA_9_118509734_118510435;Name=DTA,TSDlen8,TIRlen11
9	118772783	118778145	9	118774742	118775103	TARGeT	terminal_inverted_repeat_element	.	*	.	ID=DTA_9_118774742_118775103;Name=DTA,TSDlen8,TIRlen11
9	119658624	119660266	9	119658809	119659224	TARGeT	terminal_inverted_repeat_element	.	*	.	ID=DTA_9_119658809_119659224;Name=DTA,TSDlen8,TIRlen11
9	125672328	125674160	9	125673768	125673946	TARGeT	terminal_inverted_repeat_element	.	*	.	ID=DTH_9_125673768_125673946;Name=DTH,TSDlen3,TIRlen14
9	125672328	125674160	9	125673987	125674106	detectMITE	terminal_inverted_repeat_element	.	*	.	ID=DTH_9_125673987_125674106;Name=DTH,TSDlen3,TIRlen14
9	126582129	126583570	9	126582445	126582676	detectMITE	terminal_inverted_repeat_element	.	*	.	ID=DTH_9_126582445_126582676;Name=DTH,TSDlen3,TIRlen14
9	126690999	126694347	9	126692068	126692389	detectMITE	terminal_inverted_repeat_element	.	*	.	ID=DTH_9_126692068_126692389;Name=DTH,TSDlen3,TIRlen14
9	127645377	127648550	9	127645488	127645618	TARGeT	terminal_inverted_repeat_element	.	*	.	ID=DTA_9_127645488_127645618;Name=DTA,TSDlen8,TIRlen11
9	128213999	128216039	9	128213543	128216381	HelitronScanner	helitron	.	+	.	ID=DHH00008B73v400714;Name=DHH00008B73v400714_NA_LCV5p11_LCV3p6
9	128250986	128253143	9	128251969	128252121	TARGeT	terminal_inverted_repeat_element	.	*	.	ID=DTM_9_128251969_128252121;Name=DTM,TSDlen9,TIRlen40
9	129854836	129856989	9	129855562	129855918	TARGeT	terminal_inverted_repeat_element	.	*	.	ID=DTH_9_129855562_129855918;Name=DTH,TSDlen3,TIRlen14
9	130848746	130849780	9	130849378	130849492	TARGeT	terminal_inverted_repeat_element	.	*	.	ID=DTH_9_130849378_130849492;Name=DTH,TSDlen3,TIRlen14
9	133505062	133506404	9	133506060	133506238	TARGeT	terminal_inverted_repeat_element	.	*	.	ID=DTH_9_133506060_133506238;Name=DTH,TSDlen3,TIRlen14
9	133965623	133973638	9	133964935	133977539	HelitronScanner	helitron	.	-	.	ID=DHH00002B73v410569;Name=DHH00002B73v410569_Hip1_LCV5p25_LCV3p45
9	134121686	134123772	9	134123454	134123988	TARGeT	terminal_inverted_repeat_element	.	*	.	ID=DTA_9_134123454_134123988;Name=DTA,TSDlen8,TIRlen11
9	134378086	134379316	9	134378773	134378898	detectMITE	terminal_inverted_repeat_element	.	*	.	ID=DTH_9_134378773_134378898;Name=DTH,TSDlen3,TIRlen14
9	135128847	135129582	9	135128673	135129147	RepeatMasker	solo_LTR	.	+	.	ID=RLC12203B73v4S0028;Name=RLC12203B73v4S0028_NA_SoloLTR
9	135157961	135164264	9	135159248	135159782	TARGeT	terminal_inverted_repeat_element	.	*	.	ID=DTA_9_135159248_135159782;Name=DTA,TSDlen8,TIRlen11
9	135193646	135196170	9	135193466	135194001	TARGeT	terminal_inverted_repeat_element	.	*	.	ID=DTA_9_135193466_135194001;Name=DTA,TSDlen8,TIRlen11
9	136091421	136096930	9	136094298	136095886	HelitronScanner	helitron	.	+	.	ID=DHH00682B73v400001;Name=DHH00682B73v400001_NA_LCV5p11_LCV3p5
9	136179288	136180896	9	136179212	136179513	HelitronScanner	helitron	.	-	.	ID=DHH00002B73v410575;Name=DHH00002B73v410575_Hip1_LCV5p16_LCV3p25
9	137975194	137976888	9	137975922	137976100	TARGeT	terminal_inverted_repeat_element	.	*	.	ID=DTH_9_137975922_137976100;Name=DTH,TSDlen3,TIRlen14
9	138386282	138390604	9	138386452	138386592	SineFinder	SINE_element	.	+	.	ID=RST00001B73v400022;Name=RST00001B73v400022_NA_TSDlen15_TSDmismat2
9	139609145	139613407	9	139609688	139609813	TARGeT	terminal_inverted_repeat_element	.	*	.	ID=DTH_9_139609688_139609813;Name=DTH,TSDlen3,TIRlen14
9	143105017	143106094	9	143105075	143105270	TARGeT	terminal_inverted_repeat_element	.	*	.	ID=DTM_9_143105075_143105270;Name=DTM,TSDlen9,TIRlen40
9	144627748	144629266	9	144628884	144629330	SineFinder	SINE_element	.	+	.	ID=RST00537B73v400001;Name=RST00537B73v400001_NA_TSDlen13_TSDmismat3
9	144627748	144629266	9	144628884	144629330	SineFinder	SINE_element	.	+	.	ID=RST00537B73v400002;Name=RST00537B73v400002_NA_TSDlen13_TSDmismat3
9	144855329	144857150	9	144856816	144857128	detectMITE	terminal_inverted_repeat_element	.	*	.	ID=DTH_9_144856816_144857128;Name=DTH,TSDlen3,TIRlen14
9	145311444	145314545	9	145313542	145313830	TARGeT	terminal_inverted_repeat_element	.	*	.	ID=DTH_9_145313542_145313830;Name=DTH,TSDlen3,TIRlen14
9	146375676	146376641	9	146375609	146375989	TARGeT	terminal_inverted_repeat_element	.	*	.	ID=DTA_9_146375609_146375989;Name=DTA,TSDlen8,TIRlen11
9	149773304	149774063	9	149773084	149773591	TARGeT	terminal_inverted_repeat_element	.	*	.	ID=DTA_9_149773084_149773591;Name=DTA,TSDlen8,TIRlen11
9	149967326	149969358	9	149967207	149967456	TARGeT	terminal_inverted_repeat_element	.	*	.	ID=DTA_9_149967207_149967456;Name=DTA,TSDlen8,TIRlen11
9	150041781	150043153	9	150043018	150043172	TARGeT	terminal_inverted_repeat_element	.	*	.	ID=DTM_9_150043018_150043172;Name=DTM,TSDlen9,TIRlen40
9	150512857	150515431	9	150512834	150512992	TARGeT	terminal_inverted_repeat_element	.	*	.	ID=DTA_9_150512834_150512992;Name=DTA,TSDlen8,TIRlen11
9	153876037	153878185	9	153875809	153876337	TARGeT	terminal_inverted_repeat_element	.	*	.	ID=DTC_9_153875809_153876337;Name=DTC,TSDlen3,TIRlen13
9	154339294	154341130	9	154340521	154340721	TARGeT	terminal_inverted_repeat_element	.	*	.	ID=DTH_9_154340521_154340721;Name=DTH,TSDlen3,TIRlen14
9	154359989	154361827	9	154360657	154360783	TARGeT	terminal_inverted_repeat_element	.	*	.	ID=DTH_9_154360657_154360783;Name=DTH,TSDlen3,TIRlen14
9	154766833	154768855	9	154766376	154770385	HelitronScanner	helitron	.	+	.	ID=DHH00001B73v406099;Name=DHH00001B73v406099_NA_LCV5p13_LCV3p10
9	154842190	154843838	9	154842435	154842514	detectMITE	terminal_inverted_repeat_element	.	*	.	ID=DTT_9_154842435_154842514;Name=DTT,TSDlen2,TIRlen12
9	154941521	154943558	9	154941479	154941714	RepeatMasker	solo_LTR	.	-	.	ID=RLG01931B73v4S0006;Name=RLG01931B73v4S0006_NA_SoloLTR
9	156336128	156338687	9	156335552	156339123	HelitronScanner	helitron	.	-	.	ID=DHH00648B73v400001;Name=DHH00648B73v400001_NA_LCV5p8_LCV3p5
9	156365771	156366374	9	156366296	156366412	TARGeT	terminal_inverted_repeat_element	.	*	.	ID=DTH_9_156366296_156366412;Name=DTH,TSDlen3,TIRlen14
9	156482666	156485188	9	156482405	156482946	TARGeT	terminal_inverted_repeat_element	.	*	.	ID=DTA_9_156482405_156482946;Name=DTA,TSDlen8,TIRlen11
9	157105551	157108016	9	157105986	157106082	TARGeT	terminal_inverted_repeat_element	.	*	.	ID=DTH_9_157105986_157106082;Name=DTH,TSDlen3,TIRlen14
9	157178593	157180009	9	157178543	157178721	TARGeT	terminal_inverted_repeat_element	.	*	.	ID=DTH_9_157178543_157178721;Name=DTH,TSDlen3,TIRlen14
