# Supplementary material for: Long-range interactions between proximal and distal regulatory regions in maize
Source: Nat Commun. 2019 Jun 14;10:2633. doi: 10.1038/s41467-019-10603-4 (PMC6572780; doi:10.1038/s41467-019-10603-4)
Supplement: Supplementary file 17 — Supplementary Data 13 [file 41467_2019_10603_MOESM17_ESM.xlsx]

## Sheet: Ear specific P-D
Supplementary Data 13. Tissue-specific P-D interactions in immature ear
left anchor			right anchor			Annotaiton of left anchor	Annotation of right anchor
chrom	start	end	chrom	start	end
1	1714568	1718327	1	1734926	1737956	\Zm00001d027283-1	distal PET peak
1	3448279	3455654	1	3530985	3534089	\Zm00001d027349\Zm00001d027350-2	distal PET peak
1	4129980	4143949	1	5654218	5658135	\Zm00001d027387\Zm00001d027388-2	distal PET peak
1	4905626	4915611	1	4923328	4926174	\Zm00001d027422\Zm00001d027423-2	distal PET peak
1	5410964	5416792	1	302965755	302970621	\Zm00001d027439-1	distal PET peak
1	5903117	5908046	1	17983050	17992916	\Zm00001d027466\Zm00001d027467-2	distal PET peak
1	6233793	6241861	1	6260391	6261595	\Zm00001d027477-1	distal PET peak
1	7391734	7407198	1	7494430	7497549	\Zm00001d027523\Zm00001d027524\Zm00001d027525-3	distal PET peak
1	7688022	7702276	1	7774047	7782626	\Zm00001d027536-1	distal PET peak
1	7712905	7719651	1	7774047	7782626	\Zm00001d027537-1	distal PET peak
1	8419591	8421667	1	8467297	8469362	\Zm00001d027583-1	distal PET peak
1	9006587	9018415	1	9207353	9210314	\Zm00001d027612\Zm00001d027613-2	distal PET peak
1	9106820	9123458	1	9207353	9210314	\Zm00001d027618\Zm00001d027619\Zm00001d027616-3	distal PET peak
1	9404225	9412240	1	9423562	9426242	\Zm00001d027626-1	distal PET peak
1	9485602	9494385	1	9592421	9599044	\Zm00001d027630-1	distal PET peak
1	10146587	10159148	1	10162206	10164459	\Zm00001d027652-1	distal PET peak
1	10256505	10261190	1	10296514	10298990	\Zm00001d027656\Zm00001d027655-2	distal PET peak
1	10749808	10762747	1	10833854	10836549	\Zm00001d027673\Zm00001d027674\Zm00001d027675-3	distal PET peak
1	11951184	11961266	1	11976585	11984187	\Zm00001d027715-1	distal PET peak
1	12170331	12184323	1	12207005	12209292	\Zm00001d027722\Zm00001d027723-2	distal PET peak
1	12846380	12852610	1	12927373	12933787	\Zm00001d027759-1	distal PET peak
1	13049673	13056270	1	13070598	13077316	\Zm00001d027763-1	distal PET peak
1	13757418	13762887	1	13780812	13785813	\Zm00001d027799-1	distal PET peak
1	14699284	14708462	1	14747692	14750540	\Zm00001d027837\Zm00001d027838-2	distal PET peak
1	15174748	15181147	1	15237996	15242203	\Zm00001d027851-1	distal PET peak
1	15192412	15197479	1	15309025	15314777	\Zm00001d027852-1	distal PET peak
1	15398299	15411671	1	15513562	15516157	\Zm00001d027856-1	distal PET peak
1	15398299	15411671	1	15644238	15646851	\Zm00001d027856-1	distal PET peak
1	15758895	15768879	1	15781927	15784041	\Zm00001d027867\Zm00001d027868-2	distal PET peak
1	16037798	16043685	1	16048445	16051597	\Zm00001d027874-1	distal PET peak
1	16743884	16753643	1	16834269	16836570	\Zm00001d027887\Zm00001d027888-2	distal PET peak
1	17184575	17190878	1	17323491	17327394	\Zm00001d027904-1	distal PET peak
1	17184575	17190878	1	17351129	17358438	\Zm00001d027904-1	distal PET peak
1	17532661	17537808	1	17546021	17549731	\Zm00001d027916-1	distal PET peak
1	17532661	17537808	1	17550955	17554603	\Zm00001d027916-1	distal PET peak
1	17695662	17700760	1	17704159	17710159	\Zm00001d027921-1	distal PET peak
1	18134011	18136158	1	18188151	18191957	\Zm00001d027947-1	distal PET peak
1	19431513	19444166	1	19565078	19572070	\Zm00001d027988\Zm00001d027986\Zm00001d027987-3	distal PET peak
1	19499934	19502998	1	19565078	19572070	\Zm00001d027990-1	distal PET peak
1	19698708	19702939	1	19724554	19726975	\Zm00001d027996-1	distal PET peak
1	20404631	20415284	1	151085699	151089408	\Zm00001d028017-1	distal PET peak
1	22734587	22742401	1	22872632	22875350	\Zm00001d028093-1	distal PET peak
1	23324097	23326248	1	23377243	23379198	\Zm00001d028117-1	distal PET peak
1	23624270	23636408	1	23700538	23702335	\Zm00001d028130\Zm00001d028129-2	distal PET peak
1	23952911	23955076	1	23983572	23985760	\Zm00001d028138-1	distal PET peak
1	23955448	23964330	1	23983572	23985760	\Zm00001d028139-1	distal PET peak
1	24770840	24780059	1	24818891	24827534	\Zm00001d028162-1	distal PET peak
1	25753747	25776397	1	74745255	74752240	\Zm00001d028188\Zm00001d028189\Zm00001d028187-3	distal PET peak
1	26039951	26046805	1	26083030	26087952	\Zm00001d028201-1	distal PET peak
1	27695043	27703740	1	27716757	27719906	\Zm00001d028240\Zm00001d028241-2	distal PET peak
1	29232780	29243239	1	29443602	29448378	\Zm00001d028286\Zm00001d028287\Zm00001d028288-3	distal PET peak
1	29610445	29614378	1	29662622	29664508	\Zm00001d028298-1	distal PET peak
1	30964301	30972823	1	31038534	31041624	\Zm00001d028328-1	distal PET peak
1	31804919	31812117	1	31905742	31910470	\Zm00001d028355\Zm00001d028356-2	distal PET peak
1	32066818	32082475	1	32140648	32143565	\Zm00001d028361-1	distal PET peak
1	32265029	32277303	1	275529403	275531784	\Zm00001d028366-1	distal PET peak
1	32353069	32368243	1	200768437	200770641	\Zm00001d028369\Zm00001d028370-2	distal PET peak
1	32499588	32510655	1	32590926	32593785	\Zm00001d028374-1	distal PET peak
1	32946119	32951659	1	33041516	33045222	\Zm00001d028388-1	distal PET peak
1	33589761	33601134	1	33615645	33621814	\Zm00001d028400-1	distal PET peak
1	33743505	33758422	1	33990993	34001870	\Zm00001d028405\Zm00001d028406-2	distal PET peak
1	33849338	33854982	1	33990993	34001870	\Zm00001d028410-1	distal PET peak
1	35131389	35137380	1	35237376	35244431	\Zm00001d028443-1	distal PET peak
1	35203031	35208832	1	35230812	35235077	\Zm00001d028445-1	distal PET peak
1	36502799	36516482	1	36540414	36543438	\Zm00001d028482-1	distal PET peak
1	37341062	37345700	1	37360999	37363426	\Zm00001d028505-1	distal PET peak
1	37674981	37683839	1	37905284	37909251	\Zm00001d028512-1	distal PET peak
1	37674981	37683839	1	38085382	38088976	\Zm00001d028512-1	distal PET peak
1	37839839	37847644	1	37905284	37909251	\Zm00001d028514-1	distal PET peak
1	38637212	38647938	1	38696546	38697947	\Zm00001d028539\Zm00001d028540-2	distal PET peak
1	39584724	39593557	1	39597069	39601267	\Zm00001d028576-1	distal PET peak
1	40091159	40113693	1	40145019	40147275	\Zm00001d028587\Zm00001d028588\Zm00001d028586\Zm00001d028590-4	distal PET peak
1	40114736	40119574	1	40145019	40147275	\Zm00001d028591-1	distal PET peak
1	40510827	40517012	1	40598696	40606848	\Zm00001d028603-1	distal PET peak
1	40510827	40517012	1	40615759	40619606	\Zm00001d028603-1	distal PET peak
1	40885014	40891052	1	40932169	40937071	\Zm00001d028615-1	distal PET peak
1	41083986	41090664	1	41139544	41142443	\Zm00001d028620-1	distal PET peak
1	41113141	41118396	1	41139544	41142443	\Zm00001d028621-1	distal PET peak
1	41268626	41274627	1	41370181	41372479	\Zm00001d028625-1	distal PET peak
1	42448179	42461600	1	197009176	197012771	\Zm00001d028670-1	distal PET peak
1	43078455	43091211	1	43103669	43106741	\Zm00001d028686\Zm00001d028687-2	distal PET peak
1	43369078	43374247	1	43568919	43572514	\Zm00001d028697-1	distal PET peak
1	44972280	44978839	1	44985478	44987579	\Zm00001d028742-1	distal PET peak
1	45284015	45290806	1	45356966	45359917	\Zm00001d028750-1	distal PET peak
1	45717090	45732444	1	45764232	45766439	\Zm00001d028756\Zm00001d028757\Zm00001d028759-3	distal PET peak
1	45800353	45802003	1	45812740	45815646	\Zm00001d028760-1	distal PET peak
1	47127164	47138627	1	47209693	47213982	\Zm00001d028809-1	distal PET peak
1	47726149	47734263	1	47757743	47761525	\Zm00001d028824-1	distal PET peak
1	47874911	47884729	1	48086219	48091685	\Zm00001d028828\Zm00001d028829-2	distal PET peak
1	48124196	48131528	1	130774464	130776916	\Zm00001d028834-1	distal PET peak
1	48332081	48340783	1	48353770	48356750	\Zm00001d028841\Zm00001d028839\Zm00001d028840-3	distal PET peak
1	48947394	48955018	1	49001833	49005869	\Zm00001d028865-1	distal PET peak
1	48947394	48955018	1	49043237	49045657	\Zm00001d028865-1	distal PET peak
1	48955065	48962233	1	49001833	49005869	\Zm00001d028866-1	distal PET peak
1	48955065	48962233	1	49043237	49045657	\Zm00001d028866-1	distal PET peak
1	49801173	49805426	1	49812602	49816880	\Zm00001d028889-1	distal PET peak
1	50024864	50035291	1	88278594	88280218	\Zm00001d028896-1	distal PET peak
1	50189494	50208880	1	50214363	50217223	\Zm00001d028901-1	distal PET peak
1	51358638	51364909	1	51402508	51409210	\Zm00001d028916-1	distal PET peak
1	51723108	51735652	1	51901741	51906951	\Zm00001d028924\Zm00001d028925-2	distal PET peak
1	51813971	51820030	1	51901741	51906951	\Zm00001d028928\Zm00001d028929-2	distal PET peak
1	52589587	52595215	1	53392123	53399246	\Zm00001d028949-1	distal PET peak
1	52643868	52649276	1	52671570	52673034	\Zm00001d028950\Zm00001d028951-2	distal PET peak
1	53026303	53033924	1	53153996	53156355	\Zm00001d028962-1	distal PET peak
1	53176257	53193885	1	53326243	53334231	\Zm00001d028965\Zm00001d028966\Zm00001d028968\Zm00001d028967-4	distal PET peak
1	53291826	53302036	1	53392123	53399246	\Zm00001d028971\Zm00001d028972-2	distal PET peak
1	53305471	53307491	1	53326243	53334231	\Zm00001d028973-1	distal PET peak
1	53307857	53312043	1	53326243	53334231	\Zm00001d028973-1	distal PET peak
1	54250482	54255430	1	54293743	54299776	\Zm00001d028998-1	distal PET peak
1	54250482	54255430	1	54314143	54318941	\Zm00001d028998-1	distal PET peak
1	55176379	55181974	1	55257669	55262576	\Zm00001d029025-1	distal PET peak
1	56036793	56045832	1	56131524	56134662	\Zm00001d029047-1	distal PET peak
1	56093063	56113136	1	249092405	249099023	\Zm00001d029048\Zm00001d029049\Zm00001d029050-3	distal PET peak
1	56680272	56682967	1	56692077	56699184	\Zm00001d029056-1	distal PET peak
1	56910632	56923724	1	57011584	57014040	\Zm00001d029064\Zm00001d029065-2	distal PET peak
1	56998465	57002011	1	57011584	57014040	\Zm00001d029067-1	distal PET peak
1	59020424	59032645	1	59105174	59108991	\Zm00001d029122\Zm00001d029123\Zm00001d029124-3	distal PET peak
1	59020424	59032645	1	59161958	59164613	\Zm00001d029122\Zm00001d029123\Zm00001d029124-3	distal PET peak
1	59131484	59135817	1	59169572	59174180	\Zm00001d029126-1	distal PET peak
1	60627311	60635352	1	60675903	60679292	\Zm00001d029150-1	distal PET peak
1	60742417	60750805	1	60776489	60778787	\Zm00001d029151-1	distal PET peak
1	62742824	62749677	1	62856103	62857943	\Zm00001d029217\Zm00001d029218-2	distal PET peak
1	66822772	66829773	1	66926184	66928657	\Zm00001d029347-1	distal PET peak
1	67034809	67044998	1	67102956	67110213	\Zm00001d029352-1	distal PET peak
1	67034809	67044998	1	67221102	67224029	\Zm00001d029352-1	distal PET peak
1	67034809	67044998	1	67343626	67352495	\Zm00001d029352-1	distal PET peak
1	67115768	67117477	1	67221102	67224029	\Zm00001d029353-1	distal PET peak
1	67115768	67117477	1	67343626	67352495	\Zm00001d029353-1	distal PET peak
1	67603506	67613168	1	67721589	67724737	\Zm00001d029366-1	distal PET peak
1	67603506	67613168	1	67947545	67954466	\Zm00001d029366-1	distal PET peak
1	69014492	69018373	1	69105365	69110721	\Zm00001d029400\Zm00001d029402-2	distal PET peak
1	69617834	69630304	1	69707188	69710665	\Zm00001d029416\Zm00001d029417-2	distal PET peak
1	69617834	69630304	1	69719381	69722468	\Zm00001d029416\Zm00001d029417-2	distal PET peak
1	71980586	71988999	1	72104824	72105976	\Zm00001d029464-1	distal PET peak
1	72027648	72033898	1	72226648	72230138	\Zm00001d029468-1	distal PET peak
1	73970512	73975778	1	74097656	74105591	\Zm00001d029512-1	distal PET peak
1	75898401	75908048	1	76149790	76153435	\Zm00001d029552\Zm00001d029553-2	distal PET peak
1	77063027	77070741	1	77125393	77127458	\Zm00001d029573-1	distal PET peak
1	77063027	77070741	1	77128200	77130190	\Zm00001d029573-1	distal PET peak
1	77555292	77561914	1	77702875	77705936	\Zm00001d029579-1	distal PET peak
1	78650013	78661546	1	78724273	78725756	\Zm00001d029601\Zm00001d029602-2	distal PET peak
1	78650013	78661546	1	78750663	78755166	\Zm00001d029601\Zm00001d029602-2	distal PET peak
1	78767848	78773947	1	78939006	78945432	\Zm00001d029604-1	distal PET peak
1	78767848	78773947	1	79065855	79067424	\Zm00001d029604-1	distal PET peak
1	82097903	82105610	1	82151100	82152937	\Zm00001d029672\Zm00001d029673-2	distal PET peak
1	82565929	82576544	1	82740656	82745252	\Zm00001d029682\Zm00001d029683\Zm00001d029684-3	distal PET peak
1	83500251	83502648	1	83552083	83554325	\Zm00001d029710-1	distal PET peak
1	84223795	84233205	1	84251532	84253515	\Zm00001d029725\Zm00001d029726-2	distal PET peak
1	84579119	84588452	1	84603455	84609031	\Zm00001d029736-1	distal PET peak
1	87744855	87749872	1	87807557	87809490	\Zm00001d029806-1	distal PET peak
1	90312433	90319287	1	90347113	90350306	\Zm00001d029853-1	distal PET peak
1	90429497	90448614	1	90477302	90480091	\Zm00001d029855-1	distal PET peak
1	91249313	91258662	1	91954589	91958312	\Zm00001d029872-1	distal PET peak
1	91989170	91994780	1	92055148	92057325	\Zm00001d029883\Zm00001d029884-2	distal PET peak
1	91989170	91994780	1	92070789	92072786	\Zm00001d029883\Zm00001d029884-2	distal PET peak
1	92551633	92554392	1	92562141	92566137	\Zm00001d029889-1	distal PET peak
1	93132471	93138548	1	93211333	93215170	\Zm00001d029898\Zm00001d029897-2	distal PET peak
1	93192702	93197302	1	93211333	93215170	\Zm00001d029899-1	distal PET peak
1	96080622	96089717	1	96213795	96217549	\Zm00001d029947\Zm00001d029948-2	distal PET peak
1	97331013	97340274	1	97453163	97456241	\Zm00001d029980\Zm00001d029981-2	distal PET peak
1	97415598	97418467	1	97453163	97456241	\Zm00001d029983-1	distal PET peak
1	97415598	97418467	1	97457161	97459515	\Zm00001d029983-1	distal PET peak
1	97418555	97420739	1	97453163	97456241	\Zm00001d029983-1	distal PET peak
1	100384042	100389574	1	100701289	100711669	\Zm00001d030023-1	distal PET peak
1	100645759	100653992	1	101164408	101166984	\Zm00001d030028-1	distal PET peak
1	104670151	104674899	1	104755504	104757418	\Zm00001d030087-1	distal PET peak
1	105180714	105189746	1	105447595	105449844	\Zm00001d030094-1	distal PET peak
1	105548564	105555962	1	105970935	105976157	\Zm00001d030098-1	distal PET peak
1	109737730	109746910	1	109821936	109823577	\Zm00001d030163-1	distal PET peak
1	110296199	110300702	1	110342873	110345992	\Zm00001d030171-1	distal PET peak
1	113695682	113698833	1	113710029	113714589	\Zm00001d030217-1	distal PET peak
1	116929408	116936319	1	116945393	116948000	\Zm00001d030253-1	distal PET peak
1	121004724	121009132	1	121138979	121142105	\Zm00001d030303-1	distal PET peak
1	121351851	121355209	1	121479905	121482581	\Zm00001d030308-1	distal PET peak
1	121457912	121463453	1	121479905	121482581	\Zm00001d030310-1	distal PET peak
1	121457912	121463453	1	121509362	121511780	\Zm00001d030310-1	distal PET peak
1	123704884	123710874	1	123878101	123880741	\Zm00001d030343-1	distal PET peak
1	143316612	143323903	1	143488224	143498229	\Zm00001d030551-1	distal PET peak
1	146074565	146081208	1	168125989	168128151	\Zm00001d030581-1	distal PET peak
1	152398308	152406559	1	152640531	152646840	\Zm00001d030675-1	distal PET peak
1	152850896	152855436	1	152892888	152895127	\Zm00001d030683-1	distal PET peak
1	155958594	155966843	1	156041001	156043107	\Zm00001d030725-1	distal PET peak
1	156958388	156960290	1	157114523	157121355	\Zm00001d030738-1	distal PET peak
1	158115167	158122057	1	158428575	158441206	\Zm00001d030750\Zm00001d030751-2	distal PET peak
1	159427727	159435209	1	232985375	232992902	\Zm00001d030782-1	distal PET peak
1	159575198	159583147	1	159726404	159730730	\Zm00001d030784-1	distal PET peak
1	162683149	162688630	1	162762291	162764539	\Zm00001d030841\Zm00001d030842-2	distal PET peak
1	163153600	163158881	1	163442245	163446277	\Zm00001d030849-1	distal PET peak
1	163237878	163242219	1	163442245	163446277	\Zm00001d030851-1	distal PET peak
1	166277092	166291083	1	166613588	166616175	\Zm00001d030895-1	distal PET peak
1	166810196	166814221	1	166880155	166881673	\Zm00001d030911-1	distal PET peak
1	167085293	167096729	1	167317935	167320271	\Zm00001d030915\Zm00001d030916-2	distal PET peak
1	167085293	167096729	1	167760052	167763987	\Zm00001d030915\Zm00001d030916-2	distal PET peak
1	171560849	171568963	1	171602705	171604232	\Zm00001d030981-1	distal PET peak
1	172151755	172156584	1	172186523	172189956	\Zm00001d030987-1	distal PET peak
1	172782857	172784942	1	172794129	172798549	\Zm00001d031000-1	distal PET peak
1	173134809	173141507	1	173174226	173179815	\Zm00001d031008-1	distal PET peak
1	174111452	174116335	1	174136381	174142322	\Zm00001d031026-1	distal PET peak
1	175376281	175382010	1	175834829	175838873	\Zm00001d031064-1	distal PET peak
1	175979286	175987432	1	176149868	176154847	\Zm00001d031072\Zm00001d031073-2	distal PET peak
1	176492745	176496047	1	176505007	176508584	\Zm00001d031086-1	distal PET peak
1	178715748	178719768	1	178752749	178755623	\Zm00001d031127-1	distal PET peak
1	178991809	179015986	1	179376363	179378948	\Zm00001d031132\Zm00001d031134\Zm00001d031135\Zm00001d031136\Zm00001d031133-5	distal PET peak
1	178991809	179015986	1	179537897	179544798	\Zm00001d031132\Zm00001d031134\Zm00001d031135\Zm00001d031136\Zm00001d031133-5	distal PET peak
1	181571828	181591304	1	187717179	187718282	\Zm00001d031182\Zm00001d031184\Zm00001d031183-3	distal PET peak
1	186782732	186794934	1	186850275	186851760	\Zm00001d031341-1	distal PET peak
1	186834713	186838317	1	186850275	186851760	\Zm00001d031344-1	distal PET peak
1	189436402	189445927	1	189498307	189502758	\Zm00001d031416-1	distal PET peak
1	190382187	190388108	1	190545945	190552386	\Zm00001d031451-1	distal PET peak
1	190649516	190654730	1	190696706	190699300	\Zm00001d031454-1	distal PET peak
1	191638868	191646016	1	191761156	191763801	\Zm00001d031486-1	distal PET peak
1	192675257	192680336	1	192757978	192763179	\Zm00001d031520-1	distal PET peak
1	193341591	193351204	1	193351767	193354033	\Zm00001d031534-1	distal PET peak
1	193764413	193777503	1	194107353	194109537	\Zm00001d031543-1	distal PET peak
1	193832800	193843732	1	194103470	194107304	\Zm00001d031545\Zm00001d031546-2	distal PET peak
1	194112150	194129024	1	194346398	194353093	\Zm00001d031553\Zm00001d031554\Zm00001d031555-3	distal PET peak
1	194112150	194129024	1	194360339	194362658	\Zm00001d031553\Zm00001d031554\Zm00001d031555-3	distal PET peak
1	194155029	194159865	1	194346398	194353093	\Zm00001d031556\Zm00001d031557-2	distal PET peak
1	195290613	195295101	1	195396038	195403108	\Zm00001d031580-1	distal PET peak
1	195387804	195394041	1	195396038	195403108	\Zm00001d031581-1	distal PET peak
1	196943070	196951328	1	197072809	197077281	\Zm00001d031635-1	distal PET peak
1	197062237	197068159	1	197072809	197077281	\Zm00001d031638-1	distal PET peak
1	197391908	197396701	1	197419896	197423083	\Zm00001d031651-1	distal PET peak
1	197916163	197923189	1	198006928	198010597	\Zm00001d031662\Zm00001d031661-2	distal PET peak
1	199510664	199522272	1	199522350	199527869	\Zm00001d031724-1	distal PET peak
1	199706702	199723745	1	199801706	199803915	\Zm00001d031726\Zm00001d031727\Zm00001d031728-3	distal PET peak
1	199826830	199835706	1	199991658	199996320	\Zm00001d031729-1	distal PET peak
1	199911081	199917394	1	200028881	200034223	\Zm00001d031730-1	distal PET peak
1	200420954	200428379	1	200663202	200665209	\Zm00001d031741-1	distal PET peak
1	201577809	201586819	1	201619026	201623113	\Zm00001d031781-1	distal PET peak
1	201577809	201586819	1	202114612	202118124	\Zm00001d031781-1	distal PET peak
1	201960981	201969345	1	202019306	202021182	\Zm00001d031792-1	distal PET peak
1	202455253	202473342	1	202748042	202752733	\Zm00001d031808\Zm00001d031807\Zm00001d031809-3	distal PET peak
1	202894353	202901913	1	203117537	203121019	\Zm00001d031818-1	distal PET peak
1	202990013	202997296	1	203117537	203121019	\Zm00001d031824\Zm00001d031825-2	distal PET peak
1	203009853	203012154	1	203117537	203121019	\Zm00001d031826-1	distal PET peak
1	204743330	204756644	1	204946648	204950135	\Zm00001d031869\Zm00001d031870\Zm00001d031871-3	distal PET peak
1	206638801	206651315	1	206658068	206660715	\Zm00001d031913\Zm00001d031915-2	distal PET peak
1	208075854	208079554	1	208119326	208122355	\Zm00001d031963-1	distal PET peak
1	209091511	209100478	1	209128241	209132887	\Zm00001d031996\Zm00001d031997-2	distal PET peak
1	209719665	209724558	1	209734963	209738714	\Zm00001d032024-1	distal PET peak
1	209719665	209724558	1	209827843	209830373	\Zm00001d032024-1	distal PET peak
1	210203791	210212513	1	210281878	210284342	\Zm00001d032040-1	distal PET peak
1	210203791	210212513	1	210390389	210391432	\Zm00001d032040-1	distal PET peak
1	211793495	211804780	1	211881910	211883787	\Zm00001d032079-1	distal PET peak
1	211793495	211804780	1	211937625	211940980	\Zm00001d032079-1	distal PET peak
1	211942812	211948114	1	211960189	211963525	\Zm00001d032081-1	distal PET peak
1	212103508	212114649	1	225715864	225719682	\Zm00001d032083\Zm00001d032084-2	distal PET peak
1	213507606	213522236	1	213569627	213574202	\Zm00001d032114-1	distal PET peak
1	213639337	213647471	1	213748371	213751968	\Zm00001d032116-1	distal PET peak
1	214589092	214595563	1	214646710	214650232	\Zm00001d032155-1	distal PET peak
1	216035497	216049082	1	216157390	216160389	\Zm00001d032183\Zm00001d032184-2	distal PET peak
1	217378772	217388061	1	217470090	217475967	\Zm00001d032215-1	distal PET peak
1	217378772	217388061	1	217477042	217481940	\Zm00001d032215-1	distal PET peak
1	217447141	217458685	1	217477042	217481940	\Zm00001d032217-1	distal PET peak
1	218498194	218503689	1	218514586	218517180	\Zm00001d032239-1	distal PET peak
1	218789837	218796882	1	218834495	218837643	\Zm00001d032249-1	distal PET peak
1	219088480	219094498	1	219143254	219145306	\Zm00001d032253\Zm00001d032255-2	distal PET peak
1	219088480	219094498	1	219155579	219162206	\Zm00001d032253\Zm00001d032255-2	distal PET peak
1	221831160	221842335	1	283084581	283087610	\Zm00001d032311\Zm00001d032312-2	distal PET peak
1	221889881	221895116	1	221995169	222002175	\Zm00001d032313-1	distal PET peak
1	222262033	222268141	1	222320420	222322590	\Zm00001d032322-1	distal PET peak
1	224158139	224163829	1	224239962	224242572	\Zm00001d032370\Zm00001d032371-2	distal PET peak
1	224205483	224207495	1	224239962	224242572	\Zm00001d032372-1	distal PET peak
1	225678154	225687908	1	225715864	225719682	\Zm00001d032406-1	distal PET peak
1	227284978	227289220	1	227374471	227377474	\Zm00001d032455-1	distal PET peak
1	227425211	227441838	1	227504952	227509683	\Zm00001d032459\Zm00001d032460-2	distal PET peak
1	227448399	227453822	1	227504952	227509683	\Zm00001d032461-1	distal PET peak
1	228035116	228041075	1	228085636	228088314	\Zm00001d032478\Zm00001d032479-2	distal PET peak
1	228063474	228068891	1	228085636	228088314	\Zm00001d032480-1	distal PET peak
1	229232708	229244767	1	229271505	229273070	\Zm00001d032519\Zm00001d032520-2	distal PET peak
1	229500320	229514537	1	229521630	229524941	\Zm00001d032526-1	distal PET peak
1	229714627	229720611	1	229733954	229737584	\Zm00001d032530-1	distal PET peak
1	229714627	229720611	1	275422067	275427022	\Zm00001d032530-1	distal PET peak
1	229845818	229851016	1	229881612	229883965	\Zm00001d032535-1	distal PET peak
1	230210552	230212494	1	230232162	230235141	\Zm00001d032550-1	distal PET peak
1	230525699	230532594	1	230539588	230541094	\Zm00001d032560\Zm00001d032561-2	distal PET peak
1	231637177	231646777	1	231683080	231688646	\Zm00001d032600\Zm00001d032599-2	distal PET peak
1	232692038	232701376	1	232730393	232735259	\Zm00001d032637-1	distal PET peak
1	234069865	234078925	1	234152627	234155201	\Zm00001d032681-1	distal PET peak
1	234264371	234271956	1	234340757	234343237	\Zm00001d032683-1	distal PET peak
1	234429213	234441883	1	234488738	234492328	\Zm00001d032686\Zm00001d032687-2	distal PET peak
1	236125540	236131966	1	236149881	236151950	\Zm00001d032724-1	distal PET peak
1	236125540	236131966	1	236160738	236163543	\Zm00001d032724-1	distal PET peak
1	236242625	236254404	1	236310873	236313796	\Zm00001d032725-1	distal PET peak
1	236340004	236345521	1	236435959	236437018	\Zm00001d032728-1	distal PET peak
1	237052713	237059769	1	237167995	237174669	\Zm00001d032744-1	distal PET peak
1	237061824	237069907	1	237167995	237174669	\Zm00001d032745-1	distal PET peak
1	237235968	237243289	1	237373245	237376193	\Zm00001d032750-1	distal PET peak
1	237430933	237439006	1	237840304	237848923	\Zm00001d032753-1	distal PET peak
1	237641559	237644805	1	237664136	237666338	\Zm00001d032766-1	distal PET peak
1	239454426	239465563	1	239671225	239673620	\Zm00001d032828-1	distal PET peak
1	239982489	239990262	1	240244253	240248121	\Zm00001d032849-1	distal PET peak
1	240234474	240238903	1	240244253	240248121	\Zm00001d032850-1	distal PET peak
1	240463974	240474784	1	240509322	240512038	\Zm00001d032858-1	distal PET peak
1	241793995	241800650	1	241820390	241824349	\Zm00001d032893-1	distal PET peak
1	242329223	242335348	1	242393513	242395620	\Zm00001d032902-1	distal PET peak
1	244856941	244866458	1	244883675	244888419	\Zm00001d032961-1	distal PET peak
1	245050656	245056063	1	245148163	245153115	\Zm00001d032971-1	distal PET peak
1	245735447	245741335	1	245846820	245851693	\Zm00001d032981-1	distal PET peak
1	245735447	245741335	1	245853546	245858442	\Zm00001d032981-1	distal PET peak
1	248251364	248254413	1	248471731	248475614	\Zm00001d033038-1	distal PET peak
1	248450821	248463722	1	248471731	248475614	\Zm00001d033047-1	distal PET peak
1	248450821	248463722	1	248489660	248493924	\Zm00001d033047-1	distal PET peak
1	248793681	248806268	1	249092405	249099023	\Zm00001d033055\Zm00001d033056-2	distal PET peak
1	250116445	250124404	1	250151500	250154140	\Zm00001d033094-1	distal PET peak
1	253023803	253031069	1	253142587	253145603	\Zm00001d033177-1	distal PET peak
1	255016022	255024691	1	255050856	255052993	\Zm00001d033222-1	distal PET peak
1	255507654	255512089	1	255550596	255554619	\Zm00001d033240-1	distal PET peak
1	256161145	256173089	1	256992793	256997347	\Zm00001d033256\Zm00001d033254-2	distal PET peak
1	258176059	258185775	1	258228892	258233999	\Zm00001d033304-1	distal PET peak
1	260868227	260871906	1	260931544	260934901	\Zm00001d033371-1	distal PET peak
1	261918547	261935126	1	262005272	262014452	\Zm00001d033401\Zm00001d033402-2	distal PET peak
1	263002828	263006217	1	263023980	263027644	\Zm00001d033448-1	distal PET peak
1	263509234	263526032	1	263592136	263597065	\Zm00001d033467\Zm00001d033469\Zm00001d033468-3	distal PET peak
1	264687003	264706122	1	265127611	265129165	\Zm00001d033503\Zm00001d033505\Zm00001d033504-3	distal PET peak
1	264866626	264871209	1	264939136	264944328	\Zm00001d033507-1	distal PET peak
1	264934157	264937822	1	265086824	265092406	\Zm00001d033508-1	distal PET peak
1	265275064	265280833	1	265304262	265305376	\Zm00001d033516-1	distal PET peak
1	266417940	266425340	1	266449715	266452063	\Zm00001d033539-1	distal PET peak
1	267538213	267547512	1	267637593	267640283	\Zm00001d033575-1	distal PET peak
1	269679124	269690933	1	269765221	269768111	\Zm00001d033651\Zm00001d033652\Zm00001d033653-3	distal PET peak
1	269797138	269804752	1	269822456	269824867	\Zm00001d033655\Zm00001d033656-2	distal PET peak
1	270115738	270124848	1	270199908	270202687	\Zm00001d033668-1	distal PET peak
1	270388803	270394831	1	270480473	270485884	\Zm00001d033671\Zm00001d033672-2	distal PET peak
1	270551989	270560568	1	270561051	270566120	\Zm00001d033673-1	distal PET peak
1	270855414	270868428	1	270956629	270959397	\Zm00001d033675-1	distal PET peak
1	270915833	270923250	1	270956629	270959397	\Zm00001d033680-1	distal PET peak
1	271129013	271132879	1	271209739	271211670	\Zm00001d033683-1	distal PET peak
1	271171862	271174287	1	271209739	271211670	\Zm00001d033684-1	distal PET peak
1	271742355	271750909	1	271786367	271792955	\Zm00001d033705-1	distal PET peak
1	271947343	271951317	1	271966185	271973406	\Zm00001d033710-1	distal PET peak
1	273076697	273084244	1	273268255	273274695	\Zm00001d033766-1	distal PET peak
1	273741223	273750662	1	273759929	273763090	\Zm00001d033788\Zm00001d033787-2	distal PET peak
1	274229135	274232458	1	274232594	274244039	\Zm00001d033805-1	distal PET peak
1	275428670	275435385	1	275463000	275465651	\Zm00001d033839-1	distal PET peak
1	275428670	275435385	1	275712591	275714987	\Zm00001d033839-1	distal PET peak
1	275704512	275712410	1	275725677	275728442	\Zm00001d033848-1	distal PET peak
1	275752930	275758191	1	275857134	275862158	\Zm00001d033849-1	distal PET peak
1	276300016	276304972	1	276416652	276420889	\Zm00001d033860-1	distal PET peak
1	276361952	276367365	1	276416652	276420889	\Zm00001d033861-1	distal PET peak
1	276984461	276990560	1	277117637	277121572	\Zm00001d033872-1	distal PET peak
1	277056084	277061374	1	277117637	277121572	\Zm00001d033874-1	distal PET peak
1	277822754	277829223	1	278027686	278036075	\Zm00001d033897-1	distal PET peak
1	277881260	277895166	1	277965682	277968244	\Zm00001d033898-1	distal PET peak
1	278081044	278083652	1	278091467	278095767	\Zm00001d033901-1	distal PET peak
1	278134225	278139963	1	278143305	278146778	\Zm00001d033905-1	distal PET peak
1	279274576	279287380	1	279345613	279350179	\Zm00001d033941\Zm00001d033942-2	distal PET peak
1	279332974	279340172	1	279345613	279350179	\Zm00001d033943-1	distal PET peak
1	279332974	279340172	1	279727343	279731502	\Zm00001d033943-1	distal PET peak
1	279597116	279605877	1	279727343	279731502	\Zm00001d033957-1	distal PET peak
1	280034724	280041425	1	280093216	280095638	\Zm00001d033982-1	distal PET peak
1	280160693	280165279	1	280258158	280260743	\Zm00001d033984-1	distal PET peak
1	283092479	283093694	1	283123750	283126748	\Zm00001d034071-1	distal PET peak
1	284171750	284186318	1	284246564	284248581	\Zm00001d034108\Zm00001d034109-2	distal PET peak
1	285020412	285028252	1	285202527	285207517	\Zm00001d034145-1	distal PET peak
1	285020412	285028252	1	289148721	289153418	\Zm00001d034145-1	distal PET peak
1	285207690	285215085	1	285276130	285283387	\Zm00001d034152-1	distal PET peak
1	285414084	285422002	1	285423250	285427565	\Zm00001d034161-1	distal PET peak
1	285414084	285422002	1	285483539	285490832	\Zm00001d034161-1	distal PET peak
1	285933680	285940574	1	286053854	286057387	\Zm00001d034182\Zm00001d034183-2	distal PET peak
1	285957430	285963924	1	286053854	286057387	\Zm00001d034186\Zm00001d034187-2	distal PET peak
1	286416189	286427916	1	286590318	286594513	\Zm00001d034199-1	distal PET peak
1	286416189	286427916	1	286630935	286636492	\Zm00001d034199-1	distal PET peak
1	286737971	286747619	1	286751128	286753816	\Zm00001d034205-1	distal PET peak
1	288020707	288035391	1	288172475	288175811	\Zm00001d034253\Zm00001d034254\Zm00001d034255-3	distal PET peak
1	288571228	288577569	1	288661989	288666013	\Zm00001d034292-1	distal PET peak
1	288571228	288577569	1	288699369	288703456	\Zm00001d034292-1	distal PET peak
1	290344062	290356816	1	290361894	290368692	\Zm00001d034350\Zm00001d034351-2	distal PET peak
1	291095406	291115984	1	291162000	291164614	\Zm00001d034371\Zm00001d034372\Zm00001d034373-3	distal PET peak
1	291515212	291519515	1	291559037	291563103	\Zm00001d034385-1	distal PET peak
1	293828826	293835273	1	293846835	293851406	\Zm00001d034467\Zm00001d034468-2	distal PET peak
1	293918764	293924139	1	293936698	293938798	\Zm00001d034469-1	distal PET peak
1	294255905	294264704	1	294334692	294337034	\Zm00001d034487-1	distal PET peak
1	294869979	294876051	1	294896330	294898739	\Zm00001d034505-1	distal PET peak
1	295777333	295793132	1	296032884	296040370	\Zm00001d034534\Zm00001d034533-2	distal PET peak
1	295994899	295999821	1	296032884	296040370	\Zm00001d034547\Zm00001d034548-2	distal PET peak
1	296599139	296606174	1	296680116	296680964	\Zm00001d034572-1	distal PET peak
1	297070941	297073545	1	297171233	297180677	\Zm00001d034582-1	distal PET peak
1	297075962	297079159	1	297171233	297180677	\Zm00001d034584-1	distal PET peak
1	298809416	298817862	1	298930391	298934519	\Zm00001d034650-1	distal PET peak
1	300057826	300064776	1	300137326	300142258	\Zm00001d034689-1	distal PET peak
1	300057826	300064776	1	300202674	300205348	\Zm00001d034689-1	distal PET peak
1	301036020	301044206	1	301249578	301253099	\Zm00001d034739-1	distal PET peak
1	302326566	302333526	1	302365015	302366978	\Zm00001d034787\Zm00001d034788-2	distal PET peak
1	303354851	303366235	1	303374376	303376810	\Zm00001d034834-1	distal PET peak
1	303354851	303366235	1	303410687	303412885	\Zm00001d034834-1	distal PET peak
1	303653005	303659574	1	303721987	303726536	\Zm00001d034844-1	distal PET peak
1	304713521	304726719	1	304859329	304862438	\Zm00001d034886\Zm00001d034887-2	distal PET peak
1	306496619	306503509	1	306542458	306546323	\Zm00001d034949\Zm00001d034950-2	distal PET peak
1	306614420	306620157	1	306636957	306640232	\Zm00001d034954-1	distal PET peak
10	1299896	1302948	10	1390450	1392236	\Zm00001d023243-1	distal PET peak
10	1467486	1471766	10	1495316	1498425	\Zm00001d023252-1	distal PET peak
10	2235983	2244228	10	2267616	2271236	\Zm00001d023293\Zm00001d023292-2	distal PET peak
10	2348841	2356658	10	2370104	2372975	\Zm00001d023299-1	distal PET peak
10	4185828	4194338	10	4235800	4239722	\Zm00001d023368\Zm00001d023369\Zm00001d023370\Zm00001d023371-4	distal PET peak
10	4208573	4217442	10	4244627	4249805	\Zm00001d023372-1	distal PET peak
10	6296759	6300868	10	6625755	6628070	\Zm00001d023461-1	distal PET peak
10	6444009	6445265	10	6625755	6628070	\Zm00001d023466-1	distal PET peak
10	9445801	9451095	10	9464718	9468348	\Zm00001d023540-1	distal PET peak
10	10312076	10316323	10	10409204	10411074	\Zm00001d023565-1	distal PET peak
10	10475118	10480024	10	10492801	10494521	\Zm00001d023568-1	distal PET peak
10	14447386	14453358	10	14701950	14707095	\Zm00001d023664-1	distal PET peak
10	14650372	14659720	10	14701950	14707095	\Zm00001d023671\Zm00001d023672-2	distal PET peak
10	16721767	16730614	10	16731367	16735660	\Zm00001d023718-1	distal PET peak
10	18675128	18687005	10	144117432	144126282	\Zm00001d023752\Zm00001d023753-2	distal PET peak
10	18980033	18999862	10	139988270	139990275	\Zm00001d023756\Zm00001d023757-2	distal PET peak
10	19074775	19079063	10	19157677	19160327	\Zm00001d023760-1	distal PET peak
10	19501059	19508823	10	19805316	19811816	\Zm00001d023768\Zm00001d023769-2	distal PET peak
10	20022983	20027178	10	21098110	21101057	\Zm00001d023784-1	distal PET peak
10	25212195	25216553	10	25239362	25241241	\Zm00001d023856-1	distal PET peak
10	25212195	25216553	10	25480690	25482754	\Zm00001d023856-1	distal PET peak
10	28211156	28216716	10	28366225	28368226	\Zm00001d023918-1	distal PET peak
10	29146665	29154908	10	29224022	29226327	\Zm00001d023929-1	distal PET peak
10	30313937	30318012	10	30600653	30602922	\Zm00001d023939-1	distal PET peak
10	30969325	30978077	10	76804358	76810163	\Zm00001d023945-1	distal PET peak
10	31820611	31829097	10	31897205	31899649	\Zm00001d023957-1	distal PET peak
10	32089830	32095279	10	32304030	32306106	\Zm00001d023962-1	distal PET peak
10	35674340	35680582	10	35970172	35977958	\Zm00001d024000-1	distal PET peak
10	35841706	35845206	10	35853197	35861130	\Zm00001d024003-1	distal PET peak
10	35922883	35925603	10	35970172	35977958	\Zm00001d024005-1	distal PET peak
10	54269962	54277982	10	54402783	54405944	\Zm00001d024187-1	distal PET peak
10	55271174	55279186	10	55832917	55835496	\Zm00001d024200-1	distal PET peak
10	56992410	56998772	10	57030026	57031484	\Zm00001d024213-1	distal PET peak
10	58998742	59007980	10	59097654	59101025	\Zm00001d024239-1	distal PET peak
10	60914454	60918104	10	60951887	60955003	\Zm00001d024273-1	distal PET peak
10	68163043	68167158	10	68198853	68201101	\Zm00001d024379-1	distal PET peak
10	68163043	68167158	10	68223707	68230242	\Zm00001d024379-1	distal PET peak
10	68163043	68167158	10	68347274	68349341	\Zm00001d024379-1	distal PET peak
10	68323628	68327531	10	68347274	68349341	\Zm00001d024386-1	distal PET peak
10	70576188	70582433	10	70653866	70658307	\Zm00001d024429-1	distal PET peak
10	75942543	75946861	10	76084596	76085570	\Zm00001d024522-1	distal PET peak
10	75993737	76003864	10	76077194	76080349	\Zm00001d024523-1	distal PET peak
10	75993737	76003864	10	76084596	76085570	\Zm00001d024523-1	distal PET peak
10	76625694	76627548	10	76650510	76651746	\Zm00001d024531-1	distal PET peak
10	76625694	76627548	10	76673099	76677161	\Zm00001d024531-1	distal PET peak
10	76627660	76637724	10	76650510	76651746	\Zm00001d024531-1	distal PET peak
10	76627660	76637724	10	76673099	76677161	\Zm00001d024531-1	distal PET peak
10	76728844	76737429	10	76804358	76810163	\Zm00001d024532-1	distal PET peak
10	78695268	78708044	10	78716656	78717983	\Zm00001d024571\Zm00001d024572-2	distal PET peak
10	78695268	78708044	10	78790437	78792293	\Zm00001d024571\Zm00001d024572-2	distal PET peak
10	82923700	82928503	10	82948794	82953611	\Zm00001d024669-1	distal PET peak
10	83031802	83036897	10	83119633	83122521	\Zm00001d024671-1	distal PET peak
10	84121387	84143690	10	84197515	84200759	\Zm00001d024701\Zm00001d024703\Zm00001d024702-3	distal PET peak
10	85122572	85135574	10	85169532	85171770	\Zm00001d024722\Zm00001d024723-2	distal PET peak
10	85122572	85135574	10	85275527	85283510	\Zm00001d024722\Zm00001d024723-2	distal PET peak
10	86457036	86470085	10	86732110	86735680	\Zm00001d024755\Zm00001d024754-2	distal PET peak
10	87296626	87303360	10	87312140	87313561	\Zm00001d024772-1	distal PET peak
10	87399966	87404131	10	87667424	87670693	\Zm00001d024778-1	distal PET peak
10	87399966	87404131	10	87775285	87776919	\Zm00001d024778-1	distal PET peak
10	90184778	90191797	10	90199847	90201233	\Zm00001d024833-1	distal PET peak
10	90454841	90459015	10	90479539	90482398	\Zm00001d024843-1	distal PET peak
10	92158235	92165000	10	92212937	92216494	\Zm00001d024883-1	distal PET peak
10	92328929	92334647	10	92500107	92502284	\Zm00001d024885-1	distal PET peak
10	93907103	93912248	10	93922001	93924195	\Zm00001d024903-1	distal PET peak
10	100592329	100595367	10	100644002	100651636	\Zm00001d025033-1	distal PET peak
10	101676730	101683963	10	101875445	101877889	\Zm00001d025050-1	distal PET peak
10	102402973	102405776	10	102423370	102429333	\Zm00001d025066-1	distal PET peak
10	105413034	105419993	10	105423738	105431371	\Zm00001d025124-1	distal PET peak
10	105712897	105722809	10	105951385	105966381	\Zm00001d025130-1	distal PET peak
10	106318256	106322060	10	106409106	106410144	\Zm00001d025141-1	distal PET peak
10	108835026	108838778	10	108846017	108849330	\Zm00001d025200-1	distal PET peak
10	110234748	110239323	10	110315911	110319352	\Zm00001d025233-1	distal PET peak
10	112164176	112169761	10	112231067	112232821	\Zm00001d025274-1	distal PET peak
10	112298447	112311048	10	112557334	112565843	\Zm00001d025278-1	distal PET peak
10	112522978	112524879	10	112557334	112565843	\Zm00001d025282-1	distal PET peak
10	113835894	113841049	10	113886859	113892961	\Zm00001d025310-1	distal PET peak
10	114815904	114822679	10	114938132	114942119	\Zm00001d025342-1	distal PET peak
10	115524069	115528190	10	115672017	115677468	\Zm00001d025360-1	distal PET peak
10	115524069	115528190	10	149344422	149360339	\Zm00001d025360-1	distal PET peak
10	119890506	119898023	10	120046816	120048460	\Zm00001d025472\Zm00001d025473-2	distal PET peak
10	120423137	120436170	10	120509656	120511870	\Zm00001d025489\Zm00001d025490-2	distal PET peak
10	121842904	121851599	10	122558830	122564345	\Zm00001d025544\Zm00001d025545-2	distal PET peak
10	121923942	121930301	10	122001189	122003418	\Zm00001d025548-1	distal PET peak
10	127317557	127322813	10	127476459	127481505	\Zm00001d025716-1	distal PET peak
10	127359355	127366774	10	127476459	127481505	\Zm00001d025717-1	distal PET peak
10	128930786	128938277	10	129111719	129121358	\Zm00001d025764\Zm00001d025765-2	distal PET peak
10	131801324	131805517	10	131845836	131850297	\Zm00001d025862-1	distal PET peak
10	131912700	131917999	10	131968947	131971616	\Zm00001d025864-1	distal PET peak
10	132193034	132201685	10	132284716	132287843	\Zm00001d025871\Zm00001d025872-2	distal PET peak
10	132242780	132248135	10	132284716	132287843	\Zm00001d025874-1	distal PET peak
10	133413771	133426934	10	133582159	133588345	\Zm00001d025903\Zm00001d025904\Zm00001d025905-3	distal PET peak
10	133442665	133451233	10	133582159	133588345	\Zm00001d025906\Zm00001d025907-2	distal PET peak
10	134166750	134177471	10	134317420	134323211	\Zm00001d025941\Zm00001d025940-2	distal PET peak
10	134774570	134782358	10	134928757	134932503	\Zm00001d025958-1	distal PET peak
10	135895339	135911298	10	136025296	136028369	\Zm00001d026010-1	distal PET peak
10	136070994	136077885	10	136124092	136127447	\Zm00001d026016\Zm00001d026017-2	distal PET peak
10	136070994	136077885	10	136177505	136180401	\Zm00001d026016\Zm00001d026017-2	distal PET peak
10	136476897	136492824	10	136644979	136646206	\Zm00001d026034-1	distal PET peak
10	137333032	137338991	10	137348259	137351664	\Zm00001d026063-1	distal PET peak
10	137509024	137515550	10	137531436	137533972	\Zm00001d026069\Zm00001d026068-2	distal PET peak
10	138392977	138403016	10	138471715	138475130	\Zm00001d026097-1	distal PET peak
10	138676348	138686008	10	138691043	138693162	\Zm00001d026109-1	distal PET peak
10	139136724	139139928	10	139141245	139150896	\Zm00001d026127-1	distal PET peak
10	139499101	139509524	10	139510427	139514166	\Zm00001d026139\Zm00001d026140-2	distal PET peak
10	140448438	140452335	10	140501978	140506118	\Zm00001d026180-1	distal PET peak
10	142045658	142059953	10	142251589	142260168	\Zm00001d026252-1	distal PET peak
10	142372344	142384651	10	142427516	142430371	\Zm00001d026267\Zm00001d026266-2	distal PET peak
10	142405311	142412038	10	142425658	142427210	\Zm00001d026269-1	distal PET peak
10	142405311	142412038	10	142427516	142430371	\Zm00001d026269-1	distal PET peak
10	143236215	143240677	10	143270408	143279508	\Zm00001d026303-1	distal PET peak
10	143360380	143370690	10	143389849	143393140	\Zm00001d026311\Zm00001d026310-2	distal PET peak
10	143371633	143378028	10	143389849	143393140	\Zm00001d026312-1	distal PET peak
10	143501757	143505786	10	143551932	143556180	\Zm00001d026318-1	distal PET peak
10	145132591	145159770	10	145202038	145206029	\Zm00001d026394\Zm00001d026395\Zm00001d026396\Zm00001d026397-4	distal PET peak
10	149381436	149400076	10	149432336	149434296	\Zm00001d026649\Zm00001d026651\Zm00001d026652\Zm00001d026650-4	distal PET peak
10	150049471	150061828	10	150138335	150143955	\Zm00001d026690\Zm00001d026691\Zm00001d026692-3	distal PET peak
10	150133926	150137599	10	150164304	150166146	\Zm00001d026695-1	distal PET peak
10	150825814	150834843	10	150848195	150850272	\Zm00001d026711\Zm00001d026712-2	distal PET peak
2	1827880	1840616	2	1855112	1856972	\Zm00001d001848-1	distal PET peak
2	2066062	2081662	2	2083170	2085054	\Zm00001d001864\Zm00001d001865-2	distal PET peak
2	2108149	2130307	2	2167481	2169385	\Zm00001d001868\Zm00001d001870\Zm00001d001871\Zm00001d001869-4	distal PET peak
2	3190990	3205434	2	3355897	3359289	\Zm00001d001939\Zm00001d001940\Zm00001d001941\Zm00001d001942-4	distal PET peak
2	3542914	3551718	2	3554152	3556651	\Zm00001d001959-1	distal PET peak
2	4850930	4871122	2	4893367	4894532	\Zm00001d002037\Zm00001d002038\Zm00001d002039-3	distal PET peak
2	6562817	6575272	2	6691186	6695346	\Zm00001d002141-1	distal PET peak
2	6867340	6891480	2	6977357	6979129	\Zm00001d002154\Zm00001d002155\Zm00001d002156\Zm00001d002157\Zm00001d002158\Zm00001d002159-6	distal PET peak
2	6892436	6897574	2	6977357	6979129	\Zm00001d002160\Zm00001d002161-2	distal PET peak
2	7109926	7120373	2	7245297	7249742	\Zm00001d002172-1	distal PET peak
2	7731349	7736959	2	7750620	7752012	\Zm00001d002192\Zm00001d002193-2	distal PET peak
2	7731349	7736959	2	8118149	8123322	\Zm00001d002192\Zm00001d002193-2	distal PET peak
2	9539747	9549243	2	9597655	9599457	\Zm00001d002283-1	distal PET peak
2	9539747	9549243	2	9599497	9604218	\Zm00001d002283-1	distal PET peak
2	10490905	10512995	2	10577647	10579851	\Zm00001d002332\Zm00001d002334\Zm00001d002333-3	distal PET peak
2	10901079	10912619	2	11131985	11133740	\Zm00001d002364-1	distal PET peak
2	11826004	11829976	2	11839435	11841383	\Zm00001d002393-1	distal PET peak
2	11910522	11932394	2	11937033	11941340	\Zm00001d002396-1	distal PET peak
2	12525977	12529422	2	12538063	12543674	\Zm00001d002431-1	distal PET peak
2	12744494	12760341	2	12834087	12838856	\Zm00001d002441-1	distal PET peak
2	13065371	13081229	2	13142349	13144702	\Zm00001d002452-1	distal PET peak
2	13186365	13198314	2	13295994	13302296	\Zm00001d002455\Zm00001d002456\Zm00001d002454-3	distal PET peak
2	13207614	13213074	2	13295994	13302296	\Zm00001d002457-1	distal PET peak
2	13392895	13395290	2	13431166	13434471	\Zm00001d002468-1	distal PET peak
2	13633120	13642254	2	173268811	173271843	\Zm00001d002482\Zm00001d002483-2	distal PET peak
2	14443511	14452145	2	14462422	14465634	\Zm00001d002514-1	distal PET peak
2	14671622	14694114	2	14777505	14778910	\Zm00001d002520\Zm00001d002521\Zm00001d002522-3	distal PET peak
2	14671622	14694114	2	14781393	14784324	\Zm00001d002520\Zm00001d002521\Zm00001d002522-3	distal PET peak
2	14671622	14694114	2	14784605	14787442	\Zm00001d002520\Zm00001d002521\Zm00001d002522-3	distal PET peak
2	14721375	14727658	2	14784605	14787442	\Zm00001d002523-1	distal PET peak
2	14750653	14755081	2	14781393	14784324	\Zm00001d002524-1	distal PET peak
2	15086256	15096042	2	15103078	15105835	\Zm00001d002544-1	distal PET peak
2	15535060	15544310	2	15675151	15680548	\Zm00001d002564\Zm00001d002565-2	distal PET peak
2	15535060	15544310	2	15696657	15697940	\Zm00001d002564\Zm00001d002565-2	distal PET peak
2	15637314	15644527	2	15675151	15680548	\Zm00001d002569\Zm00001d002570-2	distal PET peak
2	15665375	15671227	2	15675151	15680548	\Zm00001d002572-1	distal PET peak
2	15870013	15886435	2	15893062	15895810	\Zm00001d002576-1	distal PET peak
2	16316009	16320954	2	16354409	16356419	\Zm00001d002593-1	distal PET peak
2	16541043	16557032	2	224638660	224645101	\Zm00001d002603-1	distal PET peak
2	16957360	16963061	2	17046629	17048385	\Zm00001d002618-1	distal PET peak
2	17148721	17159572	2	17240663	17246740	\Zm00001d002625-1	distal PET peak
2	17148721	17159572	2	17429219	17432814	\Zm00001d002625-1	distal PET peak
2	17190301	17194633	2	17240663	17246740	\Zm00001d002626-1	distal PET peak
2	17323836	17344713	2	17429219	17432814	\Zm00001d002629\Zm00001d002630-2	distal PET peak
2	17551707	17562857	2	17576287	17579425	\Zm00001d002631\Zm00001d002632-2	distal PET peak
2	17709927	17712634	2	17763236	17767279	\Zm00001d002640-1	distal PET peak
2	17713744	17757537	2	17758767	17760299	\Zm00001d002641-1	distal PET peak
2	19335342	19345260	2	19353848	19355670	\Zm00001d002690-1	distal PET peak
2	20246127	20255396	2	20342532	20347212	\Zm00001d002716-1	distal PET peak
2	20246127	20255396	2	20470556	20472452	\Zm00001d002716-1	distal PET peak
2	20383905	20388135	2	20397067	20397927	\Zm00001d002717-1	distal PET peak
2	20449380	20457458	2	20470556	20472452	\Zm00001d002720\Zm00001d002721-2	distal PET peak
2	20449380	20457458	2	20473076	20475051	\Zm00001d002720\Zm00001d002721-2	distal PET peak
2	21103411	21114655	2	21293492	21296716	\Zm00001d002738\Zm00001d002739-2	distal PET peak
2	21197688	21203331	2	21293492	21296716	\Zm00001d002742-1	distal PET peak
2	21268608	21273685	2	21293492	21296716	\Zm00001d002743-1	distal PET peak
2	21404259	21410458	2	21642160	21646498	\Zm00001d002750-1	distal PET peak
2	21808204	21819558	2	21953048	21959572	\Zm00001d002757\Zm00001d002758-2	distal PET peak
2	21847606	21855946	2	21953048	21959572	\Zm00001d002760-1	distal PET peak
2	21889118	21899345	2	21939705	21941141	\Zm00001d002761-1	distal PET peak
2	22931405	22934449	2	23016865	23019347	\Zm00001d002797-1	distal PET peak
2	22938751	22946020	2	23019651	23025638	\Zm00001d002798-1	distal PET peak
2	22966653	22976987	2	23016865	23019347	\Zm00001d002799-1	distal PET peak
2	22966653	22976987	2	23019651	23025638	\Zm00001d002799-1	distal PET peak
2	24280547	24299144	2	24391939	24396779	\Zm00001d002842\Zm00001d002841\Zm00001d002843-3	distal PET peak
2	24280547	24299144	2	24415103	24419300	\Zm00001d002842\Zm00001d002841\Zm00001d002843-3	distal PET peak
2	24833537	24845343	2	24997317	25001180	\Zm00001d002857\Zm00001d002859-2	distal PET peak
2	24850927	24855850	2	24912306	24915523	\Zm00001d002860-1	distal PET peak
2	24955045	24964087	2	24997317	25001180	\Zm00001d002864-1	distal PET peak
2	25168148	25179768	2	25221185	25224454	\Zm00001d002870\Zm00001d002871-2	distal PET peak
2	25942772	25950484	2	25970618	25974280	\Zm00001d002890\Zm00001d002891-2	distal PET peak
2	27103138	27124403	2	27138500	27140864	\Zm00001d002933\Zm00001d002934-2	distal PET peak
2	27442875	27448949	2	27607325	27609908	\Zm00001d002938-1	distal PET peak
2	27519264	27525803	2	27607325	27609908	\Zm00001d002939-1	distal PET peak
2	28346797	28358496	2	28487424	28492192	\Zm00001d002970-1	distal PET peak
2	28863911	28869555	2	28940104	28946604	\Zm00001d002982-1	distal PET peak
2	28929552	28936630	2	28940104	28946604	\Zm00001d002989-1	distal PET peak
2	28969197	28978245	2	29143992	29147360	\Zm00001d002992\Zm00001d002993\Zm00001d002994-3	distal PET peak
2	29021790	29030663	2	29143992	29147360	\Zm00001d002996\Zm00001d002997-2	distal PET peak
2	29021790	29030663	2	29214284	29221984	\Zm00001d002996\Zm00001d002997-2	distal PET peak
2	29170018	29179902	2	29214284	29221984	\Zm00001d002999\Zm00001d003000-2	distal PET peak
2	30337585	30348100	2	30458714	30463871	\Zm00001d003049\Zm00001d003048-2	distal PET peak
2	30447303	30452517	2	174132585	174140012	\Zm00001d003051-1	distal PET peak
2	32065067	32069702	2	32169069	32172531	\Zm00001d003100-1	distal PET peak
2	32313978	32317698	2	32337205	32339313	\Zm00001d003104-1	distal PET peak
2	32423768	32434480	2	32494938	32499565	\Zm00001d003106-1	distal PET peak
2	32958354	32961422	2	33002618	33007468	\Zm00001d003123-1	distal PET peak
2	33546782	33552357	2	33576530	33582743	\Zm00001d003144-1	distal PET peak
2	34005187	34014032	2	34274955	34280466	\Zm00001d003160\Zm00001d003161-2	distal PET peak
2	35064643	35069439	2	35183154	35185055	\Zm00001d003190-1	distal PET peak
2	35064643	35069439	2	35215602	35217231	\Zm00001d003190-1	distal PET peak
2	36509889	36512370	2	36532350	36534836	\Zm00001d003220-1	distal PET peak
2	37827394	37831274	2	37922324	37925153	\Zm00001d003248-1	distal PET peak
2	37856306	37860050	2	37922324	37925153	\Zm00001d003249-1	distal PET peak
2	38441679	38450969	2	38688059	38694407	\Zm00001d003272-1	distal PET peak
2	38571732	38574579	2	38688059	38694407	\Zm00001d003277-1	distal PET peak
2	39381278	39398869	2	159144638	159147929	\Zm00001d003301-1	distal PET peak
2	40361096	40367816	2	40376885	40378147	\Zm00001d003331-1	distal PET peak
2	41696520	41705378	2	41773333	41775048	\Zm00001d003368-1	distal PET peak
2	42355006	42357330	2	42562875	42564775	\Zm00001d003382\Zm00001d003383-2	distal PET peak
2	42495923	42499874	2	42562875	42564775	\Zm00001d003386-1	distal PET peak
2	43299125	43304311	2	43533617	43536953	\Zm00001d003406-1	distal PET peak
2	48535542	48538934	2	48689998	48694138	\Zm00001d003573-1	distal PET peak
2	49483363	49489759	2	49564213	49567779	\Zm00001d003601-1	distal PET peak
2	50746098	50755209	2	50885199	50887802	\Zm00001d003622\Zm00001d003624-2	distal PET peak
2	51105990	51112873	2	51172249	51173516	\Zm00001d003632-1	distal PET peak
2	52834893	52845536	2	52908971	52912964	\Zm00001d003658\Zm00001d003659-2	distal PET peak
2	55846328	55853424	2	55872951	55876621	\Zm00001d003710-1	distal PET peak
2	55891800	55898060	2	55987637	55990658	\Zm00001d003712-1	distal PET peak
2	56951590	56953887	2	57056706	57062367	\Zm00001d003736-1	distal PET peak
2	56988561	56990516	2	57056706	57062367	\Zm00001d003741-1	distal PET peak
2	56990823	57000191	2	57056706	57062367	\Zm00001d003742-1	distal PET peak
2	57478544	57482429	2	57537828	57539554	\Zm00001d003750-1	distal PET peak
2	57603202	57611319	2	57676745	57683882	\Zm00001d003754-1	distal PET peak
2	59720072	59723943	2	59743466	59744909	\Zm00001d003797-1	distal PET peak
2	59720072	59723943	2	60093333	60103494	\Zm00001d003797-1	distal PET peak
2	59924719	59930033	2	60093333	60103494	\Zm00001d003804-1	distal PET peak
2	61174839	61181346	2	61211344	61214404	\Zm00001d003829-1	distal PET peak
2	61174839	61181346	2	61550374	61554746	\Zm00001d003829-1	distal PET peak
2	61453288	61460930	2	61493977	61496503	\Zm00001d003833-1	distal PET peak
2	62768940	62775648	2	62809347	62812930	\Zm00001d003852-1	distal PET peak
2	62856631	62861538	2	62882370	62885255	\Zm00001d003855-1	distal PET peak
2	64324855	64336647	2	64336889	64342126	\Zm00001d003872-1	distal PET peak
2	64324855	64336647	2	64342488	64345869	\Zm00001d003872-1	distal PET peak
2	65734104	65761057	2	65783835	65787058	\Zm00001d003895\Zm00001d003896\Zm00001d003897-3	distal PET peak
2	65734104	65761057	2	66092104	66095304	\Zm00001d003895\Zm00001d003896\Zm00001d003897-3	distal PET peak
2	68549150	68556448	2	68923718	68927032	\Zm00001d003924-1	distal PET peak
2	72197719	72213481	2	72469516	72472218	\Zm00001d003957\Zm00001d003958-2	distal PET peak
2	72417441	72422136	2	72493436	72495290	\Zm00001d003962\Zm00001d003961-2	distal PET peak
2	73527003	73530346	2	73540109	73542162	\Zm00001d003983-1	distal PET peak
2	73527003	73530346	2	73560526	73564504	\Zm00001d003983-1	distal PET peak
2	73707615	73712850	2	73721972	73724498	\Zm00001d003984-1	distal PET peak
2	74406738	74413931	2	74676024	74678986	\Zm00001d003996-1	distal PET peak
2	74634219	74639348	2	74676024	74678986	\Zm00001d003999-1	distal PET peak
2	75640684	75651506	2	75664041	75670953	\Zm00001d004012-1	distal PET peak
2	82431622	82437830	2	82521807	82524695	\Zm00001d004094-1	distal PET peak
2	83749712	83755810	2	83764069	83767068	\Zm00001d004118-1	distal PET peak
2	85795818	85804509	2	200931442	200933513	\Zm00001d004139-1	distal PET peak
2	88278333	88287378	2	88466857	88470051	\Zm00001d004164-1	distal PET peak
2	110916030	110920333	2	110942783	110946066	\Zm00001d004424-1	distal PET peak
2	111768680	111776711	2	158487182	158489532	\Zm00001d004438-1	distal PET peak
2	114011251	114016996	2	114080069	114082084	\Zm00001d004472-1	distal PET peak
2	116861648	116869033	2	117109041	117114168	\Zm00001d004535\Zm00001d004534-2	distal PET peak
2	132346620	132351364	2	132430871	132436864	\Zm00001d004705-1	distal PET peak
2	135504052	135507045	2	135577461	135579552	\Zm00001d004744-1	distal PET peak
2	139439748	139442929	2	155226897	155231585	\Zm00001d004790-1	distal PET peak
2	142734328	142740707	2	142800260	142803194	\Zm00001d004837-1	distal PET peak
2	145378903	145385689	2	145545828	145551195	\Zm00001d004862-1	distal PET peak
2	146509035	146512079	2	146779996	146782363	\Zm00001d004886-1	distal PET peak
2	148581840	148590993	2	148786931	148789211	\Zm00001d004917\Zm00001d004918\Zm00001d004919-3	distal PET peak
2	149024218	149031040	2	149084352	149086500	\Zm00001d004924-1	distal PET peak
2	149352265	149358719	2	149437926	149442620	\Zm00001d004931-1	distal PET peak
2	149547471	149556901	2	149559041	149562804	\Zm00001d004933\Zm00001d004934-2	distal PET peak
2	149547471	149556901	2	149625092	149627879	\Zm00001d004933\Zm00001d004934-2	distal PET peak
2	150577304	150584492	2	150640346	150642113	\Zm00001d004956-1	distal PET peak
2	150960383	150966549	2	150990030	150991005	\Zm00001d004966-1	distal PET peak
2	153455417	153461770	2	153599843	153603840	\Zm00001d005008-1	distal PET peak
2	162445851	162450273	2	162584065	162588640	\Zm00001d005177-1	distal PET peak
2	163610310	163614860	2	163644750	163645746	\Zm00001d005208\Zm00001d005209-2	distal PET peak
2	163610310	163614860	2	163646689	163648552	\Zm00001d005208\Zm00001d005209-2	distal PET peak
2	168004915	168009037	2	168107538	168113267	\Zm00001d005293-1	distal PET peak
2	168004915	168009037	2	168123233	168129812	\Zm00001d005293-1	distal PET peak
2	174187669	174191761	2	174318792	174320806	\Zm00001d005439-1	distal PET peak
2	175163014	175172617	2	175374226	175378988	\Zm00001d005465\Zm00001d005466-2	distal PET peak
2	175334671	175341467	2	175374226	175378988	\Zm00001d005471-1	distal PET peak
2	175346087	175351877	2	175394103	175398350	\Zm00001d005472-1	distal PET peak
2	176659630	176663416	2	176790418	176792421	\Zm00001d005507-1	distal PET peak
2	177985805	177988379	2	178000184	178003331	\Zm00001d005538-1	distal PET peak
2	178661948	178667018	2	178678576	178679506	\Zm00001d005566-1	distal PET peak
2	179322468	179330282	2	179351510	179354878	\Zm00001d005579-1	distal PET peak
2	180836646	180842155	2	180887688	180892529	\Zm00001d005620-1	distal PET peak
2	182283006	182286868	2	182388998	182394197	\Zm00001d005656-1	distal PET peak
2	182687656	182695487	2	182712160	182718393	\Zm00001d005663\Zm00001d005664-2	distal PET peak
2	184330496	184338172	2	184412525	184420570	\Zm00001d005713\Zm00001d005714-2	distal PET peak
2	184842037	184846681	2	184883291	184884504	\Zm00001d005726-1	distal PET peak
2	184842037	184846681	2	184921310	184922978	\Zm00001d005726-1	distal PET peak
2	184842037	184846681	2	184924493	184930928	\Zm00001d005726-1	distal PET peak
2	185221408	185229770	2	185231021	185237973	\Zm00001d005736\Zm00001d005735-2	distal PET peak
2	185221408	185229770	2	186195279	186196723	\Zm00001d005736\Zm00001d005735-2	distal PET peak
2	185573202	185591857	2	185856025	185860019	\Zm00001d005740\Zm00001d005741\Zm00001d005742-3	distal PET peak
2	185604727	185615204	2	185659968	185661223	\Zm00001d005743-1	distal PET peak
2	188224528	188230387	2	188250300	188253906	\Zm00001d005784-1	distal PET peak
2	188709535	188715495	2	188733946	188736022	\Zm00001d005790\Zm00001d005789-2	distal PET peak
2	188904973	188909085	2	189016931	189021162	\Zm00001d005794-1	distal PET peak
2	189028196	189035468	2	189054668	189057174	\Zm00001d005799-1	distal PET peak
2	189503984	189509175	2	189529726	189531960	\Zm00001d005813-1	distal PET peak
2	189703521	189709545	2	189862521	189864914	\Zm00001d005821\Zm00001d005822-2	distal PET peak
2	189989557	189998248	2	190017466	190020180	\Zm00001d005826-1	distal PET peak
2	190020952	190024803	2	190097834	190100425	\Zm00001d005828-1	distal PET peak
2	190822245	190827570	2	190835384	190838406	\Zm00001d005850\Zm00001d005849-2	distal PET peak
2	191769324	191776179	2	191845074	191849140	\Zm00001d005885-1	distal PET peak
2	191776871	191783806	2	191845074	191849140	\Zm00001d005888-1	distal PET peak
2	191851141	191855461	2	191922547	191924781	\Zm00001d005890-1	distal PET peak
2	192758147	192768672	2	192940761	192943835	\Zm00001d005919\Zm00001d005920-2	distal PET peak
2	192919272	192924573	2	192940761	192943835	\Zm00001d005923-1	distal PET peak
2	192987875	192998201	2	193097487	193101332	\Zm00001d005925\Zm00001d005924-2	distal PET peak
2	193251732	193267736	2	193273421	193275353	\Zm00001d005931\Zm00001d005932\Zm00001d005933-3	distal PET peak
2	193715717	193730845	2	193736682	193740102	\Zm00001d005950\Zm00001d005951-2	distal PET peak
2	193715717	193730845	2	193772230	193773616	\Zm00001d005950\Zm00001d005951-2	distal PET peak
2	193715717	193730845	2	193787992	193789997	\Zm00001d005950\Zm00001d005951-2	distal PET peak
2	193715717	193730845	2	194122988	194129663	\Zm00001d005950\Zm00001d005951-2	distal PET peak
2	194050021	194074034	2	194122988	194129663	\Zm00001d005964\Zm00001d005965\Zm00001d005966-3	distal PET peak
2	195424521	195431036	2	195471746	195476882	\Zm00001d006021\Zm00001d006022-2	distal PET peak
2	196660478	196668339	2	196745233	196748449	\Zm00001d006055-1	distal PET peak
2	197128362	197135211	2	197182360	197185873	\Zm00001d006065-1	distal PET peak
2	197573676	197579769	2	197708510	197711229	\Zm00001d006080\Zm00001d006081-2	distal PET peak
2	198434436	198439881	2	198481804	198484908	\Zm00001d006109-1	distal PET peak
2	198517077	198523897	2	198534545	198539070	\Zm00001d006110-1	distal PET peak
2	199250359	199268661	2	199400204	199404227	\Zm00001d006124\Zm00001d006125\Zm00001d006126-3	distal PET peak
2	199405803	199413753	2	199444638	199447830	\Zm00001d006130-1	distal PET peak
2	201785560	201790661	2	201829888	201833697	\Zm00001d006207-1	distal PET peak
2	201965369	201966953	2	201992563	201996642	\Zm00001d006212-1	distal PET peak
2	204006541	204014862	2	204046294	204047894	\Zm00001d006297-1	distal PET peak
2	204252050	204260064	2	204287532	204289507	\Zm00001d006310\Zm00001d006311-2	distal PET peak
2	205657094	205664179	2	205665261	205672538	\Zm00001d006357-1	distal PET peak
2	206392152	206401712	2	206511761	206514072	\Zm00001d006388\Zm00001d006389-2	distal PET peak
2	208537084	208547680	2	208572614	208575706	\Zm00001d006449\Zm00001d006450\Zm00001d006451-3	distal PET peak
2	210195381	210210801	2	210230325	210233201	\Zm00001d006509\Zm00001d006510\Zm00001d006511-3	distal PET peak
2	211506295	211518051	2	211571177	211576197	\Zm00001d006582-1	distal PET peak
2	211506295	211518051	2	211685589	211687910	\Zm00001d006582-1	distal PET peak
2	212460085	212466240	2	212539735	212541654	\Zm00001d006608-1	distal PET peak
2	212553154	212564877	2	212617452	212622057	\Zm00001d006611\Zm00001d006612\Zm00001d006610-3	distal PET peak
2	212784808	212803557	2	212909650	212915722	\Zm00001d006623\Zm00001d006626\Zm00001d006624\Zm00001d006625-4	distal PET peak
2	213893592	213909299	2	216807845	216813601	\Zm00001d006668\Zm00001d006669\Zm00001d006670-3	distal PET peak
2	214447707	214453019	2	214466939	214467868	\Zm00001d006687-1	distal PET peak
2	214447707	214453019	2	214468432	214470172	\Zm00001d006687-1	distal PET peak
2	214796504	214803709	2	214876892	214879737	\Zm00001d006705-1	distal PET peak
2	215634567	215648176	2	215811589	215818391	\Zm00001d006738\Zm00001d006739-2	distal PET peak
2	215773302	215776739	2	215811589	215818391	\Zm00001d006745-1	distal PET peak
2	216883525	216897688	2	216902282	216907104	\Zm00001d006794\Zm00001d006795\Zm00001d006796-3	distal PET peak
2	216957864	216966797	2	216986807	216988558	\Zm00001d006798-1	distal PET peak
2	217452347	217463529	2	217514834	217516937	\Zm00001d006828-1	distal PET peak
2	220171700	220174653	2	220194281	220195261	\Zm00001d007012-1	distal PET peak
2	222781237	222789421	2	222799761	222802591	\Zm00001d007121-1	distal PET peak
2	223188934	223193014	2	223201300	223203135	\Zm00001d007139-1	distal PET peak
2	223825982	223832441	2	223878996	223879932	\Zm00001d007174\Zm00001d007175-2	distal PET peak
2	225598714	225600539	2	238554586	238556265	\Zm00001d007247-1	distal PET peak
2	227317759	227321841	2	227491239	227493470	\Zm00001d007302-1	distal PET peak
2	231238962	231242247	2	231295977	231300042	\Zm00001d007420-1	distal PET peak
2	233991532	233995201	2	234000314	234012518	\Zm00001d007529\Zm00001d007528-2	distal PET peak
2	236406284	236409858	2	236426444	236429457	\Zm00001d007625-1	distal PET peak
2	239623440	239629991	2	239635911	239637453	\Zm00001d007786-1	distal PET peak
2	240876816	240888278	2	240888416	240889928	\Zm00001d007850\Zm00001d007849-2	distal PET peak
2	241406912	241410022	2	241428594	241430890	\Zm00001d007872-1	distal PET peak
2	242151310	242156759	2	242166381	242169422	\Zm00001d007904-1	distal PET peak
3	2981973	2989741	3	3069340	3071541	\Zm00001d039382-1	distal PET peak
3	3709252	3717227	3	3782425	3787146	\Zm00001d039411-1	distal PET peak
3	3972483	3994952	3	4111423	4116700	\Zm00001d039426\Zm00001d039427\Zm00001d039428-3	distal PET peak
3	3972483	3994952	3	4138472	4145340	\Zm00001d039426\Zm00001d039427\Zm00001d039428-3	distal PET peak
3	4455812	4463514	3	4587531	4593963	\Zm00001d039439-1	distal PET peak
3	4494187	4500658	3	4557540	4558919	\Zm00001d039444-1	distal PET peak
3	4494187	4500658	3	4559253	4565769	\Zm00001d039444-1	distal PET peak
3	6286395	6294353	3	6386316	6391874	\Zm00001d039513-1	distal PET peak
3	8330417	8338591	3	8351024	8353490	\Zm00001d039582-1	distal PET peak
3	9070965	9090441	3	223326064	223328507	\Zm00001d039612\Zm00001d039613-2	distal PET peak
3	9287000	9291602	3	9356717	9359673	\Zm00001d039621-1	distal PET peak
3	9562362	9580073	3	9658512	9661454	\Zm00001d039631-1	distal PET peak
3	9809959	9824245	3	9851257	9853123	\Zm00001d039636\Zm00001d039637\Zm00001d039635-3	distal PET peak
3	11837902	11854450	3	216927598	216930133	\Zm00001d039684\Zm00001d039686\Zm00001d039685-3	distal PET peak
3	11918188	11923391	3	12018752	12020950	\Zm00001d039691-1	distal PET peak
3	13250308	13255281	3	13334613	13338486	\Zm00001d039735-1	distal PET peak
3	15018434	15023080	3	15415950	15418978	\Zm00001d039795-1	distal PET peak
3	15044049	15048809	3	15376689	15380491	\Zm00001d039796-1	distal PET peak
3	15989103	15995798	3	16001271	16008845	\Zm00001d039828\Zm00001d039827-2	distal PET peak
3	17162373	17174020	3	17278960	17282286	\Zm00001d039865\Zm00001d039866-2	distal PET peak
3	18857379	18873320	3	18953675	18956937	\Zm00001d039903\Zm00001d039904-2	distal PET peak
3	18926647	18935910	3	18951735	18952868	\Zm00001d039907-1	distal PET peak
3	19079771	19084322	3	19128092	19134486	\Zm00001d039908-1	distal PET peak
3	19380691	19387815	3	19395783	19398672	\Zm00001d039920-1	distal PET peak
3	19722400	19730296	3	19826116	19832889	\Zm00001d039926-1	distal PET peak
3	21760295	21767192	3	21789210	21793782	\Zm00001d039983-1	distal PET peak
3	21873488	21880761	3	22039610	22044772	\Zm00001d039989-1	distal PET peak
3	21873488	21880761	3	22104324	22107709	\Zm00001d039989-1	distal PET peak
3	21873488	21880761	3	22140360	22147479	\Zm00001d039989-1	distal PET peak
3	22048639	22054115	3	22090203	22094267	\Zm00001d039990\Zm00001d039991-2	distal PET peak
3	22048639	22054115	3	22140360	22147479	\Zm00001d039990\Zm00001d039991-2	distal PET peak
3	22048639	22054115	3	22164394	22167797	\Zm00001d039990\Zm00001d039991-2	distal PET peak
3	22048639	22054115	3	22371447	22373899	\Zm00001d039990\Zm00001d039991-2	distal PET peak
3	22275746	22283072	3	22371447	22373899	\Zm00001d039994-1	distal PET peak
3	22560398	22566339	3	22581719	22584042	\Zm00001d040004-1	distal PET peak
3	22668316	22677543	3	22773132	22778662	\Zm00001d040006-1	distal PET peak
3	23432001	23438081	3	23656423	23658098	\Zm00001d040028-1	distal PET peak
3	23934322	23940963	3	23949688	23953081	\Zm00001d040035-1	distal PET peak
3	25806498	25811815	3	25950964	25954974	\Zm00001d040071-1	distal PET peak
3	25955242	25960832	3	26155456	26160772	\Zm00001d040076-1	distal PET peak
3	27065536	27069305	3	27104980	27109764	\Zm00001d040089-1	distal PET peak
3	27951961	27959855	3	27965895	27967652	\Zm00001d040109\Zm00001d040110-2	distal PET peak
3	28667841	28678514	3	28822879	28827981	\Zm00001d040129-1	distal PET peak
3	31620076	31642728	3	31710888	31712653	\Zm00001d040191\Zm00001d040192\Zm00001d040193-3	distal PET peak
3	34383314	34388083	3	34410950	34411941	\Zm00001d040260-1	distal PET peak
3	36012376	36030940	3	130512372	130514713	\Zm00001d040292\Zm00001d040291\Zm00001d040293-3	distal PET peak
3	36318424	36323735	3	36349064	36352265	\Zm00001d040297-1	distal PET peak
3	37814370	37818183	3	37853883	37857604	\Zm00001d040318-1	distal PET peak
3	40079522	40095822	3	40113639	40116243	\Zm00001d040362\Zm00001d040363\Zm00001d040364-3	distal PET peak
3	42016086	42024629	3	42362464	42373480	\Zm00001d040411-1	distal PET peak
3	43823936	43829626	3	43841554	43845485	\Zm00001d040449-1	distal PET peak
3	46807445	46821949	3	47114057	47118460	\Zm00001d040497-1	distal PET peak
3	47373239	47377682	3	47619569	47627204	\Zm00001d040506-1	distal PET peak
3	47521129	47523934	3	47619569	47627204	\Zm00001d040508\Zm00001d040509-2	distal PET peak
3	47873629	47881542	3	47901888	47904492	\Zm00001d040519\Zm00001d040520\Zm00001d040518-3	distal PET peak
3	48594107	48604816	3	48750289	48755090	\Zm00001d040536-1	distal PET peak
3	52777166	52780529	3	52790123	52791577	\Zm00001d040603-1	distal PET peak
3	55391886	55397393	3	55729960	55731003	\Zm00001d040638-1	distal PET peak
3	58056012	58064841	3	58152558	58154869	\Zm00001d040686-1	distal PET peak
3	58056012	58064841	3	58290136	58296486	\Zm00001d040686-1	distal PET peak
3	58879595	58895574	3	59472660	59474645	\Zm00001d040696-1	distal PET peak
3	61276930	61282217	3	112607630	112610716	\Zm00001d040741-1	distal PET peak
3	65155655	65160065	3	65328411	65330420	\Zm00001d040777-1	distal PET peak
3	71570905	71574080	3	71627046	71629733	\Zm00001d040850-1	distal PET peak
3	79221448	79224045	3	79230286	79241291	\Zm00001d040920-1	distal PET peak
3	95098352	95102233	3	95274414	95276589	\Zm00001d041072-1	distal PET peak
3	100564217	100567883	3	100620708	100623633	\Zm00001d041154-1	distal PET peak
3	105718779	105730381	3	105776170	105778182	\Zm00001d041214-1	distal PET peak
3	106708402	106719526	3	106795672	106799104	\Zm00001d041230\Zm00001d041231\Zm00001d041229-3	distal PET peak
3	106708402	106719526	3	107039788	107041997	\Zm00001d041230\Zm00001d041231\Zm00001d041229-3	distal PET peak
3	107563455	107569068	3	107576361	107579780	\Zm00001d041236-1	distal PET peak
3	107563455	107569068	3	107678980	107681704	\Zm00001d041236-1	distal PET peak
3	107563455	107569068	3	107683757	107686370	\Zm00001d041236-1	distal PET peak
3	107563455	107569068	3	107720829	107722985	\Zm00001d041236-1	distal PET peak
3	109761075	109769982	3	109776282	109778911	\Zm00001d041277-1	distal PET peak
3	113723333	113728839	3	113856632	113859674	\Zm00001d041345-1	distal PET peak
3	114709757	114717814	3	114764933	114767252	\Zm00001d041374\Zm00001d041375-2	distal PET peak
3	117575995	117585363	3	117751120	117753180	\Zm00001d041410-1	distal PET peak
3	117575995	117585363	3	117893201	117894699	\Zm00001d041410-1	distal PET peak
3	118099724	118106616	3	118174383	118176517	\Zm00001d041416-1	distal PET peak
3	119830280	119839286	3	119889094	119892455	\Zm00001d041439-1	distal PET peak
3	121949559	121953704	3	122014404	122016200	\Zm00001d041467-1	distal PET peak
3	125026326	125035487	3	125051630	125054176	\Zm00001d041511-1	distal PET peak
3	125026326	125035487	3	125085699	125088842	\Zm00001d041511-1	distal PET peak
3	126576688	126584852	3	126656070	126660369	\Zm00001d041548-1	distal PET peak
3	128758276	128764490	3	128769836	128775973	\Zm00001d041591-1	distal PET peak
3	137016244	137023515	3	137084913	137087945	\Zm00001d041773-1	distal PET peak
3	137016244	137023515	3	137100123	137103887	\Zm00001d041773-1	distal PET peak
3	137459112	137461721	3	137819394	137825510	\Zm00001d041778-1	distal PET peak
3	137586507	137593003	3	137763665	137766453	\Zm00001d041780-1	distal PET peak
3	139053457	139055306	3	139069925	139076170	\Zm00001d041816-1	distal PET peak
3	142565118	142577358	3	143122552	143130325	\Zm00001d041900-1	distal PET peak
3	143898312	143905592	3	143914787	143917894	\Zm00001d041926-1	distal PET peak
3	143905625	143913529	3	144114600	144118666	\Zm00001d041927-1	distal PET peak
3	149543057	149550226	3	149602414	149606326	\Zm00001d042066-1	distal PET peak
3	150619249	150623036	3	150813998	150816562	\Zm00001d042097-1	distal PET peak
3	150852560	150859544	3	150960360	150964035	\Zm00001d042107-1	distal PET peak
3	150992108	150996154	3	151219178	151223586	\Zm00001d042110-1	distal PET peak
3	153381160	153389341	3	153466344	153471460	\Zm00001d042142\Zm00001d042143\Zm00001d042144-3	distal PET peak
3	153590096	153599629	3	153766413	153768926	\Zm00001d042147\Zm00001d042148-2	distal PET peak
3	155269950	155276553	3	155324810	155326357	\Zm00001d042182-1	distal PET peak
3	156120718	156138907	3	156232472	156235249	\Zm00001d042211\Zm00001d042212-2	distal PET peak
3	156799715	156805428	3	156981421	156985187	\Zm00001d042225-1	distal PET peak
3	157882415	157888260	3	157890691	157897443	\Zm00001d042260\Zm00001d042262-2	distal PET peak
3	158050938	158058666	3	158112874	158116027	\Zm00001d042266-1	distal PET peak
3	158050938	158058666	3	158150889	158153965	\Zm00001d042266-1	distal PET peak
3	158095956	158104896	3	158112874	158116027	\Zm00001d042267-1	distal PET peak
3	158435977	158448737	3	158458890	158460441	\Zm00001d042272-1	distal PET peak
3	158561950	158566284	3	158641161	158642609	\Zm00001d042275-1	distal PET peak
3	160555700	160571789	3	160684522	160685930	\Zm00001d042314-1	distal PET peak
3	161001972	161016062	3	161167512	161169654	\Zm00001d042319-1	distal PET peak
3	161001972	161016062	3	161412430	161426841	\Zm00001d042319-1	distal PET peak
3	161286061	161293660	3	161354367	161356250	\Zm00001d042325-1	distal PET peak
3	161286061	161293660	3	161472560	161476291	\Zm00001d042325-1	distal PET peak
3	161286061	161293660	3	161478550	161489122	\Zm00001d042325-1	distal PET peak
3	161682654	161699131	3	161956981	161959227	\Zm00001d042335-1	distal PET peak
3	163613612	163624965	3	163762067	163764049	\Zm00001d042372-1	distal PET peak
3	167169959	167174415	3	167191276	167195644	\Zm00001d042436-1	distal PET peak
3	167653601	167666262	3	167689328	167693887	\Zm00001d042444-1	distal PET peak
3	167653601	167666262	3	168043367	168046891	\Zm00001d042444-1	distal PET peak
3	168075140	168099867	3	168488881	168492136	\Zm00001d042446\Zm00001d042447\Zm00001d042448\Zm00001d042449\Zm00001d042450-5	distal PET peak
3	168339603	168355037	3	168498185	168500768	\Zm00001d042453\Zm00001d042455\Zm00001d042454-3	distal PET peak
3	168474721	168481636	3	168488881	168492136	\Zm00001d042461\Zm00001d042460-2	distal PET peak
3	168474721	168481636	3	168498185	168500768	\Zm00001d042461\Zm00001d042460-2	distal PET peak
3	168482284	168485846	3	168498185	168500768	\Zm00001d042461-1	distal PET peak
3	168687400	168689662	3	168700739	168710905	\Zm00001d042470-1	distal PET peak
3	168691592	168696765	3	168700739	168710905	\Zm00001d042471-1	distal PET peak
3	169068459	169075995	3	169088322	169091244	\Zm00001d042481\Zm00001d042482-2	distal PET peak
3	169237246	169243743	3	169260320	169263296	\Zm00001d042486-1	distal PET peak
3	171044956	171063000	3	171348180	171353784	\Zm00001d042533\Zm00001d042535\Zm00001d042534-3	distal PET peak
3	171064147	171069750	3	171348180	171353784	\Zm00001d042536-1	distal PET peak
3	171240329	171242683	3	171348180	171353784	\Zm00001d042539-1	distal PET peak
3	171276740	171282214	3	171362288	171364330	\Zm00001d042540-1	distal PET peak
3	171276740	171282214	3	171401532	171404633	\Zm00001d042540-1	distal PET peak
3	171708251	171714958	3	171865925	171870156	\Zm00001d042558-1	distal PET peak
3	171815754	171826598	3	171845227	171847979	\Zm00001d042560-1	distal PET peak
3	171815754	171826598	3	171870225	171872486	\Zm00001d042560-1	distal PET peak
3	172225708	172235660	3	204901213	204904802	\Zm00001d042569-1	distal PET peak
3	173557216	173563227	3	173613914	173618510	\Zm00001d042611-1	distal PET peak
3	174358719	174368845	3	174536573	174543580	\Zm00001d042625\Zm00001d042626\Zm00001d042624-3	distal PET peak
3	174358719	174368845	3	174554131	174557340	\Zm00001d042625\Zm00001d042626\Zm00001d042624-3	distal PET peak
3	175712824	175718023	3	175722550	175728182	\Zm00001d042658\Zm00001d042659-2	distal PET peak
3	177295872	177301492	3	177327149	177331509	\Zm00001d042696-1	distal PET peak
3	179379919	179399628	3	194733787	194741687	\Zm00001d042776\Zm00001d042777-2	distal PET peak
3	180570231	180572935	3	180829001	180844989	\Zm00001d042807-1	distal PET peak
3	180791434	180796340	3	180826016	180828894	\Zm00001d042808-1	distal PET peak
3	180892510	180897589	3	180970959	180976418	\Zm00001d042811-1	distal PET peak
3	180952483	180961213	3	180994114	180996500	\Zm00001d042812-1	distal PET peak
3	180997433	181004125	3	181011872	181014979	\Zm00001d042813-1	distal PET peak
3	181548967	181553368	3	181595495	181604507	\Zm00001d042836-1	distal PET peak
3	182122628	182129983	3	182309663	182315044	\Zm00001d042853-1	distal PET peak
3	182499681	182515022	3	182539347	182542799	\Zm00001d042868\Zm00001d042869\Zm00001d042867-3	distal PET peak
3	182588060	182602592	3	182677830	182680488	\Zm00001d042872\Zm00001d042874\Zm00001d042875-3	distal PET peak
3	182648856	182657414	3	182843552	182848766	\Zm00001d042879-1	distal PET peak
3	182658774	182666485	3	182677830	182680488	\Zm00001d042880-1	distal PET peak
3	182899006	182904317	3	182932383	182934844	\Zm00001d042886-1	distal PET peak
3	182899006	182904317	3	182975149	182977836	\Zm00001d042886-1	distal PET peak
3	182899006	182904317	3	183015759	183017982	\Zm00001d042886-1	distal PET peak
3	183052024	183058638	3	183205016	183209978	\Zm00001d042887-1	distal PET peak
3	183114904	183120534	3	183181446	183183900	\Zm00001d042892-1	distal PET peak
3	183114904	183120534	3	183205016	183209978	\Zm00001d042892-1	distal PET peak
3	183490339	183497981	3	183535777	183539183	\Zm00001d042903-1	distal PET peak
3	184169862	184175864	3	184291568	184294255	\Zm00001d042926-1	distal PET peak
3	185585436	185596060	3	185744321	185748559	\Zm00001d042975\Zm00001d042976-2	distal PET peak
3	185623738	185631710	3	185718385	185720800	\Zm00001d042977\Zm00001d042978-2	distal PET peak
3	185651984	185658143	3	185718385	185720800	\Zm00001d042979-1	distal PET peak
3	185651984	185658143	3	185744321	185748559	\Zm00001d042979-1	distal PET peak
3	186051269	186058580	3	186067458	186069656	\Zm00001d042993-1	distal PET peak
3	186399926	186405734	3	186436108	186443916	\Zm00001d043011-1	distal PET peak
3	186794335	186804476	3	186805582	186811118	\Zm00001d043022-1	distal PET peak
3	186831253	186837382	3	186847399	186850930	\Zm00001d043024-1	distal PET peak
3	187165727	187174587	3	187183275	187185160	\Zm00001d043038-1	distal PET peak
3	187341852	187350958	3	187437631	187442811	\Zm00001d043047-1	distal PET peak
3	187444970	187448752	3	187599706	187606190	\Zm00001d043050-1	distal PET peak
3	187824509	187831181	3	187914348	187919549	\Zm00001d043059\Zm00001d043060-2	distal PET peak
3	187946197	187956295	3	206327323	206332374	\Zm00001d043063-1	distal PET peak
3	188314318	188326592	3	188419559	188424508	\Zm00001d043071\Zm00001d043070-2	distal PET peak
3	188432965	188449258	3	188609536	188613286	\Zm00001d043075\Zm00001d043076-2	distal PET peak
3	189708348	189716498	3	189780905	189787885	\Zm00001d043119-1	distal PET peak
3	189738571	189742320	3	189780905	189787885	\Zm00001d043121\Zm00001d043122-2	distal PET peak
3	190099003	190113928	3	215549814	215552699	\Zm00001d043145\Zm00001d043146\Zm00001d043144-3	distal PET peak
3	191427707	191449114	3	191573320	191578506	\Zm00001d043201\Zm00001d043202-2	distal PET peak
3	191427707	191449114	3	191633560	191635622	\Zm00001d043201\Zm00001d043202-2	distal PET peak
3	191470655	191473487	3	191573320	191578506	\Zm00001d043204-1	distal PET peak
3	191696249	191702834	3	191715158	191720870	\Zm00001d043206-1	distal PET peak
3	192793909	192802311	3	193122105	193123089	\Zm00001d043239-1	distal PET peak
3	192833174	192839412	3	192993073	192999559	\Zm00001d043240-1	distal PET peak
3	192881802	192886589	3	193018634	193022542	\Zm00001d043242-1	distal PET peak
3	192961444	192966120	3	193009750	193013395	\Zm00001d043243-1	distal PET peak
3	192961444	192966120	3	193061355	193064629	\Zm00001d043243-1	distal PET peak
3	193837414	193843798	3	193873079	193877025	\Zm00001d043267-1	distal PET peak
3	193857173	193862511	3	193873079	193877025	\Zm00001d043269\Zm00001d043268-2	distal PET peak
3	193857173	193862511	3	193925506	193931459	\Zm00001d043269\Zm00001d043268-2	distal PET peak
3	193957442	193970887	3	193997182	193999503	\Zm00001d043271\Zm00001d043272-2	distal PET peak
3	193985478	193988913	3	194030008	194034062	\Zm00001d043273-1	distal PET peak
3	194381629	194385340	3	194408472	194417799	\Zm00001d043286-1	distal PET peak
3	196320513	196326836	3	196777406	196783417	\Zm00001d043318-1	distal PET peak
3	196552831	196566868	3	196690851	196695426	\Zm00001d043324\Zm00001d043325-2	distal PET peak
3	197408989	197414395	3	197434703	197437053	\Zm00001d043350-1	distal PET peak
3	197408989	197414395	3	197443987	197450533	\Zm00001d043350-1	distal PET peak
3	197781258	197790186	3	197841943	197845278	\Zm00001d043367-1	distal PET peak
3	198087522	198096346	3	198219383	198226608	\Zm00001d043376-1	distal PET peak
3	198387699	198396535	3	198415299	198419338	\Zm00001d043387-1	distal PET peak
3	198722499	198735532	3	198897940	198901151	\Zm00001d043399-1	distal PET peak
3	198722499	198735532	3	198948205	198951874	\Zm00001d043399-1	distal PET peak
3	199165308	199168221	3	199394093	199397856	\Zm00001d043422-1	distal PET peak
3	200058085	200064159	3	200098648	200103093	\Zm00001d043442-1	distal PET peak
3	200574973	200581344	3	200615551	200618548	\Zm00001d043459-1	distal PET peak
3	201087464	201092377	3	201122555	201125207	\Zm00001d043469-1	distal PET peak
3	201128423	201136950	3	201336262	201339765	\Zm00001d043470-1	distal PET peak
3	201314913	201320369	3	201330384	201332073	\Zm00001d043474-1	distal PET peak
3	201314913	201320369	3	201336262	201339765	\Zm00001d043474-1	distal PET peak
3	202069123	202075050	3	202085762	202089207	\Zm00001d043502-1	distal PET peak
3	202843032	202847060	3	202859304	202866512	\Zm00001d043528-1	distal PET peak
3	202954018	202963086	3	204152264	204154333	\Zm00001d043529-1	distal PET peak
3	203301576	203315876	3	203326202	203328285	\Zm00001d043538\Zm00001d043539-2	distal PET peak
3	203337267	203341805	3	203361859	203366450	\Zm00001d043541-1	distal PET peak
3	203928242	203934802	3	204040570	204045124	\Zm00001d043562-1	distal PET peak
3	204435911	204440382	3	204450595	204454198	\Zm00001d043585\Zm00001d043586-2	distal PET peak
3	204721026	204733925	3	204745615	204747633	\Zm00001d043598-1	distal PET peak
3	205191650	205199545	3	205255847	205260405	\Zm00001d043613-1	distal PET peak
3	205239789	205247614	3	205255847	205260405	\Zm00001d043614-1	distal PET peak
3	207409604	207414835	3	207425584	207429416	\Zm00001d043687-1	distal PET peak
3	207414999	207417968	3	207425584	207429416	\Zm00001d043687\Zm00001d043688-2	distal PET peak
3	208810269	208816433	3	208843865	208845290	\Zm00001d043741-1	distal PET peak
3	209984568	209996098	3	210082611	210087193	\Zm00001d043779-1	distal PET peak
3	209996586	210003336	3	210025559	210028207	\Zm00001d043780-1	distal PET peak
3	210067482	210080135	3	210161606	210164391	\Zm00001d043782-1	distal PET peak
3	211078533	211095094	3	211311619	211317227	\Zm00001d043830\Zm00001d043831\Zm00001d043832-3	distal PET peak
3	214130134	214135197	3	214167693	214169929	\Zm00001d043929\Zm00001d043930-2	distal PET peak
3	214143431	214155687	3	214227338	214230181	\Zm00001d043932\Zm00001d043933-2	distal PET peak
3	214298776	214305336	3	214328062	214331880	\Zm00001d043938-1	distal PET peak
3	214772824	214780375	3	214815457	214817056	\Zm00001d043955-1	distal PET peak
3	215007384	215013229	3	215024420	215028174	\Zm00001d043963-1	distal PET peak
3	215685750	215702648	3	215780954	215792444	\Zm00001d043989\Zm00001d043990-2	distal PET peak
3	216239521	216249966	3	216408648	216413320	\Zm00001d044005-1	distal PET peak
3	216386058	216389850	3	216408648	216413320	\Zm00001d044008-1	distal PET peak
3	216389982	216402591	3	216408648	216413320	\Zm00001d044008-1	distal PET peak
3	216389982	216402591	3	216460084	216464521	\Zm00001d044008-1	distal PET peak
3	216527756	216537532	3	216636599	216640204	\Zm00001d044015\Zm00001d044014-2	distal PET peak
3	216527756	216537532	3	216655761	216658054	\Zm00001d044015\Zm00001d044014-2	distal PET peak
3	216527756	216537532	3	216677414	216682272	\Zm00001d044015\Zm00001d044014-2	distal PET peak
3	218074628	218081531	3	218135075	218138733	\Zm00001d044057\Zm00001d044059-2	distal PET peak
3	218267468	218272021	3	218344028	218345681	\Zm00001d044068-1	distal PET peak
3	218267468	218272021	3	218348572	218350286	\Zm00001d044068-1	distal PET peak
3	218286881	218293127	3	218344028	218345681	\Zm00001d044069-1	distal PET peak
3	218286881	218293127	3	218348572	218350286	\Zm00001d044069-1	distal PET peak
3	218443509	218447457	3	218476462	218478774	\Zm00001d044078\Zm00001d044079-2	distal PET peak
3	218450416	218455045	3	218476462	218478774	\Zm00001d044080-1	distal PET peak
3	219912365	219923151	3	219978752	219986233	\Zm00001d044127-1	distal PET peak
3	220718465	220726139	3	220757006	220762665	\Zm00001d044157-1	distal PET peak
3	220819342	220829030	3	220834241	220840567	\Zm00001d044162-1	distal PET peak
3	221857666	221859722	3	221873191	221875896	\Zm00001d044205-1	distal PET peak
3	223428151	223435963	3	223448905	223450418	\Zm00001d044270-1	distal PET peak
3	224631123	224643173	3	224740563	224743818	\Zm00001d044303-1	distal PET peak
3	224983133	224994183	3	225035613	225041028	\Zm00001d044313-1	distal PET peak
3	226713609	226718143	3	226730387	226735267	\Zm00001d044387-1	distal PET peak
3	227051613	227059796	3	227066419	227068575	\Zm00001d044394\Zm00001d044395-2	distal PET peak
3	227051613	227059796	3	227284568	227291271	\Zm00001d044394\Zm00001d044395-2	distal PET peak
3	227912622	227921685	3	227992637	227994369	\Zm00001d044434-1	distal PET peak
3	228293378	228298434	3	228318997	228325710	\Zm00001d044446-1	distal PET peak
3	229346297	229354209	3	229379542	229382593	\Zm00001d044479-1	distal PET peak
3	229346297	229354209	3	229382851	229384931	\Zm00001d044479-1	distal PET peak
3	231836704	231853346	3	231872662	231877849	\Zm00001d044567-1	distal PET peak
3	233087911	233098503	3	233108597	233111122	\Zm00001d044600-1	distal PET peak
3	233646754	233651968	3	233667791	233669305	\Zm00001d044632-1	distal PET peak
3	234336797	234348240	3	234383928	234387564	\Zm00001d044663\Zm00001d044664-2	distal PET peak
4	2582948	2594653	4	2622176	2624392	\Zm00001d048645\Zm00001d048646-2	distal PET peak
4	2822009	2827300	4	2828940	2837445	\Zm00001d048658-1	distal PET peak
4	2822009	2827300	4	2913623	2915823	\Zm00001d048658-1	distal PET peak
4	4604610	4614279	4	4653485	4656233	\Zm00001d048736\Zm00001d048737-2	distal PET peak
4	5648114	5656826	4	5663332	5667428	\Zm00001d048795\Zm00001d048796\Zm00001d048797-3	distal PET peak
4	7810258	7825051	4	7954834	7963160	\Zm00001d048910\Zm00001d048911\Zm00001d048914\Zm00001d048913-4	distal PET peak
4	8238742	8247588	4	8296623	8299581	\Zm00001d048926-1	distal PET peak
4	8238742	8247588	4	8381346	8383466	\Zm00001d048926-1	distal PET peak
4	12001973	12013713	4	12075919	12081511	\Zm00001d048997\Zm00001d048998-2	distal PET peak
4	12001973	12013713	4	12144364	12146763	\Zm00001d048997\Zm00001d048998-2	distal PET peak
4	12580903	12587248	4	12611366	12615538	\Zm00001d049016-1	distal PET peak
4	12969415	12972002	4	12981720	12985307	\Zm00001d049026-1	distal PET peak
4	13682596	13690555	4	13846899	13859204	\Zm00001d049042-1	distal PET peak
4	13725880	13729940	4	13846899	13859204	\Zm00001d049043-1	distal PET peak
4	13882857	13893828	4	14037386	14042057	\Zm00001d049048\Zm00001d049049-2	distal PET peak
4	14931292	14933591	4	14941624	14945217	\Zm00001d049076-1	distal PET peak
4	15132786	15142362	4	15188611	15191375	\Zm00001d049080-1	distal PET peak
4	17746191	17752718	4	17778883	17781212	\Zm00001d049145-1	distal PET peak
4	17746191	17752718	4	78675913	78677666	\Zm00001d049145-1	distal PET peak
4	17755298	17759834	4	17778883	17781212	\Zm00001d049148-1	distal PET peak
4	18424852	18433409	4	18433909	18437444	\Zm00001d049159-1	distal PET peak
4	18475767	18479480	4	18514769	18519438	\Zm00001d049161-1	distal PET peak
4	18560437	18570971	4	18773020	18775720	\Zm00001d049163-1	distal PET peak
4	21164449	21167571	4	222208954	222211843	\Zm00001d049218-1	distal PET peak
4	21985040	21993928	4	22158176	22166939	\Zm00001d049233\Zm00001d049232-2	distal PET peak
4	22024616	22028114	4	22158176	22166939	\Zm00001d049234-1	distal PET peak
4	22483361	22487461	4	22507575	22512206	\Zm00001d049242-1	distal PET peak
4	23996913	24005357	4	24093712	24095300	\Zm00001d049273-1	distal PET peak
4	24149187	24154725	4	24197045	24199478	\Zm00001d049276-1	distal PET peak
4	24419765	24427495	4	24604068	24611271	\Zm00001d049286-1	distal PET peak
4	24979794	24988514	4	25076065	25078740	\Zm00001d049295-1	distal PET peak
4	27045825	27054098	4	27224384	27226874	\Zm00001d049336-1	distal PET peak
4	29545360	29553746	4	29855204	29858609	\Zm00001d049404\Zm00001d049405-2	distal PET peak
4	31016078	31021157	4	31093968	31098425	\Zm00001d049459-1	distal PET peak
4	33286452	33290206	4	33310147	33311713	\Zm00001d049528-1	distal PET peak
4	33816693	33821475	4	33838366	33842993	\Zm00001d049541-1	distal PET peak
4	35626199	35632988	4	35681592	35684515	\Zm00001d049572-1	distal PET peak
4	36426120	36433097	4	36489994	36494280	\Zm00001d049588-1	distal PET peak
4	36426120	36433097	4	36529358	36532364	\Zm00001d049588-1	distal PET peak
4	36426120	36433097	4	36712909	36726403	\Zm00001d049588-1	distal PET peak
4	36624041	36627845	4	36712909	36726403	\Zm00001d049594-1	distal PET peak
4	37783468	37787981	4	37868314	37871254	\Zm00001d049619\Zm00001d049618-2	distal PET peak
4	38070059	38076056	4	38099308	38101678	\Zm00001d049628-1	distal PET peak
4	38696407	38710692	4	38946709	38950489	\Zm00001d049648\Zm00001d049649-2	distal PET peak
4	40459278	40467574	4	40472662	40474801	\Zm00001d049691\Zm00001d049692-2	distal PET peak
4	44000054	44007573	4	44222400	44225077	\Zm00001d049769-1	distal PET peak
4	44637135	44645138	4	44707070	44709234	\Zm00001d049786-1	distal PET peak
4	45038299	45050207	4	45388902	45392309	\Zm00001d049798\Zm00001d049800-2	distal PET peak
4	45376673	45381545	4	45449066	45451414	\Zm00001d049804-1	distal PET peak
4	46812310	46825190	4	46954899	46957267	\Zm00001d049830\Zm00001d049831-2	distal PET peak
4	47819815	47825656	4	48049120	48051279	\Zm00001d049851-1	distal PET peak
4	48974010	48979489	4	49050372	49052745	\Zm00001d049860-1	distal PET peak
4	51236210	51252826	4	58044407	58046341	\Zm00001d049894-1	distal PET peak
4	55306524	55313571	4	55336367	55338863	\Zm00001d049954-1	distal PET peak
4	55306524	55313571	4	55425892	55430152	\Zm00001d049954-1	distal PET peak
4	59678577	59681786	4	59700746	59706947	\Zm00001d050016-1	distal PET peak
4	60280756	60289616	4	60305182	60307559	\Zm00001d050021-1	distal PET peak
4	60280756	60289616	4	60432510	60434591	\Zm00001d050021-1	distal PET peak
4	63831486	63838866	4	64150074	64154497	\Zm00001d050069-1	distal PET peak
4	69041784	69045263	4	69058265	69060653	\Zm00001d050143-1	distal PET peak
4	69213559	69220030	4	69413674	69438043	\Zm00001d050148-1	distal PET peak
4	75105118	75108623	4	75188610	75191738	\Zm00001d050234\Zm00001d050235-2	distal PET peak
4	84246187	84250670	4	84529725	84534551	\Zm00001d050368-1	distal PET peak
4	85369653	85376018	4	85487746	85489385	\Zm00001d050389-1	distal PET peak
4	85654617	85660082	4	85676899	85681629	\Zm00001d050394-1	distal PET peak
4	89086790	89090220	4	89637369	89644884	\Zm00001d050452-1	distal PET peak
4	91278133	91283651	4	91459320	91461442	\Zm00001d050475\Zm00001d050474-2	distal PET peak
4	96152753	96156134	4	96384227	96386252	\Zm00001d050518-1	distal PET peak
4	101825592	101831915	4	102096261	102098942	\Zm00001d050577-1	distal PET peak
4	115490762	115497145	4	116063958	116064986	\Zm00001d050689\Zm00001d050690-2	distal PET peak
4	117596314	117599604	4	117729447	117732120	\Zm00001d050712-1	distal PET peak
4	120120139	120129435	4	120147572	120150513	\Zm00001d050737-1	distal PET peak
4	123187055	123192391	4	123304992	123307717	\Zm00001d050790-1	distal PET peak
4	125015330	125019908	4	125222487	125225522	\Zm00001d050827\Zm00001d050829-2	distal PET peak
4	127376580	127381409	4	127388244	127390418	\Zm00001d050862-1	distal PET peak
4	129885735	129890002	4	129915546	129918362	\Zm00001d050908-1	distal PET peak
4	133639566	133648459	4	133666264	133669320	\Zm00001d050961-1	distal PET peak
4	139206981	139212807	4	139226473	139229823	\Zm00001d051054-1	distal PET peak
4	144036553	144040386	4	144056885	144062407	\Zm00001d051117-1	distal PET peak
4	144430281	144437323	4	144554294	144556172	\Zm00001d051120-1	distal PET peak
4	144438204	144441610	4	144554294	144556172	\Zm00001d051121-1	distal PET peak
4	145540667	145552308	4	145899684	145905707	\Zm00001d051138\Zm00001d051139-2	distal PET peak
4	148591247	148599275	4	148636655	148640087	\Zm00001d051203-1	distal PET peak
4	149505203	149510628	4	149723169	149725980	\Zm00001d051238-1	distal PET peak
4	151293492	151313460	4	151383659	151385691	\Zm00001d051268\Zm00001d051269-2	distal PET peak
4	152559253	152568106	4	152756912	152760747	\Zm00001d051306-1	distal PET peak
4	152946109	152950770	4	153290122	153293909	\Zm00001d051309-1	distal PET peak
4	153189777	153193242	4	153212398	153217294	\Zm00001d051313-1	distal PET peak
4	153361067	153367532	4	153512859	153513832	\Zm00001d051316-1	distal PET peak
4	154918088	154924640	4	155244036	155247476	\Zm00001d051333-1	distal PET peak
4	155166421	155172221	4	185169206	185172671	\Zm00001d051338-1	distal PET peak
4	155608318	155615191	4	155633409	155635814	\Zm00001d051350-1	distal PET peak
4	156765935	156772895	4	156839347	156843402	\Zm00001d051387-1	distal PET peak
4	157602975	157611335	4	157726370	157734963	\Zm00001d051415\Zm00001d051416-2	distal PET peak
4	157602975	157611335	4	157857666	157863103	\Zm00001d051415\Zm00001d051416-2	distal PET peak
4	158470763	158473822	4	158827805	158834224	\Zm00001d051434\Zm00001d051435-2	distal PET peak
4	159028556	159038569	4	159146284	159149892	\Zm00001d051448-1	distal PET peak
4	159028556	159038569	4	159171880	159176676	\Zm00001d051448-1	distal PET peak
4	159028556	159038569	4	159270696	159276226	\Zm00001d051448-1	distal PET peak
4	159110175	159114022	4	159171880	159176676	\Zm00001d051451-1	distal PET peak
4	159110175	159114022	4	159270696	159276226	\Zm00001d051451-1	distal PET peak
4	159345995	159356753	4	159528434	159531216	\Zm00001d051458-1	distal PET peak
4	159712452	159717148	4	159743654	159747574	\Zm00001d051468\Zm00001d051467-2	distal PET peak
4	161340030	161351213	4	161507342	161515236	\Zm00001d051524\Zm00001d051525-2	distal PET peak
4	161419879	161422117	4	161507342	161515236	\Zm00001d051526-1	distal PET peak
4	162156165	162165383	4	162332577	162338589	\Zm00001d051548-1	distal PET peak
4	163127815	163133379	4	166554482	166558341	\Zm00001d051571-1	distal PET peak
4	163584101	163596436	4	183169095	183170701	\Zm00001d051588\Zm00001d051589-2	distal PET peak
4	164197987	164200146	4	164241764	164244764	\Zm00001d051604-1	distal PET peak
4	164202408	164210288	4	164241764	164244764	\Zm00001d051604-1	distal PET peak
4	165358776	165365846	4	165526218	165529040	\Zm00001d051637-1	distal PET peak
4	165358776	165365846	4	165532385	165534222	\Zm00001d051637-1	distal PET peak
4	171066482	171073966	4	171077871	171080590	\Zm00001d051823\Zm00001d051824-2	distal PET peak
4	171678690	171684349	4	171775588	171780693	\Zm00001d051837-1	distal PET peak
4	174757803	174764657	4	174802817	174804893	\Zm00001d051929\Zm00001d051930-2	distal PET peak
4	174854072	174863428	4	174918738	174921695	\Zm00001d051937\Zm00001d051938\Zm00001d051939-3	distal PET peak
4	175257389	175261009	4	175283108	175285996	\Zm00001d051956-1	distal PET peak
4	175532174	175536155	4	175548963	175551695	\Zm00001d051966-1	distal PET peak
4	175532174	175536155	4	175599134	175604738	\Zm00001d051966-1	distal PET peak
4	175840043	175846546	4	175852274	175858192	\Zm00001d051981-1	distal PET peak
4	175840043	175846546	4	175866881	175869082	\Zm00001d051981-1	distal PET peak
4	177832897	177837890	4	177904026	177905831	\Zm00001d052053-1	distal PET peak
4	178018437	178024511	4	178162082	178167343	\Zm00001d052060-1	distal PET peak
4	178018437	178024511	4	178167745	178168813	\Zm00001d052060-1	distal PET peak
4	180558094	180566212	4	180573070	180574675	\Zm00001d052133-1	distal PET peak
4	181222174	181231969	4	181345857	181348761	\Zm00001d052149-1	distal PET peak
4	182610524	182616514	4	182716498	182722743	\Zm00001d052188-1	distal PET peak
4	182763067	182774846	4	183011734	183020711	\Zm00001d052193\Zm00001d052194-2	distal PET peak
4	184151074	184163817	4	184281533	184283678	\Zm00001d052231\Zm00001d052232\Zm00001d052233-3	distal PET peak
4	184182901	184186548	4	184281533	184283678	\Zm00001d052234\Zm00001d052235-2	distal PET peak
4	185308164	185310976	4	185360536	185364043	\Zm00001d052268-1	distal PET peak
4	189051534	189056025	4	189070194	189071008	\Zm00001d052394-1	distal PET peak
4	189183427	189187712	4	189213278	189219306	\Zm00001d052403\Zm00001d052404-2	distal PET peak
4	190663394	190672441	4	190732956	190734929	\Zm00001d052468-1	distal PET peak
4	192321855	192324538	4	192353947	192355352	\Zm00001d052530-1	distal PET peak
4	193274036	193277554	4	193307128	193309243	\Zm00001d052564-1	distal PET peak
4	193973294	193982445	4	194065963	194067311	\Zm00001d052591-1	distal PET peak
4	195815035	195821437	4	195972365	195975652	\Zm00001d052651-1	distal PET peak
4	196891244	196898201	4	196919228	196921813	\Zm00001d052673-1	distal PET peak
4	197649835	197671057	4	197837138	197841630	\Zm00001d052695\Zm00001d052696-2	distal PET peak
4	200037360	200058084	4	200078800	200081957	\Zm00001d052765\Zm00001d052766\Zm00001d052767\Zm00001d052768-4	distal PET peak
4	201418092	201424040	4	201427687	201433916	\Zm00001d052803\Zm00001d052804-2	distal PET peak
4	201660396	201672492	4	201681876	201683181	\Zm00001d052809\Zm00001d052811\Zm00001d052810-3	distal PET peak
4	202305770	202311755	4	202381496	202382823	\Zm00001d052838\Zm00001d052839-2	distal PET peak
4	202670803	202681688	4	202686666	202688203	\Zm00001d052855\Zm00001d052856-2	distal PET peak
4	203087662	203095809	4	203101250	203103282	\Zm00001d052872\Zm00001d052873\Zm00001d052874-3	distal PET peak
4	203609892	203616571	4	203698942	203701233	\Zm00001d052890-1	distal PET peak
4	205240582	205249574	4	205338061	205341995	\Zm00001d052929\Zm00001d052930-2	distal PET peak
4	205240582	205249574	4	205518903	205526543	\Zm00001d052929\Zm00001d052930-2	distal PET peak
4	206108221	206122135	4	206249104	206252989	\Zm00001d052951\Zm00001d052952\Zm00001d052953-3	distal PET peak
4	206529959	206538871	4	206587999	206590747	\Zm00001d052967-1	distal PET peak
4	206730473	206741919	4	206818187	206821047	\Zm00001d052971-1	distal PET peak
4	207027376	207033593	4	207089954	207091980	\Zm00001d052978-1	distal PET peak
4	207127297	207133469	4	207229347	207232519	\Zm00001d052981-1	distal PET peak
4	207127297	207133469	4	207248723	207250140	\Zm00001d052981-1	distal PET peak
4	208897554	208907248	4	209015455	209018243	\Zm00001d053011-1	distal PET peak
4	208897554	208907248	4	209051742	209054873	\Zm00001d053011-1	distal PET peak
4	209502125	209503922	4	209673163	209675063	\Zm00001d053020-1	distal PET peak
4	210621238	210629399	4	210834773	210837105	\Zm00001d053049\Zm00001d053050-2	distal PET peak
4	210621238	210629399	4	211016469	211019024	\Zm00001d053049\Zm00001d053050-2	distal PET peak
4	211204945	211207214	4	211216226	211235225	\Zm00001d053059-1	distal PET peak
4	211436313	211445673	4	211527421	211530692	\Zm00001d053060-1	distal PET peak
4	211746280	211749615	4	211764248	211766638	\Zm00001d053063-1	distal PET peak
4	211857779	211864060	4	212082380	212087024	\Zm00001d053066-1	distal PET peak
4	212655562	212663004	4	212832787	212836123	\Zm00001d053079-1	distal PET peak
4	212680921	212692521	4	212701941	212705392	\Zm00001d053080-1	distal PET peak
4	212680921	212692521	4	212832787	212836123	\Zm00001d053080-1	distal PET peak
4	212680921	212692521	4	212911618	212917915	\Zm00001d053080-1	distal PET peak
4	213270065	213277356	4	213290137	213291879	\Zm00001d053091-1	distal PET peak
4	219323870	219328890	4	219328941	219338228	\Zm00001d053196-1	distal PET peak
4	219369464	219378304	4	219504038	219514473	\Zm00001d053197-1	distal PET peak
4	219686586	219690882	4	219806009	219808486	\Zm00001d053202-1	distal PET peak
4	220085475	220096760	4	220253418	220255772	\Zm00001d053208-1	distal PET peak
4	220415500	220422054	4	220499247	220501441	\Zm00001d053212\Zm00001d053213-2	distal PET peak
4	220473678	220478469	4	220499247	220501441	\Zm00001d053215-1	distal PET peak
4	220473678	220478469	4	220547385	220551377	\Zm00001d053215-1	distal PET peak
4	221209213	221214449	4	221500490	221502617	\Zm00001d053233\Zm00001d053234-2	distal PET peak
4	222452971	222459097	4	222466661	222470014	\Zm00001d053252-1	distal PET peak
4	224049903	224052226	4	224094627	224104498	\Zm00001d053284\Zm00001d053285-2	distal PET peak
4	227177574	227187746	4	227319885	227324231	\Zm00001d053352\Zm00001d053351-2	distal PET peak
4	228563136	228570277	4	228607026	228613757	\Zm00001d053382-1	distal PET peak
4	228563136	228570277	4	228637813	228640553	\Zm00001d053382-1	distal PET peak
4	229169668	229176080	4	229253756	229256054	\Zm00001d053395-1	distal PET peak
4	230456566	230463631	4	230468757	230471116	\Zm00001d053404-1	distal PET peak
4	230922693	230927826	4	230968176	230975293	\Zm00001d053424-1	distal PET peak
4	230975852	230978960	4	231063888	231067645	\Zm00001d053427-1	distal PET peak
4	231018309	231024806	4	231063888	231067645	\Zm00001d053429-1	distal PET peak
4	231209772	231212989	4	231229517	231232524	\Zm00001d053433-1	distal PET peak
4	231447791	231453339	4	231479113	231480948	\Zm00001d053438-1	distal PET peak
4	231580847	231586857	4	231639327	231642496	\Zm00001d053442-1	distal PET peak
4	231580847	231586857	4	231806571	231809461	\Zm00001d053442-1	distal PET peak
4	232558676	232563354	4	232586520	232589834	\Zm00001d053513-1	distal PET peak
4	232853571	232858636	4	232949278	232953139	\Zm00001d053518-1	distal PET peak
4	233615445	233622899	4	233777672	233782998	\Zm00001d053547-1	distal PET peak
4	234354798	234363208	4	234390333	234393369	\Zm00001d053563-1	distal PET peak
4	234538399	234545199	4	234696382	234698335	\Zm00001d053566-1	distal PET peak
4	234538399	234545199	4	234734643	234737989	\Zm00001d053566-1	distal PET peak
4	235216080	235230153	4	235262587	235265979	\Zm00001d053579-1	distal PET peak
4	235611141	235618742	4	235646057	235651344	\Zm00001d053591-1	distal PET peak
4	235822391	235833862	4	236074981	236080539	\Zm00001d053595-1	distal PET peak
4	237046285	237052925	4	237131983	237133593	\Zm00001d053624\Zm00001d053623-2	distal PET peak
4	237081597	237086898	4	237144011	237146149	\Zm00001d053625-1	distal PET peak
4	237108303	237112496	4	237131983	237133593	\Zm00001d053626-1	distal PET peak
4	238089345	238095500	4	238151736	238154258	\Zm00001d053641\Zm00001d053642-2	distal PET peak
4	238358846	238369446	4	238422492	238426108	\Zm00001d053659\Zm00001d053660-2	distal PET peak
4	238610844	238623029	4	238718383	238723885	\Zm00001d053671\Zm00001d053672-2	distal PET peak
4	240289188	240300755	4	241601605	241604817	\Zm00001d053743-1	distal PET peak
4	240988797	240997142	4	241259431	241262334	\Zm00001d053783\Zm00001d053784-2	distal PET peak
4	241795003	241800303	4	241894836	241903756	\Zm00001d053822-1	distal PET peak
4	242109951	242117206	4	242125539	242126847	\Zm00001d053834\Zm00001d053835\Zm00001d053836-3	distal PET peak
4	243343213	243359483	4	243414825	243416766	\Zm00001d053899\Zm00001d053901\Zm00001d053900-3	distal PET peak
4	243871886	243882131	4	244513514	244521894	\Zm00001d053935-1	distal PET peak
4	245655563	245659804	4	245689149	245691694	\Zm00001d054062-1	distal PET peak
4	246778788	246785486	4	246853644	246856482	\Zm00001d054106\Zm00001d054107-2	distal PET peak
5	1889125	1902363	5	74669443	74671622	\Zm00001d012911\Zm00001d012913-2	distal PET peak
5	3880059	3903903	5	3930555	3934375	\Zm00001d013053\Zm00001d013054\Zm00001d013055\Zm00001d013052-4	distal PET peak
5	4259438	4265747	5	4305509	4306830	\Zm00001d013070\Zm00001d013069-2	distal PET peak
5	4692396	4716000	5	4736969	4738935	\Zm00001d013098\Zm00001d013100\Zm00001d013101\Zm00001d013103\Zm00001d013099-5	distal PET peak
5	4692396	4716000	5	66553302	66554339	\Zm00001d013098\Zm00001d013100\Zm00001d013101\Zm00001d013103\Zm00001d013099-5	distal PET peak
5	4889847	4898951	5	5052543	5057068	\Zm00001d013116-1	distal PET peak
5	4986023	4992695	5	5052543	5057068	\Zm00001d013117-1	distal PET peak
5	5076330	5082046	5	5094863	5096457	\Zm00001d013119-1	distal PET peak
5	5076330	5082046	5	5118008	5122667	\Zm00001d013119-1	distal PET peak
5	6396108	6408577	5	6415274	6416747	\Zm00001d013201\Zm00001d013202-2	distal PET peak
5	6548081	6557163	5	6571297	6578437	\Zm00001d013206-1	distal PET peak
5	7088500	7095485	5	7124089	7127309	\Zm00001d013247-1	distal PET peak
5	7239513	7244134	5	7244187	7254257	\Zm00001d013259-1	distal PET peak
5	7534165	7560427	5	7610174	7618572	\Zm00001d013273\Zm00001d013274\Zm00001d013275\Zm00001d013272-4	distal PET peak
5	7768370	7774894	5	7804590	7808926	\Zm00001d013281-1	distal PET peak
5	7897576	7901679	5	191940990	191943605	\Zm00001d013286\Zm00001d013285\Zm00001d013287-3	distal PET peak
5	9834343	9840482	5	9859849	9861729	\Zm00001d013367-1	distal PET peak
5	9834343	9840482	5	9887919	9891880	\Zm00001d013367-1	distal PET peak
5	10252184	10266299	5	10297212	10301055	\Zm00001d013389\Zm00001d013390-2	distal PET peak
5	10269277	10275162	5	10301436	10302978	\Zm00001d013391-1	distal PET peak
5	10275193	10278185	5	10297212	10301055	\Zm00001d013391-1	distal PET peak
5	10534285	10544459	5	10547550	10549598	\Zm00001d013409-1	distal PET peak
5	10711617	10719485	5	10740987	10742915	\Zm00001d013415-1	distal PET peak
5	12106847	12117393	5	12181562	12187820	\Zm00001d013461\Zm00001d013463\Zm00001d013459-3	distal PET peak
5	12106847	12117393	5	12241321	12247482	\Zm00001d013461\Zm00001d013463\Zm00001d013459-3	distal PET peak
5	12778929	12791407	5	12793973	12796372	\Zm00001d013497\Zm00001d013496-2	distal PET peak
5	14083020	14100632	5	14101222	14104303	\Zm00001d013549\Zm00001d013550\Zm00001d013552\Zm00001d013553\Zm00001d013551-5	distal PET peak
5	15167634	15174160	5	15195041	15197594	\Zm00001d013603-1	distal PET peak
5	15968863	15974373	5	15989192	15992730	\Zm00001d013635-1	distal PET peak
5	17855172	17863989	5	17870582	17873652	\Zm00001d013699-1	distal PET peak
5	19006741	19020851	5	19041824	19045385	\Zm00001d013741\Zm00001d013742-2	distal PET peak
5	19100155	19107687	5	19143249	19149918	\Zm00001d013745-1	distal PET peak
5	20980585	20987898	5	21055986	21058557	\Zm00001d013804-1	distal PET peak
5	21281414	21285114	5	21290947	21294989	\Zm00001d013812-1	distal PET peak
5	21545232	21553456	5	21557075	21562024	\Zm00001d013828-1	distal PET peak
5	21904084	21910647	5	21960320	21963543	\Zm00001d013834-1	distal PET peak
5	21904084	21910647	5	21986423	21990396	\Zm00001d013834-1	distal PET peak
5	22384289	22391634	5	22401660	22405475	\Zm00001d013844-1	distal PET peak
5	22410410	22418104	5	22472940	22477391	\Zm00001d013845-1	distal PET peak
5	22608312	22614560	5	22689781	22695077	\Zm00001d013849-1	distal PET peak
5	23265764	23274618	5	23283727	23287630	\Zm00001d013863\Zm00001d013865\Zm00001d013864-3	distal PET peak
5	26096253	26102030	5	26160457	26166890	\Zm00001d013954\Zm00001d013955-2	distal PET peak
5	27903308	27910096	5	27929805	27932213	\Zm00001d013997-1	distal PET peak
5	28473150	28479574	5	28484491	28487874	\Zm00001d014007-1	distal PET peak
5	28631325	28641168	5	28814776	28819596	\Zm00001d014013-1	distal PET peak
5	28775560	28781456	5	28814776	28819596	\Zm00001d014015-1	distal PET peak
5	28888123	28901553	5	29223448	29227349	\Zm00001d014017-1	distal PET peak
5	30558503	30565760	5	30570597	30574809	\Zm00001d014046-1	distal PET peak
5	31727783	31733101	5	31753205	31755937	\Zm00001d014080\Zm00001d014081-2	distal PET peak
5	32106521	32114505	5	32166707	32171254	\Zm00001d014093-1	distal PET peak
5	33024917	33031638	5	33054237	33058008	\Zm00001d014117-1	distal PET peak
5	33100659	33107173	5	33137114	33139190	\Zm00001d014121-1	distal PET peak
5	33410793	33416323	5	33503991	33507063	\Zm00001d014128-1	distal PET peak
5	35065773	35072188	5	35159264	35167671	\Zm00001d014178-1	distal PET peak
5	35582924	35602396	5	35607978	35618383	\Zm00001d014188-1	distal PET peak
5	37832378	37835491	5	37847445	37849247	\Zm00001d014244-1	distal PET peak
5	38629574	38633287	5	38843951	38845310	\Zm00001d014271-1	distal PET peak
5	44423054	44432071	5	44971902	44977191	\Zm00001d014391\Zm00001d014392-2	distal PET peak
5	46040788	46046526	5	46271029	46273346	\Zm00001d014423-1	distal PET peak
5	47926975	47934622	5	47951655	47954606	\Zm00001d014451-1	distal PET peak
5	48276281	48282278	5	48416404	48419732	\Zm00001d014459-1	distal PET peak
5	48439041	48445769	5	127248020	127250253	\Zm00001d014462\Zm00001d014463-2	distal PET peak
5	50061853	50069170	5	50133184	50135670	\Zm00001d014491-1	distal PET peak
5	50232813	50243197	5	50398559	50399385	\Zm00001d014496\Zm00001d014495-2	distal PET peak
5	50793361	50801001	5	50864464	50866884	\Zm00001d014507\Zm00001d014508-2	distal PET peak
5	51639824	51652131	5	51905954	51907590	\Zm00001d014526\Zm00001d014525-2	distal PET peak
5	51912538	51916825	5	51978591	51982579	\Zm00001d014530-1	distal PET peak
5	53270808	53278074	5	53461268	53466150	\Zm00001d014562-1	distal PET peak
5	55641876	55646181	5	55861256	55865233	\Zm00001d014613-1	distal PET peak
5	57053325	57059359	5	57108640	57110919	\Zm00001d014641-1	distal PET peak
5	58170204	58179500	5	58252010	58253412	\Zm00001d014667\Zm00001d014668-2	distal PET peak
5	58223786	58233228	5	58466767	58469019	\Zm00001d014669-1	distal PET peak
5	64781907	64786539	5	64847783	64852440	\Zm00001d014834-1	distal PET peak
5	64813865	64821475	5	64847783	64852440	\Zm00001d014835-1	distal PET peak
5	64991762	64994653	5	65031579	65033827	\Zm00001d014839-1	distal PET peak
5	66760884	66773590	5	66806069	66809185	\Zm00001d014875-1	distal PET peak
5	67867661	67879783	5	67916844	67924937	\Zm00001d014911-1	distal PET peak
5	78500180	78516881	5	111565858	111570731	\Zm00001d015179\Zm00001d015180\Zm00001d015181\Zm00001d015182-4	distal PET peak
5	79754915	79761009	5	79804460	79806317	\Zm00001d015213-1	distal PET peak
5	80282301	80291301	5	80580357	80592628	\Zm00001d015234-1	distal PET peak
5	81359879	81362799	5	81466639	81468827	\Zm00001d015251-1	distal PET peak
5	82610204	82615090	5	82662158	82664994	\Zm00001d015282-1	distal PET peak
5	84021085	84034519	5	84260778	84270258	\Zm00001d015309\Zm00001d015310\Zm00001d015311-3	distal PET peak
5	84115953	84123174	5	84260778	84270258	\Zm00001d015313-1	distal PET peak
5	84629688	84635901	5	84700850	84703605	\Zm00001d015327-1	distal PET peak
5	86083665	86093679	5	86118597	86124822	\Zm00001d015356-1	distal PET peak
5	86474121	86482014	5	86725184	86731109	\Zm00001d015367\Zm00001d015366-2	distal PET peak
5	88156590	88162883	5	88224929	88228086	\Zm00001d015395-1	distal PET peak
5	89126003	89133037	5	89369287	89373992	\Zm00001d015414-1	distal PET peak
5	89133088	89136323	5	89369287	89373992	\Zm00001d015415-1	distal PET peak
5	90060423	90075775	5	90204243	90206801	\Zm00001d015435-1	distal PET peak
5	91775798	91780560	5	91963478	91967191	\Zm00001d015464-1	distal PET peak
5	91968982	91981180	5	91998762	92003072	\Zm00001d015468\Zm00001d015469-2	distal PET peak
5	92458683	92465601	5	92533404	92535983	\Zm00001d015476-1	distal PET peak
5	92896948	92902691	5	93175611	93178336	\Zm00001d015484-1	distal PET peak
5	93093683	93098956	5	93175611	93178336	\Zm00001d015485-1	distal PET peak
5	94539474	94545113	5	94612840	94615151	\Zm00001d015509-1	distal PET peak
5	94708945	94713909	5	95093216	95100023	\Zm00001d015513-1	distal PET peak
5	95181118	95187811	5	95390018	95392979	\Zm00001d015515-1	distal PET peak
5	95181118	95187811	5	95892869	95895922	\Zm00001d015515-1	distal PET peak
5	95611556	95626992	5	95837571	95839174	\Zm00001d015520\Zm00001d015521-2	distal PET peak
5	96945643	96949690	5	97093556	97096263	\Zm00001d015550-1	distal PET peak
5	99074681	99077952	5	99124116	99126125	\Zm00001d015579-1	distal PET peak
5	101146953	101155206	5	102431749	102433986	\Zm00001d015614-1	distal PET peak
5	102249622	102253355	5	102431749	102433986	\Zm00001d015635-1	distal PET peak
5	102523844	102530493	5	102647309	102650622	\Zm00001d015638-1	distal PET peak
5	102523844	102530493	5	102767228	102770043	\Zm00001d015638-1	distal PET peak
5	103458611	103465223	5	103604219	103606143	\Zm00001d015656-1	distal PET peak
5	108856125	108860227	5	155914430	155918195	\Zm00001d015700-1	distal PET peak
5	112706707	112712120	5	112865957	112873357	\Zm00001d015721-1	distal PET peak
5	129315750	129325401	5	129463785	129465432	\Zm00001d015889-1	distal PET peak
5	129315750	129325401	5	129480193	129497436	\Zm00001d015889-1	distal PET peak
5	142981256	142988908	5	143018513	143022625	\Zm00001d016072-1	distal PET peak
5	144622314	144633220	5	144724348	144726734	\Zm00001d016103\Zm00001d016104-2	distal PET peak
5	144949389	144953787	5	145021848	145024053	\Zm00001d016106-1	distal PET peak
5	145815844	145819679	5	146020236	146025959	\Zm00001d016131-1	distal PET peak
5	147040371	147044840	5	147099760	147101977	\Zm00001d016149-1	distal PET peak
5	147336064	147345323	5	147449266	147451514	\Zm00001d016152-1	distal PET peak
5	151834294	151840425	5	152246428	152250328	\Zm00001d016237-1	distal PET peak
5	156107858	156113601	5	156135845	156138720	\Zm00001d016298-1	distal PET peak
5	159037766	159046029	5	159121746	159124819	\Zm00001d016358-1	distal PET peak
5	163088781	163092995	5	163104137	163108433	\Zm00001d016460-1	distal PET peak
5	163098079	163103895	5	163290110	163295481	\Zm00001d016461-1	distal PET peak
5	163691180	163695827	5	163708344	163710032	\Zm00001d016471-1	distal PET peak
5	163703290	163706980	5	163822154	163829510	\Zm00001d016472-1	distal PET peak
5	167469876	167474011	5	167479053	167483051	\Zm00001d016559-1	distal PET peak
5	167855521	167864133	5	167888062	167890216	\Zm00001d016570\Zm00001d016571\Zm00001d016572-3	distal PET peak
5	171344457	171351606	5	171396414	171399104	\Zm00001d016653-1	distal PET peak
5	171344457	171351606	5	171616287	171623278	\Zm00001d016653-1	distal PET peak
5	171542862	171549857	5	171556701	171559499	\Zm00001d016655-1	distal PET peak
5	172498696	172504276	5	172854924	172857662	\Zm00001d016687-1	distal PET peak
5	172641257	172646535	5	172797059	172800059	\Zm00001d016691\Zm00001d016690-2	distal PET peak
5	173176189	173182953	5	173277798	173280833	\Zm00001d016704\Zm00001d016705-2	distal PET peak
5	173402646	173409744	5	174768186	174770418	\Zm00001d016708-1	distal PET peak
5	173612601	173619301	5	174768186	174770418	\Zm00001d016715-1	distal PET peak
5	173927935	173937282	5	174429045	174432144	\Zm00001d016718-1	distal PET peak
5	173927935	173937282	5	175233699	175239714	\Zm00001d016718-1	distal PET peak
5	174009822	174015903	5	174054781	174056233	\Zm00001d016719-1	distal PET peak
5	174009822	174015903	5	174360889	174363636	\Zm00001d016719-1	distal PET peak
5	174009822	174015903	5	175233699	175239714	\Zm00001d016719-1	distal PET peak
5	174299928	174312690	5	174360889	174363636	\Zm00001d016724-1	distal PET peak
5	174394798	174404935	5	174429045	174432144	\Zm00001d016730-1	distal PET peak
5	174852710	174865783	5	174948440	174952288	\Zm00001d016748-1	distal PET peak
5	175225400	175232168	5	175233699	175239714	\Zm00001d016764-1	distal PET peak
5	178635723	178647154	5	178726067	178729151	\Zm00001d016865\Zm00001d016866\Zm00001d016863-3	distal PET peak
5	180471986	180477812	5	180566398	180569827	\Zm00001d016938-1	distal PET peak
5	181882970	181889631	5	181896237	181899747	\Zm00001d016982-1	distal PET peak
5	181882970	181889631	5	182065923	182067492	\Zm00001d016982-1	distal PET peak
5	182701649	182708321	5	182728152	182730369	\Zm00001d017014-1	distal PET peak
5	186475527	186483637	5	186553957	186558188	\Zm00001d017130\Zm00001d017131-2	distal PET peak
5	190145572	190152225	5	190191114	190195760	\Zm00001d017243-1	distal PET peak
5	190225268	190238616	5	190287291	190288734	\Zm00001d017246\Zm00001d017247-2	distal PET peak
5	190353146	190362502	5	190434153	190437885	\Zm00001d017251-1	distal PET peak
5	190353146	190362502	5	190874542	190879953	\Zm00001d017251-1	distal PET peak
5	191416210	191423548	5	191515802	191518874	\Zm00001d017274-1	distal PET peak
5	191463879	191475659	5	191515802	191518874	\Zm00001d017275\Zm00001d017276-2	distal PET peak
5	191613850	191622727	5	191682739	191686265	\Zm00001d017282-1	distal PET peak
5	193468597	193477203	5	193486402	193487389	\Zm00001d017345\Zm00001d017347-2	distal PET peak
5	193524362	193529047	5	193551729	193553214	\Zm00001d017354\Zm00001d017357-2	distal PET peak
5	193888230	193894600	5	193917374	193918312	\Zm00001d017381\Zm00001d017380-2	distal PET peak
5	193929979	193938200	5	193954007	193956599	\Zm00001d017382-1	distal PET peak
5	193929979	193938200	5	194047431	194049974	\Zm00001d017382-1	distal PET peak
5	193947734	193953317	5	194047431	194049974	\Zm00001d017383-1	distal PET peak
5	193961390	193973497	5	194047431	194049974	\Zm00001d017384-1	distal PET peak
5	193961390	193973497	5	194067970	194070926	\Zm00001d017384-1	distal PET peak
5	194001384	194005661	5	194047431	194049974	\Zm00001d017385-1	distal PET peak
5	194001384	194005661	5	194067970	194070926	\Zm00001d017385-1	distal PET peak
5	194993964	195003276	5	195072965	195075186	\Zm00001d017403-1	distal PET peak
5	195095356	195100563	5	195167364	195172710	\Zm00001d017409-1	distal PET peak
5	195386452	195396718	5	195455929	195456926	\Zm00001d017419\Zm00001d017420-2	distal PET peak
5	195904178	195909974	5	195948162	195950287	\Zm00001d017441-1	distal PET peak
5	195904178	195909974	5	196068154	196072484	\Zm00001d017441-1	distal PET peak
5	196007906	196016895	5	196068154	196072484	\Zm00001d017444-1	distal PET peak
5	196424068	196449486	5	197267656	197273438	\Zm00001d017458\Zm00001d017457-2	distal PET peak
5	196483567	196489560	5	196509461	196512013	\Zm00001d017461-1	distal PET peak
5	196483567	196489560	5	196630969	196635228	\Zm00001d017461-1	distal PET peak
5	196587012	196591033	5	196630969	196635228	\Zm00001d017462-1	distal PET peak
5	196956488	196962983	5	197028893	197034814	\Zm00001d017472-1	distal PET peak
5	197136244	197141056	5	197163864	197167718	\Zm00001d017476-1	distal PET peak
5	197143510	197148930	5	197163864	197167718	\Zm00001d017477-1	distal PET peak
5	197273627	197285978	5	197357479	197359236	\Zm00001d017482\Zm00001d017485-2	distal PET peak
5	197536064	197542151	5	197586638	197589676	\Zm00001d017495-1	distal PET peak
5	199054407	199063906	5	199239481	199247025	\Zm00001d017539\Zm00001d017540\Zm00001d017541-3	distal PET peak
5	199137994	199145443	5	199239481	199247025	\Zm00001d017544\Zm00001d017545-2	distal PET peak
5	199884118	199892538	5	199978391	199982369	\Zm00001d017570-1	distal PET peak
5	199953121	199956855	5	199970583	199974133	\Zm00001d017571-1	distal PET peak
5	202975146	202986413	5	203110459	203121521	\Zm00001d017645\Zm00001d017646-2	distal PET peak
5	203294166	203325873	5	203494549	203503275	\Zm00001d017656\Zm00001d017657\Zm00001d017658\Zm00001d017659-4	distal PET peak
5	204015086	204019082	5	204115520	204118481	\Zm00001d017677-1	distal PET peak
5	204118700	204126300	5	204187969	204191070	\Zm00001d017682-1	distal PET peak
5	204550890	204568659	5	204677112	204680148	\Zm00001d017700-1	distal PET peak
5	205474847	205480211	5	205717446	205719951	\Zm00001d017730-1	distal PET peak
5	205731654	205739110	5	205760858	205761888	\Zm00001d017742-1	distal PET peak
5	205943740	205954886	5	206100902	206103522	\Zm00001d017755-1	distal PET peak
5	205943740	205954886	5	206104559	206113242	\Zm00001d017755-1	distal PET peak
5	206057987	206064609	5	206100902	206103522	\Zm00001d017761-1	distal PET peak
5	206057987	206064609	5	206104559	206113242	\Zm00001d017761-1	distal PET peak
5	209155710	209159551	5	209273492	209276572	\Zm00001d017868\Zm00001d017869-2	distal PET peak
5	209741524	209745788	5	209777104	209780276	\Zm00001d017899-1	distal PET peak
5	210085671	210096463	5	210097221	210105822	\Zm00001d017918\Zm00001d017919-2	distal PET peak
5	210279187	210290364	5	210481099	210486169	\Zm00001d017933-1	distal PET peak
5	210404708	210410745	5	210481099	210486169	\Zm00001d017939-1	distal PET peak
5	210856340	210872366	5	210880046	210882054	\Zm00001d017956\Zm00001d017958\Zm00001d017957-3	distal PET peak
5	211176873	211187226	5	211396125	211403495	\Zm00001d017978-1	distal PET peak
5	211765668	211778057	5	211783269	211787506	\Zm00001d018004-1	distal PET peak
5	213274415	213296324	5	223393323	223396314	\Zm00001d018056\Zm00001d018057-2	distal PET peak
5	213446119	213452184	5	213462162	213465370	\Zm00001d018058-1	distal PET peak
5	214342716	214358379	5	214478897	214484834	\Zm00001d018103\Zm00001d018104-2	distal PET peak
5	214558444	214570885	5	214622261	214625981	\Zm00001d018111\Zm00001d018112-2	distal PET peak
5	215914840	215925956	5	215963124	215966504	\Zm00001d018180\Zm00001d018181-2	distal PET peak
5	216112305	216115196	5	216125017	216127257	\Zm00001d018191-1	distal PET peak
5	217946310	217952095	5	217996561	218000174	\Zm00001d018287-1	distal PET peak
5	218484317	218498741	5	218603382	218607896	\Zm00001d018325\Zm00001d018326-2	distal PET peak
5	218882197	218894828	5	218895647	218901099	\Zm00001d018342-1	distal PET peak
5	218882197	218894828	5	219149434	219152676	\Zm00001d018342-1	distal PET peak
5	219139355	219149336	5	219149434	219152676	\Zm00001d018355\Zm00001d018356-2	distal PET peak
5	220034087	220046468	5	220149150	220151332	\Zm00001d018405\Zm00001d018404-2	distal PET peak
5	220721218	220730060	5	220801188	220804196	\Zm00001d018432-1	distal PET peak
5	221149270	221159567	5	221222506	221230297	\Zm00001d018455-1	distal PET peak
5	221494097	221525825	5	221555734	221557191	\Zm00001d018475\Zm00001d018477\Zm00001d018478\Zm00001d018479-4	distal PET peak
6	2914429	2919158	6	2924929	2928872	\Zm00001d035039-1	distal PET peak
6	18169958	18177371	6	18385490	18386271	\Zm00001d035263-1	distal PET peak
6	23244154	23248249	6	23266500	23269983	\Zm00001d035362\Zm00001d035363-2	distal PET peak
6	24596572	24602806	6	24702562	24707231	\Zm00001d035408-1	distal PET peak
6	24614395	24624187	6	24702562	24707231	\Zm00001d035411\Zm00001d035412\Zm00001d035413-3	distal PET peak
6	24614395	24624187	6	24715946	24726082	\Zm00001d035411\Zm00001d035412\Zm00001d035413-3	distal PET peak
6	24678002	24682170	6	24702562	24707231	\Zm00001d035416-1	distal PET peak
6	24678002	24682170	6	24715946	24726082	\Zm00001d035416-1	distal PET peak
6	26664182	26668128	6	26749852	26756559	\Zm00001d035454-1	distal PET peak
6	27096344	27103390	6	27138378	27141416	\Zm00001d035457-1	distal PET peak
6	32900754	32913665	6	33025250	33027292	\Zm00001d035551\Zm00001d035552\Zm00001d035553-3	distal PET peak
6	33980407	33986785	6	34057056	34059106	\Zm00001d035568-1	distal PET peak
6	35147604	35152883	6	35217446	35223643	\Zm00001d035588-1	distal PET peak
6	41693459	41703760	6	41773922	41779735	\Zm00001d035701\Zm00001d035700-2	distal PET peak
6	45715554	45727361	6	45737713	45738957	\Zm00001d035757-1	distal PET peak
6	53198598	53203524	6	157834618	157844154	\Zm00001d035820-1	distal PET peak
6	54256264	54259099	6	54277658	54279954	\Zm00001d035835-1	distal PET peak
6	62161755	62166134	6	62483125	62485188	\Zm00001d035957-1	distal PET peak
6	65512526	65525424	6	66262814	66266330	\Zm00001d036008\Zm00001d036010-2	distal PET peak
6	68997618	69004828	6	69035194	69038229	\Zm00001d036050-1	distal PET peak
6	72362153	72365894	6	160188519	160195346	\Zm00001d036103\Zm00001d036104-2	distal PET peak
6	72942796	72947065	6	72972531	72975622	\Zm00001d036118-1	distal PET peak
6	72942796	72947065	6	72990571	72993135	\Zm00001d036118-1	distal PET peak
6	75702681	75730500	6	75877080	75879023	\Zm00001d036175\Zm00001d036176\Zm00001d036177-3	distal PET peak
6	75751571	75757186	6	75839881	75843369	\Zm00001d036178-1	distal PET peak
6	77579470	77580530	6	77609512	77612077	\Zm00001d036218-1	distal PET peak
6	79668771	79673579	6	79692364	79696135	\Zm00001d036246-1	distal PET peak
6	82192207	82196185	6	82382553	82384859	\Zm00001d036293-1	distal PET peak
6	82502491	82507272	6	82555625	82559828	\Zm00001d036297-1	distal PET peak
6	82562434	82566450	6	82958640	82961522	\Zm00001d036298-1	distal PET peak
6	85711834	85722319	6	85802617	85805886	\Zm00001d036360\Zm00001d036361-2	distal PET peak
6	90168689	90188695	6	90310045	90313100	\Zm00001d036482\Zm00001d036483\Zm00001d036484-3	distal PET peak
6	92503342	92510937	6	92664932	92667858	\Zm00001d036564-1	distal PET peak
6	94021734	94029607	6	94190050	94193997	\Zm00001d036597\Zm00001d036598-2	distal PET peak
6	94834749	94838960	6	94954378	94956913	\Zm00001d036617-1	distal PET peak
6	95056334	95059447	6	95104970	95108596	\Zm00001d036623-1	distal PET peak
6	96297719	96306301	6	96431653	96434963	\Zm00001d036650-1	distal PET peak
6	96297719	96306301	6	96455742	96457807	\Zm00001d036650-1	distal PET peak
6	97377340	97381208	6	97438859	97441775	\Zm00001d036676-1	distal PET peak
6	99760172	99775147	6	99833963	99837284	\Zm00001d036751\Zm00001d036750-2	distal PET peak
6	100488155	100496356	6	100511279	100513315	\Zm00001d036777-1	distal PET peak
6	105288855	105290531	6	105400983	105406584	\Zm00001d036872-1	distal PET peak
6	106201006	106207859	6	106358209	106364338	\Zm00001d036911-1	distal PET peak
6	107622461	107630712	6	107778064	107781586	\Zm00001d036965-1	distal PET peak
6	108383466	108396686	6	108451500	108456509	\Zm00001d036987-1	distal PET peak
6	110967940	110986441	6	111070215	111072906	\Zm00001d037060\Zm00001d037059-2	distal PET peak
6	112716397	112724442	6	112790855	112796270	\Zm00001d037113-1	distal PET peak
6	115846734	115853639	6	115890200	115891851	\Zm00001d037209-1	distal PET peak
6	115979859	115988440	6	116003955	116007359	\Zm00001d037211-1	distal PET peak
6	116364257	116370689	6	116445622	116451016	\Zm00001d037220-1	distal PET peak
6	116993348	116998570	6	117004479	117006913	\Zm00001d037232-1	distal PET peak
6	120724873	120727998	6	120741930	120746672	\Zm00001d037317-1	distal PET peak
6	120775931	120782555	6	120830769	120832883	\Zm00001d037318-1	distal PET peak
6	124043312	124051119	6	124069891	124074811	\Zm00001d037386-1	distal PET peak
6	126833087	126838568	6	126854695	126857440	\Zm00001d037483-1	distal PET peak
6	130291349	130294691	6	130315756	130331897	\Zm00001d037577-1	distal PET peak
6	131881052	131903807	6	131984589	131987857	\Zm00001d037616\Zm00001d037617\Zm00001d037615-3	distal PET peak
6	131881052	131903807	6	132033620	132036623	\Zm00001d037616\Zm00001d037617\Zm00001d037615-3	distal PET peak
6	132629147	132635445	6	132675030	132677738	\Zm00001d037640-1	distal PET peak
6	133531064	133540356	6	133541308	133544603	\Zm00001d037666-1	distal PET peak
6	133752713	133756714	6	133846719	133849700	\Zm00001d037677-1	distal PET peak
6	133906998	133910783	6	133931099	133936099	\Zm00001d037682-1	distal PET peak
6	133906998	133910783	6	133970241	133971586	\Zm00001d037682-1	distal PET peak
6	134062544	134067441	6	134166048	134168337	\Zm00001d037689-1	distal PET peak
6	134675213	134679766	6	134727433	134728952	\Zm00001d037711-1	distal PET peak
6	134932849	134937176	6	135013459	135019178	\Zm00001d037713-1	distal PET peak
6	135889987	135898142	6	136111405	136115311	\Zm00001d037737-1	distal PET peak
6	136120484	136124658	6	136134645	136135934	\Zm00001d037743-1	distal PET peak
6	136271972	136279498	6	136326852	136333099	\Zm00001d037748-1	distal PET peak
6	136354390	136357494	6	136405364	136407618	\Zm00001d037751-1	distal PET peak
6	136801516	136805788	6	136832686	136833899	\Zm00001d037769-1	distal PET peak
6	137315960	137329201	6	137363169	137370068	\Zm00001d037777-1	distal PET peak
6	139624996	139636882	6	139771925	139779856	\Zm00001d037847\Zm00001d037848-2	distal PET peak
6	140347696	140359709	6	140366011	140372599	\Zm00001d037867-1	distal PET peak
6	141257934	141262877	6	141400318	141406864	\Zm00001d037891\Zm00001d037892-2	distal PET peak
6	142511163	142525392	6	142566201	142567768	\Zm00001d037932-1	distal PET peak
6	142511163	142525392	6	142568562	142570927	\Zm00001d037932-1	distal PET peak
6	142588964	142595996	6	142644417	142649169	\Zm00001d037934-1	distal PET peak
6	142909354	142913257	6	142943296	142944861	\Zm00001d037941-1	distal PET peak
6	143542348	143550551	6	143573568	143576783	\Zm00001d037958\Zm00001d037959-2	distal PET peak
6	143542348	143550551	6	143587165	143591048	\Zm00001d037958\Zm00001d037959-2	distal PET peak
6	144037334	144043399	6	144055343	144057548	\Zm00001d037978-1	distal PET peak
6	144579923	144589156	6	144600126	144603205	\Zm00001d037993-1	distal PET peak
6	144795911	144803531	6	144945094	144952703	\Zm00001d038002-1	distal PET peak
6	144870851	144876642	6	144885594	144886518	\Zm00001d038005\Zm00001d038004-2	distal PET peak
6	145189584	145195530	6	145276783	145281686	\Zm00001d038014\Zm00001d038015-2	distal PET peak
6	145257437	145260521	6	145276783	145281686	\Zm00001d038016-1	distal PET peak
6	145329859	145333474	6	145377332	145382331	\Zm00001d038018-1	distal PET peak
6	145528669	145532384	6	145707045	145713561	\Zm00001d038023-1	distal PET peak
6	145626153	145633784	6	145707045	145713561	\Zm00001d038029\Zm00001d038030\Zm00001d038031-3	distal PET peak
6	146618866	146634967	6	146686392	146687943	\Zm00001d038061\Zm00001d038060-2	distal PET peak
6	147114764	147122727	6	147162066	147164989	\Zm00001d038081-1	distal PET peak
6	147223823	147236514	6	147381343	147385725	\Zm00001d038085-1	distal PET peak
6	149630595	149635548	6	149649733	149652715	\Zm00001d038153-1	distal PET peak
6	150151787	150168010	6	150274056	150279074	\Zm00001d038165-1	distal PET peak
6	150251249	150264012	6	150274056	150279074	\Zm00001d038166-1	distal PET peak
6	150266989	150273363	6	150393570	150397804	\Zm00001d038167-1	distal PET peak
6	150744033	150753914	6	150812874	150815338	\Zm00001d038181-1	distal PET peak
6	151566643	151572083	6	151582010	151582956	\Zm00001d038207-1	distal PET peak
6	151745413	151754837	6	151816675	151818901	\Zm00001d038211-1	distal PET peak
6	151804284	151808627	6	151816675	151818901	\Zm00001d038216-1	distal PET peak
6	152370211	152374172	6	152409756	152411780	\Zm00001d038250-1	distal PET peak
6	152837399	152846012	6	152876402	152880042	\Zm00001d038269-1	distal PET peak
6	152956969	152962833	6	153005088	153008597	\Zm00001d038273-1	distal PET peak
6	153481859	153490605	6	153502868	153505970	\Zm00001d038289-1	distal PET peak
6	153808069	153817405	6	154010810	154014553	\Zm00001d038300-1	distal PET peak
6	153932086	153957610	6	154004086	154007450	\Zm00001d038301\Zm00001d038302-2	distal PET peak
6	153932086	153957610	6	154010810	154014553	\Zm00001d038301\Zm00001d038302-2	distal PET peak
6	154317541	154323934	6	154336866	154343283	\Zm00001d038318-1	distal PET peak
6	154381548	154397855	6	154437366	154439744	\Zm00001d038320\Zm00001d038321-2	distal PET peak
6	154381548	154397855	6	154446769	154451060	\Zm00001d038320\Zm00001d038321-2	distal PET peak
6	154462215	154472601	6	154508559	154509806	\Zm00001d038325-1	distal PET peak
6	154914936	154927421	6	155058506	155064003	\Zm00001d038346-1	distal PET peak
6	154914936	154927421	6	155078120	155083062	\Zm00001d038346-1	distal PET peak
6	154950851	154959130	6	155058506	155064003	\Zm00001d038348-1	distal PET peak
6	154950851	154959130	6	155078120	155083062	\Zm00001d038348-1	distal PET peak
6	155282037	155289478	6	155323306	155325314	\Zm00001d038358-1	distal PET peak
6	157937548	157943886	6	157946176	157955042	\Zm00001d038469-1	distal PET peak
6	157963600	157969256	6	157974361	157979079	\Zm00001d038471-1	distal PET peak
6	157963600	157969256	6	158037696	158043164	\Zm00001d038471-1	distal PET peak
6	157963600	157969256	6	158094290	158097803	\Zm00001d038471-1	distal PET peak
6	158900337	158922668	6	159067959	159070214	\Zm00001d038508\Zm00001d038510\Zm00001d038509-3	distal PET peak
6	159188451	159198091	6	159277358	159280639	\Zm00001d038523-1	distal PET peak
6	160152734	160158820	6	160188519	160195346	\Zm00001d038572-1	distal PET peak
6	161314125	161318585	6	161344068	161350542	\Zm00001d038630-1	distal PET peak
6	163383333	163396104	6	163396360	163399199	\Zm00001d038727-1	distal PET peak
6	163649595	163660171	6	163758107	163764993	\Zm00001d038741\Zm00001d038742-2	distal PET peak
6	164297665	164302586	6	164342730	164344421	\Zm00001d038780-1	distal PET peak
6	165659843	165667575	6	165691027	165694138	\Zm00001d038844-1	distal PET peak
6	165659843	165667575	6	165701211	165710951	\Zm00001d038844-1	distal PET peak
6	165723661	165740265	6	165829750	165833033	\Zm00001d038846-1	distal PET peak
6	166202358	166221316	6	166274430	166278538	\Zm00001d038873\Zm00001d038874\Zm00001d038875\Zm00001d038877\Zm00001d038876-5	distal PET peak
6	166344033	166352296	6	166353090	166359924	\Zm00001d038884-1	distal PET peak
6	166481965	166486503	6	166495642	166499964	\Zm00001d038890-1	distal PET peak
6	166501064	166507971	6	166576289	166578113	\Zm00001d038891-1	distal PET peak
6	166533884	166539240	6	166576289	166578113	\Zm00001d038892-1	distal PET peak
6	167633233	167640030	6	167661361	167663930	\Zm00001d038955-1	distal PET peak
6	168671002	168675019	6	171934852	171938933	\Zm00001d039007-1	distal PET peak
6	168713992	168728581	6	168879186	168884344	\Zm00001d039014\Zm00001d039015\Zm00001d039016-3	distal PET peak
6	169127564	169130870	6	169136792	169141801	\Zm00001d039041-1	distal PET peak
6	169317372	169324798	6	169369558	169373758	\Zm00001d039052-1	distal PET peak
6	170740694	170754832	6	170950877	170954265	\Zm00001d039132-1	distal PET peak
6	171821234	171831831	6	171832088	171833951	\Zm00001d039175\Zm00001d039176-2	distal PET peak
7	411435	417575	7	182023678	182025803	\Zm00001d018597\Zm00001d018598-2	distal PET peak
7	1159926	1165179	7	1174285	1178153	\Zm00001d018619-1	distal PET peak
7	2113342	2119206	7	2155193	2158056	\Zm00001d018665-1	distal PET peak
7	2113342	2119206	7	95789465	95791840	\Zm00001d018665-1	distal PET peak
7	2765082	2768330	7	2844239	2849256	\Zm00001d018702\Zm00001d018703\Zm00001d018704-3	distal PET peak
7	4075768	4081739	7	4231312	4236008	\Zm00001d018748-1	distal PET peak
7	5590428	5596302	7	5653208	5656193	\Zm00001d018800-1	distal PET peak
7	5740238	5757933	7	5781660	5783269	\Zm00001d018806\Zm00001d018807-2	distal PET peak
7	8347850	8360453	7	8474280	8479260	\Zm00001d018884\Zm00001d018887-2	distal PET peak
7	8982262	8990765	7	9132524	9137384	\Zm00001d018911-1	distal PET peak
7	10853683	10859281	7	11265800	11269603	\Zm00001d018965-1	distal PET peak
7	10933204	10935975	7	10971356	10972711	\Zm00001d018966-1	distal PET peak
7	11814556	11823377	7	11862523	11864390	\Zm00001d018982\Zm00001d018983-2	distal PET peak
7	12660662	12664734	7	12685769	12687068	\Zm00001d019002-1	distal PET peak
7	12660662	12664734	7	12808161	12810208	\Zm00001d019002-1	distal PET peak
7	14391988	14404291	7	14420871	14425458	\Zm00001d019059-1	distal PET peak
7	14745177	14747867	7	14769583	14773448	\Zm00001d019061-1	distal PET peak
7	18792045	18800776	7	18872208	18876223	\Zm00001d019139-1	distal PET peak
7	18879647	18882840	7	52673531	52681729	\Zm00001d019142-1	distal PET peak
7	20295549	20304038	7	20418910	20420455	\Zm00001d019172-1	distal PET peak
7	21925842	21931715	7	22037408	22039484	\Zm00001d019207-1	distal PET peak
7	22118939	22125983	7	22229997	22235290	\Zm00001d019215-1	distal PET peak
7	22842273	22848369	7	22886748	22889839	\Zm00001d019228-1	distal PET peak
7	37484371	37499849	7	37810962	37829895	\Zm00001d019495-1	distal PET peak
7	38443871	38454038	7	38640523	38642650	\Zm00001d019510-1	distal PET peak
7	44696437	44700671	7	44888264	44893003	\Zm00001d019585-1	distal PET peak
7	46897755	46906569	7	46938940	46940021	\Zm00001d019629-1	distal PET peak
7	73730431	73738139	7	73960740	73962668	\Zm00001d019899-1	distal PET peak
7	86218455	86223944	7	147131405	147132621	\Zm00001d020020-1	distal PET peak
7	86718257	86722768	7	86851904	86856731	\Zm00001d020025-1	distal PET peak
7	87032203	87038756	7	87065421	87068496	\Zm00001d020028-1	distal PET peak
7	87375062	87378718	7	87382700	87394886	\Zm00001d020036-1	distal PET peak
7	88403437	88410715	7	88427265	88429331	\Zm00001d020042-1	distal PET peak
7	88403437	88410715	7	88532402	88534441	\Zm00001d020042-1	distal PET peak
7	93686282	93698534	7	94072351	94074552	\Zm00001d020117-1	distal PET peak
7	95251511	95255394	7	95318006	95319537	\Zm00001d020136-1	distal PET peak
7	95575717	95579857	7	95731279	95733403	\Zm00001d020144\Zm00001d020147-2	distal PET peak
7	95575717	95579857	7	95789465	95791840	\Zm00001d020144\Zm00001d020147-2	distal PET peak
7	96376556	96387634	7	96520514	96525389	\Zm00001d020158-1	distal PET peak
7	100662772	100667823	7	100713573	100715311	\Zm00001d020220-1	distal PET peak
7	100781130	100785671	7	100923468	100930914	\Zm00001d020224-1	distal PET peak
7	102491729	102495114	7	102506425	102508546	\Zm00001d020257-1	distal PET peak
7	103095607	103101226	7	103146864	103150675	\Zm00001d020265-1	distal PET peak
7	103431627	103436002	7	103522197	103526807	\Zm00001d020268-1	distal PET peak
7	103694605	103701060	7	103793911	103797533	\Zm00001d020275-1	distal PET peak
7	103694605	103701060	7	103862579	103866238	\Zm00001d020275-1	distal PET peak
7	104292177	104302463	7	104374576	104375943	\Zm00001d020285-1	distal PET peak
7	105847313	105853156	7	106131231	106133030	\Zm00001d020315\Zm00001d020316-2	distal PET peak
7	107214008	107217240	7	107224435	107229445	\Zm00001d020337-1	distal PET peak
7	108006440	108017292	7	108064331	108067600	\Zm00001d020344-1	distal PET peak
7	108006440	108017292	7	108315208	108320173	\Zm00001d020344-1	distal PET peak
7	108131106	108138938	7	108315208	108320173	\Zm00001d020345-1	distal PET peak
7	108176563	108179929	7	108194498	108197833	\Zm00001d020346-1	distal PET peak
7	108889937	108896816	7	108962415	108964228	\Zm00001d020358-1	distal PET peak
7	109920378	109932334	7	109959024	109961091	\Zm00001d020371-1	distal PET peak
7	109920378	109932334	7	109971804	109972675	\Zm00001d020371-1	distal PET peak
7	110529423	110533610	7	110620302	110622846	\Zm00001d020384-1	distal PET peak
7	111019384	111024228	7	111114482	111117325	\Zm00001d020392-1	distal PET peak
7	111956694	111963009	7	111994007	111997855	\Zm00001d020408-1	distal PET peak
7	112012807	112018274	7	112119278	112122456	\Zm00001d020409-1	distal PET peak
7	112334541	112340437	7	112428402	112433255	\Zm00001d020414-1	distal PET peak
7	112550348	112565143	7	112643098	112647439	\Zm00001d020417-1	distal PET peak
7	113488888	113492196	7	113524024	113526739	\Zm00001d020429-1	distal PET peak
7	116163012	116170548	7	116257265	116262712	\Zm00001d020460-1	distal PET peak
7	118508045	118514362	7	118597193	118598888	\Zm00001d020485-1	distal PET peak
7	118534529	118540682	7	118545596	118549091	\Zm00001d020486-1	distal PET peak
7	119107672	119114506	7	119305404	119309142	\Zm00001d020496-1	distal PET peak
7	119138997	119142752	7	119305404	119309142	\Zm00001d020497-1	distal PET peak
7	119409944	119416331	7	119427217	119430239	\Zm00001d020500-1	distal PET peak
7	120923886	120927051	7	121044849	121049022	\Zm00001d020526-1	distal PET peak
7	121055338	121058552	7	121179593	121183961	\Zm00001d020530-1	distal PET peak
7	121206607	121225144	7	121225199	121226998	\Zm00001d020532\Zm00001d020531-2	distal PET peak
7	121544507	121552958	7	121653069	121655059	\Zm00001d020540-1	distal PET peak
7	125125686	125138511	7	126629541	126634282	\Zm00001d020614-1	distal PET peak
7	125125686	125138511	7	134908211	134910219	\Zm00001d020614-1	distal PET peak
7	125255496	125263613	7	125282055	125285614	\Zm00001d020620-1	distal PET peak
7	125255496	125263613	7	125361436	125363290	\Zm00001d020620-1	distal PET peak
7	125263695	125266475	7	125282055	125285614	\Zm00001d020620-1	distal PET peak
7	127455594	127460983	7	127571766	127577342	\Zm00001d020670-1	distal PET peak
7	127684145	127692169	7	127733103	127736366	\Zm00001d020675-1	distal PET peak
7	127858218	127865517	7	127909437	127913365	\Zm00001d020680-1	distal PET peak
7	128254960	128267753	7	128415300	128420448	\Zm00001d020684\Zm00001d020685-2	distal PET peak
7	128618131	128621988	7	137047147	137049227	\Zm00001d020691-1	distal PET peak
7	128774332	128778325	7	129006998	129013359	\Zm00001d020693-1	distal PET peak
7	128925855	128936824	7	129014706	129018259	\Zm00001d020696-1	distal PET peak
7	129523081	129529682	7	129710644	129714384	\Zm00001d020708-1	distal PET peak
7	129791730	129799486	7	129871096	129873426	\Zm00001d020714-1	distal PET peak
7	129916418	129920843	7	129994971	130000547	\Zm00001d020717-1	distal PET peak
7	130285669	130290154	7	130310405	130312791	\Zm00001d020725-1	distal PET peak
7	130293049	130302619	7	130310405	130312791	\Zm00001d020726-1	distal PET peak
7	131225005	131230183	7	131262136	131263987	\Zm00001d020754-1	distal PET peak
7	132731680	132738275	7	132758609	132764492	\Zm00001d020788\Zm00001d020789-2	distal PET peak
7	132731680	132738275	7	132971360	132977185	\Zm00001d020788\Zm00001d020789-2	distal PET peak
7	132927423	132931993	7	132971360	132977185	\Zm00001d020793-1	distal PET peak
7	133242040	133245593	7	133453432	133455709	\Zm00001d020799-1	distal PET peak
7	133410287	133416999	7	133453432	133455709	\Zm00001d020804\Zm00001d020805-2	distal PET peak
7	134111733	134121759	7	134147544	134152047	\Zm00001d020828-1	distal PET peak
7	134111733	134121759	7	134242563	134246561	\Zm00001d020828-1	distal PET peak
7	135061331	135072700	7	135110399	135112084	\Zm00001d020866\Zm00001d020867-2	distal PET peak
7	135265342	135269433	7	135293257	135296698	\Zm00001d020879-1	distal PET peak
7	136720250	136727201	7	136733105	136734674	\Zm00001d020925\Zm00001d020926-2	distal PET peak
7	136720250	136727201	7	137011743	137014542	\Zm00001d020925\Zm00001d020926-2	distal PET peak
7	136720250	136727201	7	137015144	137018392	\Zm00001d020925\Zm00001d020926-2	distal PET peak
7	136897748	136916967	7	136980396	136983230	\Zm00001d020930\Zm00001d020931\Zm00001d020929-3	distal PET peak
7	136897748	136916967	7	137011743	137014542	\Zm00001d020930\Zm00001d020931\Zm00001d020929-3	distal PET peak
7	140787629	140801748	7	140854265	140856562	\Zm00001d021026\Zm00001d021025-2	distal PET peak
7	142146647	142160168	7	142437019	142443893	\Zm00001d021072-1	distal PET peak
7	144657478	144666068	7	144713680	144717347	\Zm00001d021167-1	distal PET peak
7	146018864	146028784	7	146065892	146068512	\Zm00001d021204\Zm00001d021205-2	distal PET peak
7	146031047	146044086	7	146091832	146093852	\Zm00001d021207\Zm00001d021208-2	distal PET peak
7	146550592	146570316	7	146607194	146608061	\Zm00001d021227\Zm00001d021229\Zm00001d021225\Zm00001d021226-4	distal PET peak
7	147999140	148001790	7	148064167	148067622	\Zm00001d021289-1	distal PET peak
7	148345255	148359799	7	148432773	148434524	\Zm00001d021304\Zm00001d021306\Zm00001d021305-3	distal PET peak
7	148360395	148367229	7	148432773	148434524	\Zm00001d021306-1	distal PET peak
7	148757534	148770767	7	148965968	148970247	\Zm00001d021318-1	distal PET peak
7	148942504	148947675	7	148965968	148970247	\Zm00001d021324-1	distal PET peak
7	150621146	150627511	7	150630593	150635797	\Zm00001d021385-1	distal PET peak
7	151601146	151607906	7	151665221	151666753	\Zm00001d021418-1	distal PET peak
7	157214725	157223377	7	157369158	157379841	\Zm00001d021587-1	distal PET peak
7	158601018	158607796	7	158754694	158762978	\Zm00001d021630\Zm00001d021632-2	distal PET peak
7	158635914	158641184	7	158754694	158762978	\Zm00001d021633-1	distal PET peak
7	158644406	158647367	7	158667051	158668680	\Zm00001d021634-1	distal PET peak
7	159183100	159191874	7	159236827	159240688	\Zm00001d021655-1	distal PET peak
7	160072096	160081789	7	160133744	160137120	\Zm00001d021688-1	distal PET peak
7	162206046	162210554	7	162502085	162509065	\Zm00001d021753-1	distal PET peak
7	162873992	162889985	7	162922728	162926079	\Zm00001d021778\Zm00001d021779-2	distal PET peak
7	163651444	163663409	7	163719268	163721721	\Zm00001d021818-1	distal PET peak
7	164310164	164323724	7	164821193	164827725	\Zm00001d021838\Zm00001d021839-2	distal PET peak
7	164534816	164537693	7	164634256	164636227	\Zm00001d021853-1	distal PET peak
7	164543119	164545810	7	164821193	164827725	\Zm00001d021855-1	distal PET peak
7	164636703	164646377	7	164829274	164837386	\Zm00001d021858-1	distal PET peak
7	164993777	165002753	7	165004349	165007941	\Zm00001d021869\Zm00001d021870-2	distal PET peak
7	165281574	165285141	7	165306524	165308949	\Zm00001d021878-1	distal PET peak
7	165502860	165509634	7	165525498	165526663	\Zm00001d021891-1	distal PET peak
7	165926201	165936172	7	165941185	165944073	\Zm00001d021920-1	distal PET peak
7	166077356	166091810	7	166104423	166106079	\Zm00001d021931\Zm00001d021932-2	distal PET peak
7	166077356	166091810	7	166195291	166199265	\Zm00001d021931\Zm00001d021932-2	distal PET peak
7	166111647	166115566	7	166195291	166199265	\Zm00001d021933-1	distal PET peak
7	167674757	167684280	7	167711873	167716144	\Zm00001d021995-1	distal PET peak
7	167812891	167830025	7	167894469	167896840	\Zm00001d022001\Zm00001d022002\Zm00001d022005\Zm00001d022003-4	distal PET peak
7	167841059	167850141	7	167863998	167865126	\Zm00001d022006-1	distal PET peak
7	167897517	167902477	7	167911074	167918707	\Zm00001d022009-1	distal PET peak
7	168156744	168166393	7	168175403	168178363	\Zm00001d022017-1	distal PET peak
7	168317433	168321452	7	168366951	168369374	\Zm00001d022032-1	distal PET peak
7	169510900	169515787	7	169559889	169562746	\Zm00001d022075\Zm00001d022074-2	distal PET peak
7	169724848	169738240	7	169779015	169782759	\Zm00001d022081\Zm00001d022082\Zm00001d022083-3	distal PET peak
7	169724848	169738240	7	170103806	170105709	\Zm00001d022081\Zm00001d022082\Zm00001d022083-3	distal PET peak
7	169768030	169771774	7	169779015	169782759	\Zm00001d022085-1	distal PET peak
7	170253126	170258906	7	170314167	170318240	\Zm00001d022099-1	distal PET peak
7	170883116	170892540	7	170897738	170898773	\Zm00001d022127\Zm00001d022126-2	distal PET peak
7	170972356	170985162	7	171009300	171013166	\Zm00001d022134\Zm00001d022135-2	distal PET peak
7	172077346	172080336	7	172133994	172137024	\Zm00001d022181-1	distal PET peak
7	172472913	172477669	7	172541231	172548774	\Zm00001d022192-1	distal PET peak
7	172826818	172832864	7	172847323	172853065	\Zm00001d022205-1	distal PET peak
7	176167342	176191539	7	176281077	176287422	\Zm00001d022366\Zm00001d022367\Zm00001d022368-3	distal PET peak
7	176608906	176619465	7	176648325	176653899	\Zm00001d022390-1	distal PET peak
7	177287538	177288847	7	177315551	177320396	\Zm00001d022420-1	distal PET peak
7	177709482	177718587	7	177720857	177725362	\Zm00001d022439\Zm00001d022440-2	distal PET peak
7	177953617	177958031	7	177966962	177969369	\Zm00001d022450-1	distal PET peak
7	177953617	177958031	7	178010464	178016907	\Zm00001d022450-1	distal PET peak
7	177996343	178006133	7	178010464	178016907	\Zm00001d022451-1	distal PET peak
7	178465550	178481942	7	178574060	178578538	\Zm00001d022481-1	distal PET peak
7	179044181	179061675	7	179074281	179076687	\Zm00001d022504\Zm00001d022505-2	distal PET peak
7	179044181	179061675	7	179078509	179083363	\Zm00001d022504\Zm00001d022505-2	distal PET peak
7	180508691	180522546	7	180533904	180543540	\Zm00001d022590-1	distal PET peak
7	181212306	181217597	7	181284547	181290958	\Zm00001d022619-1	distal PET peak
8	4741383	4749033	8	4782557	4785732	\Zm00001d008306-1	distal PET peak
8	4962322	4973229	8	5031990	5034440	\Zm00001d008314\Zm00001d008316-2	distal PET peak
8	5441045	5448325	8	5508983	5511773	\Zm00001d008329-1	distal PET peak
8	5786336	5795614	8	5936408	5940449	\Zm00001d008340-1	distal PET peak
8	10660998	10666671	8	10724165	10727586	\Zm00001d008503-1	distal PET peak
8	10660998	10666671	8	10751707	10755584	\Zm00001d008503-1	distal PET peak
8	11696286	11702070	8	11737308	11738543	\Zm00001d008526-1	distal PET peak
8	12511137	12516835	8	12609094	12613218	\Zm00001d008545\Zm00001d008546-2	distal PET peak
8	13284892	13292623	8	13354309	13358092	\Zm00001d008570-1	distal PET peak
8	17622412	17629310	8	17669973	17672413	\Zm00001d008716-1	distal PET peak
8	18998640	19007373	8	19066270	19069505	\Zm00001d008752-1	distal PET peak
8	20361917	20371501	8	20724402	20726668	\Zm00001d008791-1	distal PET peak
8	20654613	20658768	8	20724402	20726668	\Zm00001d008795-1	distal PET peak
8	20911262	20914866	8	20936517	20939141	\Zm00001d008803-1	distal PET peak
8	22385692	22393912	8	22424982	22427040	\Zm00001d008842-1	distal PET peak
8	22548878	22556628	8	23058903	23063988	\Zm00001d008851\Zm00001d008852-2	distal PET peak
8	22863618	22874183	8	23092378	23096060	\Zm00001d008858\Zm00001d008859-2	distal PET peak
8	24707242	24713689	8	24718135	24719645	\Zm00001d008905-1	distal PET peak
8	25917027	25932495	8	25963060	25966754	\Zm00001d008933\Zm00001d008934\Zm00001d008932-3	distal PET peak
8	27583082	27589017	8	27601601	27609541	\Zm00001d008962-1	distal PET peak
8	27983809	27993618	8	28571282	28579815	\Zm00001d008974-1	distal PET peak
8	30690154	30695899	8	30727932	30729429	\Zm00001d009029-1	distal PET peak
8	33879939	33887206	8	33947059	33950795	\Zm00001d009060-1	distal PET peak
8	34287280	34295713	8	34302628	34306482	\Zm00001d009071-1	distal PET peak
8	34287280	34295713	8	34539481	34541167	\Zm00001d009071-1	distal PET peak
8	34793980	34809119	8	34817610	34819777	\Zm00001d009075-1	distal PET peak
8	34965444	34971547	8	35215472	35222151	\Zm00001d009077-1	distal PET peak
8	35626673	35632844	8	35653144	35658111	\Zm00001d009090-1	distal PET peak
8	37788960	37795829	8	37912929	37915276	\Zm00001d009123-1	distal PET peak
8	37788960	37795829	8	37939867	37942643	\Zm00001d009123-1	distal PET peak
8	40750247	40755503	8	40896440	40900540	\Zm00001d009171-1	distal PET peak
8	46517740	46533932	8	46982185	46984674	\Zm00001d009243-1	distal PET peak
8	47144438	47153105	8	47332465	47334989	\Zm00001d009248\Zm00001d009249-2	distal PET peak
8	54219380	54222558	8	54231071	54234506	\Zm00001d009312-1	distal PET peak
8	57883652	57889463	8	57901738	57904814	\Zm00001d009349-1	distal PET peak
8	65144086	65151817	8	65417899	65420560	\Zm00001d009452-1	distal PET peak
8	67038462	67047867	8	67461559	67464411	\Zm00001d009487\Zm00001d009488\Zm00001d009489-3	distal PET peak
8	67220139	67227767	8	67263019	67265423	\Zm00001d009496\Zm00001d009495-2	distal PET peak
8	67220139	67227767	8	67334706	67337128	\Zm00001d009496\Zm00001d009495-2	distal PET peak
8	68251179	68259819	8	68306734	68308202	\Zm00001d009509\Zm00001d009510-2	distal PET peak
8	70657607	70667930	8	70751394	70753410	\Zm00001d009566\Zm00001d009567-2	distal PET peak
8	72046239	72049373	8	72057660	72062872	\Zm00001d009591-1	distal PET peak
8	73803325	73813084	8	73940324	73945335	\Zm00001d009626\Zm00001d009627-2	distal PET peak
8	73803325	73813084	8	73971211	73973687	\Zm00001d009626\Zm00001d009627-2	distal PET peak
8	73925044	73933948	8	73954218	73957447	\Zm00001d009631-1	distal PET peak
8	76422163	76430705	8	76443938	76446690	\Zm00001d009702-1	distal PET peak
8	77052851	77063337	8	77295364	77297673	\Zm00001d009710\Zm00001d009709-2	distal PET peak
8	77052851	77063337	8	77350445	77351461	\Zm00001d009710\Zm00001d009709-2	distal PET peak
8	77052851	77063337	8	77366675	77368776	\Zm00001d009710\Zm00001d009709-2	distal PET peak
8	79177110	79194381	8	79426977	79429242	\Zm00001d009746-1	distal PET peak
8	80503374	80512540	8	80556144	80558525	\Zm00001d009773\Zm00001d009774-2	distal PET peak
8	85445569	85450568	8	85463922	85466560	\Zm00001d009858-1	distal PET peak
8	85445569	85450568	8	85495832	85497285	\Zm00001d009858-1	distal PET peak
8	88812923	88815179	8	88862811	88866424	\Zm00001d009907-1	distal PET peak
8	88812923	88815179	8	88928475	88932159	\Zm00001d009907-1	distal PET peak
8	88815280	88824810	8	88862811	88866424	\Zm00001d009907\Zm00001d009908-2	distal PET peak
8	91378020	91382773	8	91424907	91427624	\Zm00001d009943-1	distal PET peak
8	92078376	92082619	8	92183217	92185477	\Zm00001d009952-1	distal PET peak
8	92683032	92687582	8	92902738	92908907	\Zm00001d009965-1	distal PET peak
8	93017063	93023016	8	93040536	93047549	\Zm00001d009971-1	distal PET peak
8	93155177	93160232	8	93184164	93185912	\Zm00001d009975-1	distal PET peak
8	96224607	96231874	8	96384576	96391812	\Zm00001d010031\Zm00001d010032-2	distal PET peak
8	96359014	96365167	8	96384576	96391812	\Zm00001d010033-1	distal PET peak
8	97568295	97575782	8	97747757	97751704	\Zm00001d010060-1	distal PET peak
8	97787068	97792342	8	97916939	97921193	\Zm00001d010061-1	distal PET peak
8	97853797	97859659	8	98034682	98037428	\Zm00001d010062-1	distal PET peak
8	97929073	97933174	8	98034682	98037428	\Zm00001d010063-1	distal PET peak
8	98613889	98619714	8	98645228	98647643	\Zm00001d010079-1	distal PET peak
8	102780338	102786179	8	102979293	102983776	\Zm00001d010170-1	distal PET peak
8	102989007	102997069	8	103149885	103153905	\Zm00001d010174-1	distal PET peak
8	103044886	103050791	8	103135421	103137632	\Zm00001d010175\Zm00001d010176-2	distal PET peak
8	103459795	103465200	8	104486809	104493900	\Zm00001d010191\Zm00001d010192-2	distal PET peak
8	104420555	104426442	8	104486809	104493900	\Zm00001d010214-1	distal PET peak
8	105570105	105575556	8	105603545	105608198	\Zm00001d010239-1	distal PET peak
8	106750159	106759067	8	106808573	106810238	\Zm00001d010269-1	distal PET peak
8	106920589	106930676	8	106931200	106933445	\Zm00001d010271-1	distal PET peak
8	107270252	107277135	8	107413338	107415206	\Zm00001d010282-1	distal PET peak
8	108099508	108107045	8	108196289	108198781	\Zm00001d010294-1	distal PET peak
8	108099508	108107045	8	108603239	108611931	\Zm00001d010294-1	distal PET peak
8	108160331	108165565	8	108603239	108611931	\Zm00001d010295-1	distal PET peak
8	108950237	108956007	8	108975192	108980633	\Zm00001d010308-1	distal PET peak
8	112185643	112191296	8	112356764	112358427	\Zm00001d010380-1	distal PET peak
8	112601702	112608339	8	112625117	112629590	\Zm00001d010390-1	distal PET peak
8	112908359	112918568	8	113002571	113004763	\Zm00001d010401-1	distal PET peak
8	113055975	113064751	8	113162817	113167018	\Zm00001d010402\Zm00001d010403-2	distal PET peak
8	113491238	113497779	8	113528877	113531250	\Zm00001d010411-1	distal PET peak
8	115323874	115328782	8	115384030	115389762	\Zm00001d010442-1	distal PET peak
8	115725310	115730013	8	115737007	115742225	\Zm00001d010451-1	distal PET peak
8	115966056	115969249	8	115977959	115983622	\Zm00001d010455-1	distal PET peak
8	117172081	117178039	8	117221652	117224002	\Zm00001d010478-1	distal PET peak
8	117739689	117745360	8	117776612	117784075	\Zm00001d010491-1	distal PET peak
8	118823010	118829049	8	119107151	119111166	\Zm00001d010515\Zm00001d010516-2	distal PET peak
8	121033163	121040065	8	121088529	121091201	\Zm00001d010586\Zm00001d010587-2	distal PET peak
8	121121341	121130360	8	121405231	121409271	\Zm00001d010588-1	distal PET peak
8	121121341	121130360	8	121438894	121441321	\Zm00001d010588-1	distal PET peak
8	121138895	121151945	8	121405231	121409271	\Zm00001d010589\Zm00001d010590\Zm00001d010591-3	distal PET peak
8	121425428	121429733	8	121443443	121445357	\Zm00001d010596-1	distal PET peak
8	121656087	121661705	8	121742854	121746175	\Zm00001d010604-1	distal PET peak
8	122211432	122216448	8	122265351	122267980	\Zm00001d010623-1	distal PET peak
8	122779982	122797185	8	122853558	122854883	\Zm00001d010640\Zm00001d010639-2	distal PET peak
8	122972726	122987533	8	123029195	123031782	\Zm00001d010651\Zm00001d010653\Zm00001d010652-3	distal PET peak
8	123261972	123268782	8	123500057	123504503	\Zm00001d010662-1	distal PET peak
8	124865446	124870664	8	124936702	124941090	\Zm00001d010697-1	distal PET peak
8	124954260	124971577	8	125096999	125099357	\Zm00001d010699\Zm00001d010698\Zm00001d010700-3	distal PET peak
8	124971847	124978242	8	125092820	125096299	\Zm00001d010702-1	distal PET peak
8	125099797	125105847	8	125128336	125131863	\Zm00001d010703-1	distal PET peak
8	126701175	126705003	8	126853314	126854779	\Zm00001d010749\Zm00001d010750-2	distal PET peak
8	128892645	128901795	8	128960348	128962577	\Zm00001d010825\Zm00001d010824-2	distal PET peak
8	130917124	130925788	8	131051542	131053285	\Zm00001d010863-1	distal PET peak
8	131135996	131153947	8	131189203	131191473	\Zm00001d010866-1	distal PET peak
8	132435302	132437624	8	132449252	132451922	\Zm00001d010894-1	distal PET peak
8	133481754	133487289	8	133577417	133582853	\Zm00001d010920-1	distal PET peak
8	133481754	133487289	8	133662472	133665109	\Zm00001d010920-1	distal PET peak
8	133816926	133826121	8	133835606	133838227	\Zm00001d010927-1	distal PET peak
8	134321471	134327507	8	134396178	134398615	\Zm00001d010940-1	distal PET peak
8	135161156	135166149	8	135174975	135178568	\Zm00001d010965-1	distal PET peak
8	135266355	135276115	8	135441338	135446349	\Zm00001d010967-1	distal PET peak
8	135761865	135766023	8	135937969	135949414	\Zm00001d010982-1	distal PET peak
8	136173931	136187084	8	136283501	136289191	\Zm00001d010995\Zm00001d010997-2	distal PET peak
8	136854844	136862931	8	136982591	136984440	\Zm00001d011014\Zm00001d011016\Zm00001d011013-3	distal PET peak
8	137736362	137742200	8	137775372	137777644	\Zm00001d011058-1	distal PET peak
8	139731212	139743432	8	139838695	139840292	\Zm00001d011124\Zm00001d011126\Zm00001d011127\Zm00001d011125-4	distal PET peak
8	141581307	141594749	8	141818667	141822738	\Zm00001d011167\Zm00001d011168-2	distal PET peak
8	142216577	142220434	8	142279198	142281285	\Zm00001d011183-1	distal PET peak
8	142216577	142220434	8	142389031	142394676	\Zm00001d011183-1	distal PET peak
8	142843713	142846881	8	142880185	142882102	\Zm00001d011202-1	distal PET peak
8	142843713	142846881	8	142905729	142907285	\Zm00001d011202-1	distal PET peak
8	142996850	143001682	8	143039489	143041052	\Zm00001d011208-1	distal PET peak
8	143019607	143028641	8	143039489	143041052	\Zm00001d011210-1	distal PET peak
8	143046091	143051828	8	143135960	143137917	\Zm00001d011211-1	distal PET peak
8	143046091	143051828	8	143159196	143163382	\Zm00001d011211-1	distal PET peak
8	143248042	143250999	8	143264914	143266956	\Zm00001d011217-1	distal PET peak
8	144401604	144416664	8	144493772	144496619	\Zm00001d011245\Zm00001d011246-2	distal PET peak
8	145978173	145985656	8	146083467	146090611	\Zm00001d011288\Zm00001d011289-2	distal PET peak
8	145978173	145985656	8	146104174	146106482	\Zm00001d011288\Zm00001d011289-2	distal PET peak
8	146408227	146412239	8	146426527	146428548	\Zm00001d011311-1	distal PET peak
8	149449337	149460221	8	149465224	149467837	\Zm00001d011394\Zm00001d011393-2	distal PET peak
8	149501216	149511146	8	149606506	149609597	\Zm00001d011399\Zm00001d011398-2	distal PET peak
8	151703770	151708578	8	151870716	151877368	\Zm00001d011478-1	distal PET peak
8	152107426	152113458	8	152117298	152122290	\Zm00001d011490\Zm00001d011488-2	distal PET peak
8	152630167	152637228	8	152703584	152716083	\Zm00001d011500-1	distal PET peak
8	153564802	153572652	8	153614779	153617076	\Zm00001d011527-1	distal PET peak
8	153753080	153758101	8	153870230	153872473	\Zm00001d011535\Zm00001d011536-2	distal PET peak
8	154550424	154556426	8	154604543	154613694	\Zm00001d011562-1	distal PET peak
8	155127602	155143724	8	155146009	155149106	\Zm00001d011588\Zm00001d011590\Zm00001d011589-3	distal PET peak
8	155945792	155960732	8	155999514	156001996	\Zm00001d011614-1	distal PET peak
8	157104596	157114580	8	157204143	157206541	\Zm00001d011638-1	distal PET peak
8	157131945	157141451	8	157144254	157147734	\Zm00001d011639-1	distal PET peak
8	157131945	157141451	8	157169302	157171540	\Zm00001d011639-1	distal PET peak
8	157439656	157450873	8	157455805	157457096	\Zm00001d011648\Zm00001d011649-2	distal PET peak
8	157633971	157638263	8	157698930	157702262	\Zm00001d011654-1	distal PET peak
8	158166053	158169593	8	158203427	158209380	\Zm00001d011669-1	distal PET peak
8	162132589	162135861	8	162220626	162229003	\Zm00001d011821-1	distal PET peak
8	162137479	162150766	8	162220626	162229003	\Zm00001d011822\Zm00001d011823-2	distal PET peak
8	162244462	162261507	8	162370534	162374343	\Zm00001d011831\Zm00001d011829\Zm00001d011830-3	distal PET peak
8	162437595	162444384	8	162544445	162551108	\Zm00001d011838-1	distal PET peak
8	162487876	162494325	8	162544445	162551108	\Zm00001d011839-1	distal PET peak
8	162535418	162544012	8	162554435	162556134	\Zm00001d011842-1	distal PET peak
8	162937988	162950465	8	163154121	163156514	\Zm00001d011855-1	distal PET peak
8	164047148	164051225	8	164106113	164109048	\Zm00001d011890-1	distal PET peak
8	164985361	164999889	8	165107237	165109943	\Zm00001d011953-1	distal PET peak
8	166619380	166627237	8	166734642	166737539	\Zm00001d012019\Zm00001d012020-2	distal PET peak
8	166760237	166770029	8	166829655	166836236	\Zm00001d012029-1	distal PET peak
8	166780050	166785515	8	166829655	166836236	\Zm00001d012030-1	distal PET peak
8	167586261	167598715	8	167638168	167639274	\Zm00001d012068\Zm00001d012069-2	distal PET peak
8	168870025	168896945	8	168966472	168969905	\Zm00001d012146\Zm00001d012147\Zm00001d012145-3	distal PET peak
8	168870025	168896945	8	168979080	168982778	\Zm00001d012146\Zm00001d012147\Zm00001d012145-3	distal PET peak
8	169062654	169076405	8	169138001	169140194	\Zm00001d012156-1	distal PET peak
8	169117295	169122956	8	169138001	169140194	\Zm00001d012158-1	distal PET peak
8	169911091	169928990	8	169950476	169952271	\Zm00001d012194\Zm00001d012195\Zm00001d012197\Zm00001d012196-4	distal PET peak
8	170107435	170119222	8	170127031	170130305	\Zm00001d012211\Zm00001d012212-2	distal PET peak
8	170347394	170359085	8	170395358	170399528	\Zm00001d012219-1	distal PET peak
8	170415068	170428300	8	170433091	170434056	\Zm00001d012224-1	distal PET peak
8	170415068	170428300	8	170443763	170446484	\Zm00001d012224-1	distal PET peak
8	170448766	170473126	8	170502563	170504780	\Zm00001d012226\Zm00001d012227\Zm00001d012229\Zm00001d012228-4	distal PET peak
8	171080437	171093091	8	171170851	171172766	\Zm00001d012255-1	distal PET peak
8	171318133	171326293	8	171404472	171407303	\Zm00001d012260-1	distal PET peak
8	172525482	172532440	8	172540979	172543739	\Zm00001d012330\Zm00001d012331-2	distal PET peak
8	173256734	173266039	8	173374576	173379040	\Zm00001d012381-1	distal PET peak
8	173266074	173275628	8	173374576	173379040	\Zm00001d012382\Zm00001d012383-2	distal PET peak
8	173333831	173337617	8	173374576	173379040	\Zm00001d012387-1	distal PET peak
8	173583831	173588158	8	173612942	173616303	\Zm00001d012398-1	distal PET peak
8	174618201	174620560	8	174631485	174637045	\Zm00001d012444-1	distal PET peak
8	174726967	174734989	8	174793792	174796578	\Zm00001d012449\Zm00001d012450-2	distal PET peak
8	174880192	174886934	8	174945157	174949267	\Zm00001d012460-1	distal PET peak
8	175359838	175374513	8	175438178	175441724	\Zm00001d012486\Zm00001d012485-2	distal PET peak
8	175392801	175398900	8	175411386	175413126	\Zm00001d012488-1	distal PET peak
8	175442885	175446845	8	175469092	175472527	\Zm00001d012492\Zm00001d012493-2	distal PET peak
8	175447487	175452437	8	175473802	175476163	\Zm00001d012492\Zm00001d012493-2	distal PET peak
8	175454112	175461719	8	175473802	175476163	\Zm00001d012494-1	distal PET peak
8	175568687	175586688	8	175674153	175678366	\Zm00001d012505\Zm00001d012504-2	distal PET peak
8	175592701	175604214	8	175674153	175678366	\Zm00001d012506\Zm00001d012507\Zm00001d012508-3	distal PET peak
8	176013080	176025786	8	176027002	176029548	\Zm00001d012520\Zm00001d012521-2	distal PET peak
8	176256072	176260642	8	176280096	176281782	\Zm00001d012534\Zm00001d012535-2	distal PET peak
8	177533940	177554416	8	177634429	177637101	\Zm00001d012634\Zm00001d012635\Zm00001d012637\Zm00001d012636-4	distal PET peak
8	178934016	178941975	8	178943665	178948598	\Zm00001d012702-1	distal PET peak
8	178949775	178953781	8	179004955	179008032	\Zm00001d012703-1	distal PET peak
8	179118039	179124957	8	179157220	179160479	\Zm00001d012718-1	distal PET peak
9	1118579	1128469	9	1163248	1164518	\Zm00001d044748-1	distal PET peak
9	1976658	1982683	9	2015554	2019613	\Zm00001d044771\Zm00001d044772-2	distal PET peak
9	2255488	2261044	9	2463880	2467248	\Zm00001d044783-1	distal PET peak
9	2407402	2411541	9	2463880	2467248	\Zm00001d044785-1	distal PET peak
9	2786879	2790320	9	2840143	2848305	\Zm00001d044802-1	distal PET peak
9	2939704	2945922	9	2977601	2982518	\Zm00001d044806-1	distal PET peak
9	4088518	4094539	9	4119606	4121701	\Zm00001d044826-1	distal PET peak
9	4088518	4094539	9	4129054	4131803	\Zm00001d044826-1	distal PET peak
9	4685257	4692197	9	4769122	4771501	\Zm00001d044839-1	distal PET peak
9	5020630	5026707	9	5037050	5039468	\Zm00001d044845-1	distal PET peak
9	5272747	5281546	9	5299481	5303804	\Zm00001d044854-1	distal PET peak
9	5272747	5281546	9	5341429	5345017	\Zm00001d044854-1	distal PET peak
9	5272747	5281546	9	5362441	5364007	\Zm00001d044854-1	distal PET peak
9	5516476	5520365	9	5589370	5598567	\Zm00001d044857-1	distal PET peak
9	6700206	6708554	9	6736492	6737936	\Zm00001d044899-1	distal PET peak
9	6762648	6769174	9	6772580	6778289	\Zm00001d044902-1	distal PET peak
9	7213335	7221591	9	7236035	7237369	\Zm00001d044918-1	distal PET peak
9	8100800	8104558	9	8142384	8149153	\Zm00001d044950-1	distal PET peak
9	8110366	8121368	9	8136059	8138201	\Zm00001d044951-1	distal PET peak
9	8667566	8676046	9	8828390	8832770	\Zm00001d044973-1	distal PET peak
9	9714582	9723992	9	10159146	10162471	\Zm00001d045000\Zm00001d045001-2	distal PET peak
9	9850984	9854112	9	9865128	9872441	\Zm00001d045006\Zm00001d045007-2	distal PET peak
9	9850984	9854112	9	10150198	10153764	\Zm00001d045006\Zm00001d045007-2	distal PET peak
9	9933380	9937554	9	9978735	9982144	\Zm00001d045008-1	distal PET peak
9	10327576	10330705	9	10349557	10351511	\Zm00001d045017-1	distal PET peak
9	10327576	10330705	9	10446440	10450321	\Zm00001d045017-1	distal PET peak
9	10450606	10468016	9	82177550	82181052	\Zm00001d045021\Zm00001d045022\Zm00001d045024-3	distal PET peak
9	10514209	10518560	9	10551844	10553707	\Zm00001d045026-1	distal PET peak
9	10717699	10725988	9	10778533	10780490	\Zm00001d045036-1	distal PET peak
9	10941314	10947686	9	10961925	10964190	\Zm00001d045044-1	distal PET peak
9	10968911	10979248	9	10986906	10990443	\Zm00001d045046-1	distal PET peak
9	11470958	11477301	9	11552512	11557646	\Zm00001d045069\Zm00001d045070-2	distal PET peak
9	12897364	12905006	9	13137262	13146670	\Zm00001d045107\Zm00001d045108-2	distal PET peak
9	13613335	13619207	9	13650134	13652919	\Zm00001d045125-1	distal PET peak
9	15346296	15358330	9	15445782	15449619	\Zm00001d045182\Zm00001d045183\Zm00001d045184\Zm00001d045185-4	distal PET peak
[truncated: 2,302 more rows]
