# Supplementary material for: Long-range interactions between proximal and distal regulatory regions in maize
Source: Nat Commun. 2019 Jun 14;10:2633. doi: 10.1038/s41467-019-10603-4 (PMC6572780; doi:10.1038/s41467-019-10603-4)
Supplement: Supplementary file 18 — Supplementary Data 14 [file 41467_2019_10603_MOESM18_ESM.xlsx]

## Sheet: Shoot specific P-D
Supplementary Data 14. Tissue-specific P-D interactions in shoot
left anchor			right anchor			Annotaiton of left anchor	Annotation of right anchor
chrom	start	end	chrom	start	end
1	1490626	1499815	1	1503253	1508109	\Zm00001d027278-1	distal PET peak
1	3115003	3132492	1	3143674	3146957	\Zm00001d027334-1	distal PET peak
1	3537951	3551105	1	3643701	3648369	\Zm00001d027354-1	distal PET peak
1	3978385	3985491	1	72278888	72281187	\Zm00001d027376-1	distal PET peak
1	4589360	4594127	1	4710208	4712628	\Zm00001d027406-1	distal PET peak
1	4905789	4919056	1	4935121	4936952	\Zm00001d027422\Zm00001d027423-2	distal PET peak
1	4905789	4919056	1	4976858	4984528	\Zm00001d027422\Zm00001d027423-2	distal PET peak
1	5090966	5113794	1	5167331	5176256	\Zm00001d027428\Zm00001d027429\Zm00001d027427\Zm00001d027430-4	distal PET peak
1	5880832	5889486	1	5893492	5898131	\Zm00001d027464\Zm00001d027463-2	distal PET peak
1	6763942	6775347	1	6784724	6787818	\Zm00001d027499-1	distal PET peak
1	7026620	7036914	1	7043716	7045795	\Zm00001d027506-1	distal PET peak
1	7142694	7153534	1	7251109	7257429	\Zm00001d027511\Zm00001d027512\Zm00001d027513-3	distal PET peak
1	8918423	8924017	1	8967381	8971600	\Zm00001d027607-1	distal PET peak
1	10489927	10497999	1	10503872	10518166	\Zm00001d027665-1	distal PET peak
1	10489927	10497999	1	10541616	10554415	\Zm00001d027665-1	distal PET peak
1	11951184	11960183	1	11969284	11972439	\Zm00001d027715-1	distal PET peak
1	12040509	12045328	1	177503388	177506159	\Zm00001d027717-1	distal PET peak
1	12441222	12451629	1	12491738	12493735	\Zm00001d027740\Zm00001d027741\Zm00001d027742-3	distal PET peak
1	12524683	12528943	1	12587902	12594976	\Zm00001d027745-1	distal PET peak
1	12531537	12534832	1	12628477	12633353	\Zm00001d027747\Zm00001d027746-2	distal PET peak
1	12705644	12718130	1	12791307	12797502	\Zm00001d027756\Zm00001d027757-2	distal PET peak
1	12705644	12718130	1	12927912	12933574	\Zm00001d027756\Zm00001d027757-2	distal PET peak
1	12764090	12770738	1	12791307	12797502	\Zm00001d027758-1	distal PET peak
1	12844653	12852484	1	13004218	13010659	\Zm00001d027759-1	distal PET peak
1	13061875	13066412	1	13070033	13077294	\Zm00001d027764-1	distal PET peak
1	13903910	13913624	1	13968130	13969634	\Zm00001d027803-1	distal PET peak
1	14206280	14214609	1	14252941	14254270	\Zm00001d027809-1	distal PET peak
1	14206280	14214609	1	14254994	14257065	\Zm00001d027809-1	distal PET peak
1	14206280	14214609	1	274660646	274686182	\Zm00001d027809-1	distal PET peak
1	15298453	15315689	1	15322693	15323914	\Zm00001d027853\Zm00001d027854-2	distal PET peak
1	16037790	16044054	1	16295344	16307115	\Zm00001d027874-1	distal PET peak
1	16224584	16232062	1	16295344	16307115	\Zm00001d027876-1	distal PET peak
1	16279503	16289556	1	55932002	55936806	\Zm00001d027877-1	distal PET peak
1	17309648	17318283	1	17346412	17350697	\Zm00001d027907-1	distal PET peak
1	17608368	17617948	1	17704346	17709679	\Zm00001d027918\Zm00001d027920-2	distal PET peak
1	17944212	17949650	1	17968402	17971583	\Zm00001d027933\Zm00001d027934-2	distal PET peak
1	17971586	17992829	1	17993903	17997344	\Zm00001d027937-1	distal PET peak
1	18517927	18527792	1	18615039	18618680	\Zm00001d027966\Zm00001d027967\Zm00001d027968-3	distal PET peak
1	18906344	18910597	1	18965078	18970602	\Zm00001d027973-1	distal PET peak
1	19311558	19327127	1	19329423	19332771	\Zm00001d027982\Zm00001d027983-2	distal PET peak
1	19698276	19704011	1	19792952	19798287	\Zm00001d027996-1	distal PET peak
1	19958831	19970812	1	19990206	19995351	\Zm00001d028002\Zm00001d028003\Zm00001d028004-3	distal PET peak
1	20289017	20312613	1	20369419	20372304	\Zm00001d028011\Zm00001d028013\Zm00001d028012-3	distal PET peak
1	21881836	21888457	1	21899996	21903088	\Zm00001d028064-1	distal PET peak
1	22595828	22615997	1	22666987	22670561	\Zm00001d028088\Zm00001d028089\Zm00001d028090-3	distal PET peak
1	23109615	23123913	1	23249478	23255207	\Zm00001d028109\Zm00001d028111\Zm00001d028110-3	distal PET peak
1	23359177	23364101	1	23439644	23444008	\Zm00001d028118\Zm00001d028119-2	distal PET peak
1	23600466	23621677	1	23700448	23702477	\Zm00001d028127\Zm00001d028128-2	distal PET peak
1	23999059	24015415	1	24128055	24131080	\Zm00001d028142\Zm00001d028144\Zm00001d028143-3	distal PET peak
1	25149220	25160297	1	25183614	25184859	\Zm00001d028171\Zm00001d028172-2	distal PET peak
1	25149220	25160297	1	25312393	25318690	\Zm00001d028171\Zm00001d028172-2	distal PET peak
1	25753210	25776245	1	25804094	25806471	\Zm00001d028188\Zm00001d028189\Zm00001d028187-3	distal PET peak
1	25924100	25938036	1	26013133	26015285	\Zm00001d028194\Zm00001d028195\Zm00001d028196\Zm00001d028197-4	distal PET peak
1	26001053	26009350	1	26124780	26128133	\Zm00001d028199\Zm00001d028200-2	distal PET peak
1	26517202	26530646	1	26600737	26606996	\Zm00001d028210\Zm00001d028211-2	distal PET peak
1	27278572	27295061	1	27318697	27324791	\Zm00001d028227\Zm00001d028228-2	distal PET peak
1	27987953	27992306	1	28008591	28012368	\Zm00001d028249-1	distal PET peak
1	28084110	28094109	1	28094481	28097401	\Zm00001d028256-1	distal PET peak
1	28168059	28176358	1	28225156	28230744	\Zm00001d028260-1	distal PET peak
1	28607153	28618789	1	28664847	28666009	\Zm00001d028265\Zm00001d028266-2	distal PET peak
1	28607153	28618789	1	28716904	28719669	\Zm00001d028265\Zm00001d028266-2	distal PET peak
1	28636550	28645959	1	28664847	28666009	\Zm00001d028267-1	distal PET peak
1	28785831	28811238	1	235068278	235070055	\Zm00001d028272\Zm00001d028273-2	distal PET peak
1	29950732	29968666	1	30023825	30036713	\Zm00001d028307-1	distal PET peak
1	29984828	29990792	1	30023825	30036713	\Zm00001d028308-1	distal PET peak
1	30017045	30018979	1	30023825	30036713	\Zm00001d028309-1	distal PET peak
1	30553181	30565239	1	56693361	56701293	\Zm00001d028318\Zm00001d028319-2	distal PET peak
1	30793129	30801401	1	288831767	288834726	\Zm00001d028325-1	distal PET peak
1	31350290	31368534	1	31369310	31372055	\Zm00001d028344-1	distal PET peak
1	31886478	31901295	1	31904175	31906990	\Zm00001d028358-1	distal PET peak
1	32067262	32082477	1	32106037	32110970	\Zm00001d028361-1	distal PET peak
1	32265127	32277315	1	32281440	32285136	\Zm00001d028366-1	distal PET peak
1	32856693	32863408	1	32931331	32937352	\Zm00001d028386-1	distal PET peak
1	33146815	33152764	1	33294944	33296896	\Zm00001d028392-1	distal PET peak
1	33646113	33653832	1	33711001	33715081	\Zm00001d028401-1	distal PET peak
1	35296791	35305347	1	36682404	36685330	\Zm00001d028451-1	distal PET peak
1	35711810	35720711	1	35732594	35739107	\Zm00001d028463\Zm00001d028464-2	distal PET peak
1	35711810	35720711	1	35762077	35781345	\Zm00001d028463\Zm00001d028464-2	distal PET peak
1	36138798	36149511	1	36154209	36158902	\Zm00001d028474-1	distal PET peak
1	37492953	37508095	1	37530152	37534338	\Zm00001d028510-1	distal PET peak
1	38580661	38600499	1	38703910	38705555	\Zm00001d028537\Zm00001d028538-2	distal PET peak
1	39083564	39093038	1	39159472	39164503	\Zm00001d028556\Zm00001d028557-2	distal PET peak
1	40091142	40114548	1	40275287	40281367	\Zm00001d028587\Zm00001d028588\Zm00001d028586\Zm00001d028590-4	distal PET peak
1	40159507	40166925	1	119352739	119355174	\Zm00001d028593-1	distal PET peak
1	44354695	44366932	1	44373066	44375454	\Zm00001d028725-1	distal PET peak
1	45268600	45281902	1	45390906	45394737	\Zm00001d028749-1	distal PET peak
1	45570110	45580542	1	177145369	177147620	\Zm00001d028753-1	distal PET peak
1	45883944	45897576	1	45985624	45988082	\Zm00001d028763-1	distal PET peak
1	46495458	46500440	1	46641902	46645124	\Zm00001d028793-1	distal PET peak
1	47140769	47152862	1	47209781	47214880	\Zm00001d028810\Zm00001d028811-2	distal PET peak
1	47153153	47155931	1	156696614	156701076	\Zm00001d028811-1	distal PET peak
1	47785470	47797088	1	69706880	69710803	\Zm00001d028826\Zm00001d028827-2	distal PET peak
1	49050596	49064815	1	49083456	49085702	\Zm00001d028867-1	distal PET peak
1	49087129	49096938	1	49354571	49363149	\Zm00001d028868-1	distal PET peak
1	50190983	50208962	1	50209133	50213872	\Zm00001d028901-1	distal PET peak
1	50442717	50446831	1	50449169	50456089	\Zm00001d028905-1	distal PET peak
1	52643794	52649276	1	52673516	52677044	\Zm00001d028950\Zm00001d028951-2	distal PET peak
1	53307688	53312575	1	258217121	258222073	\Zm00001d028973-1	distal PET peak
1	53527584	53536510	1	53725625	53729209	\Zm00001d028984-1	distal PET peak
1	54449649	54456402	1	54457588	54480967	\Zm00001d029004-1	distal PET peak
1	54924727	54935413	1	54955705	54957920	\Zm00001d029012-1	distal PET peak
1	55368362	55375167	1	55475250	55485927	\Zm00001d029030-1	distal PET peak
1	55375296	55379311	1	55462614	55468336	\Zm00001d029031-1	distal PET peak
1	55452029	55456296	1	55475250	55485927	\Zm00001d029033\Zm00001d029034-2	distal PET peak
1	57249427	57278052	1	57290466	57291937	\Zm00001d029074\Zm00001d029075\Zm00001d029078\Zm00001d029077-4	distal PET peak
1	57646936	57654582	1	57659054	57661043	\Zm00001d029095-1	distal PET peak
1	57646936	57654582	1	57674389	57679092	\Zm00001d029095-1	distal PET peak
1	57646936	57654582	1	57686480	57691920	\Zm00001d029095-1	distal PET peak
1	59069711	59075310	1	59104855	59113404	\Zm00001d029125-1	distal PET peak
1	59131497	59136018	1	59161910	59164764	\Zm00001d029126-1	distal PET peak
1	59131497	59136018	1	59238780	59241153	\Zm00001d029126-1	distal PET peak
1	62407639	62431341	1	62446771	62448863	\Zm00001d029206\Zm00001d029207\Zm00001d029208-3	distal PET peak
1	62742835	62749857	1	62994199	63000357	\Zm00001d029217\Zm00001d029218-2	distal PET peak
1	64437692	64445783	1	64452428	64458365	\Zm00001d029272-1	distal PET peak
1	64437692	64445783	1	64473257	64480183	\Zm00001d029272-1	distal PET peak
1	64727895	64735725	1	64755403	64757723	\Zm00001d029281-1	distal PET peak
1	66316554	66329451	1	66333753	66338180	\Zm00001d029333-1	distal PET peak
1	67298854	67315321	1	67320579	67324434	\Zm00001d029357\Zm00001d029358\Zm00001d029359-3	distal PET peak
1	67603430	67613299	1	67809269	67813194	\Zm00001d029366-1	distal PET peak
1	68216213	68227301	1	68247525	68251794	\Zm00001d029376\Zm00001d029377-2	distal PET peak
1	69742835	69755596	1	69852506	69856736	\Zm00001d029419\Zm00001d029420-2	distal PET peak
1	72423397	72430399	1	72482479	72486126	\Zm00001d029478-1	distal PET peak
1	72423397	72430399	1	72490077	72498667	\Zm00001d029478-1	distal PET peak
1	73362317	73374246	1	73451713	73455676	\Zm00001d029498\Zm00001d029499-2	distal PET peak
1	73435686	73438933	1	73451713	73455676	\Zm00001d029502-1	distal PET peak
1	74652469	74661843	1	74753534	74758919	\Zm00001d029525-1	distal PET peak
1	75695189	75702291	1	75892095	75895046	\Zm00001d029546-1	distal PET peak
1	75898344	75907491	1	76070186	76081112	\Zm00001d029552\Zm00001d029553-2	distal PET peak
1	76049981	76055614	1	76070186	76081112	\Zm00001d029555-1	distal PET peak
1	77062671	77071137	1	77084811	77087616	\Zm00001d029573-1	distal PET peak
1	77062671	77071137	1	77702967	77705056	\Zm00001d029573-1	distal PET peak
1	77558874	77561674	1	77615817	77618786	\Zm00001d029579-1	distal PET peak
1	78110685	78117479	1	78180075	78183407	\Zm00001d029590-1	distal PET peak
1	78378396	78381308	1	78390586	78401329	\Zm00001d029597-1	distal PET peak
1	78767820	78773922	1	79093280	79108990	\Zm00001d029604-1	distal PET peak
1	80849031	80860483	1	80871513	80873530	\Zm00001d029635\Zm00001d029636\Zm00001d029637-3	distal PET peak
1	82826511	82833474	1	82899037	82901563	\Zm00001d029688-1	distal PET peak
1	84223643	84234872	1	84281349	84284746	\Zm00001d029725\Zm00001d029726-2	distal PET peak
1	84331846	84335935	1	84353241	84356590	\Zm00001d029729\Zm00001d029730-2	distal PET peak
1	88460512	88470023	1	88508850	88512588	\Zm00001d029820-1	distal PET peak
1	88460512	88470023	1	88701702	88705273	\Zm00001d029820-1	distal PET peak
1	89560544	89569110	1	253727599	253731592	\Zm00001d029839-1	distal PET peak
1	89857993	89864946	1	89936496	89942496	\Zm00001d029846-1	distal PET peak
1	89924566	89936467	1	89936496	89942496	\Zm00001d029847\Zm00001d029848-2	distal PET peak
1	95961842	95968964	1	95997340	96001046	\Zm00001d029946-1	distal PET peak
1	98329889	98335026	1	98341204	98343305	\Zm00001d029996-1	distal PET peak
1	102557359	102563890	1	102718563	102723316	\Zm00001d030059-1	distal PET peak
1	105943390	105946649	1	105964017	105968245	\Zm00001d030105-1	distal PET peak
1	107087855	107097625	1	158762595	158764594	\Zm00001d030117-1	distal PET peak
1	108589412	108596691	1	108617539	108621082	\Zm00001d030143-1	distal PET peak
1	108589412	108596691	1	109854172	109871605	\Zm00001d030143-1	distal PET peak
1	110001517	110014583	1	284168293	284170660	\Zm00001d030166\Zm00001d030167\Zm00001d030168-3	distal PET peak
1	110342476	110346556	1	110376755	110380682	\Zm00001d030172-1	distal PET peak
1	110346711	110348936	1	110376755	110380682	\Zm00001d030172-1	distal PET peak
1	111871495	111875420	1	111887671	111889991	\Zm00001d030184-1	distal PET peak
1	117618993	117625912	1	117647968	117660724	\Zm00001d030266-1	distal PET peak
1	118871619	118880695	1	119480392	119491551	\Zm00001d030282-1	distal PET peak
1	124400204	124406299	1	124671886	124674969	\Zm00001d030348-1	distal PET peak
1	142962977	142966714	1	143132687	143135403	\Zm00001d030544-1	distal PET peak
1	143505854	143512157	1	143570722	143573442	\Zm00001d030554-1	distal PET peak
1	147213417	147224517	1	147282635	147285240	\Zm00001d030593-1	distal PET peak
1	147514098	147522867	1	147538752	147539665	\Zm00001d030598-1	distal PET peak
1	148160781	148170104	1	148186857	148191261	\Zm00001d030609-1	distal PET peak
1	148686734	148692868	1	148775770	148781083	\Zm00001d030614-1	distal PET peak
1	148802914	148809205	1	148828088	148835059	\Zm00001d030617-1	distal PET peak
1	148820645	148826316	1	148828088	148835059	\Zm00001d030618-1	distal PET peak
1	149603131	149607021	1	149612481	149617526	\Zm00001d030626-1	distal PET peak
1	150481648	150486788	1	150539621	150542271	\Zm00001d030644-1	distal PET peak
1	156691358	156693836	1	156702316	156704335	\Zm00001d030733-1	distal PET peak
1	158116111	158122027	1	158212192	158215768	\Zm00001d030750\Zm00001d030751-2	distal PET peak
1	159111435	159114559	1	159120449	159131562	\Zm00001d030774-1	distal PET peak
1	159716044	159717730	1	159733186	159739799	\Zm00001d030786-1	distal PET peak
1	162274397	162282551	1	164025031	164033244	\Zm00001d030834-1	distal PET peak
1	164015587	164022242	1	164025031	164033244	\Zm00001d030860\Zm00001d030861-2	distal PET peak
1	164071862	164078491	1	164110773	164113683	\Zm00001d030864-1	distal PET peak
1	166008658	166018132	1	166030794	166031763	\Zm00001d030891-1	distal PET peak
1	166741220	166749485	1	166756411	166764115	\Zm00001d030908\Zm00001d030909\Zm00001d030907-3	distal PET peak
1	168020899	168036633	1	168063127	168071980	\Zm00001d030935-1	distal PET peak
1	169228149	169233759	1	169235597	169242487	\Zm00001d030960-1	distal PET peak
1	169228149	169233759	1	169288121	169293791	\Zm00001d030960-1	distal PET peak
1	172609166	172614108	1	172709794	172717277	\Zm00001d030997-1	distal PET peak
1	172694550	172697641	1	172709794	172717277	\Zm00001d030998-1	distal PET peak
1	172718592	172726479	1	172782868	172784831	\Zm00001d030999-1	distal PET peak
1	175147793	175178217	1	175202339	175204513	\Zm00001d031058\Zm00001d031060\Zm00001d031059\Zm00001d031061-4	distal PET peak
1	176342826	176361183	1	176545909	176549717	\Zm00001d031079\Zm00001d031081-2	distal PET peak
1	179965593	179970489	1	180009694	180016180	\Zm00001d031158-1	distal PET peak
1	180195539	180200364	1	180210422	180217545	\Zm00001d031159-1	distal PET peak
1	180368828	180373623	1	180390106	180394937	\Zm00001d031164-1	distal PET peak
1	182800310	182809880	1	182815790	182822111	\Zm00001d031229\Zm00001d031230-2	distal PET peak
1	184096413	184117791	1	184207415	184209478	\Zm00001d031258\Zm00001d031259\Zm00001d031257-3	distal PET peak
1	184280195	184298237	1	184307829	184308810	\Zm00001d031263\Zm00001d031265\Zm00001d031264-3	distal PET peak
1	184280195	184298237	1	184351644	184356554	\Zm00001d031263\Zm00001d031265\Zm00001d031264-3	distal PET peak
1	184280195	184298237	1	184429669	184435765	\Zm00001d031263\Zm00001d031265\Zm00001d031264-3	distal PET peak
1	185018808	185023675	1	238421160	238423721	\Zm00001d031283-1	distal PET peak
1	185977030	185982974	1	186065423	186076052	\Zm00001d031323-1	distal PET peak
1	186059891	186064913	1	186065423	186076052	\Zm00001d031326\Zm00001d031327-2	distal PET peak
1	190263195	190278645	1	190309050	190314050	\Zm00001d031443\Zm00001d031444\Zm00001d031445-3	distal PET peak
1	190930475	190949100	1	190949138	190953182	\Zm00001d031458-1	distal PET peak
1	192675257	192680577	1	192712192	192713996	\Zm00001d031520-1	distal PET peak
1	192746091	192752690	1	192757767	192763186	\Zm00001d031522-1	distal PET peak
1	195670795	195681458	1	195713254	195715409	\Zm00001d031593-1	distal PET peak
1	200420698	200428414	1	200443945	200446610	\Zm00001d031741-1	distal PET peak
1	201193969	201205349	1	201278876	201283200	\Zm00001d031769\Zm00001d031767-2	distal PET peak
1	202169442	202176154	1	202349059	202356071	\Zm00001d031797\Zm00001d031798-2	distal PET peak
1	202686226	202690777	1	202748085	202752850	\Zm00001d031815-1	distal PET peak
1	203347388	203357871	1	203391926	203392678	\Zm00001d031840-1	distal PET peak
1	204347420	204351121	1	278159268	278162865	\Zm00001d031858-1	distal PET peak
1	208327125	208342864	1	208352010	208352900	\Zm00001d031973-1	distal PET peak
1	208327125	208342864	1	208355241	208356736	\Zm00001d031973-1	distal PET peak
1	209090995	209100699	1	209138805	209149558	\Zm00001d031996\Zm00001d031997-2	distal PET peak
1	209850484	209855542	1	209860649	209865415	\Zm00001d032027-1	distal PET peak
1	210086445	210091477	1	210126932	210129474	\Zm00001d032035-1	distal PET peak
1	210086445	210091477	1	210149305	210152372	\Zm00001d032035-1	distal PET peak
1	210086445	210091477	1	210184863	210189991	\Zm00001d032035-1	distal PET peak
1	210546782	210554455	1	210588844	210593806	\Zm00001d032046-1	distal PET peak
1	211111634	211120253	1	211146873	211149548	\Zm00001d032060\Zm00001d032061\Zm00001d032062-3	distal PET peak
1	211771192	211788237	1	211789432	211791208	\Zm00001d032078-1	distal PET peak
1	211792529	211804846	1	211941129	211942459	\Zm00001d032079-1	distal PET peak
1	212542932	212546778	1	212547369	212562830	\Zm00001d032096-1	distal PET peak
1	213956043	213962809	1	214049714	214053544	\Zm00001d032130-1	distal PET peak
1	214489830	214497311	1	214508029	214511694	\Zm00001d032148-1	distal PET peak
1	214728281	214731992	1	214775935	214777971	\Zm00001d032158-1	distal PET peak
1	215122656	215127528	1	215148498	215150863	\Zm00001d032163-1	distal PET peak
1	215347579	215367551	1	215379625	215382729	\Zm00001d032166-1	distal PET peak
1	215347579	215367551	1	215396844	215401744	\Zm00001d032166-1	distal PET peak
1	216277339	216286695	1	216348234	216353662	\Zm00001d032188-1	distal PET peak
1	216311647	216317739	1	216359990	216362045	\Zm00001d032190-1	distal PET peak
1	217292116	217298357	1	217470244	217475962	\Zm00001d032213-1	distal PET peak
1	218498638	218503902	1	218520039	218522578	\Zm00001d032239-1	distal PET peak
1	219226976	219233674	1	219242194	219244422	\Zm00001d032257-1	distal PET peak
1	219329071	219334119	1	219337809	219347667	\Zm00001d032261-1	distal PET peak
1	219334376	219335741	1	219337809	219347667	\Zm00001d032261-1	distal PET peak
1	220035852	220046064	1	220060844	220062839	\Zm00001d032279-1	distal PET peak
1	220212021	220217272	1	220248225	220252210	\Zm00001d032282-1	distal PET peak
1	220967076	220975136	1	221060432	221063176	\Zm00001d032298-1	distal PET peak
1	222024793	222027997	1	222402077	222404049	\Zm00001d032318-1	distal PET peak
1	222947475	222961448	1	222966427	222971155	\Zm00001d032335-1	distal PET peak
1	222947475	222961448	1	222979181	222992751	\Zm00001d032335-1	distal PET peak
1	222971423	222978899	1	222979181	222992751	\Zm00001d032336-1	distal PET peak
1	222971423	222978899	1	222995438	223006730	\Zm00001d032336-1	distal PET peak
1	223570266	223579209	1	223601957	223604456	\Zm00001d032353-1	distal PET peak
1	224205450	224207495	1	224226535	224229495	\Zm00001d032372-1	distal PET peak
1	224558616	224564438	1	224649462	224654448	\Zm00001d032377-1	distal PET peak
1	225524617	225535826	1	225545276	225547270	\Zm00001d032402\Zm00001d032403\Zm00001d032401-3	distal PET peak
1	225678253	225688095	1	225702035	225704830	\Zm00001d032406-1	distal PET peak
1	225973552	225978328	1	225984941	225987641	\Zm00001d032422\Zm00001d032423-2	distal PET peak
1	227578693	227587189	1	227613103	227618716	\Zm00001d032465\Zm00001d032466-2	distal PET peak
1	227578693	227587189	1	227634693	227639044	\Zm00001d032465\Zm00001d032466-2	distal PET peak
1	227852651	227872453	1	227873939	227878819	\Zm00001d032472\Zm00001d032473-2	distal PET peak
1	229500098	229519523	1	229722062	229729208	\Zm00001d032526\Zm00001d032527-2	distal PET peak
1	229630449	229641458	1	229653148	229655641	\Zm00001d032529-1	distal PET peak
1	229630449	229641458	1	229722062	229729208	\Zm00001d032529-1	distal PET peak
1	230978943	230984056	1	231048796	231054208	\Zm00001d032573-1	distal PET peak
1	232026656	232032533	1	232104105	232106769	\Zm00001d032613-1	distal PET peak
1	233737313	233753241	1	233912035	233914356	\Zm00001d032671\Zm00001d032673\Zm00001d032674\Zm00001d032670\Zm00001d032672-5	distal PET peak
1	234065717	234079077	1	234346381	234351285	\Zm00001d032681-1	distal PET peak
1	234264189	234271960	1	234346381	234351285	\Zm00001d032683-1	distal PET peak
1	234978426	234989483	1	235070126	235080814	\Zm00001d032696-1	distal PET peak
1	239122911	239130968	1	239176719	239190460	\Zm00001d032816-1	distal PET peak
1	239141943	239150575	1	239176719	239190460	\Zm00001d032815-1	distal PET peak
1	239454283	239465745	1	239495956	239497537	\Zm00001d032828-1	distal PET peak
1	239454283	239465745	1	239528385	239530835	\Zm00001d032828-1	distal PET peak
1	240864574	240877733	1	241148024	241150159	\Zm00001d032867-1	distal PET peak
1	240930102	240944581	1	240979574	240983629	\Zm00001d032869\Zm00001d032870-2	distal PET peak
1	240930102	240944581	1	241002181	241007560	\Zm00001d032869\Zm00001d032870-2	distal PET peak
1	240930102	240944581	1	241025025	241030344	\Zm00001d032869\Zm00001d032870-2	distal PET peak
1	242188172	242194581	1	242243196	242245188	\Zm00001d032900-1	distal PET peak
1	243103268	243108437	1	243118074	243122562	\Zm00001d032921-1	distal PET peak
1	243993867	244001034	1	244012663	244014970	\Zm00001d032935-1	distal PET peak
1	244109180	244118265	1	244140497	244142775	\Zm00001d032938-1	distal PET peak
1	244488958	244494677	1	244527463	244529871	\Zm00001d032950-1	distal PET peak
1	244488958	244494677	1	244569927	244572797	\Zm00001d032950-1	distal PET peak
1	244543665	244547413	1	244569927	244572797	\Zm00001d032955-1	distal PET peak
1	245683368	245687079	1	245697062	245709080	\Zm00001d032980-1	distal PET peak
1	245683368	245687079	1	245709321	245715892	\Zm00001d032980-1	distal PET peak
1	245837193	245841361	1	245853554	245858589	\Zm00001d032989-1	distal PET peak
1	246139127	246141931	1	246171927	246175535	\Zm00001d032993-1	distal PET peak
1	246559507	246568884	1	246599678	246604309	\Zm00001d033002-1	distal PET peak
1	246559507	246568884	1	246754665	246756903	\Zm00001d033002-1	distal PET peak
1	246985557	246994615	1	247010193	247012998	\Zm00001d033012-1	distal PET peak
1	247311371	247320192	1	247334538	247337633	\Zm00001d033020-1	distal PET peak
1	248266508	248273372	1	248314842	248323562	\Zm00001d033039-1	distal PET peak
1	249092467	249105197	1	249195996	249203693	\Zm00001d033061-1	distal PET peak
1	249130081	249138038	1	249195996	249203693	\Zm00001d033062-1	distal PET peak
1	249336753	249343971	1	249423101	249427523	\Zm00001d033066-1	distal PET peak
1	249397552	249405045	1	249423101	249427523	\Zm00001d033068-1	distal PET peak
1	249490340	249496356	1	249543045	249550803	\Zm00001d033071-1	distal PET peak
1	252133349	252143846	1	252243939	252248925	\Zm00001d033150-1	distal PET peak
1	253157176	253175203	1	253175211	253178018	\Zm00001d033180\Zm00001d033181-2	distal PET peak
1	253157176	253175203	1	253261254	253266526	\Zm00001d033180\Zm00001d033181-2	distal PET peak
1	253283853	253296012	1	253307638	253309684	\Zm00001d033189\Zm00001d033190-2	distal PET peak
1	253356287	253364257	1	253381221	253386872	\Zm00001d033193-1	distal PET peak
1	253356287	253364257	1	253398786	253403510	\Zm00001d033193-1	distal PET peak
1	254415060	254421583	1	254533407	254537985	\Zm00001d033215-1	distal PET peak
1	256573557	256580702	1	256641754	256645497	\Zm00001d033267-1	distal PET peak
1	257127374	257136778	1	257347642	257358591	\Zm00001d033275-1	distal PET peak
1	257220693	257233312	1	257347642	257358591	\Zm00001d033278-1	distal PET peak
1	257309445	257318749	1	257347642	257358591	\Zm00001d033279-1	distal PET peak
1	257399078	257414619	1	257522160	257524453	\Zm00001d033283\Zm00001d033284-2	distal PET peak
1	257753796	257776338	1	257839499	257841273	\Zm00001d033292\Zm00001d033291-2	distal PET peak
1	257866569	257876438	1	257901473	257909608	\Zm00001d033294-1	distal PET peak
1	258513472	258531171	1	258534793	258536564	\Zm00001d033310-1	distal PET peak
1	258657652	258666954	1	258694271	258699431	\Zm00001d033312\Zm00001d033313-2	distal PET peak
1	258871565	258887033	1	258958878	258964785	\Zm00001d033319-1	distal PET peak
1	259491561	259502972	1	259527458	259530501	\Zm00001d033337\Zm00001d033338-2	distal PET peak
1	259757689	259766538	1	259834406	259837535	\Zm00001d033345-1	distal PET peak
1	260836125	260844640	1	260853079	260860984	\Zm00001d033370-1	distal PET peak
1	263062970	263079437	1	263242420	263245135	\Zm00001d033454\Zm00001d033455-2	distal PET peak
1	263062970	263079437	1	263288382	263292390	\Zm00001d033454\Zm00001d033455-2	distal PET peak
1	263294142	263298991	1	263324470	263326292	\Zm00001d033459-1	distal PET peak
1	264382741	264393143	1	264396162	264402848	\Zm00001d033494-1	distal PET peak
1	264497691	264503187	1	264506715	264513832	\Zm00001d033497-1	distal PET peak
1	264616469	264626384	1	264626621	264633602	\Zm00001d033502-1	distal PET peak
1	264616469	264626384	1	264634011	264643098	\Zm00001d033502-1	distal PET peak
1	266966647	266986267	1	305731510	305736096	\Zm00001d033552\Zm00001d033553-2	distal PET peak
1	267203380	267210259	1	267233342	267237960	\Zm00001d033559-1	distal PET peak
1	267997219	268006630	1	268089208	268099522	\Zm00001d033590\Zm00001d033591-2	distal PET peak
1	270115701	270125043	1	270229884	270231669	\Zm00001d033668-1	distal PET peak
1	270218363	270226390	1	270232682	270242089	\Zm00001d033669-1	distal PET peak
1	270388853	270394559	1	270459596	270463715	\Zm00001d033671\Zm00001d033672-2	distal PET peak
1	271171823	271175037	1	271184782	271187000	\Zm00001d033684-1	distal PET peak
1	271941611	271946364	1	271966421	271973140	\Zm00001d033709-1	distal PET peak
1	272328143	272337705	1	272338099	272348596	\Zm00001d033726-1	distal PET peak
1	272664849	272686181	1	272694428	272695739	\Zm00001d033744\Zm00001d033745-2	distal PET peak
1	272910757	272926268	1	273071406	273073467	\Zm00001d033752\Zm00001d033753\Zm00001d033754-3	distal PET peak
1	272995870	273006072	1	273135688	273139930	\Zm00001d033764-1	distal PET peak
1	273050274	273056830	1	273085309	273086304	\Zm00001d033765-1	distal PET peak
1	273175701	273179254	1	273268166	273274868	\Zm00001d033772-1	distal PET peak
1	273294096	273301842	1	273324865	273328609	\Zm00001d033775-1	distal PET peak
1	273294096	273301842	1	273328955	273339572	\Zm00001d033775-1	distal PET peak
1	273824868	273834817	1	273847544	273850264	\Zm00001d033792\Zm00001d033793-2	distal PET peak
1	275020144	275028676	1	275048371	275052150	\Zm00001d033826\Zm00001d033827-2	distal PET peak
1	275020144	275028676	1	275085036	275087701	\Zm00001d033826\Zm00001d033827-2	distal PET peak
1	275418257	275427124	1	275457884	275462212	\Zm00001d033837-1	distal PET peak
1	275586040	275598054	1	275600683	275603710	\Zm00001d033843-1	distal PET peak
1	275704526	275715005	1	275750105	275752293	\Zm00001d033848-1	distal PET peak
1	275838556	275848850	1	275857132	275864180	\Zm00001d033850-1	distal PET peak
1	275838556	275848850	1	275883295	275888455	\Zm00001d033850-1	distal PET peak
1	275950551	275956574	1	276007197	276009827	\Zm00001d033855-1	distal PET peak
1	276299190	276304784	1	276343677	276345979	\Zm00001d033860-1	distal PET peak
1	277635526	277640635	1	277654904	277661245	\Zm00001d033891\Zm00001d033892-2	distal PET peak
1	277881042	277895057	1	277936132	277938843	\Zm00001d033898-1	distal PET peak
1	278177463	278187377	1	278213681	278214846	\Zm00001d033906-1	distal PET peak
1	278703381	278712585	1	278715370	278719011	\Zm00001d033926\Zm00001d033925-2	distal PET peak
1	278703381	278712585	1	278723783	278728689	\Zm00001d033926\Zm00001d033925-2	distal PET peak
1	279075296	279097278	1	279106388	279109624	\Zm00001d033935-1	distal PET peak
1	279274503	279287623	1	279291274	279293253	\Zm00001d033941\Zm00001d033942-2	distal PET peak
1	279974929	279986579	1	279990983	279991853	\Zm00001d033979\Zm00001d033980\Zm00001d033981-3	distal PET peak
1	279974929	279986579	1	279993314	279994845	\Zm00001d033979\Zm00001d033980\Zm00001d033981-3	distal PET peak
1	280117230	280123929	1	280142465	280160334	\Zm00001d033983-1	distal PET peak
1	281221475	281233367	1	281234050	281236649	\Zm00001d034015-1	distal PET peak
1	281241634	281253516	1	281261998	281268974	\Zm00001d034017-1	distal PET peak
1	282122796	282129049	1	282133783	282139458	\Zm00001d034044-1	distal PET peak
1	282158204	282167654	1	282235868	282239433	\Zm00001d034045-1	distal PET peak
1	283053136	283059344	1	283084503	283087722	\Zm00001d034066-1	distal PET peak
1	283191103	283199235	1	283211410	283213335	\Zm00001d034073-1	distal PET peak
1	283556709	283571435	1	283577056	283581548	\Zm00001d034080\Zm00001d034081-2	distal PET peak
1	284600661	284607230	1	284680287	284683108	\Zm00001d034126-1	distal PET peak
1	284750054	284761751	1	284811588	284815907	\Zm00001d034133-1	distal PET peak
1	285320397	285337847	1	285341421	285343848	\Zm00001d034159\Zm00001d034160-2	distal PET peak
1	286972538	286983598	1	287010632	287011501	\Zm00001d034217-1	distal PET peak
1	288646832	288651781	1	288669872	288674400	\Zm00001d034293-1	distal PET peak
1	289224730	289228518	1	289242814	289244956	\Zm00001d034322-1	distal PET peak
1	290153007	290158978	1	290184131	290187904	\Zm00001d034336-1	distal PET peak
1	290656246	290678941	1	290791868	290794278	\Zm00001d034358\Zm00001d034360\Zm00001d034359-3	distal PET peak
1	291095058	291116005	1	291176653	291178355	\Zm00001d034371\Zm00001d034372\Zm00001d034373-3	distal PET peak
1	291470333	291481243	1	291509813	291514837	\Zm00001d034383-1	distal PET peak
1	294976643	294996818	1	294997797	295002101	\Zm00001d034508\Zm00001d034509-2	distal PET peak
1	295597932	295622699	1	295623697	295627457	\Zm00001d034519\Zm00001d034520\Zm00001d034521\Zm00001d034522\Zm00001d034523-5	distal PET peak
1	297038466	297048945	1	297053460	297059639	\Zm00001d034581-1	distal PET peak
1	297858274	297883737	1	297921356	297928786	\Zm00001d034616\Zm00001d034617\Zm00001d034615-3	distal PET peak
1	298407385	298417944	1	298547875	298555972	\Zm00001d034627\Zm00001d034628-2	distal PET peak
1	299320314	299324517	1	299416958	299418588	\Zm00001d034669-1	distal PET peak
1	299446612	299458402	1	299461598	299465448	\Zm00001d034672-1	distal PET peak
1	300422199	300427650	1	300441940	300448115	\Zm00001d034710-1	distal PET peak
1	300431576	300440800	1	300441940	300448115	\Zm00001d034711-1	distal PET peak
1	302467995	302481463	1	302495502	302499819	\Zm00001d034804\Zm00001d034805-2	distal PET peak
1	302655781	302661046	1	302670656	302681071	\Zm00001d034810-1	distal PET peak
1	303001986	303007024	1	303086470	303092346	\Zm00001d034824-1	distal PET peak
1	303239861	303251404	1	303259823	303261899	\Zm00001d034828\Zm00001d034829\Zm00001d034830-3	distal PET peak
1	305207228	305217491	1	305282977	305295904	\Zm00001d034904-1	distal PET peak
1	305582418	305596220	1	305703999	305706219	\Zm00001d034917\Zm00001d034918-2	distal PET peak
1	305906698	305915576	1	305917838	305920526	\Zm00001d034929-1	distal PET peak
1	306355898	306363603	1	306487093	306491635	\Zm00001d034944\Zm00001d034945-2	distal PET peak
1	306778278	306783359	1	306906144	306915035	\Zm00001d034957-1	distal PET peak
10	1096406	1107058	10	1111812	1113554	\Zm00001d023237\Zm00001d023238-2	distal PET peak
10	1096406	1107058	10	1118828	1123328	\Zm00001d023237\Zm00001d023238-2	distal PET peak
10	1454945	1465206	10	1495229	1498415	\Zm00001d023249\Zm00001d023248-2	distal PET peak
10	1561588	1565929	10	1583558	1589107	\Zm00001d023261-1	distal PET peak
10	2766313	2778168	10	3449619	3451432	\Zm00001d023314\Zm00001d023313-2	distal PET peak
10	3650871	3661258	10	3832128	3837411	\Zm00001d023337-1	distal PET peak
10	3907549	3911793	10	3918993	3922963	\Zm00001d023349-1	distal PET peak
10	4469006	4481968	10	4498322	4500484	\Zm00001d023391-1	distal PET peak
10	4655135	4662001	10	51423997	51427016	\Zm00001d023393-1	distal PET peak
10	5901349	5909263	10	5950226	5954590	\Zm00001d023450-1	distal PET peak
10	7368572	7379716	10	7389032	7392734	\Zm00001d023498\Zm00001d023499-2	distal PET peak
10	8016768	8021575	10	8026814	8031366	\Zm00001d023510-1	distal PET peak
10	8659560	8663771	10	8708708	8719931	\Zm00001d023522-1	distal PET peak
10	10549645	10556212	10	10584540	10587112	\Zm00001d023570-1	distal PET peak
10	10549645	10556212	10	10595516	10600275	\Zm00001d023570-1	distal PET peak
10	10760694	10768368	10	10821902	10824416	\Zm00001d023582-1	distal PET peak
10	11355685	11360249	10	11414782	11417555	\Zm00001d023596-1	distal PET peak
10	11355685	11360249	10	11436782	11438987	\Zm00001d023596-1	distal PET peak
10	11909579	11914671	10	11975426	11977470	\Zm00001d023608\Zm00001d023609\Zm00001d023610-3	distal PET peak
10	15275019	15280755	10	15560699	15575305	\Zm00001d023682-1	distal PET peak
10	15539932	15545537	10	15560699	15575305	\Zm00001d023689-1	distal PET peak
10	16863723	16871760	10	17077700	17079702	\Zm00001d023721-1	distal PET peak
10	17743481	17750207	10	17758353	17761977	\Zm00001d023732-1	distal PET peak
10	17846517	17856266	10	79179093	79183617	\Zm00001d023733\Zm00001d023734-2	distal PET peak
10	18396734	18406699	10	18609998	18620659	\Zm00001d023741-1	distal PET peak
10	19777140	19781404	10	19805304	19811849	\Zm00001d023775-1	distal PET peak
10	20564672	20573378	10	20589149	20592273	\Zm00001d023791-1	distal PET peak
10	20564672	20573378	10	20874788	20890317	\Zm00001d023791-1	distal PET peak
10	20843980	20849813	10	20862584	20866369	\Zm00001d023792-1	distal PET peak
10	20850084	20854716	10	20874788	20890317	\Zm00001d023793-1	distal PET peak
10	25870807	25874958	10	25891605	25896211	\Zm00001d023873-1	distal PET peak
10	28692036	28696474	10	28709199	28711335	\Zm00001d023927-1	distal PET peak
10	29149956	29155032	10	29249593	29252949	\Zm00001d023929-1	distal PET peak
10	30080838	30084732	10	30140232	30143930	\Zm00001d023936-1	distal PET peak
10	30313811	30318343	10	30378437	30384312	\Zm00001d023939-1	distal PET peak
10	30313811	30318343	10	30922095	30924292	\Zm00001d023939-1	distal PET peak
10	38794312	38805587	10	38814491	38819205	\Zm00001d024035\Zm00001d024036-2	distal PET peak
10	48089784	48094469	10	48347583	48351059	\Zm00001d024126\Zm00001d024127-2	distal PET peak
10	54269277	54278903	10	54346355	54350110	\Zm00001d024187-1	distal PET peak
10	60723528	60729677	10	60798395	60804227	\Zm00001d024272-1	distal PET peak
10	62511498	62516115	10	62526602	62530107	\Zm00001d024294-1	distal PET peak
10	64618708	64622215	10	64669066	64674398	\Zm00001d024324-1	distal PET peak
10	65517148	65529209	10	65788661	65793226	\Zm00001d024338-1	distal PET peak
10	65776091	65783644	10	65788661	65793226	\Zm00001d024342-1	distal PET peak
10	68162563	68166973	10	68248511	68249535	\Zm00001d024379-1	distal PET peak
10	68999368	69006223	10	69155274	69159298	\Zm00001d024403-1	distal PET peak
10	74153564	74162498	10	74342591	74345906	\Zm00001d024497-1	distal PET peak
10	75860320	75869550	10	75976847	75979473	\Zm00001d024520\Zm00001d024521-2	distal PET peak
10	77528450	77549983	10	77673666	77678608	\Zm00001d024544\Zm00001d024545\Zm00001d024543-3	distal PET peak
10	78537072	78552548	10	78599740	78603937	\Zm00001d024567\Zm00001d024568-2	distal PET peak
10	79994829	80008781	10	80017007	80021403	\Zm00001d024600\Zm00001d024601-2	distal PET peak
10	80855470	80861481	10	80864075	80871386	\Zm00001d024625-1	distal PET peak
10	80855470	80861481	10	80871513	80877726	\Zm00001d024625-1	distal PET peak
10	82658809	82666862	10	82675449	82680504	\Zm00001d024664-1	distal PET peak
10	83365214	83382700	10	83446980	83449237	\Zm00001d024677\Zm00001d024678-2	distal PET peak
10	84430316	84435597	10	97432676	97434639	\Zm00001d024708-1	distal PET peak
10	85279733	85291988	10	85298072	85300206	\Zm00001d024725-1	distal PET peak
10	86552066	86556123	10	86565644	86567501	\Zm00001d024757-1	distal PET peak
10	87209957	87231567	10	87259586	87261559	\Zm00001d024767\Zm00001d024765\Zm00001d024768-3	distal PET peak
10	87544487	87552474	10	87618719	87620857	\Zm00001d024781-1	distal PET peak
10	87971006	87979550	10	88006637	88009791	\Zm00001d024784-1	distal PET peak
10	87971006	87979550	10	88113783	88119631	\Zm00001d024784-1	distal PET peak
10	94247862	94251022	10	94274063	94276075	\Zm00001d024906-1	distal PET peak
10	95623358	95627902	10	95665081	95666305	\Zm00001d024934-1	distal PET peak
10	95792530	95811483	10	95858719	95864757	\Zm00001d024936\Zm00001d024937-2	distal PET peak
10	95847811	95850499	10	95858719	95864757	\Zm00001d024938-1	distal PET peak
10	96587844	96596745	10	96629531	96637163	\Zm00001d024952-1	distal PET peak
10	97685031	97691107	10	97755752	97760295	\Zm00001d024974\Zm00001d024975-2	distal PET peak
10	99103699	99115104	10	99115340	99118590	\Zm00001d025003-1	distal PET peak
10	99103699	99115104	10	99120726	99132769	\Zm00001d025003-1	distal PET peak
10	99532937	99546535	10	99640912	99654625	\Zm00001d025010-1	distal PET peak
10	99633840	99640679	10	99640912	99654625	\Zm00001d025011-1	distal PET peak
10	100209134	100212296	10	100223883	100235091	\Zm00001d025024-1	distal PET peak
10	101378089	101383709	10	101392007	101395321	\Zm00001d025044-1	distal PET peak
10	101378089	101383709	10	101429883	101436895	\Zm00001d025044-1	distal PET peak
10	102182670	102191502	10	102196103	102201321	\Zm00001d025060-1	distal PET peak
10	102397776	102400928	10	102423533	102429333	\Zm00001d025065-1	distal PET peak
10	102402865	102405854	10	102420773	102422661	\Zm00001d025066-1	distal PET peak
10	103405313	103414831	10	103423515	103425047	\Zm00001d025091-1	distal PET peak
10	103767666	103777945	10	103782959	103785686	\Zm00001d025098-1	distal PET peak
10	103767666	103777945	10	104004327	104014191	\Zm00001d025098-1	distal PET peak
10	104023131	104027899	10	104346878	104352904	\Zm00001d025100\Zm00001d025101-2	distal PET peak
10	105412702	105419888	10	105439152	105445354	\Zm00001d025124-1	distal PET peak
10	105412702	105419888	10	105452037	105457463	\Zm00001d025124-1	distal PET peak
10	105412702	105419888	10	105487968	105491798	\Zm00001d025124-1	distal PET peak
10	105470026	105477788	10	105487968	105491798	\Zm00001d025125-1	distal PET peak
10	105799350	105811358	10	118501841	118505116	\Zm00001d025131\Zm00001d025132\Zm00001d025133-3	distal PET peak
10	105947700	105951342	10	105951633	105966235	\Zm00001d025134-1	distal PET peak
10	105947700	105951342	10	105966894	105976687	\Zm00001d025134-1	distal PET peak
10	106317809	106322072	10	106557309	106558874	\Zm00001d025141-1	distal PET peak
10	106477552	106482640	10	106492773	106496132	\Zm00001d025144-1	distal PET peak
10	107998342	108004686	10	108022578	108024635	\Zm00001d025180-1	distal PET peak
10	108296256	108300913	10	108310267	108316157	\Zm00001d025185-1	distal PET peak
10	108296256	108300913	10	108318048	108320422	\Zm00001d025185-1	distal PET peak
10	109654878	109662239	10	109754096	109758008	\Zm00001d025218-1	distal PET peak
10	109965556	109973926	10	141492138	141494443	\Zm00001d025222-1	distal PET peak
10	110337610	110345523	10	129537747	129541903	\Zm00001d025234-1	distal PET peak
10	112298460	112311240	10	112360875	112362460	\Zm00001d025278-1	distal PET peak
10	112658588	112663087	10	112927364	112938585	\Zm00001d025286-1	distal PET peak
10	112918593	112922805	10	112927364	112938585	\Zm00001d025291-1	distal PET peak
10	114050292	114058700	10	114135481	114139460	\Zm00001d025322\Zm00001d025323-2	distal PET peak
10	114293585	114300005	10	114448296	114452280	\Zm00001d025327-1	distal PET peak
10	114916339	114921287	10	114937669	114942381	\Zm00001d025343-1	distal PET peak
10	119206883	119215238	10	119219272	119228772	\Zm00001d025459\Zm00001d025460-2	distal PET peak
10	120013683	120019832	10	120064558	120066964	\Zm00001d025475-1	distal PET peak
10	120967624	120972012	10	121001230	121008882	\Zm00001d025514-1	distal PET peak
10	122477249	122479962	10	122558835	122564202	\Zm00001d025565-1	distal PET peak
10	126108485	126115482	10	126191256	126194041	\Zm00001d025681-1	distal PET peak
10	127317550	127322935	10	127489852	127494239	\Zm00001d025716-1	distal PET peak
10	127555584	127565994	10	127566524	127570294	\Zm00001d025722-1	distal PET peak
10	127555584	127565994	10	127588021	127593511	\Zm00001d025722-1	distal PET peak
10	127577441	127584370	10	127588021	127593511	\Zm00001d025723\Zm00001d025724-2	distal PET peak
10	127901749	127904404	10	127916990	127924718	\Zm00001d025734-1	distal PET peak
10	127904455	127916092	10	127916990	127924718	\Zm00001d025734-1	distal PET peak
10	128261939	128289306	10	128376710	128380645	\Zm00001d025744\Zm00001d025747\Zm00001d025748\Zm00001d025745\Zm00001d025746\Zm00001d025749-6	distal PET peak
10	128600092	128612114	10	128628306	128634873	\Zm00001d025757-1	distal PET peak
10	129058631	129065462	10	129111717	129121367	\Zm00001d025771-1	distal PET peak
10	131079589	131087128	10	131097663	131102370	\Zm00001d025827-1	distal PET peak
10	131418044	131425859	10	131514773	131520923	\Zm00001d025837\Zm00001d025836-2	distal PET peak
10	131689205	131695097	10	131759360	131761853	\Zm00001d025860-1	distal PET peak
10	132242175	132247995	10	132262344	132264881	\Zm00001d025874-1	distal PET peak
10	133557472	133561049	10	133582355	133588518	\Zm00001d025910-1	distal PET peak
10	134455521	134460208	10	134469736	134474453	\Zm00001d025946-1	distal PET peak
10	134546102	134562434	10	134727855	134734845	\Zm00001d025949\Zm00001d025950-2	distal PET peak
10	134611466	134616649	10	134771341	134773546	\Zm00001d025953-1	distal PET peak
10	134917184	134924249	10	134960306	134966986	\Zm00001d025960-1	distal PET peak
10	134983926	134994992	10	135012592	135015339	\Zm00001d025967\Zm00001d025966-2	distal PET peak
10	134983926	134994992	10	135059807	135066160	\Zm00001d025967\Zm00001d025966-2	distal PET peak
10	134998332	135006421	10	135012592	135015339	\Zm00001d025968\Zm00001d025971-2	distal PET peak
10	134998332	135006421	10	135059807	135066160	\Zm00001d025968\Zm00001d025971-2	distal PET peak
10	135812942	135821791	10	135839011	135842233	\Zm00001d026002\Zm00001d026003-2	distal PET peak
10	135846552	135855348	10	135863038	135865352	\Zm00001d026005\Zm00001d026006-2	distal PET peak
10	136878288	136900313	10	136900876	136903014	\Zm00001d026046\Zm00001d026047-2	distal PET peak
10	137304652	137311568	10	137348259	137351730	\Zm00001d026061\Zm00001d026062-2	distal PET peak
10	139669769	139675264	10	139741300	139743087	\Zm00001d026144-1	distal PET peak
10	140611133	140622136	10	140644505	140645946	\Zm00001d026191-1	distal PET peak
10	141781643	141791709	10	141799889	141802964	\Zm00001d026246-1	distal PET peak
10	142045464	142060124	10	142060636	142069954	\Zm00001d026252-1	distal PET peak
10	142251650	142271323	10	142313627	142319100	\Zm00001d026259-1	distal PET peak
10	142284336	142297531	10	142313627	142319100	\Zm00001d026260\Zm00001d026261-2	distal PET peak
10	142284336	142297531	10	142320176	142322120	\Zm00001d026260\Zm00001d026261-2	distal PET peak
10	142404992	142412397	10	142435284	142440510	\Zm00001d026269-1	distal PET peak
10	143076181	143081248	10	143087276	143090988	\Zm00001d026293-1	distal PET peak
10	143196139	143214852	10	143230829	143236109	\Zm00001d026301\Zm00001d026300\Zm00001d026302-3	distal PET peak
10	144089689	144108366	10	144114770	144115897	\Zm00001d026350\Zm00001d026351-2	distal PET peak
10	144214570	144219497	10	144239755	144244064	\Zm00001d026361-1	distal PET peak
10	145321409	145325294	10	145343676	145344717	\Zm00001d026406\Zm00001d026407-2	distal PET peak
10	145956319	145963217	10	145992802	145994711	\Zm00001d026444-1	distal PET peak
10	146093299	146118681	10	146128689	146131222	\Zm00001d026449\Zm00001d026450\Zm00001d026451\Zm00001d026452\Zm00001d026454\Zm00001d026453-6	distal PET peak
10	146093299	146118681	10	146235326	146239961	\Zm00001d026449\Zm00001d026450\Zm00001d026451\Zm00001d026452\Zm00001d026454\Zm00001d026453-6	distal PET peak
10	146254373	146261900	10	146466919	146469799	\Zm00001d026460-1	distal PET peak
10	147103493	147117539	10	147122353	147127981	\Zm00001d026492\Zm00001d026495\Zm00001d026493\Zm00001d026494-4	distal PET peak
10	147362032	147373530	10	147373905	147384669	\Zm00001d026510-1	distal PET peak
10	147763207	147775913	10	147873782	147879972	\Zm00001d026531-1	distal PET peak
10	147947915	147960071	10	147970709	147972846	\Zm00001d026543-1	distal PET peak
10	149256164	149261741	10	149322328	149330118	\Zm00001d026639\Zm00001d026638-2	distal PET peak
10	149360634	149366350	10	149446275	149450683	\Zm00001d026647\Zm00001d026648-2	distal PET peak
10	149366432	149368013	10	149378173	149379609	\Zm00001d026648-1	distal PET peak
10	149456733	149461887	10	149479715	149483682	\Zm00001d026653-1	distal PET peak
10	149456733	149461887	10	149496402	149502415	\Zm00001d026653-1	distal PET peak
10	150049516	150061928	10	150121064	150123465	\Zm00001d026690\Zm00001d026691\Zm00001d026692-3	distal PET peak
10	150555376	150563871	10	150808164	150810143	\Zm00001d026706-1	distal PET peak
2	38707	44124	2	97854	102504	\Zm00001d001763-1	distal PET peak
2	471915	484328	2	540131	545164	\Zm00001d001773\Zm00001d001774\Zm00001d001771\Zm00001d001772-4	distal PET peak
2	1908929	1924753	2	1955930	1959556	\Zm00001d001849\Zm00001d001850-2	distal PET peak
2	2107918	2130489	2	2199613	2204441	\Zm00001d001868\Zm00001d001870\Zm00001d001871\Zm00001d001869-4	distal PET peak
2	2107918	2130489	2	118050748	118052281	\Zm00001d001868\Zm00001d001870\Zm00001d001871\Zm00001d001869-4	distal PET peak
2	3396644	3414069	2	3449033	3454074	\Zm00001d001946\Zm00001d001947-2	distal PET peak
2	3437424	3448862	2	3449033	3454074	\Zm00001d001953-1	distal PET peak
2	3716637	3719744	2	124121332	124125698	\Zm00001d001972-1	distal PET peak
2	3999221	4007928	2	4020139	4023246	\Zm00001d001988\Zm00001d001989-2	distal PET peak
2	4226729	4239391	2	4244010	4248125	\Zm00001d002005-1	distal PET peak
2	4331023	4344059	2	4403676	4406463	\Zm00001d002012\Zm00001d002013-2	distal PET peak
2	4589648	4596887	2	4596892	4604300	\Zm00001d002023\Zm00001d002024-2	distal PET peak
2	4934583	4945615	2	5055282	5068528	\Zm00001d002046\Zm00001d002047-2	distal PET peak
2	5411602	5416846	2	5439113	5444328	\Zm00001d002072-1	distal PET peak
2	5973326	5982603	2	79233659	79236497	\Zm00001d002099\Zm00001d002100\Zm00001d002101-3	distal PET peak
2	6434832	6443803	2	6488466	6493956	\Zm00001d002133\Zm00001d002132-2	distal PET peak
2	6654390	6658100	2	6691129	6695101	\Zm00001d002144-1	distal PET peak
2	7082590	7096584	2	7099548	7105354	\Zm00001d002167\Zm00001d002168\Zm00001d002169-3	distal PET peak
2	7082590	7096584	2	211146455	211148839	\Zm00001d002167\Zm00001d002168\Zm00001d002169-3	distal PET peak
2	7834366	7841621	2	7845093	7851300	\Zm00001d002198-1	distal PET peak
2	9072518	9099573	2	9190835	9192291	\Zm00001d002258\Zm00001d002259\Zm00001d002261\Zm00001d002260-4	distal PET peak
2	9166275	9190619	2	9190835	9192291	\Zm00001d002266\Zm00001d002268\Zm00001d002269\Zm00001d002271\Zm00001d002267-5	distal PET peak
2	9166275	9190619	2	9287381	9294961	\Zm00001d002266\Zm00001d002268\Zm00001d002269\Zm00001d002271\Zm00001d002267-5	distal PET peak
2	9166275	9190619	2	9295114	9297356	\Zm00001d002266\Zm00001d002268\Zm00001d002269\Zm00001d002271\Zm00001d002267-5	distal PET peak
2	9604991	9623852	2	9682966	9684494	\Zm00001d002286\Zm00001d002287\Zm00001d002288-3	distal PET peak
2	9720688	9738790	2	9829006	9833371	\Zm00001d002295\Zm00001d002296-2	distal PET peak
2	10761232	10778267	2	10778578	10779868	\Zm00001d002357\Zm00001d002356-2	distal PET peak
2	11315302	11343454	2	11413833	11417837	\Zm00001d002371\Zm00001d002372\Zm00001d002373-3	distal PET peak
2	11366546	11374110	2	11382929	11384484	\Zm00001d002374\Zm00001d002375-2	distal PET peak
2	11366546	11374110	2	11413833	11417837	\Zm00001d002374\Zm00001d002375-2	distal PET peak
2	11420574	11430639	2	11560219	11568436	\Zm00001d002377-1	distal PET peak
2	11634413	11655861	2	11658367	11661533	\Zm00001d002385\Zm00001d002386\Zm00001d002387\Zm00001d002383\Zm00001d002384-5	distal PET peak
2	12272691	12286406	2	12286594	12294290	\Zm00001d002416\Zm00001d002418-2	distal PET peak
2	13065278	13074956	2	13131036	13135728	\Zm00001d002452-1	distal PET peak
2	13916623	13925126	2	13946780	13950120	\Zm00001d002491-1	distal PET peak
2	14172317	14186344	2	14415516	14418633	\Zm00001d002504\Zm00001d002505-2	distal PET peak
2	14427798	14435646	2	14462433	14465269	\Zm00001d002512-1	distal PET peak
2	14916678	14927677	2	16351891	16354243	\Zm00001d002535\Zm00001d002536-2	distal PET peak
2	15058071	15069638	2	15102639	15105870	\Zm00001d002542\Zm00001d002543-2	distal PET peak
2	15217936	15228683	2	15320104	15322931	\Zm00001d002550\Zm00001d002549-2	distal PET peak
2	16308762	16321111	2	16351891	16354243	\Zm00001d002592\Zm00001d002593-2	distal PET peak
2	16389152	16404961	2	16541095	16545110	\Zm00001d002595\Zm00001d002596\Zm00001d002597-3	distal PET peak
2	17709874	17713368	2	17713764	17725134	\Zm00001d002640-1	distal PET peak
2	18086927	18098610	2	18099035	18102004	\Zm00001d002649-1	distal PET peak
2	19073982	19082895	2	19091263	19093002	\Zm00001d002678-1	distal PET peak
2	19811531	19822005	2	19899400	19900582	\Zm00001d002704\Zm00001d002705\Zm00001d002706-3	distal PET peak
2	20398076	20405993	2	20470585	20472481	\Zm00001d002718-1	distal PET peak
2	20627395	20639521	2	20643995	20648169	\Zm00001d002731-1	distal PET peak
2	21822174	21828733	2	21835756	21838119	\Zm00001d002759-1	distal PET peak
2	22112883	22118882	2	22125976	22130280	\Zm00001d002770-1	distal PET peak
2	23079447	23093025	2	159481641	159483355	\Zm00001d002801-1	distal PET peak
2	23519103	23524547	2	23530354	23533685	\Zm00001d002817-1	distal PET peak
2	23919503	23927409	2	23937011	23944975	\Zm00001d002826-1	distal PET peak
2	24144709	24154141	2	24158234	24160088	\Zm00001d002830-1	distal PET peak
2	24257678	24272644	2	24415098	24419316	\Zm00001d002837\Zm00001d002838\Zm00001d002836-3	distal PET peak
2	24425217	24438357	2	24567610	24571750	\Zm00001d002844\Zm00001d002845-2	distal PET peak
2	24766268	24777804	2	68293484	68294613	\Zm00001d002853\Zm00001d002854-2	distal PET peak
2	25180806	25186895	2	25221157	25225248	\Zm00001d002872-1	distal PET peak
2	27103078	27124327	2	27148287	27150289	\Zm00001d002933\Zm00001d002934-2	distal PET peak
2	28493192	28501506	2	28632630	28633713	\Zm00001d002974-1	distal PET peak
2	28965137	28978401	2	29215685	29221993	\Zm00001d002992\Zm00001d002993\Zm00001d002994-3	distal PET peak
2	29824181	29831344	2	29890123	29893110	\Zm00001d003031-1	distal PET peak
2	30123858	30131629	2	30140259	30143961	\Zm00001d003041-1	distal PET peak
2	30532068	30542289	2	30545939	30549834	\Zm00001d003052\Zm00001d003053-2	distal PET peak
2	30705078	30717358	2	30729948	30732005	\Zm00001d003058\Zm00001d003059-2	distal PET peak
2	31603929	31608550	2	31645744	31649766	\Zm00001d003084-1	distal PET peak
2	34247024	34253363	2	34272513	34276320	\Zm00001d003166-1	distal PET peak
2	35994684	36002703	2	36231794	36242797	\Zm00001d003208-1	distal PET peak
2	36964307	36970459	2	37116473	37119273	\Zm00001d003231-1	distal PET peak
2	40257774	40273904	2	40347632	40352002	\Zm00001d003328\Zm00001d003329-2	distal PET peak
2	41016295	41034142	2	41034912	41036749	\Zm00001d003344\Zm00001d003345\Zm00001d003346\Zm00001d003349\Zm00001d003347-5	distal PET peak
2	41978155	41983380	2	41987174	41993989	\Zm00001d003372-1	distal PET peak
2	43965449	43967309	2	43976402	43977836	\Zm00001d003425-1	distal PET peak
2	45233907	45240691	2	45284084	45286801	\Zm00001d003468\Zm00001d003469-2	distal PET peak
2	48065204	48072942	2	48087825	48090719	\Zm00001d003559-1	distal PET peak
2	49123144	49130066	2	49240307	49243796	\Zm00001d003590-1	distal PET peak
2	49244883	49248588	2	49255081	49258926	\Zm00001d003594-1	distal PET peak
2	49521386	49531549	2	49546116	49549966	\Zm00001d003602-1	distal PET peak
2	50107388	50116873	2	50130631	50134269	\Zm00001d003611-1	distal PET peak
2	50119349	50123666	2	50130631	50134269	\Zm00001d003612-1	distal PET peak
2	50119349	50123666	2	50138585	50146768	\Zm00001d003612-1	distal PET peak
2	51339410	51344136	2	51351619	51355695	\Zm00001d003640-1	distal PET peak
2	51940245	51960949	2	51980229	51982469	\Zm00001d003648\Zm00001d003649-2	distal PET peak
2	52476177	52485874	2	52492112	52507200	\Zm00001d003655-1	distal PET peak
2	53588373	53593746	2	53778463	53785217	\Zm00001d003674-1	distal PET peak
2	62768733	62775936	2	101796319	101798267	\Zm00001d003852-1	distal PET peak
2	63706609	63716807	2	63721351	63724195	\Zm00001d003864-1	distal PET peak
2	63968749	63977898	2	64003063	64006215	\Zm00001d003866-1	distal PET peak
2	64583768	64599651	2	64638458	64640995	\Zm00001d003879-1	distal PET peak
2	66810855	66822160	2	67207861	67212137	\Zm00001d003911-1	distal PET peak
2	66967684	66971184	2	67280335	67285090	\Zm00001d003913-1	distal PET peak
2	67258376	67264946	2	67280335	67285090	\Zm00001d003914-1	distal PET peak
2	68586340	68594251	2	68770746	68773649	\Zm00001d003925-1	distal PET peak
2	68586340	68594251	2	68879321	68882160	\Zm00001d003925-1	distal PET peak
2	70143720	70150166	2	70188129	70190728	\Zm00001d003935-1	distal PET peak
2	71149121	71160288	2	71169050	71173819	\Zm00001d003947-1	distal PET peak
2	71149121	71160288	2	71178138	71181380	\Zm00001d003947-1	distal PET peak
2	72197899	72213676	2	72501385	72503491	\Zm00001d003957\Zm00001d003958-2	distal PET peak
2	72985606	72990322	2	73008496	73012538	\Zm00001d003974-1	distal PET peak
2	73810102	73818469	2	73920359	73923443	\Zm00001d003986-1	distal PET peak
2	85795779	85805597	2	86024016	86033660	\Zm00001d004139-1	distal PET peak
2	86916455	86942727	2	86946132	86948944	\Zm00001d004153-1	distal PET peak
2	86916455	86942727	2	86969790	86977578	\Zm00001d004153-1	distal PET peak
2	89150372	89155109	2	89176640	89179384	\Zm00001d004172-1	distal PET peak
2	90013101	90016404	2	90056290	90059158	\Zm00001d004187-1	distal PET peak
2	95784133	95788156	2	95866083	95869059	\Zm00001d004248-1	distal PET peak
2	110928113	110933005	2	110942251	110946528	\Zm00001d004426-1	distal PET peak
2	111720327	111724094	2	111740701	111745298	\Zm00001d004437-1	distal PET peak
2	112219905	112227399	2	112501773	112503380	\Zm00001d004442-1	distal PET peak
2	112705141	112715538	2	112973071	112975559	\Zm00001d004448-1	distal PET peak
2	113525661	113540310	2	113562784	113566569	\Zm00001d004463-1	distal PET peak
2	113709599	113715210	2	113765002	113770637	\Zm00001d004467-1	distal PET peak
2	115908416	115919814	2	115920987	115926262	\Zm00001d004512\Zm00001d004513-2	distal PET peak
2	117278391	117283935	2	117323417	117327680	\Zm00001d004546-1	distal PET peak
2	122440282	122444854	2	122451768	122455545	\Zm00001d004620-1	distal PET peak
2	126275377	126282484	2	126882198	126884792	\Zm00001d004651-1	distal PET peak
2	127648336	127652580	2	128054492	128056789	\Zm00001d004664-1	distal PET peak
2	128627048	128644720	2	128646047	128648722	\Zm00001d004669-1	distal PET peak
2	128627048	128644720	2	128648795	128650702	\Zm00001d004669-1	distal PET peak
2	132439832	132466933	2	132547307	132551373	\Zm00001d004707-1	distal PET peak
2	137105028	137107995	2	137116641	137119292	\Zm00001d004760-1	distal PET peak
2	138469346	138480780	2	138541151	138545276	\Zm00001d004775\Zm00001d004778-2	distal PET peak
2	139439300	139443650	2	139455160	139458240	\Zm00001d004790-1	distal PET peak
2	143854867	143857212	2	143925498	143931555	\Zm00001d004843-1	distal PET peak
2	144409545	144418531	2	144467890	144470433	\Zm00001d004848-1	distal PET peak
2	145356885	145363248	2	145370532	145375180	\Zm00001d004861-1	distal PET peak
2	147880904	147887642	2	147948251	147951490	\Zm00001d004903-1	distal PET peak
2	148708737	148712927	2	148742010	148745928	\Zm00001d004921-1	distal PET peak
2	149352114	149358720	2	149433005	149435657	\Zm00001d004931-1	distal PET peak
2	154613274	154623300	2	154664351	154668280	\Zm00001d005026\Zm00001d005027-2	distal PET peak
2	154741176	154747726	2	154798358	154799317	\Zm00001d005029-1	distal PET peak
2	155213168	155215902	2	155222792	155226674	\Zm00001d005035-1	distal PET peak
2	155213168	155215902	2	155226682	155231850	\Zm00001d005035-1	distal PET peak
2	156392017	156397118	2	156419865	156423366	\Zm00001d005056-1	distal PET peak
2	157219661	157230897	2	157408199	157415013	\Zm00001d005071\Zm00001d005072-2	distal PET peak
2	157651571	157655864	2	157663372	157669879	\Zm00001d005083-1	distal PET peak
2	158133456	158140654	2	158147166	158153075	\Zm00001d005099-1	distal PET peak
2	159739473	159743627	2	159765353	159771278	\Zm00001d005127-1	distal PET peak
2	162090415	162093156	2	162098170	162113804	\Zm00001d005168-1	distal PET peak
2	163131512	163138354	2	163145058	163148794	\Zm00001d005196-1	distal PET peak
2	164763292	164766014	2	164794773	164796874	\Zm00001d005231-1	distal PET peak
2	165390828	165400948	2	224007895	224013880	\Zm00001d005240-1	distal PET peak
2	165406599	165416592	2	165520094	165522482	\Zm00001d005241-1	distal PET peak
2	165996117	166000382	2	166028729	166036838	\Zm00001d005256-1	distal PET peak
2	166450779	166461851	2	166463024	166469229	\Zm00001d005269-1	distal PET peak
2	169609962	169625878	2	169670910	169673497	\Zm00001d005323\Zm00001d005325\Zm00001d005324-3	distal PET peak
2	170600567	170611607	2	170715788	170718195	\Zm00001d005349\Zm00001d005350-2	distal PET peak
2	170879430	170888197	2	170897267	170901466	\Zm00001d005358-1	distal PET peak
2	171115595	171119911	2	212909661	212914043	\Zm00001d005367\Zm00001d005368-2	distal PET peak
2	171120856	171130161	2	171160444	171162162	\Zm00001d005369\Zm00001d005370-2	distal PET peak
2	172252371	172256627	2	172272568	172274978	\Zm00001d005396-1	distal PET peak
2	172687364	172694762	2	172806111	172812272	\Zm00001d005402-1	distal PET peak
2	177644862	177648205	2	177653583	177661716	\Zm00001d005534-1	distal PET peak
2	178600614	178620241	2	178624576	178629165	\Zm00001d005563-1	distal PET peak
2	179314435	179330648	2	179446207	179451888	\Zm00001d005578\Zm00001d005579-2	distal PET peak
2	181043196	181047979	2	181060517	181062185	\Zm00001d005624-1	distal PET peak
2	181226122	181242809	2	181283041	181285042	\Zm00001d005629\Zm00001d005630\Zm00001d005631-3	distal PET peak
2	181226122	181242809	2	196590671	196592528	\Zm00001d005629\Zm00001d005630\Zm00001d005631-3	distal PET peak
2	182381342	182385584	2	182393157	182395321	\Zm00001d005657-1	distal PET peak
2	183363178	183373055	2	183440780	183443284	\Zm00001d005687-1	distal PET peak
2	183644974	183660532	2	183950334	183952794	\Zm00001d005694\Zm00001d005695\Zm00001d005693-3	distal PET peak
2	185157593	185165488	2	185230659	185237945	\Zm00001d005732-1	distal PET peak
2	185169625	185173181	2	185230659	185237945	\Zm00001d005733-1	distal PET peak
2	185573389	185591889	2	185596187	185598014	\Zm00001d005740\Zm00001d005741\Zm00001d005742-3	distal PET peak
2	185573389	185591889	2	186044682	186047505	\Zm00001d005740\Zm00001d005741\Zm00001d005742-3	distal PET peak
2	186574369	186585937	2	186588767	186594108	\Zm00001d005756-1	distal PET peak
2	187829748	187838503	2	188014938	188018569	\Zm00001d005776-1	distal PET peak
2	188373479	188386257	2	188388145	188396384	\Zm00001d005785-1	distal PET peak
2	189666546	189679508	2	189751420	189753504	\Zm00001d005818\Zm00001d005819-2	distal PET peak
2	191021013	191026343	2	191065440	191072035	\Zm00001d005860-1	distal PET peak
2	192253787	192271390	2	192272841	192277826	\Zm00001d005902-1	distal PET peak
2	192999078	193009393	2	193018598	193022612	\Zm00001d005926\Zm00001d005927-2	distal PET peak
2	193306941	193318464	2	193412591	193415481	\Zm00001d005934\Zm00001d005935-2	distal PET peak
2	194010236	194016594	2	194027944	194031964	\Zm00001d005961-1	distal PET peak
2	194049253	194074130	2	194439484	194445648	\Zm00001d005964\Zm00001d005965\Zm00001d005966-3	distal PET peak
2	195438645	195448431	2	195560814	195568554	\Zm00001d006024\Zm00001d006025-2	distal PET peak
2	195509485	195518706	2	195560814	195568554	\Zm00001d006026-1	distal PET peak
2	195706749	195715405	2	195755297	195758360	\Zm00001d006030-1	distal PET peak
2	197102856	197106465	2	197117726	197121526	\Zm00001d006064-1	distal PET peak
2	197862405	197875057	2	197960187	197962551	\Zm00001d006090-1	distal PET peak
2	198796815	198800653	2	198813096	198821788	\Zm00001d006113-1	distal PET peak
2	199405090	199413750	2	199415913	199421595	\Zm00001d006130-1	distal PET peak
2	200912926	200918132	2	200931387	200933927	\Zm00001d006183-1	distal PET peak
2	200970863	200979600	2	201151903	201159872	\Zm00001d006184-1	distal PET peak
2	202411809	202425876	2	202436301	202438443	\Zm00001d006231\Zm00001d006232\Zm00001d006233-3	distal PET peak
2	204936932	204949799	2	204950355	204953167	\Zm00001d006333\Zm00001d006335-2	distal PET peak
2	205185093	205197219	2	205242809	205249073	\Zm00001d006345-1	distal PET peak
2	205335400	205343722	2	205406050	205415812	\Zm00001d006350-1	distal PET peak
2	205956434	205965649	2	205988210	205989231	\Zm00001d006370-1	distal PET peak
2	205956434	205965649	2	205998737	206011241	\Zm00001d006370-1	distal PET peak
2	206161011	206168581	2	206210949	206215673	\Zm00001d006382-1	distal PET peak
2	207297075	207304802	2	207340222	207342380	\Zm00001d006417-1	distal PET peak
2	207297075	207304802	2	207343508	207344836	\Zm00001d006417-1	distal PET peak
2	207692763	207700301	2	207734796	207744295	\Zm00001d006428-1	distal PET peak
2	207772616	207780250	2	207825029	207830271	\Zm00001d006430-1	distal PET peak
2	210091651	210108229	2	210180679	210189440	\Zm00001d006503\Zm00001d006500\Zm00001d006501\Zm00001d006502\Zm00001d006504-5	distal PET peak
2	210694810	210710015	2	210848586	210856398	\Zm00001d006539\Zm00001d006540\Zm00001d006541\Zm00001d006538-4	distal PET peak
2	212678116	212684990	2	212692107	212693951	\Zm00001d006616-1	distal PET peak
2	212784950	212806037	2	212868768	212871314	\Zm00001d006623\Zm00001d006626\Zm00001d006624\Zm00001d006625-4	distal PET peak
2	212871790	212892632	2	212902431	212904096	\Zm00001d006627\Zm00001d006628-2	distal PET peak
2	214126059	214132043	2	214210195	214218070	\Zm00001d006680-1	distal PET peak
2	214231454	214241664	2	214245418	214246381	\Zm00001d006682\Zm00001d006683-2	distal PET peak
2	214782459	214795679	2	214876853	214879934	\Zm00001d006704\Zm00001d006705-2	distal PET peak
2	215156396	215160601	2	215173739	215177701	\Zm00001d006720-1	distal PET peak
2	215443864	215449961	2	215468799	215471060	\Zm00001d006732-1	distal PET peak
2	215849177	215870711	2	225945744	225948398	\Zm00001d006750\Zm00001d006751\Zm00001d006752-3	distal PET peak
2	215970124	215981706	2	216050225	216054490	\Zm00001d006756\Zm00001d006755-2	distal PET peak
2	217199883	217210373	2	217244709	217247571	\Zm00001d006815\Zm00001d006816\Zm00001d006813-3	distal PET peak
2	222254350	222257563	2	222318522	222319813	\Zm00001d007100-1	distal PET peak
2	222717253	222725358	2	222772380	222774043	\Zm00001d007118\Zm00001d007119-2	distal PET peak
2	227368693	227372850	2	227387324	227388092	\Zm00001d007305-1	distal PET peak
2	227536242	227545293	2	227549433	227552010	\Zm00001d007313-1	distal PET peak
2	228078326	228084458	2	228278096	228285732	\Zm00001d007316-1	distal PET peak
2	231301088	231308549	2	231321417	231324047	\Zm00001d007421-1	distal PET peak
2	231762388	231775650	2	231873163	231876995	\Zm00001d007441-1	distal PET peak
2	232020796	232029210	2	232063738	232069026	\Zm00001d007454-1	distal PET peak
2	233653241	233667735	2	233673192	233677184	\Zm00001d007517-1	distal PET peak
2	236210383	236223769	2	236269189	236274784	\Zm00001d007609\Zm00001d007610-2	distal PET peak
2	236210383	236223769	2	236323674	236330097	\Zm00001d007609\Zm00001d007610-2	distal PET peak
2	236499477	236508625	2	236531843	236535595	\Zm00001d007630-1	distal PET peak
2	236513478	236516797	2	236535621	236541078	\Zm00001d007631-1	distal PET peak
2	237419700	237429832	2	237436026	237440965	\Zm00001d007688\Zm00001d007687-2	distal PET peak
2	238061470	238068459	2	238152219	238155889	\Zm00001d007715-1	distal PET peak
2	239402054	239433756	2	239485080	239488149	\Zm00001d007776\Zm00001d007777\Zm00001d007778-3	distal PET peak
2	239864447	239878242	2	239895843	239898725	\Zm00001d007799\Zm00001d007800\Zm00001d007801-3	distal PET peak
2	240315608	240331241	2	240374676	240376486	\Zm00001d007823\Zm00001d007824\Zm00001d007822-3	distal PET peak
2	240361709	240368591	2	240374676	240376486	\Zm00001d007825-1	distal PET peak
2	241386110	241402066	2	241566408	241568418	\Zm00001d007870\Zm00001d007871-2	distal PET peak
3	561243	572246	3	597255	599380	\Zm00001d039251\Zm00001d039252\Zm00001d039253-3	distal PET peak
3	622255	630705	3	657230	659107	\Zm00001d039256\Zm00001d039255-2	distal PET peak
3	856665	859910	3	876226	880002	\Zm00001d039268\Zm00001d039269-2	distal PET peak
3	1839335	1844017	3	1852984	1859914	\Zm00001d039323-1	distal PET peak
3	1954942	1962609	3	2023191	2025373	\Zm00001d039326\Zm00001d039327\Zm00001d039328-3	distal PET peak
3	2019808	2023028	3	2028741	2034723	\Zm00001d039334-1	distal PET peak
3	2133160	2136415	3	2150378	2157486	\Zm00001d039342-1	distal PET peak
3	2449702	2465899	3	2473657	2474459	\Zm00001d039355\Zm00001d039356-2	distal PET peak
3	2449702	2465899	3	2475490	2477499	\Zm00001d039355\Zm00001d039356-2	distal PET peak
3	2736075	2742004	3	170595028	170599814	\Zm00001d039373\Zm00001d039372-2	distal PET peak
3	2931227	2935883	3	2938023	2951041	\Zm00001d039379-1	distal PET peak
3	2959895	2963793	3	2976847	2978965	\Zm00001d039380-1	distal PET peak
3	3406559	3411537	3	3418662	3429003	\Zm00001d039399\Zm00001d039400\Zm00001d039397-3	distal PET peak
3	4480506	4491369	3	4513096	4519767	\Zm00001d039441-1	distal PET peak
3	4730142	4763121	3	4904591	4914416	\Zm00001d039449\Zm00001d039451\Zm00001d039452\Zm00001d039454\Zm00001d039450\Zm00001d039453-6	distal PET peak
3	4832680	4843142	3	4904591	4914416	\Zm00001d039456\Zm00001d039455-2	distal PET peak
3	4936457	4944655	3	4974598	4978813	\Zm00001d039459-1	distal PET peak
3	7116163	7134984	3	7184867	7188472	\Zm00001d039526\Zm00001d039527-2	distal PET peak
3	8521213	8545013	3	8570080	8572313	\Zm00001d039589\Zm00001d039590\Zm00001d039591-3	distal PET peak
3	8648784	8680154	3	8731112	8736780	\Zm00001d039597\Zm00001d039598\Zm00001d039596-3	distal PET peak
3	9223763	9232256	3	9356894	9362967	\Zm00001d039619\Zm00001d039620-2	distal PET peak
3	9364508	9372410	3	9472781	9474889	\Zm00001d039624-1	distal PET peak
3	9872621	9879464	3	9889931	9894137	\Zm00001d039638-1	distal PET peak
3	12048452	12065217	3	12083308	12086621	\Zm00001d039693-1	distal PET peak
3	13011827	13021516	3	13048087	13052650	\Zm00001d039725\Zm00001d039726\Zm00001d039727-3	distal PET peak
3	14217717	14228939	3	14230200	14235431	\Zm00001d039764-1	distal PET peak
3	14321513	14341230	3	14468925	14471761	\Zm00001d039768\Zm00001d039769\Zm00001d039770-3	distal PET peak
3	17377584	17386646	3	17396030	17398282	\Zm00001d039878\Zm00001d039879-2	distal PET peak
3	19184796	19190133	3	19206909	19212478	\Zm00001d039912-1	distal PET peak
3	19235584	19240841	3	19248742	19252954	\Zm00001d039914-1	distal PET peak
3	19814368	19817222	3	19825951	19832946	\Zm00001d039930\Zm00001d039931-2	distal PET peak
3	20011427	20018960	3	20136101	20137470	\Zm00001d039941-1	distal PET peak
3	21374550	21389532	3	21615911	21620132	\Zm00001d039976-1	distal PET peak
3	21832559	21841771	3	21860614	21862717	\Zm00001d039987-1	distal PET peak
3	22668311	22677481	3	22731395	22734143	\Zm00001d040006-1	distal PET peak
3	23247662	23256192	3	23288568	23293668	\Zm00001d040020-1	distal PET peak
3	28228429	28242637	3	28443872	28448429	\Zm00001d040117\Zm00001d040118\Zm00001d040116-3	distal PET peak
3	28533232	28542455	3	28841175	28843835	\Zm00001d040125\Zm00001d040126-2	distal PET peak
3	29583420	29592620	3	29648626	29652581	\Zm00001d040157-1	distal PET peak
3	29624033	29630946	3	29648626	29652581	\Zm00001d040158-1	distal PET peak
3	29851039	29859505	3	30041988	30059508	\Zm00001d040164-1	distal PET peak
3	31619237	31643132	3	235273893	235278606	\Zm00001d040191\Zm00001d040192\Zm00001d040193-3	distal PET peak
3	31826954	31848291	3	32097009	32099131	\Zm00001d040202\Zm00001d040203-2	distal PET peak
3	32563389	32576613	3	32669899	32672730	\Zm00001d040218\Zm00001d040219-2	distal PET peak
3	33376139	33385569	3	33394358	33396331	\Zm00001d040238\Zm00001d040239-2	distal PET peak
3	33739853	33745161	3	33755553	33757630	\Zm00001d040248-1	distal PET peak
3	35940163	35953345	3	35962841	35964448	\Zm00001d040290-1	distal PET peak
3	36557464	36564801	3	36624399	36626522	\Zm00001d040301-1	distal PET peak
3	38006662	38013649	3	38023560	38026403	\Zm00001d040322-1	distal PET peak
3	41207497	41213188	3	51119247	51121912	\Zm00001d040393-1	distal PET peak
3	47521015	47524780	3	47604674	47609216	\Zm00001d040508\Zm00001d040509-2	distal PET peak
3	47729968	47739636	3	47830281	47832428	\Zm00001d040515\Zm00001d040516-2	distal PET peak
3	49025174	49031311	3	49267009	49273248	\Zm00001d040548-1	distal PET peak
3	51540972	51544311	3	224143705	224145562	\Zm00001d040582-1	distal PET peak
3	53995484	54007622	3	54050028	54055585	\Zm00001d040613\Zm00001d040614-2	distal PET peak
3	56764682	56769140	3	56881034	56890030	\Zm00001d040656-1	distal PET peak
3	57609246	57621715	3	58056261	58060984	\Zm00001d040678-1	distal PET peak
3	58061113	58064847	3	58126870	58129093	\Zm00001d040686-1	distal PET peak
3	58712545	58722586	3	107684263	107686130	\Zm00001d040694\Zm00001d040695-2	distal PET peak
3	63808844	63812136	3	108181090	108183898	\Zm00001d040757-1	distal PET peak
3	64042366	64045975	3	64051553	64056784	\Zm00001d040760-1	distal PET peak
3	66019177	66028193	3	66284807	66293415	\Zm00001d040789-1	distal PET peak
3	80404637	80421053	3	80423993	80427012	\Zm00001d040933-1	distal PET peak
3	80404637	80421053	3	80438331	80450192	\Zm00001d040933-1	distal PET peak
3	80427253	80437862	3	80438331	80450192	\Zm00001d040934-1	distal PET peak
3	80427253	80437862	3	80450222	80451926	\Zm00001d040934-1	distal PET peak
3	82374366	82378415	3	82384329	82392745	\Zm00001d040953-1	distal PET peak
3	83204988	83212372	3	83218226	83222634	\Zm00001d040959-1	distal PET peak
3	92246373	92255009	3	92257759	92262247	\Zm00001d041035-1	distal PET peak
3	92317129	92328746	3	92332309	92335358	\Zm00001d041038\Zm00001d041036-2	distal PET peak
3	93365912	93380916	3	93384011	93386815	\Zm00001d041054-1	distal PET peak
3	96599907	96607265	3	231873699	231878652	\Zm00001d041088-1	distal PET peak
3	99309313	99320379	3	99326053	99328518	\Zm00001d041127-1	distal PET peak
3	99309313	99320379	3	99766197	99781849	\Zm00001d041127-1	distal PET peak
3	100921393	100926370	3	100963279	100965731	\Zm00001d041161-1	distal PET peak
3	105178364	105184559	3	105339479	105340909	\Zm00001d041201-1	distal PET peak
3	110645611	110655277	3	110663613	110666076	\Zm00001d041290\Zm00001d041291-2	distal PET peak
3	111917062	111922388	3	111976547	111977473	\Zm00001d041319-1	distal PET peak
3	113999414	114015014	3	114026304	114029324	\Zm00001d041353-1	distal PET peak
3	114615617	114619028	3	114664106	114666238	\Zm00001d041372-1	distal PET peak
3	114709574	114717780	3	208619848	208622111	\Zm00001d041374\Zm00001d041375-2	distal PET peak
3	114784710	114802508	3	114817922	114821088	\Zm00001d041376\Zm00001d041377\Zm00001d041378-3	distal PET peak
3	115686282	115694947	3	115704028	115704965	\Zm00001d041392-1	distal PET peak
3	116052985	116056393	3	116072883	116073933	\Zm00001d041395-1	distal PET peak
3	116327477	116333836	3	116404351	116406603	\Zm00001d041397-1	distal PET peak
3	117382702	117388196	3	117393095	117398544	\Zm00001d041406\Zm00001d041407-2	distal PET peak
3	118099261	118106622	3	118132948	118134516	\Zm00001d041416-1	distal PET peak
3	123487392	123495085	3	123530295	123533245	\Zm00001d041488-1	distal PET peak
3	123487392	123495085	3	123606049	123611068	\Zm00001d041488-1	distal PET peak
3	123611088	123614774	3	123760050	123764337	\Zm00001d041489-1	distal PET peak
3	124538637	124550650	3	228194087	228196615	\Zm00001d041504-1	distal PET peak
3	126341069	126345782	3	126362943	126365887	\Zm00001d041539-1	distal PET peak
3	126575523	126586052	3	126611329	126613456	\Zm00001d041548-1	distal PET peak
3	127108143	127117993	3	192181718	192187032	\Zm00001d041556-1	distal PET peak
3	128387897	128399091	3	128478273	128480480	\Zm00001d041584\Zm00001d041585-2	distal PET peak
3	128387897	128399091	3	128578601	128581072	\Zm00001d041584\Zm00001d041585-2	distal PET peak
3	130484157	130504790	3	130512415	130514946	\Zm00001d041632-1	distal PET peak
3	130484157	130504790	3	130527191	130530663	\Zm00001d041632-1	distal PET peak
3	130619093	130627998	3	130709415	130711443	\Zm00001d041635-1	distal PET peak
3	131545732	131554945	3	131593459	131594869	\Zm00001d041647-1	distal PET peak
3	134684459	134695269	3	134769571	134771953	\Zm00001d041714\Zm00001d041715-2	distal PET peak
3	134764707	134768449	3	134795226	134798713	\Zm00001d041716-1	distal PET peak
3	136994619	136997678	3	137005292	137008285	\Zm00001d041772-1	distal PET peak
3	137088404	137094722	3	137100116	137105495	\Zm00001d041775-1	distal PET peak
3	141167824	141175559	3	141234925	141240394	\Zm00001d041854-1	distal PET peak
3	141719289	141724932	3	141745428	141750312	\Zm00001d041872-1	distal PET peak
3	142131854	142146100	3	142153138	142156967	\Zm00001d041880-1	distal PET peak
3	142131854	142146100	3	142185148	142193913	\Zm00001d041880-1	distal PET peak
3	143897883	143918224	3	144005152	144007458	\Zm00001d041927\Zm00001d041926-2	distal PET peak
3	144563936	144568552	3	144855713	144858020	\Zm00001d041940-1	distal PET peak
3	144970541	144988494	3	145162452	145164374	\Zm00001d041949\Zm00001d041950\Zm00001d041951-3	distal PET peak
3	145904601	145916505	3	145922867	145925633	\Zm00001d041962\Zm00001d041963\Zm00001d041964-3	distal PET peak
3	148144684	148157672	3	148168868	148170833	\Zm00001d042039\Zm00001d042040-2	distal PET peak
3	148430387	148462452	3	148622701	148625693	\Zm00001d042042\Zm00001d042043\Zm00001d042044\Zm00001d042045-4	distal PET peak
3	148522190	148526404	3	148622701	148625693	\Zm00001d042047-1	distal PET peak
3	148583016	148589926	3	148622701	148625693	\Zm00001d042049-1	distal PET peak
3	148700830	148720407	3	148843535	148844986	\Zm00001d042050\Zm00001d042051\Zm00001d042052-3	distal PET peak
3	149515841	149534249	3	149602284	149607048	\Zm00001d042065-1	distal PET peak
3	152749094	152752973	3	152766142	152770356	\Zm00001d042134-1	distal PET peak
3	152755540	152760342	3	152766142	152770356	\Zm00001d042135-1	distal PET peak
3	156028194	156034887	3	156092022	156097492	\Zm00001d042202-1	distal PET peak
3	156415281	156424727	3	156605079	156607237	\Zm00001d042216\Zm00001d042215-2	distal PET peak
3	157559980	157569626	3	157571469	157575163	\Zm00001d042256\Zm00001d042257-2	distal PET peak
3	159150457	159154716	3	159322201	159328775	\Zm00001d042289-1	distal PET peak
3	159304644	159310364	3	159322201	159328775	\Zm00001d042291-1	distal PET peak
3	161003713	161019784	3	161225137	161226214	\Zm00001d042319-1	distal PET peak
3	162502006	162510609	3	162533551	162535600	\Zm00001d042349-1	distal PET peak
3	168248013	168262132	3	168320688	168324092	\Zm00001d042451-1	distal PET peak
3	168339514	168355254	3	168490507	168492123	\Zm00001d042453\Zm00001d042455\Zm00001d042454-3	distal PET peak
3	168515709	168529491	3	168530225	168533342	\Zm00001d042463\Zm00001d042464-2	distal PET peak
3	168623633	168637995	3	168700730	168711832	\Zm00001d042468-1	distal PET peak
3	168649305	168652251	3	168700730	168711832	\Zm00001d042469-1	distal PET peak
3	168997774	169003494	3	169044747	169049382	\Zm00001d042476-1	distal PET peak
3	169237310	169243672	3	169265560	169268334	\Zm00001d042486-1	distal PET peak
3	170023361	170039253	3	170055723	170057357	\Zm00001d042505-1	distal PET peak
3	172729558	172737355	3	172758800	172761542	\Zm00001d042582\Zm00001d042583-2	distal PET peak
3	172997332	173005624	3	173017335	173019146	\Zm00001d042591-1	distal PET peak
3	173342738	173350849	3	173356242	173360719	\Zm00001d042605-1	distal PET peak
3	173681250	173695241	3	173916994	173919580	\Zm00001d042613-1	distal PET peak
3	174782551	174796174	3	174870982	174878416	\Zm00001d042637\Zm00001d042636-2	distal PET peak
3	174855802	174865654	3	174870982	174878416	\Zm00001d042638-1	distal PET peak
3	175687350	175690536	3	175722296	175728282	\Zm00001d042657-1	distal PET peak
3	175957605	175978278	3	176113342	176116932	\Zm00001d042665-1	distal PET peak
3	177272285	177282990	3	177326778	177331509	\Zm00001d042695-1	distal PET peak
3	177337831	177349376	3	177396726	177400768	\Zm00001d042699\Zm00001d042697-2	distal PET peak
3	177607811	177612009	3	177631553	177635447	\Zm00001d042706-1	distal PET peak
3	177670808	177686525	3	177690304	177705106	\Zm00001d042708-1	distal PET peak
3	177902138	177908908	3	177922494	177926764	\Zm00001d042711\Zm00001d042712-2	distal PET peak
3	178054481	178073298	3	178134752	178141574	\Zm00001d042713\Zm00001d042714-2	distal PET peak
3	178086807	178103684	3	178116777	178121584	\Zm00001d042716-1	distal PET peak
3	178122324	178134519	3	178134752	178141574	\Zm00001d042719-1	distal PET peak
3	181137281	181148095	3	181350575	181359853	\Zm00001d042822\Zm00001d042821-2	distal PET peak
3	181947891	181960316	3	181996161	181998375	\Zm00001d042848-1	distal PET peak
3	182053606	182071936	3	182103695	182106260	\Zm00001d042849\Zm00001d042851\Zm00001d042850-3	distal PET peak
3	182288088	182296524	3	182351987	182358497	\Zm00001d042862\Zm00001d042863-2	distal PET peak
3	182844550	182860625	3	182892798	182896631	\Zm00001d042884\Zm00001d042885-2	distal PET peak
3	184996202	185005870	3	185006551	185012550	\Zm00001d042962-1	distal PET peak
3	186828808	186851579	3	186917203	186920040	\Zm00001d043024\Zm00001d043025-2	distal PET peak
3	187647113	187662683	3	187662986	187666263	\Zm00001d043056\Zm00001d043057-2	distal PET peak
3	187675078	187683932	3	187770964	187776592	\Zm00001d043058-1	distal PET peak
3	187821146	187831192	3	187937224	187942542	\Zm00001d043059\Zm00001d043060-2	distal PET peak
3	187946766	187955587	3	188036798	188040655	\Zm00001d043063-1	distal PET peak
3	188989309	189004704	3	189056198	189059124	\Zm00001d043091-1	distal PET peak
3	188989309	189004704	3	189092677	189107593	\Zm00001d043091-1	distal PET peak
3	188989309	189004704	3	189115218	189124609	\Zm00001d043091-1	distal PET peak
3	189772991	189777547	3	189785018	189786812	\Zm00001d043125-1	distal PET peak
3	190371044	190378522	3	190383519	190386152	\Zm00001d043159\Zm00001d043160-2	distal PET peak
3	190371044	190378522	3	190386160	190387536	\Zm00001d043159\Zm00001d043160-2	distal PET peak
3	190905594	190910497	3	190981207	190987349	\Zm00001d043186\Zm00001d043187-2	distal PET peak
3	190969464	190972122	3	190981207	190987349	\Zm00001d043188-1	distal PET peak
3	191412848	191419873	3	191454687	191457608	\Zm00001d043200\Zm00001d043199-2	distal PET peak
3	192830040	192838876	3	192904735	192909709	\Zm00001d043240-1	distal PET peak
3	192881664	192889595	3	192904735	192909709	\Zm00001d043242-1	distal PET peak
3	193837527	193844093	3	193919735	193921684	\Zm00001d043267-1	distal PET peak
3	194201320	194215464	3	194222574	194225181	\Zm00001d043277-1	distal PET peak
3	194236990	194244183	3	194279714	194283554	\Zm00001d043278-1	distal PET peak
3	194381608	194385232	3	194398991	194402807	\Zm00001d043286-1	distal PET peak
3	194963107	194981890	3	195359086	195363805	\Zm00001d043296\Zm00001d043298-2	distal PET peak
3	196045226	196052012	3	196060252	196064377	\Zm00001d043312-1	distal PET peak
3	196045226	196052012	3	196065198	196074652	\Zm00001d043312-1	distal PET peak
3	196561595	196566956	3	196598936	196603503	\Zm00001d043325-1	distal PET peak
3	197313028	197324680	3	197336882	197340442	\Zm00001d043347-1	distal PET peak
3	197853290	197863402	3	197907029	197910226	\Zm00001d043368-1	distal PET peak
3	198975646	198984670	3	199032848	199037532	\Zm00001d043407-1	distal PET peak
3	199281341	199287092	3	199310746	199314455	\Zm00001d043423-1	distal PET peak
3	199281341	199287092	3	199340965	199343795	\Zm00001d043423-1	distal PET peak
3	199474441	199488416	3	199489097	199493378	\Zm00001d043426\Zm00001d043427-2	distal PET peak
3	199602421	199619010	3	199729246	199738396	\Zm00001d043431\Zm00001d043430-2	distal PET peak
3	200056567	200064085	3	200077985	200082439	\Zm00001d043442-1	distal PET peak
3	202316805	202346326	3	229516865	229520832	\Zm00001d043506\Zm00001d043509\Zm00001d043508\Zm00001d043510-4	distal PET peak
3	202346536	202368306	3	202421207	202429865	\Zm00001d043511\Zm00001d043512\Zm00001d043513-3	distal PET peak
3	202492867	202512180	3	202701860	202706008	\Zm00001d043516\Zm00001d043517-2	distal PET peak
3	202649347	202658121	3	202701860	202706008	\Zm00001d043519-1	distal PET peak
3	202954939	202962823	3	203118311	203122322	\Zm00001d043529-1	distal PET peak
3	203301482	203316076	3	203329810	203331738	\Zm00001d043538\Zm00001d043539-2	distal PET peak
3	203423955	203429099	3	203437213	203445229	\Zm00001d043543-1	distal PET peak
3	203798571	203803287	3	203825227	203830138	\Zm00001d043558-1	distal PET peak
3	203949970	203962192	3	204002900	204004310	\Zm00001d043563-1	distal PET peak
3	204176015	204192184	3	204208148	204210524	\Zm00001d043566\Zm00001d043565-2	distal PET peak
3	204194814	204202870	3	204208148	204210524	\Zm00001d043567\Zm00001d043568\Zm00001d043569-3	distal PET peak
3	204363977	204373023	3	204450470	204454399	\Zm00001d043578\Zm00001d043579-2	distal PET peak
3	204373136	204381873	3	204450470	204454399	\Zm00001d043580\Zm00001d043579-2	distal PET peak
3	204832688	204850919	3	204901178	204903947	\Zm00001d043599\Zm00001d043600-2	distal PET peak
3	206094499	206117104	3	206203583	206219596	\Zm00001d043653\Zm00001d043654\Zm00001d043655-3	distal PET peak
3	206183695	206190982	3	206203583	206219596	\Zm00001d043660-1	distal PET peak
3	207540615	207558646	3	207750317	207754878	\Zm00001d043691\Zm00001d043692\Zm00001d043693-3	distal PET peak
3	207619441	207631355	3	207712809	207717952	\Zm00001d043695\Zm00001d043696-2	distal PET peak
3	207619441	207631355	3	207725903	207730437	\Zm00001d043695\Zm00001d043696-2	distal PET peak
3	207619441	207631355	3	207743313	207746535	\Zm00001d043695\Zm00001d043696-2	distal PET peak
3	208600270	208607109	3	208646351	208648570	\Zm00001d043731\Zm00001d043730-2	distal PET peak
3	208648626	208659564	3	208671703	208674166	\Zm00001d043733-1	distal PET peak
3	208697367	208705578	3	208742856	208745146	\Zm00001d043736-1	distal PET peak
3	209946591	209952835	3	209977330	209979331	\Zm00001d043778-1	distal PET peak
3	210458715	210475712	3	210529208	210532033	\Zm00001d043800\Zm00001d043801-2	distal PET peak
3	210518589	210522256	3	210529208	210532033	\Zm00001d043803-1	distal PET peak
3	210580031	210593350	3	210663306	210669860	\Zm00001d043805-1	distal PET peak
3	211256210	211274799	3	211276793	211293305	\Zm00001d043835-1	distal PET peak
3	211447556	211461365	3	211464452	211469319	\Zm00001d043838\Zm00001d043839-2	distal PET peak
3	211447556	211461365	3	211542707	211546282	\Zm00001d043838\Zm00001d043839-2	distal PET peak
3	211477552	211480655	3	211542707	211546282	\Zm00001d043840-1	distal PET peak
3	212430553	212456055	3	212489458	212494806	\Zm00001d043862\Zm00001d043863-2	distal PET peak
3	212466155	212481744	3	212520417	212524342	\Zm00001d043864-1	distal PET peak
3	212686015	212692826	3	212710845	212712469	\Zm00001d043878-1	distal PET peak
3	213716218	213721309	3	213739843	213749024	\Zm00001d043914-1	distal PET peak
3	214129612	214135384	3	214182273	214186353	\Zm00001d043929\Zm00001d043930-2	distal PET peak
3	214160025	214164709	3	214182273	214186353	\Zm00001d043934\Zm00001d043935-2	distal PET peak
3	214373030	214393579	3	214465592	214469140	\Zm00001d043943\Zm00001d043946\Zm00001d043944\Zm00001d043945-4	distal PET peak
3	214474011	214481520	3	214570831	214576739	\Zm00001d043948-1	distal PET peak
3	215635197	215640522	3	215650030	215654110	\Zm00001d043985-1	distal PET peak
3	215850125	215855433	3	215864431	215867637	\Zm00001d043992-1	distal PET peak
3	216105839	216121606	3	216146096	216151531	\Zm00001d043997-1	distal PET peak
3	218041857	218050761	3	218138792	218145903	\Zm00001d044056-1	distal PET peak
3	218074628	218081749	3	218087127	218090069	\Zm00001d044057\Zm00001d044059-2	distal PET peak
3	218824635	218838119	3	218902856	218904907	\Zm00001d044090\Zm00001d044091-2	distal PET peak
3	219029828	219045169	3	219059047	219060494	\Zm00001d044095\Zm00001d044096-2	distal PET peak
3	219355001	219366921	3	219423461	219426475	\Zm00001d044104\Zm00001d044105-2	distal PET peak
3	219569286	219576030	3	219691150	219694656	\Zm00001d044112-1	distal PET peak
3	220717582	220729118	3	220833220	220840708	\Zm00001d044157-1	distal PET peak
3	221940998	221945159	3	221963779	221968075	\Zm00001d044212-1	distal PET peak
3	222350911	222356782	3	222357103	222366006	\Zm00001d044222-1	distal PET peak
3	222350911	222356782	3	222369214	222376045	\Zm00001d044222-1	distal PET peak
3	222535651	222550807	3	222573623	222576928	\Zm00001d044230\Zm00001d044231\Zm00001d044232-3	distal PET peak
3	223098441	223102397	3	223150628	223152798	\Zm00001d044255-1	distal PET peak
3	223145394	223148576	3	223166204	223174397	\Zm00001d044259-1	distal PET peak
3	223154097	223158804	3	223166204	223174397	\Zm00001d044260-1	distal PET peak
3	223426659	223435654	3	223522598	223530089	\Zm00001d044270-1	distal PET peak
3	224488235	224494512	3	224498988	224501524	\Zm00001d044297-1	distal PET peak
3	224488235	224494512	3	224547652	224551654	\Zm00001d044297-1	distal PET peak
3	226146319	226157372	3	226172416	226176147	\Zm00001d044364\Zm00001d044363-2	distal PET peak
3	226157913	226167706	3	226172416	226176147	\Zm00001d044364-1	distal PET peak
3	226468741	226483375	3	226530678	226536813	\Zm00001d044378\Zm00001d044379\Zm00001d044380\Zm00001d044381-4	distal PET peak
3	226468741	226483375	3	226562492	226564114	\Zm00001d044378\Zm00001d044379\Zm00001d044380\Zm00001d044381-4	distal PET peak
3	226648368	226655883	3	226731098	226735628	\Zm00001d044386-1	distal PET peak
3	226829504	226849502	3	226953275	226954879	\Zm00001d044389\Zm00001d044390\Zm00001d044391-3	distal PET peak
3	227869873	227886088	3	227905301	227907805	\Zm00001d044433-1	distal PET peak
3	227869873	227886088	3	227986531	227989764	\Zm00001d044433-1	distal PET peak
3	228252628	228259781	3	228319188	228325452	\Zm00001d044445-1	distal PET peak
3	228386715	228395167	3	228424150	228431622	\Zm00001d044451\Zm00001d044452-2	distal PET peak
3	228863109	228883330	3	228913853	228920047	\Zm00001d044463\Zm00001d044464-2	distal PET peak
3	228863109	228883330	3	228923260	228928128	\Zm00001d044463\Zm00001d044464-2	distal PET peak
3	228901826	228909036	3	228913853	228920047	\Zm00001d044465-1	distal PET peak
3	229246293	229262990	3	229385152	229390680	\Zm00001d044478-1	distal PET peak
3	229346615	229354328	3	229385152	229390680	\Zm00001d044479-1	distal PET peak
3	229571560	229588500	3	229603144	229605923	\Zm00001d044489\Zm00001d044490\Zm00001d044487\Zm00001d044488-4	distal PET peak
3	229690175	229697300	3	229726090	229739205	\Zm00001d044496-1	distal PET peak
3	229713095	229720874	3	229726090	229739205	\Zm00001d044497-1	distal PET peak
3	230003224	230014127	3	230182116	230186672	\Zm00001d044502\Zm00001d044503-2	distal PET peak
3	230035167	230041731	3	230168692	230176473	\Zm00001d044504-1	distal PET peak
3	230163366	230168341	3	230179777	230181900	\Zm00001d044506-1	distal PET peak
3	230954120	230961116	3	230965477	230969121	\Zm00001d044528-1	distal PET peak
3	230954120	230961116	3	230973552	230976257	\Zm00001d044528-1	distal PET peak
3	231336219	231356741	3	231375223	231377410	\Zm00001d044542\Zm00001d044543\Zm00001d044541-3	distal PET peak
3	232998238	233009629	3	233107407	233111135	\Zm00001d044597\Zm00001d044598-2	distal PET peak
3	234123736	234130841	3	234180146	234182673	\Zm00001d044654-1	distal PET peak
3	234146971	234160569	3	234180146	234182673	\Zm00001d044655\Zm00001d044656-2	distal PET peak
3	234621197	234627192	3	234668031	234672711	\Zm00001d044674\Zm00001d044675-2	distal PET peak
3	235208491	235215103	3	235301653	235303547	\Zm00001d044698-1	distal PET peak
4	216704	226375	4	234269	235286	\Zm00001d048582\Zm00001d048583\Zm00001d048584-3	distal PET peak
4	1812355	1819230	4	1830079	1831250	\Zm00001d048633-1	distal PET peak
4	1861821	1867593	4	1877310	1883077	\Zm00001d048635-1	distal PET peak
4	2420040	2423267	4	2430543	2434806	\Zm00001d048636\Zm00001d048637-2	distal PET peak
4	2531005	2543274	4	2829117	2837448	\Zm00001d048643-1	distal PET peak
4	2599287	2615817	4	2829117	2837448	\Zm00001d048647\Zm00001d048649\Zm00001d048648-3	distal PET peak
4	3011928	3016417	4	3044781	3052689	\Zm00001d048667-1	distal PET peak
4	3085549	3097842	4	3098367	3103280	\Zm00001d048671\Zm00001d048672\Zm00001d048673-3	distal PET peak
4	3085549	3097842	4	3173735	3180358	\Zm00001d048671\Zm00001d048672\Zm00001d048673-3	distal PET peak
4	3569930	3577587	4	3687201	3693684	\Zm00001d048702-1	distal PET peak
4	6169861	6189458	4	6278577	6287051	\Zm00001d048837-1	distal PET peak
4	6840659	6846183	4	6856817	6859415	\Zm00001d048875-1	distal PET peak
4	7212511	7229904	4	7347929	7350929	\Zm00001d048891\Zm00001d048893\Zm00001d048892-3	distal PET peak
4	7333746	7342538	4	7347929	7350929	\Zm00001d048898-1	distal PET peak
4	8096470	8113292	4	8122914	8124620	\Zm00001d048923\Zm00001d048924-2	distal PET peak
4	8117070	8122416	4	8381379	8383514	\Zm00001d048925-1	distal PET peak
4	8250251	8253848	4	8277597	8279328	\Zm00001d048927-1	distal PET peak
4	8255158	8259389	4	8336407	8339090	\Zm00001d048927\Zm00001d048928-2	distal PET peak
4	11530339	11533397	4	222209038	222212002	\Zm00001d048984-1	distal PET peak
4	11684096	11692804	4	11785546	11789233	\Zm00001d048990-1	distal PET peak
4	12130113	12140315	4	12142688	12146804	\Zm00001d049000-1	distal PET peak
4	12580399	12589434	4	12615982	12620022	\Zm00001d049016-1	distal PET peak
4	12580399	12589434	4	12694448	12697258	\Zm00001d049016-1	distal PET peak
4	14491806	14495571	4	14507680	14511886	\Zm00001d049061-1	distal PET peak
4	14851182	14855678	4	16316317	16323441	\Zm00001d049074-1	distal PET peak
4	15444097	15453653	4	15479412	15482928	\Zm00001d049082-1	distal PET peak
4	15930381	15940800	4	16061697	16067057	\Zm00001d049095\Zm00001d049096-2	distal PET peak
4	16081110	16088429	4	16219616	16221296	\Zm00001d049100\Zm00001d049101-2	distal PET peak
4	16732219	16743294	4	16794441	16799767	\Zm00001d049122-1	distal PET peak
4	16814971	16830916	4	16933753	16937523	\Zm00001d049125\Zm00001d049126-2	distal PET peak
4	19023749	19030337	4	19139346	19143847	\Zm00001d049173-1	distal PET peak
4	20091343	20100991	4	20118455	20120457	\Zm00001d049196\Zm00001d049197-2	distal PET peak
4	21082076	21086228	4	21095323	21099482	\Zm00001d049216-1	distal PET peak
4	21426363	21440098	4	21441095	21447110	\Zm00001d049223-1	distal PET peak
4	21984451	21993473	4	22020998	22024286	\Zm00001d049233\Zm00001d049232-2	distal PET peak
4	22847605	22855250	4	22916418	22924122	\Zm00001d049249-1	distal PET peak
4	22926535	22936687	4	22995775	22999823	\Zm00001d049251\Zm00001d049252-2	distal PET peak
4	24135251	24154606	4	24288603	24290963	\Zm00001d049276-1	distal PET peak
4	28325380	28344254	4	28363761	28369129	\Zm00001d049379-1	distal PET peak
4	28325380	28344254	4	28383725	28392137	\Zm00001d049379-1	distal PET peak
4	29554639	29558257	4	29616727	29620891	\Zm00001d049405\Zm00001d049406-2	distal PET peak
4	29593928	29598036	4	29625854	29628016	\Zm00001d049407\Zm00001d049408-2	distal PET peak
4	30517189	30526444	4	30545462	30549328	\Zm00001d049443-1	distal PET peak
4	30517189	30526444	4	30649123	30653828	\Zm00001d049443-1	distal PET peak
4	30654515	30672343	4	30737247	30741098	\Zm00001d049449-1	distal PET peak
4	30702393	30713595	4	30737247	30741098	\Zm00001d049450\Zm00001d049451-2	distal PET peak
4	30741131	30758054	4	41801952	41803894	\Zm00001d049455-1	distal PET peak
4	33177013	33190400	4	33276646	33280608	\Zm00001d049525-1	distal PET peak
4	34069333	34073374	4	34084019	34087453	\Zm00001d049543-1	distal PET peak
4	35296320	35310641	4	35472089	35474055	\Zm00001d049561\Zm00001d049563\Zm00001d049564-3	distal PET peak
4	37705583	37712737	4	37726145	37728003	\Zm00001d049617-1	distal PET peak
4	39244492	39248584	4	242222713	242226050	\Zm00001d049665-1	distal PET peak
4	40459262	40465544	4	232949525	232952606	\Zm00001d049691\Zm00001d049692-2	distal PET peak
4	40954899	40958309	4	40969075	40973201	\Zm00001d049707-1	distal PET peak
4	42452924	42460451	4	42473078	42474942	\Zm00001d049743\Zm00001d049744-2	distal PET peak
4	45453649	45468004	4	45475289	45477345	\Zm00001d049805\Zm00001d049806-2	distal PET peak
4	46285648	46289759	4	46297140	46301838	\Zm00001d049821\Zm00001d049820-2	distal PET peak
4	48655480	48663544	4	48687911	48692707	\Zm00001d049857-1	distal PET peak
4	48664481	48668018	4	48687911	48692707	\Zm00001d049857\Zm00001d049858-2	distal PET peak
4	48974150	48979274	4	49058538	49059995	\Zm00001d049860-1	distal PET peak
4	51236029	51251085	4	51254928	51256919	\Zm00001d049894-1	distal PET peak
4	52871000	52876840	4	52929023	52933796	\Zm00001d049922-1	distal PET peak
4	52871000	52876840	4	53079252	53084585	\Zm00001d049922-1	distal PET peak
4	53428718	53432509	4	53481011	53489473	\Zm00001d049926-1	distal PET peak
4	55908748	55915656	4	55963934	55966825	\Zm00001d049959\Zm00001d049960-2	distal PET peak
4	56361535	56369001	4	56387042	56389702	\Zm00001d049975-1	distal PET peak
4	56785207	56795135	4	56802109	56806178	\Zm00001d049980-1	distal PET peak
4	57682456	57686197	4	57698419	57700111	\Zm00001d049990-1	distal PET peak
4	60691744	60706445	4	60844906	60868956	\Zm00001d050022-1	distal PET peak
4	60973918	60978724	4	61116115	61122678	\Zm00001d050026-1	distal PET peak
4	62014370	62020137	4	62044947	62047706	\Zm00001d050043-1	distal PET peak
4	62651492	62655167	4	62669801	62674628	\Zm00001d050054-1	distal PET peak
4	65312796	65319626	4	96982639	96988846	\Zm00001d050092-1	distal PET peak
4	66633889	66637982	4	66648605	66651944	\Zm00001d050112-1	distal PET peak
4	66967562	66971472	4	66982136	66986249	\Zm00001d050115\Zm00001d050116-2	distal PET peak
4	68130952	68139593	4	68153609	68156947	\Zm00001d050131-1	distal PET peak
4	68706644	68712711	4	68734678	68739132	\Zm00001d050140-1	distal PET peak
4	69518389	69525242	4	72582649	72584512	\Zm00001d050153-1	distal PET peak
4	74753374	74764660	4	74775998	74778088	\Zm00001d050227\Zm00001d050228-2	distal PET peak
4	80431563	80438808	4	80477019	80481222	\Zm00001d050310-1	distal PET peak
4	80431563	80438808	4	80623872	80627154	\Zm00001d050310-1	distal PET peak
4	81872608	81879153	4	81908318	81913435	\Zm00001d050330-1	distal PET peak
4	83771492	83775919	4	84605497	84610483	\Zm00001d050365-1	distal PET peak
4	89898855	89904474	4	89985902	89987828	\Zm00001d050457-1	distal PET peak
4	89898855	89904474	4	90264758	90266874	\Zm00001d050457-1	distal PET peak
4	90257657	90261514	4	90298283	90301330	\Zm00001d050462-1	distal PET peak
4	91830263	91834966	4	129305199	129307727	\Zm00001d050479-1	distal PET peak
4	93520309	93526454	4	93533445	93537023	\Zm00001d050498-1	distal PET peak
4	117424534	117429588	4	117729806	117731802	\Zm00001d050708-1	distal PET peak
4	121088124	121091373	4	121097758	121102869	\Zm00001d050755-1	distal PET peak
4	124418427	124424343	4	124431326	124439366	\Zm00001d050816-1	distal PET peak
4	124418427	124424343	4	124474186	124476226	\Zm00001d050816-1	distal PET peak
4	125664171	125667652	4	125740349	125743432	\Zm00001d050837-1	distal PET peak
4	127594773	127603675	4	127644836	127647283	\Zm00001d050868-1	distal PET peak
4	128766789	128770718	4	128795226	128799528	\Zm00001d050892-1	distal PET peak
4	128776887	128780600	4	128795226	128799528	\Zm00001d050894\Zm00001d050893-2	distal PET peak
4	132054114	132058454	4	132085857	132093666	\Zm00001d050928-1	distal PET peak
4	132684419	132692233	4	132728947	132732009	\Zm00001d050938-1	distal PET peak
4	133501330	133506231	4	133529846	133532315	\Zm00001d050959-1	distal PET peak
4	133973845	133980450	4	133987934	133991415	\Zm00001d050963-1	distal PET peak
4	134810503	134821915	4	134838575	134841096	\Zm00001d050977\Zm00001d050978-2	distal PET peak
4	137133345	137143991	4	137280485	137286280	\Zm00001d051018\Zm00001d051017-2	distal PET peak
4	138470717	138475463	4	138538657	138540709	\Zm00001d051044-1	distal PET peak
4	139231597	139241462	4	139257351	139264227	\Zm00001d051055\Zm00001d051056-2	distal PET peak
4	140444105	140454419	4	140675674	140686261	\Zm00001d051067-1	distal PET peak
4	147331910	147338136	4	147344387	147347869	\Zm00001d051178-1	distal PET peak
4	147839790	147851924	4	147912639	147921337	\Zm00001d051188\Zm00001d051189-2	distal PET peak
4	148715696	148719292	4	148723964	148729748	\Zm00001d051211-1	distal PET peak
4	149087492	149093518	4	149167680	149174416	\Zm00001d051225-1	distal PET peak
4	149903641	149911817	4	149966135	149969255	\Zm00001d051241-1	distal PET peak
4	150056608	150065189	4	150075915	150078744	\Zm00001d051242-1	distal PET peak
4	150838436	150841508	4	150952700	150955470	\Zm00001d051254-1	distal PET peak
4	152667851	152683631	4	152736832	152739757	\Zm00001d051307\Zm00001d051308-2	distal PET peak
4	155256067	155265009	4	155272794	155276065	\Zm00001d051343\Zm00001d051344\Zm00001d051342-3	distal PET peak
4	157077442	157087877	4	157091048	157092453	\Zm00001d051395\Zm00001d051396-2	distal PET peak
4	157077442	157087877	4	157113829	157120488	\Zm00001d051395\Zm00001d051396-2	distal PET peak
4	158531671	158544611	4	158574478	158579792	\Zm00001d051439-1	distal PET peak
4	159115241	159119420	4	159146141	159149911	\Zm00001d051452-1	distal PET peak
4	160646227	160649923	4	160673466	160691823	\Zm00001d051506-1	distal PET peak
4	162014323	162022640	4	162051618	162060167	\Zm00001d051543\Zm00001d051544-2	distal PET peak
4	162972976	162981372	4	163268859	163272073	\Zm00001d051568-1	distal PET peak
4	162989924	162996235	4	163032152	163036009	\Zm00001d051569-1	distal PET peak
4	164047257	164055946	4	164081481	164087045	\Zm00001d051594\Zm00001d051596\Zm00001d051595-3	distal PET peak
4	164056076	164059572	4	164069425	164076632	\Zm00001d051596\Zm00001d051597-2	distal PET peak
4	165572305	165579740	4	165594242	165604448	\Zm00001d051642\Zm00001d051643-2	distal PET peak
4	165697291	165701522	4	165705005	165716157	\Zm00001d051648\Zm00001d051649\Zm00001d051650-3	distal PET peak
4	166248831	166262894	4	166285163	166288317	\Zm00001d051671-1	distal PET peak
4	166472475	166481986	4	166554741	166556080	\Zm00001d051678-1	distal PET peak
4	166832638	166841797	4	167022241	167023999	\Zm00001d051690\Zm00001d051691-2	distal PET peak
4	169304077	169311671	4	169320816	169324391	\Zm00001d051778-1	distal PET peak
4	172409996	172417531	4	172457891	172463575	\Zm00001d051853-1	distal PET peak
4	173977381	173995703	4	174086217	174087203	\Zm00001d051900\Zm00001d051902\Zm00001d051901-3	distal PET peak
4	176255085	176263906	4	176326353	176330791	\Zm00001d052003\Zm00001d052002-2	distal PET peak
4	176829309	176849497	4	176861561	176867050	\Zm00001d052026\Zm00001d052027\Zm00001d052028\Zm00001d052025-4	distal PET peak
4	177046771	177054583	4	177068342	177071572	\Zm00001d052039-1	distal PET peak
4	179500373	179507589	4	179507920	179524094	\Zm00001d052098-1	distal PET peak
4	179500373	179507589	4	179529128	179533791	\Zm00001d052098-1	distal PET peak
4	179680285	179689356	4	193372327	193376054	\Zm00001d052103\Zm00001d052104-2	distal PET peak
4	180065957	180076635	4	180081088	180091095	\Zm00001d052111-1	distal PET peak
4	180313325	180324900	4	180573117	180574759	\Zm00001d052120\Zm00001d052122\Zm00001d052123-3	distal PET peak
4	181026032	181035438	4	181040718	181044313	\Zm00001d052146\Zm00001d052145-2	distal PET peak
4	181026032	181035438	4	181206599	181213992	\Zm00001d052146\Zm00001d052145-2	distal PET peak
4	184666498	184670225	4	184712174	184719332	\Zm00001d052247-1	distal PET peak
4	185252047	185255905	4	185272078	185274890	\Zm00001d052266-1	distal PET peak
4	185252047	185255905	4	185276705	185278571	\Zm00001d052266-1	distal PET peak
4	187393908	187405426	4	187429801	187431814	\Zm00001d052339\Zm00001d052340-2	distal PET peak
4	187393908	187405426	4	187436807	187439669	\Zm00001d052339\Zm00001d052340-2	distal PET peak
4	187593754	187597047	4	187719001	187722259	\Zm00001d052344-1	distal PET peak
4	188988683	188991584	4	189028954	189031839	\Zm00001d052392-1	distal PET peak
4	190320204	190329743	4	190338695	190339683	\Zm00001d052452\Zm00001d052453-2	distal PET peak
4	190487850	190509009	4	190539622	190544181	\Zm00001d052461\Zm00001d052462\Zm00001d052463\Zm00001d052464-4	distal PET peak
4	190894436	190896911	4	190934036	190936406	\Zm00001d052479\Zm00001d052480-2	distal PET peak
4	194542933	194545164	4	194550328	194557741	\Zm00001d052606-1	distal PET peak
4	196489219	196495165	4	196519563	196524737	\Zm00001d052667-1	distal PET peak
4	198052913	198057945	4	198066962	198068303	\Zm00001d052700-1	distal PET peak
4	198052913	198057945	4	198073339	198075756	\Zm00001d052700-1	distal PET peak
4	200353008	200357472	4	200365798	200371905	\Zm00001d052772-1	distal PET peak
4	202443717	202451632	4	202594966	202600538	\Zm00001d052847-1	distal PET peak
4	202670812	202681155	4	202733390	202737453	\Zm00001d052855\Zm00001d052856-2	distal PET peak
4	203321890	203332137	4	203335759	203338280	\Zm00001d052883-1	distal PET peak
4	203851817	203856355	4	203864760	203867783	\Zm00001d052893-1	distal PET peak
4	204932091	204948803	4	205044495	205049939	\Zm00001d052921\Zm00001d052922-2	distal PET peak
4	205033767	205037550	4	205044495	205049939	\Zm00001d052923\Zm00001d052924-2	distal PET peak
4	206529660	206539276	4	206566465	206568074	\Zm00001d052967-1	distal PET peak
4	206730708	206742036	4	206756070	206759043	\Zm00001d052971-1	distal PET peak
4	207560243	207569210	4	207661228	207664640	\Zm00001d052985\Zm00001d052986-2	distal PET peak
4	208648209	208653572	4	208678780	208682225	\Zm00001d053004-1	distal PET peak
4	209192940	209199443	4	209207871	209210368	\Zm00001d053016-1	distal PET peak
4	209497166	209503937	4	209572235	209575533	\Zm00001d053020-1	distal PET peak
4	209939417	209949525	4	210211947	210228131	\Zm00001d053028-1	distal PET peak
4	210203041	210207943	4	210211947	210228131	\Zm00001d053038-1	distal PET peak
4	213021984	213027384	4	213054183	213056630	\Zm00001d053086\Zm00001d053087-2	distal PET peak
4	215378918	215382516	4	215507572	215512074	\Zm00001d053133-1	distal PET peak
4	216307422	216326043	4	216529843	216532464	\Zm00001d053150\Zm00001d053151-2	distal PET peak
4	216307422	216326043	4	216731880	216736409	\Zm00001d053150\Zm00001d053151-2	distal PET peak
4	217421106	217431335	4	217437917	217439490	\Zm00001d053163-1	distal PET peak
4	220785501	220791958	4	220798233	220800994	\Zm00001d053223-1	distal PET peak
4	222859640	222865265	4	222865812	222874940	\Zm00001d053259-1	distal PET peak
4	222930038	222946891	4	222946942	222951889	\Zm00001d053260\Zm00001d053261-2	distal PET peak
4	223199033	223206462	4	223283610	223290429	\Zm00001d053265\Zm00001d053266-2	distal PET peak
4	223439255	223444470	4	223453480	223455557	\Zm00001d053272-1	distal PET peak
4	225240786	225244431	4	225251491	225255460	\Zm00001d053305\Zm00001d053306-2	distal PET peak
4	227077344	227082666	4	227160715	227165734	\Zm00001d053348-1	distal PET peak
4	227807300	227815575	4	227888183	227890541	\Zm00001d053369-1	distal PET peak
4	228494294	228503960	4	228637698	228640531	\Zm00001d053379\Zm00001d053380-2	distal PET peak
4	230456597	230459534	4	230471801	230475350	\Zm00001d053404-1	distal PET peak
4	231193221	231197168	4	231229523	231232560	\Zm00001d053432-1	distal PET peak
4	233793190	233800339	4	233806644	233810210	\Zm00001d053552-1	distal PET peak
4	235370548	235377496	4	235389057	235391021	\Zm00001d053585-1	distal PET peak
4	236472856	236487407	4	236502777	236505997	\Zm00001d053612-1	distal PET peak
4	236998233	237014907	4	237054229	237060414	\Zm00001d053622-1	distal PET peak
4	237043853	237052997	4	237054229	237060414	\Zm00001d053624\Zm00001d053623-2	distal PET peak
4	238096471	238105375	4	238117148	238120885	\Zm00001d053643\Zm00001d053644-2	distal PET peak
4	238096471	238105375	4	238150570	238155515	\Zm00001d053643\Zm00001d053644-2	distal PET peak
4	238273065	238281113	4	238336597	238339631	\Zm00001d053658-1	distal PET peak
4	238698068	238703841	4	238709406	238716279	\Zm00001d053674-1	distal PET peak
4	238802663	238811114	4	238823163	238828520	\Zm00001d053675-1	distal PET peak
4	238802663	238811114	4	238831544	238842135	\Zm00001d053675-1	distal PET peak
4	238940614	238946500	4	238961926	238965200	\Zm00001d053682-1	distal PET peak
4	239027756	239038511	4	239381299	239397827	\Zm00001d053686-1	distal PET peak
4	239614322	239630968	4	239710891	239714881	\Zm00001d053706-1	distal PET peak
4	239614322	239630968	4	239751021	239756164	\Zm00001d053706-1	distal PET peak
4	240023963	240048900	4	240093098	240099026	\Zm00001d053732\Zm00001d053733\Zm00001d053734\Zm00001d053731\Zm00001d053735-5	distal PET peak
4	240077662	240082230	4	240093098	240099026	\Zm00001d053736-1	distal PET peak
4	241313618	241324310	4	241332402	241339773	\Zm00001d053797\Zm00001d053798\Zm00001d053799-3	distal PET peak
4	241324669	241328828	4	241332402	241339773	\Zm00001d053799-1	distal PET peak
4	241805457	241814937	4	241917063	241932967	\Zm00001d053824\Zm00001d053825-2	distal PET peak
4	242203815	242216284	4	242222713	242226050	\Zm00001d053851\Zm00001d053852\Zm00001d053853-3	distal PET peak
4	243142376	243151684	4	243160646	243166566	\Zm00001d053891-1	distal PET peak
4	243172393	243186489	4	243213732	243218140	\Zm00001d053894-1	distal PET peak
4	244595140	244614677	4	244671536	244675356	\Zm00001d053985\Zm00001d053986\Zm00001d053987-3	distal PET peak
4	244595140	244614677	4	244697659	244701991	\Zm00001d053985\Zm00001d053986\Zm00001d053987-3	distal PET peak
4	245097689	245100051	4	245112095	245113284	\Zm00001d054011-1	distal PET peak
4	245793428	245803279	4	245872351	245877560	\Zm00001d054065\Zm00001d054066-2	distal PET peak
4	245953861	245979487	4	246040122	246042366	\Zm00001d054075\Zm00001d054076\Zm00001d054077\Zm00001d054079\Zm00001d054074\Zm00001d054078-6	distal PET peak
5	1114529	1137191	5	1177763	1179103	\Zm00001d012854\Zm00001d012855\Zm00001d012856\Zm00001d012853-4	distal PET peak
5	1348137	1363044	5	1390127	1399016	\Zm00001d012865\Zm00001d012866-2	distal PET peak
5	1614035	1623122	5	1650555	1655530	\Zm00001d012888\Zm00001d012889\Zm00001d012890-3	distal PET peak
5	1712615	1725192	5	1746430	1748083	\Zm00001d012895\Zm00001d012896-2	distal PET peak
5	2423479	2448772	5	2484375	2489403	\Zm00001d012964\Zm00001d012966\Zm00001d012967\Zm00001d012963\Zm00001d012965-5	distal PET peak
5	2605075	2613391	5	2620143	2621430	\Zm00001d012973\Zm00001d012974-2	distal PET peak
5	3225573	3234808	5	3289102	3297193	\Zm00001d013015\Zm00001d013014-2	distal PET peak
5	3601738	3629980	5	3644099	3646135	\Zm00001d013041\Zm00001d013043\Zm00001d013039\Zm00001d013040\Zm00001d013042-5	distal PET peak
5	5100437	5103920	5	5118252	5122782	\Zm00001d013120-1	distal PET peak
5	6866607	6872634	5	6896246	6900500	\Zm00001d013240-1	distal PET peak
5	7179864	7201288	5	7255020	7260052	\Zm00001d013255\Zm00001d013256\Zm00001d013257\Zm00001d013258-4	distal PET peak
5	7235568	7246106	5	7255020	7260052	\Zm00001d013259-1	distal PET peak
5	7918075	7931768	5	7967168	7969357	\Zm00001d013289\Zm00001d013290-2	distal PET peak
5	7987932	7997160	5	76659619	76662148	\Zm00001d013295\Zm00001d013296-2	distal PET peak
5	8362607	8379213	5	144877821	144880355	\Zm00001d013314-1	distal PET peak
5	9057230	9063993	5	9189470	9191717	\Zm00001d013346-1	distal PET peak
5	10003327	10015227	5	88224742	88228143	\Zm00001d013376-1	distal PET peak
5	10303781	10306425	5	10337207	10339454	\Zm00001d013392-1	distal PET peak
5	10826811	10831983	5	10844627	10847190	\Zm00001d013418-1	distal PET peak
5	11680127	11694052	5	11695673	11697989	\Zm00001d013442-1	distal PET peak
5	11699648	11717054	5	95277791	95280273	\Zm00001d013443-1	distal PET peak
5	12639830	12648618	5	94720553	94729906	\Zm00001d013485\Zm00001d013486-2	distal PET peak
5	13300145	13305590	5	13376723	13378792	\Zm00001d013512-1	distal PET peak
5	13510976	13523428	5	111444540	111447211	\Zm00001d013520\Zm00001d013521-2	distal PET peak
5	13927979	13937068	5	13941903	13948574	\Zm00001d013540\Zm00001d013541-2	distal PET peak
5	14435377	14442189	5	14507817	14514881	\Zm00001d013566\Zm00001d013567-2	distal PET peak
5	14450072	14453314	5	14494144	14500750	\Zm00001d013568-1	distal PET peak
5	14477934	14491045	5	14494144	14500750	\Zm00001d013571\Zm00001d013572-2	distal PET peak
5	15108440	15121019	5	15271957	15278960	\Zm00001d013599-1	distal PET peak
5	15852215	15877440	5	15989301	15992739	\Zm00001d013629\Zm00001d013630\Zm00001d013631\Zm00001d013632-4	distal PET peak
5	16099708	16133469	5	16169821	16172497	\Zm00001d013642\Zm00001d013644\Zm00001d013645\Zm00001d013646\Zm00001d013647\Zm00001d013643-6	distal PET peak
5	16248617	16262843	5	16280607	16283118	\Zm00001d013652\Zm00001d013653-2	distal PET peak
5	16248617	16262843	5	16284091	16287160	\Zm00001d013652\Zm00001d013653-2	distal PET peak
5	17659430	17671779	5	17718646	17721267	\Zm00001d013693\Zm00001d013692-2	distal PET peak
5	19170713	19181321	5	19205829	19208210	\Zm00001d013746\Zm00001d013747-2	distal PET peak
5	20609800	20614659	5	20662778	20664601	\Zm00001d013799-1	distal PET peak
5	21544153	21551025	5	21562948	21566304	\Zm00001d013828-1	distal PET peak
5	23179929	23184849	5	23246811	23256983	\Zm00001d013862-1	distal PET peak
5	23458719	23462437	5	23497661	23502737	\Zm00001d013869-1	distal PET peak
5	24813783	24820528	5	24913921	24916975	\Zm00001d013918\Zm00001d013919-2	distal PET peak
5	24983196	24988566	5	25001249	25004586	\Zm00001d013926-1	distal PET peak
5	26050815	26058427	5	26073280	26087470	\Zm00001d013953-1	distal PET peak
5	26058897	26066831	5	26073280	26087470	\Zm00001d013953-1	distal PET peak
5	26130519	26136184	5	207742017	207744331	\Zm00001d013956-1	distal PET peak
5	27837027	27852439	5	27882566	27883906	\Zm00001d013995\Zm00001d013996-2	distal PET peak
5	27837027	27852439	5	27983994	27989242	\Zm00001d013995\Zm00001d013996-2	distal PET peak
5	28903084	28913162	5	107624149	107626545	\Zm00001d014019-1	distal PET peak
5	28981427	28985083	5	29023638	29026609	\Zm00001d014020\Zm00001d014021-2	distal PET peak
5	31250596	31261159	5	31355805	31358790	\Zm00001d014065-1	distal PET peak
5	33577207	33585793	5	33613394	33621078	\Zm00001d014132-1	distal PET peak
5	33836087	33842889	5	33862184	33864696	\Zm00001d014138-1	distal PET peak
5	35763828	35773260	5	35912529	35922061	\Zm00001d014191-1	distal PET peak
5	35991260	35998981	5	209797189	209802757	\Zm00001d014196-1	distal PET peak
5	36894789	36900377	5	37015782	37019861	\Zm00001d014222-1	distal PET peak
5	36950747	36954767	5	37112615	37114763	\Zm00001d014223\Zm00001d014224-2	distal PET peak
5	38316552	38324930	5	38337155	38339966	\Zm00001d014254\Zm00001d014255-2	distal PET peak
5	38316552	38324930	5	38340916	38343218	\Zm00001d014254\Zm00001d014255-2	distal PET peak
5	38928574	38942689	5	38948484	38952074	\Zm00001d014275-1	distal PET peak
5	40494371	40498358	5	40510465	40513412	\Zm00001d014308-1	distal PET peak
5	40640985	40648601	5	40707439	40709860	\Zm00001d014315\Zm00001d014316-2	distal PET peak
5	40682689	40693188	5	40707439	40709860	\Zm00001d014317-1	distal PET peak
5	41448266	41454101	5	41545700	41555565	\Zm00001d014338-1	distal PET peak
5	41974782	41983236	5	42040649	42042677	\Zm00001d014343-1	distal PET peak
5	43562476	43573622	5	43604212	43609445	\Zm00001d014377-1	distal PET peak
5	47389654	47391940	5	47405484	47407826	\Zm00001d014445-1	distal PET peak
5	48030914	48039422	5	48067605	48070262	\Zm00001d014455\Zm00001d014456-2	distal PET peak
5	48259618	48268467	5	48416059	48419715	\Zm00001d014458-1	distal PET peak
5	49913808	49919236	5	49947496	49950894	\Zm00001d014486-1	distal PET peak
5	50192868	50195722	5	50444371	50465482	\Zm00001d014493-1	distal PET peak
5	50228082	50243611	5	50318506	50322115	\Zm00001d014494\Zm00001d014496\Zm00001d014495-3	distal PET peak
5	50228082	50243611	5	50444371	50465482	\Zm00001d014494\Zm00001d014496\Zm00001d014495-3	distal PET peak
5	50438010	50441093	5	50444371	50465482	\Zm00001d014499-1	distal PET peak
5	51639035	51652162	5	51978419	51982733	\Zm00001d014526\Zm00001d014525-2	distal PET peak
5	51639035	51652162	5	52042922	52047175	\Zm00001d014526\Zm00001d014525-2	distal PET peak
5	53738508	53740932	5	53756187	53759763	\Zm00001d014569-1	distal PET peak
5	53954958	53964502	5	54056521	54064404	\Zm00001d014572-1	distal PET peak
5	54065342	54069755	5	54174327	54176462	\Zm00001d014575-1	distal PET peak
5	54176963	54182160	5	54231539	54235145	\Zm00001d014580\Zm00001d014581-2	distal PET peak
5	55115379	55124406	5	55218633	55223592	\Zm00001d014608-1	distal PET peak
5	56923906	56928432	5	56936537	56944215	\Zm00001d014640-1	distal PET peak
5	59190088	59201737	5	203333253	203340640	\Zm00001d014689-1	distal PET peak
5	60296080	60309250	5	60354242	60358149	\Zm00001d014715\Zm00001d014716-2	distal PET peak
5	60845988	60864473	5	61102320	61107467	\Zm00001d014727\Zm00001d014728\Zm00001d014729-3	distal PET peak
5	61857591	61866213	5	61900690	61906433	\Zm00001d014761-1	distal PET peak
5	62073792	62083873	5	62098917	62099762	\Zm00001d014763-1	distal PET peak
5	62354694	62360162	5	62371631	62375890	\Zm00001d014766-1	distal PET peak
5	66805727	66813101	5	94720553	94729906	\Zm00001d014879-1	distal PET peak
5	70334057	70354069	5	70441411	70453859	\Zm00001d014961\Zm00001d014962\Zm00001d014960-3	distal PET peak
5	70367156	70377947	5	70441411	70453859	\Zm00001d014966\Zm00001d014964\Zm00001d014965-3	distal PET peak
5	76601818	76608946	5	76614291	76617539	\Zm00001d015126\Zm00001d015127-2	distal PET peak
5	77098078	77131407	5	77315438	77327695	\Zm00001d015151\Zm00001d015152\Zm00001d015153-3	distal PET peak
5	79388522	79391453	5	79403417	79405234	\Zm00001d015208-1	distal PET peak
5	81094962	81119122	5	81362870	81367480	\Zm00001d015246\Zm00001d015247\Zm00001d015248-3	distal PET peak
5	81751497	81754566	5	81759507	81767058	\Zm00001d015259-1	distal PET peak
5	81987334	81996318	5	82110368	82116336	\Zm00001d015265-1	distal PET peak
5	82399903	82407528	5	82444078	82446367	\Zm00001d015274-1	distal PET peak
5	82961030	82975544	5	83047684	83050984	\Zm00001d015292\Zm00001d015291-2	distal PET peak
5	84422584	84431176	5	84493546	84496899	\Zm00001d015319\Zm00001d015320-2	distal PET peak
5	88156550	88162880	5	88411149	88413367	\Zm00001d015395-1	distal PET peak
5	89374453	89387558	5	147525277	147540028	\Zm00001d015423\Zm00001d015421-2	distal PET peak
5	89795747	89801487	5	90051716	90060083	\Zm00001d015433-1	distal PET peak
5	89918830	89926173	5	90051716	90060083	\Zm00001d015434-1	distal PET peak
5	90339454	90346420	5	90514935	90535747	\Zm00001d015442-1	distal PET peak
5	91967780	91981312	5	92040640	92046361	\Zm00001d015468\Zm00001d015469-2	distal PET peak
5	91981670	91984762	5	92040640	92046361	\Zm00001d015470-1	distal PET peak
5	94158939	94170086	5	94176430	94177750	\Zm00001d015505\Zm00001d015504-2	distal PET peak
5	99074168	99077968	5	99094396	99097568	\Zm00001d015579-1	distal PET peak
5	101074776	101077725	5	191940902	191943810	\Zm00001d015612-1	distal PET peak
5	101492946	101502321	5	101559591	101562773	\Zm00001d015618-1	distal PET peak
5	108877160	108888936	5	108930323	108933724	\Zm00001d015702-1	distal PET peak
5	108877160	108888936	5	109278578	109285409	\Zm00001d015702-1	distal PET peak
5	110416063	110425777	5	110673472	110675773	\Zm00001d015714-1	distal PET peak
5	119713288	119718232	5	120750863	120753179	\Zm00001d015788-1	distal PET peak
5	122543928	122547610	5	122565116	122572567	\Zm00001d015810-1	distal PET peak
5	124869577	124879961	5	124885865	124889055	\Zm00001d015837-1	distal PET peak
5	125655259	125659006	5	125790655	125793869	\Zm00001d015842-1	distal PET peak
5	125775224	125784718	5	125790655	125793869	\Zm00001d015844-1	distal PET peak
5	126370856	126378208	5	126402622	126408522	\Zm00001d015852-1	distal PET peak
5	126812019	126820288	5	126841257	126842996	\Zm00001d015856-1	distal PET peak
5	132598393	132603962	5	132604293	132614234	\Zm00001d015932-1	distal PET peak
5	138561140	138568638	5	138572682	138591037	\Zm00001d016000-1	distal PET peak
5	139187163	139192117	5	139216328	139219256	\Zm00001d016009-1	distal PET peak
5	140070330	140076362	5	140082528	140086593	\Zm00001d016022-1	distal PET peak
5	140272933	140277294	5	140585745	140588932	\Zm00001d016029-1	distal PET peak
5	141512030	141514833	5	141699046	141702448	\Zm00001d016049-1	distal PET peak
5	142581615	142587521	5	142614210	142615990	\Zm00001d016066-1	distal PET peak
5	144130641	144135430	5	144147928	144151075	\Zm00001d016091-1	distal PET peak
5	145801594	145820165	5	146229255	146234132	\Zm00001d016130\Zm00001d016131-2	distal PET peak
5	145905341	145912520	5	146020233	146025479	\Zm00001d016132-1	distal PET peak
5	148207025	148217090	5	148254152	148261089	\Zm00001d016166-1	distal PET peak
5	151504917	151513566	5	204677110	204680556	\Zm00001d016234-1	distal PET peak
5	152956894	152962188	5	153307872	153310828	\Zm00001d016248-1	distal PET peak
5	154041682	154046410	5	154057141	154063829	\Zm00001d016259-1	distal PET peak
5	154199109	154204824	5	154223235	154226568	\Zm00001d016260-1	distal PET peak
5	155925449	155928861	5	155944288	155946835	\Zm00001d016294-1	distal PET peak
5	156478427	156490600	5	156557055	156559004	\Zm00001d016305\Zm00001d016306-2	distal PET peak
5	156478427	156490600	5	157121009	157123298	\Zm00001d016305\Zm00001d016306-2	distal PET peak
5	156560292	156564592	5	160743663	160748021	\Zm00001d016307-1	distal PET peak
5	158401357	158403872	5	158439622	158442126	\Zm00001d016343-1	distal PET peak
5	158777682	158791539	5	158823883	158831896	\Zm00001d016350\Zm00001d016348\Zm00001d016349-3	distal PET peak
5	159613191	159617099	5	159625154	159628879	\Zm00001d016369-1	distal PET peak
5	161318388	161331643	5	161599139	161601240	\Zm00001d016409\Zm00001d016410\Zm00001d016411-3	distal PET peak
5	162368100	162375477	5	162422712	162425943	\Zm00001d016440-1	distal PET peak
5	163214474	163223642	5	163290387	163293926	\Zm00001d016462\Zm00001d016463-2	distal PET peak
5	163722338	163728332	5	163821556	163829510	\Zm00001d016473-1	distal PET peak
5	163945710	163952855	5	164259130	164268842	\Zm00001d016477-1	distal PET peak
5	164274734	164280207	5	164339565	164341384	\Zm00001d016480-1	distal PET peak
5	164274734	164280207	5	164366189	164373897	\Zm00001d016480-1	distal PET peak
5	164549633	164558935	5	164623741	164626650	\Zm00001d016490\Zm00001d016491-2	distal PET peak
5	165307238	165317548	5	182142263	182148991	\Zm00001d016506-1	distal PET peak
5	166726604	166738116	5	166785612	166789853	\Zm00001d016544\Zm00001d016543-2	distal PET peak
5	167256199	167263112	5	167478700	167483052	\Zm00001d016558-1	distal PET peak
5	167855505	167864103	5	167883754	167887715	\Zm00001d016570\Zm00001d016571\Zm00001d016572-3	distal PET peak
5	168242243	168261461	5	168385824	168389374	\Zm00001d016582-1	distal PET peak
5	168374344	168380472	5	168437413	168441414	\Zm00001d016585\Zm00001d016584-2	distal PET peak
5	168554125	168567131	5	168615219	168620577	\Zm00001d016586\Zm00001d016587-2	distal PET peak
5	168893872	168907376	5	168982236	168985838	\Zm00001d016593-1	distal PET peak
5	171186162	171190636	5	171228892	171232384	\Zm00001d016649-1	distal PET peak
5	172179334	172185442	5	172207912	172211823	\Zm00001d016674-1	distal PET peak
5	172808247	172843470	5	173115923	173120942	\Zm00001d016693\Zm00001d016695\Zm00001d016697\Zm00001d016694\Zm00001d016696-5	distal PET peak
5	174717931	174734342	5	174740107	174743261	\Zm00001d016736\Zm00001d016737\Zm00001d016738-3	distal PET peak
5	175225123	175240098	5	175244873	175247514	\Zm00001d016764-1	distal PET peak
5	175316543	175332662	5	175346534	175351483	\Zm00001d016766\Zm00001d016768\Zm00001d016767-3	distal PET peak
5	176670950	176691135	5	176860678	176865732	\Zm00001d016804-1	distal PET peak
5	177049867	177058837	5	177265829	177272850	\Zm00001d016815\Zm00001d016816-2	distal PET peak
5	178460034	178466727	5	178503680	178506293	\Zm00001d016858-1	distal PET peak
5	179674392	179689897	5	179696173	179698209	\Zm00001d016908\Zm00001d016910\Zm00001d016909-3	distal PET peak
5	179711610	179718142	5	179730872	179733091	\Zm00001d016912\Zm00001d016911-2	distal PET peak
5	181174755	181179440	5	181272441	181276772	\Zm00001d016956-1	distal PET peak
5	181257807	181264058	5	181264874	181271493	\Zm00001d016957-1	distal PET peak
5	181257807	181264058	5	181272441	181276772	\Zm00001d016957-1	distal PET peak
5	181257807	181264058	5	181279548	181286242	\Zm00001d016957-1	distal PET peak
5	184378701	184395817	5	184477746	184480703	\Zm00001d017069\Zm00001d017072\Zm00001d017070\Zm00001d017071-4	distal PET peak
5	186619256	186625989	5	186642304	186644529	\Zm00001d017135-1	distal PET peak
5	186841811	186852815	5	186893194	186894965	\Zm00001d017145\Zm00001d017146-2	distal PET peak
5	187384633	187394164	5	187396938	187402571	\Zm00001d017163\Zm00001d017164-2	distal PET peak
5	187558946	187567786	5	187574689	187579936	\Zm00001d017165-1	distal PET peak
5	188136109	188144891	5	188173672	188181584	\Zm00001d017178\Zm00001d017179-2	distal PET peak
5	190180069	190185212	5	190190910	190196282	\Zm00001d017245-1	distal PET peak
5	190744868	190748396	5	190753410	190759050	\Zm00001d017258-1	distal PET peak
5	191476387	191478325	5	191515697	191518722	\Zm00001d017276-1	distal PET peak
5	192375363	192385303	5	212832047	212838957	\Zm00001d017308\Zm00001d017310-2	distal PET peak
5	192695519	192710705	5	192801549	192804625	\Zm00001d017323\Zm00001d017324-2	distal PET peak
5	193524088	193529040	5	193539254	193540444	\Zm00001d017354\Zm00001d017357-2	distal PET peak
5	193668912	193693114	5	193768791	193773131	\Zm00001d017364\Zm00001d017365\Zm00001d017366\Zm00001d017363-4	distal PET peak
5	193725481	193739156	5	193768791	193773131	\Zm00001d017371\Zm00001d017370-2	distal PET peak
5	194298751	194307253	5	194363500	194368120	\Zm00001d017390-1	distal PET peak
5	194470556	194485716	5	194525485	194527846	\Zm00001d017396-1	distal PET peak
5	194470556	194485716	5	194532461	194536771	\Zm00001d017396-1	distal PET peak
5	195712192	195724156	5	195750613	195752064	\Zm00001d017424\Zm00001d017425-2	distal PET peak
5	197143348	197149515	5	197254361	197257962	\Zm00001d017477-1	distal PET peak
5	197527510	197534967	5	197586608	197590206	\Zm00001d017494-1	distal PET peak
5	198525168	198528497	5	198573475	198584610	\Zm00001d017518\Zm00001d017519\Zm00001d017517-3	distal PET peak
5	198558061	198563987	5	198573475	198584610	\Zm00001d017522-1	distal PET peak
5	198558061	198563987	5	198588784	198591816	\Zm00001d017522-1	distal PET peak
5	199532717	199550544	5	199627204	199629312	\Zm00001d017559-1	distal PET peak
5	199876749	199880873	5	200033078	200037789	\Zm00001d017570-1	distal PET peak
5	199880885	199884033	5	200033078	200037789	\Zm00001d017570-1	distal PET peak
5	200697450	200715694	5	200769946	200772025	\Zm00001d017584-1	distal PET peak
5	200819162	200823096	5	200851017	200860829	\Zm00001d017590-1	distal PET peak
5	203340994	203349379	5	203494488	203503417	\Zm00001d017660\Zm00001d017661-2	distal PET peak
5	203483723	203490732	5	203503890	203505590	\Zm00001d017666-1	distal PET peak
5	205896391	205902674	5	205908809	205914180	\Zm00001d017752\Zm00001d017753-2	distal PET peak
5	205896391	205902674	5	205923239	205929589	\Zm00001d017752\Zm00001d017753-2	distal PET peak
5	208459106	208469488	5	208511160	208513210	\Zm00001d017840-1	distal PET peak
5	209834522	209841283	5	213335854	213339949	\Zm00001d017903-1	distal PET peak
5	210381950	210390877	5	210481103	210486209	\Zm00001d017936-1	distal PET peak
5	210525879	210532426	5	210556500	210562972	\Zm00001d017943-1	distal PET peak
5	210538996	210545150	5	210556500	210562972	\Zm00001d017945-1	distal PET peak
5	211017142	211025506	5	211036938	211039455	\Zm00001d017969\Zm00001d017970-2	distal PET peak
5	211404473	211417932	5	211435693	211436946	\Zm00001d017985\Zm00001d017986\Zm00001d017987-3	distal PET peak
5	211894350	211902138	5	211937501	211941842	\Zm00001d018006-1	distal PET peak
5	212196034	212209075	5	212236968	212243284	\Zm00001d018016\Zm00001d018017-2	distal PET peak
5	212212900	212219066	5	212268238	212270386	\Zm00001d018019-1	distal PET peak
5	212219084	212220940	5	212236968	212243284	\Zm00001d018019-1	distal PET peak
5	212349348	212352772	5	212355322	212367238	\Zm00001d018025-1	distal PET peak
5	212571858	212588963	5	212642252	212644829	\Zm00001d018036\Zm00001d018037-2	distal PET peak
5	212627406	212637592	5	212642252	212644829	\Zm00001d018038-1	distal PET peak
5	213493663	213504927	5	213505953	213507847	\Zm00001d018061-1	distal PET peak
5	213493663	213504927	5	213509044	213518205	\Zm00001d018061-1	distal PET peak
5	214725851	214732948	5	214747818	214748966	\Zm00001d018123\Zm00001d018124-2	distal PET peak
5	215494529	215526243	5	215570869	215573982	\Zm00001d018145\Zm00001d018146\Zm00001d018147-3	distal PET peak
5	216138001	216146220	5	216307387	216309020	\Zm00001d018193\Zm00001d018194\Zm00001d018192-3	distal PET peak
5	216545915	216553523	5	216584664	216585918	\Zm00001d018204-1	distal PET peak
5	216862004	216864495	5	216877033	216880269	\Zm00001d018220-1	distal PET peak
5	217016642	217024968	5	217037342	217039495	\Zm00001d018227\Zm00001d018228-2	distal PET peak
5	217266305	217274157	5	217333927	217337886	\Zm00001d018243\Zm00001d018241\Zm00001d018242-3	distal PET peak
5	217339032	217353120	5	217359738	217361290	\Zm00001d018246-1	distal PET peak
5	217821020	217843092	5	217877267	217881919	\Zm00001d018278\Zm00001d018279\Zm00001d018280\Zm00001d018281-4	distal PET peak
5	217869207	217874967	5	217877267	217881919	\Zm00001d018282\Zm00001d018283-2	distal PET peak
5	217869207	217874967	5	217939005	217946040	\Zm00001d018282\Zm00001d018283-2	distal PET peak
5	218167964	218177942	5	218178537	218181165	\Zm00001d018303-1	distal PET peak
5	219153732	219182861	5	219222041	219230461	\Zm00001d018358\Zm00001d018359\Zm00001d018360\Zm00001d018361\Zm00001d018362-5	distal PET peak
5	219460736	219471140	5	219596480	219604474	\Zm00001d018374-1	distal PET peak
5	219572854	219596358	5	219604696	219611865	\Zm00001d018380\Zm00001d018378-2	distal PET peak
5	220202773	220215969	5	220221496	220226316	\Zm00001d018408\Zm00001d018409-2	distal PET peak
5	220777862	220787874	5	220815822	220820462	\Zm00001d018433-1	distal PET peak
5	220822089	220838530	5	220876886	220880197	\Zm00001d018435-1	distal PET peak
5	220937053	220953923	5	220955823	220958689	\Zm00001d018445\Zm00001d018444-2	distal PET peak
5	221149222	221159575	5	221195205	221203434	\Zm00001d018455-1	distal PET peak
5	221172413	221177983	5	221195205	221203434	\Zm00001d018459-1	distal PET peak
5	221172413	221177983	5	221222445	221231643	\Zm00001d018459-1	distal PET peak
5	222953811	222957667	5	222968228	222972033	\Zm00001d018554\Zm00001d018555-2	distal PET peak
5	223224814	223230125	5	223271705	223279825	\Zm00001d018560-1	distal PET peak
6	2462756	2466047	6	2481039	2481924	\Zm00001d035033\Zm00001d035034-2	distal PET peak
6	2462756	2466047	6	2519038	2520030	\Zm00001d035033\Zm00001d035034-2	distal PET peak
6	4343801	4350905	6	4398322	4403139	\Zm00001d035084-1	distal PET peak
6	22914480	22928272	6	23012045	23016915	\Zm00001d035355\Zm00001d035356-2	distal PET peak
6	23248474	23254286	6	23266763	23269922	\Zm00001d035363-1	distal PET peak
6	23699606	23704739	6	23735141	23739213	\Zm00001d035378-1	distal PET peak
6	24032227	24036649	6	24044686	24057962	\Zm00001d035391\Zm00001d035390-2	distal PET peak
6	24389164	24397644	6	24541401	24547818	\Zm00001d035400-1	distal PET peak
6	24411275	24418706	6	24510811	24516272	\Zm00001d035401-1	distal PET peak
6	25376892	25385356	6	25389985	25393613	\Zm00001d035436-1	distal PET peak
6	25985586	25991382	6	26001990	26004060	\Zm00001d035447-1	distal PET peak
6	25985586	25991382	6	26011707	26013137	\Zm00001d035447-1	distal PET peak
6	26664056	26668046	6	26692280	26696866	\Zm00001d035454-1	distal PET peak
6	30480500	30489374	6	30525172	30527816	\Zm00001d035512-1	distal PET peak
6	31113100	31128926	6	31225374	31226312	\Zm00001d035527\Zm00001d035526-2	distal PET peak
6	35147814	35152831	6	35252052	35254932	\Zm00001d035588-1	distal PET peak
6	35974413	35978926	6	35997294	36001869	\Zm00001d035595-1	distal PET peak
6	36095849	36104206	6	36169650	36172774	\Zm00001d035601-1	distal PET peak
6	42943258	42950656	6	43151515	43155141	\Zm00001d035720\Zm00001d035721-2	distal PET peak
6	45351452	45359704	6	45597549	45599990	\Zm00001d035752\Zm00001d035751-2	distal PET peak
6	46127611	46134245	6	46159921	46163389	\Zm00001d035760\Zm00001d035761-2	distal PET peak
6	47323871	47330254	6	47336944	47339239	\Zm00001d035773-1	distal PET peak
6	54827831	54834843	6	55102569	55105539	\Zm00001d035842-1	distal PET peak
6	56820322	56824099	6	56854508	56857182	\Zm00001d035859-1	distal PET peak
6	60127554	60142849	6	60215085	60217758	\Zm00001d035916\Zm00001d035915-2	distal PET peak
6	61830981	61834279	6	61844355	61849014	\Zm00001d035953-1	distal PET peak
6	62161906	62166007	6	62201467	62203947	\Zm00001d035957-1	distal PET peak
6	72483650	72492584	6	72521723	72524495	\Zm00001d036107\Zm00001d036108-2	distal PET peak
6	75702923	75730948	6	75871047	75875676	\Zm00001d036175\Zm00001d036176\Zm00001d036177-3	distal PET peak
6	77509427	77522398	6	77575455	77578039	\Zm00001d036216\Zm00001d036215-2	distal PET peak
6	77509427	77522398	6	77988233	77991333	\Zm00001d036216\Zm00001d036215-2	distal PET peak
6	77879234	77883208	6	77988233	77991333	\Zm00001d036224-1	distal PET peak
6	83936875	83942011	6	83972479	83976364	\Zm00001d036315\Zm00001d036313-2	distal PET peak
6	87791054	87804019	6	87937661	87940328	\Zm00001d036422\Zm00001d036423-2	distal PET peak
6	89534931	89545158	6	89569163	89572620	\Zm00001d036475-1	distal PET peak
6	92025397	92029903	6	92077683	92082046	\Zm00001d036558-1	distal PET peak
6	93291540	93298672	6	93341821	93345134	\Zm00001d036574\Zm00001d036573-2	distal PET peak
6	93291540	93298672	6	93513040	93515449	\Zm00001d036574\Zm00001d036573-2	distal PET peak
6	93694050	93700066	6	93706865	93714227	\Zm00001d036583-1	distal PET peak
6	93694050	93700066	6	93715589	93725125	\Zm00001d036583-1	distal PET peak
6	94197730	94200734	6	94215540	94221545	\Zm00001d036602-1	distal PET peak
6	95015311	95020401	6	95030201	95034395	\Zm00001d036620-1	distal PET peak
6	95021475	95028493	6	95104758	95108690	\Zm00001d036621\Zm00001d036622-2	distal PET peak
6	95860340	95869279	6	95908336	95913126	\Zm00001d036637-1	distal PET peak
6	95880824	95885387	6	95908336	95913126	\Zm00001d036638-1	distal PET peak
6	95996414	95999948	6	96026991	96028976	\Zm00001d036643-1	distal PET peak
6	96297675	96304804	6	96325608	96327656	\Zm00001d036650-1	distal PET peak
6	96572930	96581727	6	96611924	96614179	\Zm00001d036656\Zm00001d036657-2	distal PET peak
6	97478352	97481556	6	97489104	97491646	\Zm00001d036682-1	distal PET peak
6	98132887	98145000	6	98177251	98181661	\Zm00001d036702\Zm00001d036703-2	distal PET peak
6	100778845	100785233	6	100808812	100811813	\Zm00001d036782-1	distal PET peak
6	107111595	107115641	6	107125860	107135090	\Zm00001d036949-1	distal PET peak
6	108325301	108340955	6	108398498	108401539	\Zm00001d036986-1	distal PET peak
6	109122311	109128918	6	109212358	109214255	\Zm00001d037015-1	distal PET peak
6	111294225	111307032	6	111802717	111805834	\Zm00001d037066-1	distal PET peak
6	112911884	112927112	6	112991803	112997813	\Zm00001d037115-1	distal PET peak
6	113635562	113644297	6	113691877	113697019	\Zm00001d037136-1	distal PET peak
6	113742278	113750027	6	113771071	113774346	\Zm00001d037140-1	distal PET peak
6	113755909	113762555	6	113771071	113774346	\Zm00001d037141-1	distal PET peak
6	114640982	114645428	6	114665917	114667339	\Zm00001d037167-1	distal PET peak
6	115258526	115263229	6	115288031	115300433	\Zm00001d037194-1	distal PET peak
6	117576484	117585802	6	117736108	117740945	\Zm00001d037242-1	distal PET peak
6	117814352	117822613	6	117825873	117833703	\Zm00001d037247-1	distal PET peak
6	119516534	119521943	6	119533490	119535947	\Zm00001d037288-1	distal PET peak
6	119868488	119874030	6	120110573	120112924	\Zm00001d037297-1	distal PET peak
6	120614373	120617621	6	120634264	120636347	\Zm00001d037315-1	distal PET peak
6	122693292	122700641	6	122703078	122706633	\Zm00001d037356-1	distal PET peak
6	124388082	124393043	6	124411195	124413654	\Zm00001d037397-1	distal PET peak
6	126009742	126018943	6	126031624	126032945	\Zm00001d037459\Zm00001d037461-2	distal PET peak
6	128239026	128246907	6	128359113	128361317	\Zm00001d037530-1	distal PET peak
6	128398414	128408366	6	128408612	128415559	\Zm00001d037532-1	distal PET peak
6	128642079	128648988	6	128896892	128903901	\Zm00001d037538-1	distal PET peak
6	129100981	129111217	6	129159202	129165888	\Zm00001d037550\Zm00001d037551-2	distal PET peak
6	129925230	129928746	6	130273609	130277840	\Zm00001d037567-1	distal PET peak
6	131881226	131904170	6	131960276	131961952	\Zm00001d037616\Zm00001d037617\Zm00001d037615-3	distal PET peak
6	133752705	133756775	6	133859150	133860645	\Zm00001d037677-1	distal PET peak
6	134045741	134056836	6	134057097	134058549	\Zm00001d037688-1	distal PET peak
6	135443382	135450890	6	135464848	135466572	\Zm00001d037729-1	distal PET peak
6	136154489	136162903	6	136169407	136172680	\Zm00001d037744-1	distal PET peak
6	136797031	136806231	6	136816630	136818394	\Zm00001d037768\Zm00001d037769-2	distal PET peak
6	137230115	137243161	6	137247036	137250938	\Zm00001d037776\Zm00001d037774-2	distal PET peak
6	137315481	137329107	6	137373587	137376934	\Zm00001d037777-1	distal PET peak
6	137347547	137354030	6	137366715	137369789	\Zm00001d037778-1	distal PET peak
6	138551862	138555987	6	138739228	138744364	\Zm00001d037811-1	distal PET peak
6	138747599	138750617	6	138765000	138769755	\Zm00001d037816-1	distal PET peak
6	140347121	140359721	6	140383027	140388334	\Zm00001d037867-1	distal PET peak
6	141971070	141977018	6	141992169	141994254	\Zm00001d037918-1	distal PET peak
6	142398344	142403090	6	142413587	142418369	\Zm00001d037929-1	distal PET peak
6	142626041	142629666	6	142644410	142649415	\Zm00001d037935-1	distal PET peak
6	142775028	142779468	6	142829118	142836283	\Zm00001d037937-1	distal PET peak
6	143055081	143083857	6	143303115	143316555	\Zm00001d037946-1	distal PET peak
6	143923053	143938904	6	143946719	143948428	\Zm00001d037974\Zm00001d037975-2	distal PET peak
6	144037336	144044272	6	144060560	144063762	\Zm00001d037978-1	distal PET peak
6	144647254	144655461	6	144693692	144699727	\Zm00001d037994-1	distal PET peak
6	144865452	144876581	6	144886572	144887851	\Zm00001d038005\Zm00001d038004-2	distal PET peak
6	145329711	145333652	6	145354493	145360027	\Zm00001d038018-1	distal PET peak
6	145910811	145919443	6	145935408	145940092	\Zm00001d038039-1	distal PET peak
6	146840594	146855410	6	146855569	146860238	\Zm00001d038068\Zm00001d038069-2	distal PET peak
6	147423197	147433054	6	147487985	147494880	\Zm00001d038089-1	distal PET peak
6	147577554	147580255	6	147595245	147599696	\Zm00001d038093-1	distal PET peak
6	148971578	148985239	6	149000962	149003016	\Zm00001d038134-1	distal PET peak
6	151062589	151082681	6	151090511	151100494	\Zm00001d038191-1	distal PET peak
6	151398044	151404865	6	151414810	151416097	\Zm00001d038200-1	distal PET peak
6	151566622	151572051	6	151598796	151604443	\Zm00001d038207-1	distal PET peak
6	153030932	153045734	6	153060673	153063267	\Zm00001d038274-1	distal PET peak
6	153045834	153052602	6	153060673	153063267	\Zm00001d038275-1	distal PET peak
6	153653333	153659596	6	153672724	153676264	\Zm00001d038297-1	distal PET peak
6	153653333	153659596	6	153686109	153688844	\Zm00001d038297-1	distal PET peak
6	153653333	153659596	6	153712424	153716978	\Zm00001d038297-1	distal PET peak
6	153807054	153817337	6	153888071	153891335	\Zm00001d038300-1	distal PET peak
6	155170954	155179760	6	155196092	155197821	\Zm00001d038355-1	distal PET peak
6	156101589	156104978	6	156178215	156184022	\Zm00001d038387-1	distal PET peak
6	156249278	156254454	6	156310404	156315394	\Zm00001d038391\Zm00001d038392-2	distal PET peak
6	156265225	156279506	6	156310404	156315394	\Zm00001d038393-1	distal PET peak
6	156330820	156340443	6	156440286	156449118	\Zm00001d038400-1	distal PET peak
6	156373639	156386325	6	156394377	156397405	\Zm00001d038401\Zm00001d038403-2	distal PET peak
6	156409485	156413525	6	156440286	156449118	\Zm00001d038405-1	distal PET peak
6	156602968	156615395	6	156646378	156650545	\Zm00001d038409-1	distal PET peak
6	157834633	157850362	6	157925883	157929808	\Zm00001d038466-1	distal PET peak
6	158064634	158070527	6	158094194	158097912	\Zm00001d038473-1	distal PET peak
6	158064634	158070527	6	158248295	158285541	\Zm00001d038473-1	distal PET peak
6	158546634	158548867	6	158759991	158761459	\Zm00001d038494-1	distal PET peak
6	159015359	159023687	6	159067966	159070290	\Zm00001d038513\Zm00001d038514-2	distal PET peak
6	159305945	159315181	6	159334666	159338152	\Zm00001d038526-1	distal PET peak
6	159315477	159320919	6	159334666	159338152	\Zm00001d038527-1	distal PET peak
6	159588016	159609017	6	159621390	159624340	\Zm00001d038538\Zm00001d038540\Zm00001d038541\Zm00001d038539-4	distal PET peak
6	160177285	160180012	6	160188514	160194823	\Zm00001d038574-1	distal PET peak
6	160385573	160397497	6	160421514	160424954	\Zm00001d038577\Zm00001d038578\Zm00001d038579-3	distal PET peak
6	160507886	160518525	6	160522192	160525273	\Zm00001d038582\Zm00001d038583-2	distal PET peak
6	160890925	160906899	6	160999806	161005943	\Zm00001d038607\Zm00001d038608\Zm00001d038609\Zm00001d038610\Zm00001d038605\Zm00001d038606-6	distal PET peak
6	160913647	160920379	6	160947159	160949266	\Zm00001d038613\Zm00001d038614-2	distal PET peak
6	160982949	160994341	6	160999806	161005943	\Zm00001d038616-1	distal PET peak
6	162525076	162531837	6	162553516	162559681	\Zm00001d038683-1	distal PET peak
6	162560798	162577382	6	162641176	162645011	\Zm00001d038685\Zm00001d038684-2	distal PET peak
6	163383115	163399420	6	163403841	163405415	\Zm00001d038727-1	distal PET peak
6	163408386	163428023	6	163557872	163564124	\Zm00001d038728\Zm00001d038729\Zm00001d038730-3	distal PET peak
6	163785713	163804609	6	163832633	163835322	\Zm00001d038746\Zm00001d038747\Zm00001d038748-3	distal PET peak
6	163785713	163804609	6	163862517	163869710	\Zm00001d038746\Zm00001d038747\Zm00001d038748-3	distal PET peak
6	163851540	163862023	6	163862517	163869710	\Zm00001d038750\Zm00001d038751-2	distal PET peak
6	164787142	164799726	6	164871301	164874447	\Zm00001d038804\Zm00001d038803-2	distal PET peak
6	165798446	165802609	6	165830878	165833116	\Zm00001d038848-1	distal PET peak
6	165985499	165994321	6	166033494	166038575	\Zm00001d038859-1	distal PET peak
6	166017190	166022531	6	166033494	166038575	\Zm00001d038861-1	distal PET peak
6	167437419	167455968	6	167605931	167609444	\Zm00001d038948-1	distal PET peak
6	168025771	168046680	6	168085980	168089271	\Zm00001d038973\Zm00001d038974\Zm00001d038975\Zm00001d038976\Zm00001d038977-5	distal PET peak
6	168337914	168348891	6	168361102	168364481	\Zm00001d038992\Zm00001d038993-2	distal PET peak
6	168630930	168640334	6	168651434	168655508	\Zm00001d039004-1	distal PET peak
6	168831300	168841707	6	168878618	168883945	\Zm00001d039021\Zm00001d039022-2	distal PET peak
6	169241711	169250053	6	169297956	169303842	\Zm00001d039050\Zm00001d039049-2	distal PET peak
6	170605290	170612362	6	170614973	170621161	\Zm00001d039127-1	distal PET peak
6	170736899	170747868	6	170747983	170754775	\Zm00001d039132-1	distal PET peak
6	171045897	171055673	6	171155601	171158324	\Zm00001d039148-1	distal PET peak
7	1146674	1150577	7	1174246	1178100	\Zm00001d018618-1	distal PET peak
7	2112656	2121028	7	2161013	2165177	\Zm00001d018665-1	distal PET peak
7	2248770	2262476	7	2397309	2400918	\Zm00001d018668\Zm00001d018669\Zm00001d018670\Zm00001d018671-4	distal PET peak
7	2374088	2377807	7	2397309	2400918	\Zm00001d018677-1	distal PET peak
7	2859509	2871872	7	2902722	2905192	\Zm00001d018705\Zm00001d018708\Zm00001d018707-3	distal PET peak
7	3126876	3143547	7	3203314	3208361	\Zm00001d018724\Zm00001d018725-2	distal PET peak
7	4765774	4782747	7	4895394	4897835	\Zm00001d018771\Zm00001d018772\Zm00001d018770-3	distal PET peak
7	4765774	4782747	7	4925184	4928562	\Zm00001d018771\Zm00001d018772\Zm00001d018770-3	distal PET peak
7	5082951	5090496	7	5094677	5099154	\Zm00001d018781-1	distal PET peak
7	5403197	5415757	7	5517727	5520717	\Zm00001d018799-1	distal PET peak
7	5833480	5850374	7	159712828	159715046	\Zm00001d018809\Zm00001d018810\Zm00001d018811-3	distal PET peak
7	6725406	6736747	7	6865998	6868661	\Zm00001d018830-1	distal PET peak
7	7393446	7401937	7	7530930	7535619	\Zm00001d018854-1	distal PET peak
7	7932607	7935821	7	7956358	7959497	\Zm00001d018874-1	distal PET peak
7	9115384	9123456	7	9132491	9137335	\Zm00001d018912-1	distal PET peak
7	10644722	10652154	7	21620651	21624235	\Zm00001d018959-1	distal PET peak
7	11813698	11823580	7	11836078	11841282	\Zm00001d018982\Zm00001d018983-2	distal PET peak
7	14291618	14307712	7	14307971	14312297	\Zm00001d019052\Zm00001d019053\Zm00001d019054-3	distal PET peak
7	15130603	15141085	7	15144374	15147182	\Zm00001d019070-1	distal PET peak
7	17575377	17592059	7	17856943	17865900	\Zm00001d019115-1	distal PET peak
7	17753981	17761273	7	17856943	17865900	\Zm00001d019116-1	distal PET peak
7	18150209	18156163	7	18160503	18167692	\Zm00001d019125-1	distal PET peak
7	18328436	18346732	7	18349880	18351867	\Zm00001d019130-1	distal PET peak
7	18328436	18346732	7	18351874	18358835	\Zm00001d019130-1	distal PET peak
7	19779276	19790673	7	19873743	19875895	\Zm00001d019164\Zm00001d019165-2	distal PET peak
7	20092259	20117143	7	20289611	20291765	\Zm00001d019170-1	distal PET peak
7	20466160	20470443	7	60914773	60917193	\Zm00001d019177-1	distal PET peak
7	21885962	21894555	7	21947128	21949022	\Zm00001d019206-1	distal PET peak
7	23053070	23055801	7	23062332	23067318	\Zm00001d019230-1	distal PET peak
7	23915546	23924168	7	23947383	23949765	\Zm00001d019249-1	distal PET peak
7	26928048	26941472	7	26990698	26994713	\Zm00001d019304\Zm00001d019305\Zm00001d019306-3	distal PET peak
7	27241373	27245739	7	27268118	27270902	\Zm00001d019312-1	distal PET peak
7	29407336	29424388	7	29439975	29442256	\Zm00001d019354-1	distal PET peak
7	30723714	30731829	7	30736930	30746008	\Zm00001d019375\Zm00001d019376-2	distal PET peak
7	33137784	33146985	7	33314522	33317544	\Zm00001d019426\Zm00001d019427-2	distal PET peak
7	35445247	35453774	7	35457949	35462125	\Zm00001d019472-1	distal PET peak
7	37484922	37499873	7	37522049	37531029	\Zm00001d019495-1	distal PET peak
7	37484922	37499873	7	37531722	37538259	\Zm00001d019495-1	distal PET peak
7	38139758	38146374	7	38322888	38328122	\Zm00001d019505-1	distal PET peak
7	39729647	39736733	7	39886448	39890097	\Zm00001d019522-1	distal PET peak
7	40693557	40701008	7	40910577	40912567	\Zm00001d019534-1	distal PET peak
7	41462635	41466306	7	41516803	41519415	\Zm00001d019541-1	distal PET peak
7	41598212	41603229	7	41776754	41781387	\Zm00001d019542-1	distal PET peak
7	43315401	43326113	7	43326531	43332405	\Zm00001d019568-1	distal PET peak
7	43315401	43326113	7	43349557	43356601	\Zm00001d019568-1	distal PET peak
7	43779889	43786607	7	43790856	43805106	\Zm00001d019573-1	distal PET peak
7	46607631	46617976	7	46620039	46633654	\Zm00001d019624\Zm00001d019627-2	distal PET peak
7	48192523	48196458	7	48356194	48360923	\Zm00001d019650-1	distal PET peak
7	50681300	50684255	7	50694189	50696212	\Zm00001d019681-1	distal PET peak
7	50852905	50856075	7	50885045	50895476	\Zm00001d019688-1	distal PET peak
7	71132011	71136025	7	101936074	101943187	\Zm00001d019866-1	distal PET peak
7	80649580	80657630	7	80689837	80694015	\Zm00001d019962-1	distal PET peak
7	81820482	81828608	7	81840789	81842230	\Zm00001d019981-1	distal PET peak
7	81820482	81828608	7	81871486	81874493	\Zm00001d019981-1	distal PET peak
7	81910548	81917445	7	82383449	82385750	\Zm00001d019983-1	distal PET peak
7	85456763	85466013	7	85540370	85544877	\Zm00001d020011-1	distal PET peak
7	87959354	87967159	7	88123702	88127516	\Zm00001d020040-1	distal PET peak
7	88546368	88550334	7	88680044	88682557	\Zm00001d020046-1	distal PET peak
7	88879834	88894657	7	88923549	88925498	\Zm00001d020053-1	distal PET peak
7	88879834	88894657	7	89162727	89164900	\Zm00001d020053-1	distal PET peak
7	91752184	91758098	7	91874824	91877593	\Zm00001d020097-1	distal PET peak
7	96207581	96211877	7	96368158	96374162	\Zm00001d020157-1	distal PET peak
7	97032673	97046417	7	97124533	97126947	\Zm00001d020170-1	distal PET peak
7	97032673	97046417	7	97218622	97221670	\Zm00001d020170-1	distal PET peak
7	97540875	97545906	7	97691591	97694728	\Zm00001d020175-1	distal PET peak
7	97696893	97701607	7	97821519	97826606	\Zm00001d020178-1	distal PET peak
7	100913584	100917307	7	100927892	100933763	\Zm00001d020225-1	distal PET peak
7	101644485	101661559	7	110455754	110457715	\Zm00001d020237\Zm00001d020238\Zm00001d020236-3	distal PET peak
7	102994269	102998447	7	103035131	103039818	\Zm00001d020264-1	distal PET peak
7	104032550	104042022	7	104068357	104074013	\Zm00001d020281\Zm00001d020282-2	distal PET peak
7	104292116	104302646	7	104309623	104312942	\Zm00001d020285-1	distal PET peak
7	105505843	105511254	7	105536317	105539010	\Zm00001d020310-1	distal PET peak
7	109384689	109394718	7	109601036	109606330	\Zm00001d020363-1	distal PET peak
7	111019367	111024418	7	111132022	111135291	\Zm00001d020392-1	distal PET peak
7	111815974	111822441	7	111843090	111845845	\Zm00001d020405-1	distal PET peak
7	111815974	111822441	7	111868653	111873497	\Zm00001d020405-1	distal PET peak
7	112326559	112340460	7	112454839	112458335	\Zm00001d020414-1	distal PET peak
7	112706329	112721201	7	112722696	112726464	\Zm00001d020418-1	distal PET peak
7	115280193	115283821	7	115345083	115347627	\Zm00001d020450-1	distal PET peak
7	115738603	115742310	7	115808341	115811469	\Zm00001d020457-1	distal PET peak
7	119792583	119815863	7	119816177	119819222	\Zm00001d020510\Zm00001d020512\Zm00001d020511-3	distal PET peak
7	119792583	119815863	7	119824757	119827054	\Zm00001d020510\Zm00001d020512\Zm00001d020511-3	distal PET peak
7	119792583	119815863	7	119853684	119855997	\Zm00001d020510\Zm00001d020512\Zm00001d020511-3	distal PET peak
7	119792583	119815863	7	119867040	119870058	\Zm00001d020510\Zm00001d020512\Zm00001d020511-3	distal PET peak
7	122618282	122622612	7	122637286	122641387	\Zm00001d020569-1	distal PET peak
7	122820595	122830956	7	122836473	122838134	\Zm00001d020572-1	distal PET peak
7	123879714	123890272	7	123923847	123929717	\Zm00001d020590-1	distal PET peak
7	124318178	124327360	7	124330857	124333966	\Zm00001d020602-1	distal PET peak
7	124334802	124349043	7	124621856	124624519	\Zm00001d020603-1	distal PET peak
7	125255386	125266471	7	125307966	125310565	\Zm00001d020620-1	distal PET peak
7	125311902	125324138	7	125361490	125363336	\Zm00001d020622\Zm00001d020623-2	distal PET peak
7	127426335	127441321	7	127571319	127577361	\Zm00001d020669-1	distal PET peak
7	127578469	127590211	7	127647518	127651492	\Zm00001d020673-1	distal PET peak
7	128986077	128993879	7	129014443	129018163	\Zm00001d020697-1	distal PET peak
7	129179939	129185847	7	129232155	129234324	\Zm00001d020703-1	distal PET peak
7	130164116	130176672	7	130351221	130357051	\Zm00001d020723-1	distal PET peak
7	130389811	130395181	7	130415399	130418644	\Zm00001d020728-1	distal PET peak
7	131206449	131216247	7	131262075	131264162	\Zm00001d020751\Zm00001d020752-2	distal PET peak
7	131250808	131258997	7	131262075	131264162	\Zm00001d020755-1	distal PET peak
7	132494055	132499713	7	132506154	132510542	\Zm00001d020782-1	distal PET peak
7	132655105	132659023	7	132972065	132976364	\Zm00001d020787-1	distal PET peak
7	132825532	132831835	7	132972065	132976364	\Zm00001d020791-1	distal PET peak
7	133594795	133613448	7	133629901	133634901	\Zm00001d020810-1	distal PET peak
7	133768256	133780785	7	133802900	133805667	\Zm00001d020811-1	distal PET peak
7	134892947	134905613	7	134935512	134939307	\Zm00001d020857\Zm00001d020858-2	distal PET peak
7	134892947	134905613	7	134969139	134973314	\Zm00001d020857\Zm00001d020858-2	distal PET peak
7	134892947	134905613	7	135006658	135009462	\Zm00001d020857\Zm00001d020858-2	distal PET peak
7	135307959	135322558	7	135332775	135334571	\Zm00001d020881-1	distal PET peak
7	136897708	136917131	7	137047144	137049127	\Zm00001d020930\Zm00001d020931\Zm00001d020929-3	distal PET peak
7	137999212	138003513	7	138006626	138015509	\Zm00001d020962-1	distal PET peak
7	138170650	138175072	7	138196430	138198239	\Zm00001d020968-1	distal PET peak
7	138245702	138264094	7	138419605	138436963	\Zm00001d020973\Zm00001d020974-2	distal PET peak
7	138402758	138414725	7	138419605	138436963	\Zm00001d020977-1	distal PET peak
7	139360192	139368993	7	139391955	139396139	\Zm00001d020986-1	distal PET peak
7	139369135	139372225	7	139383885	139388344	\Zm00001d020986-1	distal PET peak
7	140787582	140801755	7	140885496	140887461	\Zm00001d021026\Zm00001d021025-2	distal PET peak
7	141658695	141669494	7	141726566	141730588	\Zm00001d021056-1	distal PET peak
7	143314957	143320880	7	143335016	143344614	\Zm00001d021126-1	distal PET peak
7	143325996	143334367	7	143335016	143344614	\Zm00001d021127-1	distal PET peak
7	146761662	146771789	7	146820425	146822462	\Zm00001d021242\Zm00001d021243-2	distal PET peak
7	148152855	148182250	7	148183503	148184980	\Zm00001d021296\Zm00001d021297-2	distal PET peak
7	148757345	148771060	7	148789596	148794130	\Zm00001d021318-1	distal PET peak
7	148805521	148812597	7	148903780	148908449	\Zm00001d021321-1	distal PET peak
7	149165176	149171208	7	149173427	149179463	\Zm00001d021336-1	distal PET peak
7	150143631	150154312	7	150233421	150237807	\Zm00001d021371-1	distal PET peak
7	150894871	150918912	7	151051740	151053691	\Zm00001d021395\Zm00001d021396-2	distal PET peak
7	150894871	150918912	7	151055170	151057313	\Zm00001d021395\Zm00001d021396-2	distal PET peak
7	151209046	151217655	7	151234292	151239332	\Zm00001d021403-1	distal PET peak
7	151785043	151799943	7	151812081	151815589	\Zm00001d021422\Zm00001d021423\Zm00001d021424-3	distal PET peak
7	151802890	151808115	7	151812081	151815589	\Zm00001d021425-1	distal PET peak
7	152275330	152289884	7	152334144	152338317	\Zm00001d021434\Zm00001d021435\Zm00001d021436\Zm00001d021438\Zm00001d021437-5	distal PET peak
7	152300864	152307551	7	152334144	152338317	\Zm00001d021439\Zm00001d021440-2	distal PET peak
7	152318608	152322569	7	152334144	152338317	\Zm00001d021441-1	distal PET peak
7	152355937	152360710	7	152372004	152377760	\Zm00001d021445-1	distal PET peak
7	152378408	152392596	7	152428492	152430912	\Zm00001d021446\Zm00001d021447\Zm00001d021448\Zm00001d021449-4	distal PET peak
7	153358412	153365055	7	153393457	153398126	\Zm00001d021481-1	distal PET peak
7	153938144	153943980	7	153967265	153971013	\Zm00001d021491-1	distal PET peak
7	153938144	153943980	7	153973667	153981137	\Zm00001d021491-1	distal PET peak
7	155257805	155275883	7	155413083	155414755	\Zm00001d021533\Zm00001d021534-2	distal PET peak
7	155403515	155410157	7	155415989	155421955	\Zm00001d021541-1	distal PET peak
7	155497530	155513713	7	155517338	155523229	\Zm00001d021544\Zm00001d021545-2	distal PET peak
7	157318914	157333479	7	157333707	157339434	\Zm00001d021588-1	distal PET peak
7	158151621	158159168	7	158165124	158169320	\Zm00001d021616-1	distal PET peak
7	158311642	158322027	7	158483256	158487620	\Zm00001d021624-1	distal PET peak
7	159025739	159047984	7	159055712	159057821	\Zm00001d021647\Zm00001d021648-2	distal PET peak
7	159570598	159585729	7	159712828	159715046	\Zm00001d021668-1	distal PET peak
7	159689463	159694719	7	159712828	159715046	\Zm00001d021672-1	distal PET peak
7	160892336	160904879	7	161061398	161069487	\Zm00001d021706\Zm00001d021707\Zm00001d021708-3	distal PET peak
7	161768501	161779374	7	161859076	161863625	\Zm00001d021736-1	distal PET peak
7	161868482	161875188	7	161878917	161883955	\Zm00001d021737-1	distal PET peak
7	162162117	162171674	7	162183284	162187007	\Zm00001d021747\Zm00001d021748-2	distal PET peak
7	162171764	162176065	7	162183284	162187007	\Zm00001d021751\Zm00001d021748-2	distal PET peak
7	162188629	162200051	7	162513460	162515417	\Zm00001d021752-1	distal PET peak
7	162524868	162533348	7	162552781	162557607	\Zm00001d021761-1	distal PET peak
7	163309872	163321667	7	163430624	163443119	\Zm00001d021804\Zm00001d021805-2	distal PET peak
7	163328986	163333726	7	163430624	163443119	\Zm00001d021807-1	distal PET peak
7	164310223	164338357	7	164348724	164351012	\Zm00001d021838\Zm00001d021839\Zm00001d021840\Zm00001d021842\Zm00001d021841-5	distal PET peak
7	164377037	164387312	7	164390632	164402998	\Zm00001d021845-1	distal PET peak
7	166374965	166386637	7	166409803	166411946	\Zm00001d021935\Zm00001d021936-2	distal PET peak
7	167211123	167237103	7	167302965	167316149	\Zm00001d021964\Zm00001d021965\Zm00001d021966\Zm00001d021968\Zm00001d021967-5	distal PET peak
7	168052431	168059903	7	168213671	168214664	\Zm00001d022016-1	distal PET peak
7	168600600	168612301	7	168721257	168724937	\Zm00001d022045-1	distal PET peak
7	168697357	168717534	7	168721257	168724937	\Zm00001d022046-1	distal PET peak
7	169283576	169299984	7	169372869	169378886	\Zm00001d022066\Zm00001d022067\Zm00001d022069-3	distal PET peak
7	170833034	170850322	7	170897555	170898949	\Zm00001d022124\Zm00001d022125-2	distal PET peak
7	171048546	171070327	7	171076216	171078471	\Zm00001d022141\Zm00001d022142\Zm00001d022139-3	distal PET peak
7	171092313	171104791	7	171167113	171173413	\Zm00001d022143-1	distal PET peak
7	171980538	171992317	7	172003261	172005101	\Zm00001d022180\Zm00001d022179-2	distal PET peak
7	172163750	172183461	7	172324388	172330465	\Zm00001d022182\Zm00001d022184-2	distal PET peak
7	172303381	172310103	7	172324388	172330465	\Zm00001d022188-1	distal PET peak
7	172371700	172376576	7	172378612	172387188	\Zm00001d022191-1	distal PET peak
7	172627583	172639595	7	172648446	172650936	\Zm00001d022195\Zm00001d022196\Zm00001d022197\Zm00001d022198-4	distal PET peak
7	172750917	172767569	7	172791283	172793499	\Zm00001d022202\Zm00001d022203\Zm00001d022204-3	distal PET peak
7	172833036	172846631	7	172847409	172853165	\Zm00001d022206-1	distal PET peak
7	173806328	173810324	7	173828999	173834719	\Zm00001d022258-1	distal PET peak
7	174343538	174349959	7	174462301	174469661	\Zm00001d022279-1	distal PET peak
7	174472345	174482957	7	174642743	174646169	\Zm00001d022286-1	distal PET peak
7	176430787	176452339	7	176478867	176486878	\Zm00001d022378\Zm00001d022379-2	distal PET peak
7	176521558	176538619	7	176564029	176567815	\Zm00001d022384\Zm00001d022385\Zm00001d022386-3	distal PET peak
7	176812943	176825611	7	176863687	176871533	\Zm00001d022401\Zm00001d022399\Zm00001d022400-3	distal PET peak
7	177323011	177331093	7	179246147	179251064	\Zm00001d022421-1	distal PET peak
7	177406723	177418628	7	177431582	177434115	\Zm00001d022425-1	distal PET peak
7	177406723	177418628	7	179246147	179251064	\Zm00001d022425-1	distal PET peak
7	177448057	177460556	7	177469937	177487676	\Zm00001d022427-1	distal PET peak
7	177461473	177468437	7	177469937	177487676	\Zm00001d022428-1	distal PET peak
7	177684852	177706054	7	177718610	177720415	\Zm00001d022437\Zm00001d022438-2	distal PET peak
7	177684852	177706054	7	177720665	177725372	\Zm00001d022437\Zm00001d022438-2	distal PET peak
7	177932615	177948116	7	177948231	177953407	\Zm00001d022448\Zm00001d022449-2	distal PET peak
7	178447390	178458703	7	178666023	178680678	\Zm00001d022479\Zm00001d022480-2	distal PET peak
7	178564281	178569611	7	178574005	178578814	\Zm00001d022485-1	distal PET peak
7	179797431	179809539	7	179839132	179841773	\Zm00001d022550\Zm00001d022549-2	distal PET peak
7	181284526	181297472	7	181503479	181507116	\Zm00001d022621-1	distal PET peak
7	181391053	181396390	7	181503479	181507116	\Zm00001d022622-1	distal PET peak
8	325694	336408	8	425529	427901	\Zm00001d008176\Zm00001d008175-2	distal PET peak
8	1883201	1894452	8	2067571	2073955	\Zm00001d008226-1	distal PET peak
8	1964978	1971153	8	2067571	2073955	\Zm00001d008227-1	distal PET peak
8	1971488	1978848	8	2067571	2073955	\Zm00001d008228-1	distal PET peak
8	4548957	4554698	8	139543700	139547590	\Zm00001d008298-1	distal PET peak
8	4962858	4973223	8	5125573	5135954	\Zm00001d008314\Zm00001d008316-2	distal PET peak
8	5006139	5017490	8	5032031	5034266	\Zm00001d008318-1	distal PET peak
8	5365297	5372594	8	5380076	5386125	\Zm00001d008326-1	distal PET peak
8	6766249	6770729	8	6796106	6798337	\Zm00001d008377-1	distal PET peak
8	6766249	6770729	8	111756484	111760108	\Zm00001d008377-1	distal PET peak
8	6819249	6829883	8	44256992	44262063	\Zm00001d008380\Zm00001d008381-2	distal PET peak
8	6913896	6917778	8	6943183	6945026	\Zm00001d008387-1	distal PET peak
8	7164085	7178140	8	7252434	7257815	\Zm00001d008393\Zm00001d008394\Zm00001d008395-3	distal PET peak
8	7617126	7625189	8	7702775	7711381	\Zm00001d008403-1	distal PET peak
8	8012071	8018828	8	8053277	8055720	\Zm00001d008409-1	distal PET peak
8	8425178	8440961	8	8461179	8471831	\Zm00001d008427-1	distal PET peak
8	8608612	8634678	8	8648472	8650342	\Zm00001d008430\Zm00001d008433\Zm00001d008434\Zm00001d008431\Zm00001d008432-5	distal PET peak
8	8635179	8644922	8	8648472	8650342	\Zm00001d008435\Zm00001d008437-2	distal PET peak
8	8635179	8644922	8	8732659	8737712	\Zm00001d008435\Zm00001d008437-2	distal PET peak
8	8691093	8702413	8	8732659	8737712	\Zm00001d008439\Zm00001d008440-2	distal PET peak
8	9188605	9197995	8	9207441	9208492	\Zm00001d008455-1	distal PET peak
8	10202238	10208454	8	16043345	16047431	\Zm00001d008491-1	distal PET peak
8	10437902	10456018	8	102627534	102630381	\Zm00001d008497\Zm00001d008498-2	distal PET peak
8	13132058	13154296	8	13179842	13184842	\Zm00001d008564\Zm00001d008567\Zm00001d008565-3	distal PET peak
8	13547260	13562742	8	137627557	137628792	\Zm00001d008581\Zm00001d008582-2	distal PET peak
8	13678138	13691811	8	13693929	13696770	\Zm00001d008588\Zm00001d008587-2	distal PET peak
8	13768926	13784275	8	93694726	93698248	\Zm00001d008592-1	distal PET peak
8	14357604	14366806	8	14378788	14379851	\Zm00001d008606-1	distal PET peak
8	14784109	14791149	8	15021588	15024441	\Zm00001d008619-1	distal PET peak
8	16861970	16868858	8	16876831	16879799	\Zm00001d008674-1	distal PET peak
8	17300994	17305460	8	17321337	17324819	\Zm00001d008693-1	distal PET peak
8	18998632	19007737	8	19023793	19025257	\Zm00001d008752-1	distal PET peak
8	19939782	19948303	8	20008646	20011482	\Zm00001d008784\Zm00001d008785-2	distal PET peak
8	19939782	19948303	8	20246328	20253114	\Zm00001d008784\Zm00001d008785-2	distal PET peak
8	21003551	21008235	8	21059821	21062563	\Zm00001d008805-1	distal PET peak
8	21648796	21656204	8	21775152	21779486	\Zm00001d008820-1	distal PET peak
8	22075433	22081646	8	22352008	22356819	\Zm00001d008836\Zm00001d008837-2	distal PET peak
8	22305369	22309813	8	22352008	22356819	\Zm00001d008841-1	distal PET peak
8	22491738	22509559	8	22519894	22520885	\Zm00001d008845\Zm00001d008847\Zm00001d008846-3	distal PET peak
8	22521811	22527004	8	22774620	22780371	\Zm00001d008849-1	distal PET peak
8	22585874	22591591	8	22774620	22780371	\Zm00001d008853-1	distal PET peak
8	22863405	22874183	8	23058941	23064064	\Zm00001d008858\Zm00001d008859-2	distal PET peak
8	23361816	23376788	8	23380060	23383406	\Zm00001d008869-1	distal PET peak
8	27591079	27596172	8	27662625	27666644	\Zm00001d008963-1	distal PET peak
8	28093309	28103827	8	28571284	28579820	\Zm00001d008977\Zm00001d008978\Zm00001d008976-3	distal PET peak
8	28565693	28571283	8	28584469	28588669	\Zm00001d008983\Zm00001d008984-2	distal PET peak
8	34965977	34971412	8	35005672	35008112	\Zm00001d009077-1	distal PET peak
8	35607621	35613395	8	35652948	35658528	\Zm00001d009087-1	distal PET peak
8	37711935	37720715	8	37912874	37915726	\Zm00001d009122-1	distal PET peak
8	39844825	39851387	8	39872452	39876079	\Zm00001d009152-1	distal PET peak
8	46517528	46533907	8	46795952	46799603	\Zm00001d009243-1	distal PET peak
8	49682524	49694664	8	49713666	49719417	\Zm00001d009270-1	distal PET peak
8	49787253	49792092	8	49879777	49882759	\Zm00001d009271-1	distal PET peak
8	56634450	56639071	8	56648871	56654918	\Zm00001d009330-1	distal PET peak
8	56893523	56895778	8	56904727	56914773	\Zm00001d009336-1	distal PET peak
8	60082874	60087661	8	119491114	119493654	\Zm00001d009365-1	distal PET peak
8	64819473	64827879	8	64901493	64904210	\Zm00001d009447-1	distal PET peak
8	67219899	67227762	8	67370897	67375330	\Zm00001d009496\Zm00001d009495-2	distal PET peak
8	72762449	72769076	8	72926855	72935054	\Zm00001d009603-1	distal PET peak
8	72949698	72955318	8	72965025	72967510	\Zm00001d009608-1	distal PET peak
8	73130614	73138296	8	73224536	73227793	\Zm00001d009612-1	distal PET peak
8	74611055	74615755	8	74910021	74916449	\Zm00001d009653-1	distal PET peak
8	74948283	74967363	8	74971564	74974313	\Zm00001d009659\Zm00001d009661\Zm00001d009660-3	distal PET peak
8	75877822	75882743	8	75937526	75941687	\Zm00001d009686-1	distal PET peak
8	76210279	76233200	8	76234387	76240617	\Zm00001d009693\Zm00001d009694\Zm00001d009695-3	distal PET peak
8	76422455	76430195	8	76633752	76636108	\Zm00001d009702-1	distal PET peak
8	81763630	81768484	8	81774375	81776818	\Zm00001d009795-1	distal PET peak
8	82398327	82402874	8	82412050	82418804	\Zm00001d009810-1	distal PET peak
8	84422901	84425581	8	84435566	84442467	\Zm00001d009837-1	distal PET peak
8	84730594	84732629	8	84770055	84772556	\Zm00001d009843\Zm00001d009844-2	distal PET peak
8	85063883	85072502	8	85375728	85377916	\Zm00001d009850-1	distal PET peak
8	92519479	92522122	8	92586664	92591539	\Zm00001d009961-1	distal PET peak
8	96088551	96096082	8	96108813	96113971	\Zm00001d010029-1	distal PET peak
8	96488770	96493096	8	96500832	96507202	\Zm00001d010038-1	distal PET peak
8	96818527	96828014	8	96884860	96889707	\Zm00001d010048-1	distal PET peak
8	97509278	97523446	8	97526520	97528320	\Zm00001d010056-1	distal PET peak
8	97568228	97576881	8	97616075	97618709	\Zm00001d010060-1	distal PET peak
8	97568228	97576881	8	97668410	97670810	\Zm00001d010060-1	distal PET peak
8	98831925	98837148	8	98846213	98850571	\Zm00001d010086-1	distal PET peak
8	99412188	99424998	8	99525106	99528595	\Zm00001d010109-1	distal PET peak
8	99792678	99799109	8	99807891	99810121	\Zm00001d010115-1	distal PET peak
8	100364982	100373374	8	100373728	100383411	\Zm00001d010126-1	distal PET peak
8	101500393	101503091	8	101640738	101644129	\Zm00001d010149-1	distal PET peak
8	102411403	102418410	8	102627534	102630381	\Zm00001d010159-1	distal PET peak
8	102988198	102997138	8	103157116	103159359	\Zm00001d010174-1	distal PET peak
8	103709288	103723087	8	106349736	106352938	\Zm00001d010199\Zm00001d010198-2	distal PET peak
8	104877890	104894458	8	104924454	104927159	\Zm00001d010230\Zm00001d010231-2	distal PET peak
8	104877890	104894458	8	105167792	105170597	\Zm00001d010230\Zm00001d010231-2	distal PET peak
8	105398065	105404295	8	105536350	105541741	\Zm00001d010235-1	distal PET peak
8	105911267	105917801	8	105925694	105929714	\Zm00001d010248-1	distal PET peak
8	106750275	106759335	8	106931055	106933412	\Zm00001d010269-1	distal PET peak
8	109066681	109082081	8	109082733	109089078	\Zm00001d010309-1	distal PET peak
8	112185454	112191250	8	112409430	112414563	\Zm00001d010380-1	distal PET peak
8	113730384	113738096	8	113760906	113764753	\Zm00001d010415-1	distal PET peak
8	114526018	114535504	8	114558691	114560757	\Zm00001d010426-1	distal PET peak
8	115378987	115382435	8	115390042	115394387	\Zm00001d010443-1	distal PET peak
8	115912374	115919183	8	115970607	115977103	\Zm00001d010454-1	distal PET peak
8	116427519	116433049	8	116442883	116445883	\Zm00001d010462-1	distal PET peak
8	116427519	116433049	8	116532200	116534853	\Zm00001d010462-1	distal PET peak
8	120213159	120224400	8	120358942	120364248	\Zm00001d010555\Zm00001d010556-2	distal PET peak
8	120463880	120471751	8	120489451	120493832	\Zm00001d010564-1	distal PET peak
8	120658709	120666661	8	120666986	120675908	\Zm00001d010570\Zm00001d010572-2	distal PET peak
8	123097163	123107528	8	123143959	123148687	\Zm00001d010655\Zm00001d010656-2	distal PET peak
8	125138992	125146159	8	161656091	161657082	\Zm00001d010705\Zm00001d010704-2	distal PET peak
8	126235902	126244455	8	126260986	126263346	\Zm00001d010730-1	distal PET peak
8	126888142	126894761	8	126908648	126909464	\Zm00001d010753\Zm00001d010754-2	distal PET peak
8	128892441	128901887	8	128950645	128952463	\Zm00001d010825\Zm00001d010824-2	distal PET peak
8	130734391	130741658	8	130750506	130753593	\Zm00001d010858-1	distal PET peak
8	134408989	134430467	8	134641406	134648050	\Zm00001d010942\Zm00001d010943\Zm00001d010944-3	distal PET peak
8	135648038	135657546	8	135685280	135687693	\Zm00001d010976-1	distal PET peak
8	136348087	136351674	8	136454836	136463244	\Zm00001d011002\Zm00001d011000\Zm00001d011001-3	distal PET peak
8	136498843	136512286	8	136652289	136655846	\Zm00001d011004\Zm00001d011005\Zm00001d011006-3	distal PET peak
8	137271266	137278160	8	137296092	137298310	\Zm00001d011043-1	distal PET peak
8	138086957	138090757	8	138100790	138102561	\Zm00001d011073-1	distal PET peak
8	138811235	138822106	8	139141206	139146416	\Zm00001d011095\Zm00001d011096-2	distal PET peak
8	140251165	140271221	8	140380309	140382972	\Zm00001d011140-1	distal PET peak
8	140724919	140742379	8	140827877	140829200	\Zm00001d011149\Zm00001d011150-2	distal PET peak
8	141166467	141175411	8	141181160	141188309	\Zm00001d011158-1	distal PET peak
8	141580921	141594136	8	141808685	141818019	\Zm00001d011167\Zm00001d011168-2	distal PET peak
8	142291055	142295067	8	142388508	142395392	\Zm00001d011185-1	distal PET peak
8	143079660	143082112	8	143116678	143119051	\Zm00001d011212-1	distal PET peak
8	143427443	143434955	8	143438912	143443101	\Zm00001d011222-1	distal PET peak
8	144401322	144416634	8	144437742	144439610	\Zm00001d011245\Zm00001d011246-2	distal PET peak
8	145547890	145558268	8	145693766	145697780	\Zm00001d011277\Zm00001d011278-2	distal PET peak
8	146187675	146198695	8	146205029	146207377	\Zm00001d011303\Zm00001d011304-2	distal PET peak
8	146353272	146365215	8	146414131	146416294	\Zm00001d011309-1	distal PET peak
8	146511421	146520898	8	146536122	146544255	\Zm00001d011315-1	distal PET peak
8	146511421	146520898	8	146558055	146561662	\Zm00001d011315-1	distal PET peak
8	146545279	146555312	8	146558055	146561662	\Zm00001d011319-1	distal PET peak
8	146545279	146555312	8	146594660	146601771	\Zm00001d011319-1	distal PET peak
8	147192764	147203968	8	147210180	147211164	\Zm00001d011334-1	distal PET peak
8	148945249	148953148	8	148963736	148968727	\Zm00001d011377-1	distal PET peak
8	149664804	149670790	8	149682663	149685724	\Zm00001d011406-1	distal PET peak
8	150330234	150351353	8	150371701	150374753	\Zm00001d011430\Zm00001d011431-2	distal PET peak
8	153670834	153679792	8	153687483	153691214	\Zm00001d011532-1	distal PET peak
8	153670834	153679792	8	153692833	153695348	\Zm00001d011532-1	distal PET peak
8	153950682	153961435	8	154365276	154369514	\Zm00001d011540-1	distal PET peak
8	154347634	154352318	8	154365276	154369514	\Zm00001d011551\Zm00001d011552-2	distal PET peak
8	154370656	154376652	8	154399802	154404473	\Zm00001d011555-1	distal PET peak
8	154831244	154834844	8	154842818	154845306	\Zm00001d011576\Zm00001d011577-2	distal PET peak
8	154887411	154901659	8	154906011	154911590	\Zm00001d011579\Zm00001d011580-2	distal PET peak
[truncated: 2,518 more rows]
