# Supplementary material for: Long-range interactions between proximal and distal regulatory regions in maize
Source: Nat Commun. 2019 Jun 14;10:2633. doi: 10.1038/s41467-019-10603-4 (PMC6572780; doi:10.1038/s41467-019-10603-4)
Supplement: Supplementary file 19 — Supplementary Data 15 [file 41467_2019_10603_MOESM19_ESM.xlsx]

## Sheet: Ear ChIN 
Supplementary Data 15. ChIN in immature ear
chr1	start1	end1	chr2	start2	end2	Annotation1	Annotation2	Node1	Node2	ChIN	No. of edges in ChIN
1	128092	136791	1	266273	268782	distal PET peak	distal PET peak	D1	D2	coreset3637	1
1	152971	155921	1	171495	179827	distal PET peak	distal PET peak	D2	D3	coreset1448	4
1	171495	179827	1	197095	199682	distal PET peak	\Zm00001d027239-1	D3	P1	coreset1448	4
1	171495	179827	1	208725	214083	distal PET peak	\Zm00001d027242-1	D3	P2	coreset1448	4
1	197095	199682	1	208725	214083	\Zm00001d027239-1	\Zm00001d027242-1	P1	P2	coreset1448	4
1	276402	281805	1	323789	326923	distal PET peak	distal PET peak	D5	D6	coreset1649	2
1	276402	281805	1	336935	340258	distal PET peak	\Zm00001d027249\Zm00001d027250-2	D5	P3	coreset1649	2
1	344253	348360	1	100220137	100227000	distal PET peak	distal PET peak	D7	D451	coreset2657	1
1	572006	574527	1	686442	698937	distal PET peak	\Zm00001d027258-1	D8	P4	coreset360	6
1	686442	698937	1	702048	718003	\Zm00001d027258-1	\Zm00001d027259-1	P4	P5	coreset360	6
1	699820	701768	1	702048	718003	distal PET peak	\Zm00001d027259-1	D9	P5	coreset360	6
1	702048	718003	1	1011036	1017329	\Zm00001d027259-1	\Zm00001d027265-1	P5	P6	coreset360	6
1	1011036	1017329	1	1026705	1038565	\Zm00001d027265-1	\Zm00001d027266\Zm00001d027268\Zm00001d027267-3	P6	P7	coreset360	6
1	1026705	1038565	1	1065095	1068988	\Zm00001d027266\Zm00001d027268\Zm00001d027267-3	distal PET peak	P7	D10	coreset360	6
1	1608518	1613350	1	1714568	1718327	\Zm00001d027281-1	\Zm00001d027283-1	P8	P9	coreset572	9
1	1608518	1613350	1	1830687	1846667	\Zm00001d027281-1	\Zm00001d027288\Zm00001d027286\Zm00001d027287-3	P8	P11	coreset572	9
1	1714568	1718327	1	1734926	1737956	\Zm00001d027283-1	distal PET peak	P9	D11	coreset572	9
1	1714568	1718327	1	1937598	1943648	\Zm00001d027283-1	\Zm00001d027290\Zm00001d027291-2	P9	P13	coreset572	9
1	1814776	1819775	1	1830687	1846667	\Zm00001d027285-1	\Zm00001d027288\Zm00001d027286\Zm00001d027287-3	P10	P11	coreset572	9
1	1830687	1846667	1	1937598	1943648	\Zm00001d027288\Zm00001d027286\Zm00001d027287-3	\Zm00001d027290\Zm00001d027291-2	P11	P13	coreset572	9
1	1830687	1846667	1	2103945	2114778	\Zm00001d027288\Zm00001d027286\Zm00001d027287-3	\Zm00001d027295\Zm00001d027296-2	P11	P16	coreset572	9
1	1917434	1922633	1	1937598	1943648	\Zm00001d027289-1	\Zm00001d027290\Zm00001d027291-2	P12	P13	coreset572	9
1	2018508	2025194	1	2028665	2035052	\Zm00001d027292-1	\Zm00001d027293-1	P14	P15	coreset3069	1
1	2103945	2114778	1	2152994	2172214	\Zm00001d027295\Zm00001d027296-2	\Zm00001d027298\Zm00001d027299-2	P16	P17	coreset572	9
1	2284084	2290068	1	2296749	2303353	\Zm00001d027302-1	\Zm00001d027304-1	P18	P19	coreset2774	1
1	2522460	2527802	1	2561477	2566591	\Zm00001d027307-1	\Zm00001d027308-1	P20	P21	coreset327	21
1	2522460	2527802	1	2629137	2636847	\Zm00001d027307-1	\Zm00001d027309-1	P20	P22	coreset327	21
1	2629137	2636847	1	2773063	2784103	\Zm00001d027309-1	\Zm00001d027312\Zm00001d027313-2	P22	P23	coreset327	21
1	2773063	2784103	1	2808858	2814629	\Zm00001d027312\Zm00001d027313-2	\Zm00001d027314\Zm00001d027315-2	P23	P24	coreset327	21
1	2808858	2814629	1	2817690	2830957	\Zm00001d027314\Zm00001d027315-2	\Zm00001d027318\Zm00001d027317-2	P24	P25	coreset327	21
1	2808858	2814629	1	2875046	2899268	\Zm00001d027314\Zm00001d027315-2	\Zm00001d027320\Zm00001d027322\Zm00001d027321-3	P24	P27	coreset327	21
1	2817690	2830957	1	2869232	2873001	\Zm00001d027318\Zm00001d027317-2	\Zm00001d027319-1	P25	P26	coreset327	21
1	2817690	2830957	1	2875046	2899268	\Zm00001d027318\Zm00001d027317-2	\Zm00001d027320\Zm00001d027322\Zm00001d027321-3	P25	P27	coreset327	21
1	2869232	2873001	1	2875046	2899268	\Zm00001d027319-1	\Zm00001d027320\Zm00001d027322\Zm00001d027321-3	P26	P27	coreset327	21
1	2875046	2899268	1	2932907	2936444	\Zm00001d027320\Zm00001d027322\Zm00001d027321-3	\Zm00001d027323-1	P27	P28	coreset327	21
1	2875046	2899268	1	2958224	2962386	\Zm00001d027320\Zm00001d027322\Zm00001d027321-3	\Zm00001d027324-1	P27	P29	coreset327	21
1	2875046	2899268	1	2970213	2978232	\Zm00001d027320\Zm00001d027322\Zm00001d027321-3	\Zm00001d027325-1	P27	P30	coreset327	21
1	2958224	2962386	1	2970213	2978232	\Zm00001d027324-1	\Zm00001d027325-1	P29	P30	coreset327	21
1	2966311	2970207	1	2989492	2997937	distal PET peak	\Zm00001d027326-1	D12	P31	coreset327	21
1	2970213	2978232	1	2989492	2997937	\Zm00001d027325-1	\Zm00001d027326-1	P30	P31	coreset327	21
1	2970213	2978232	1	3030744	3039806	\Zm00001d027325-1	\Zm00001d027329-1	P30	P32	coreset327	21
1	2989492	2997937	1	3030744	3039806	\Zm00001d027326-1	\Zm00001d027329-1	P31	P32	coreset327	21
1	3030744	3039806	1	3050573	3053523	\Zm00001d027329-1	\Zm00001d027330-1	P32	P33	coreset327	21
1	3030744	3039806	1	3103262	3110626	\Zm00001d027329-1	\Zm00001d027333-1	P32	P34	coreset327	21
1	3103262	3110626	1	3115003	3132573	\Zm00001d027333-1	\Zm00001d027334-1	P34	P35	coreset327	21
1	3115003	3132573	1	3133306	3137699	\Zm00001d027334-1	distal PET peak	P35	D13	coreset327	21
1	3143575	3146363	1	3170150	3179295	distal PET peak	\Zm00001d027335-1	D14	P36	coreset14	178
1	3143575	3146363	1	3223533	3235241	distal PET peak	\Zm00001d027337\Zm00001d027338\Zm00001d027339-3	D14	P37	coreset14	178
1	3163442	3165485	1	3170150	3179295	distal PET peak	\Zm00001d027335-1	D15	P36	coreset14	178
1	3223533	3235241	1	3271161	3283754	\Zm00001d027337\Zm00001d027338\Zm00001d027339-3	\Zm00001d027340-1	P37	P38	coreset14	178
1	3223533	3235241	1	3283860	3295769	\Zm00001d027337\Zm00001d027338\Zm00001d027339-3	\Zm00001d027341\Zm00001d027342-2	P37	P39	coreset14	178
1	3271161	3283754	1	3283860	3295769	\Zm00001d027340-1	\Zm00001d027341\Zm00001d027342-2	P38	P39	coreset14	178
1	3271161	3283754	1	3370665	3386712	\Zm00001d027340-1	\Zm00001d027344\Zm00001d027345\Zm00001d027346\Zm00001d027347-4	P38	P41	coreset14	178
1	3283860	3295769	1	3367222	3370640	\Zm00001d027341\Zm00001d027342-2	\Zm00001d027343\Zm00001d027344-2	P39	P40	coreset14	178
1	3283860	3295769	1	3370665	3386712	\Zm00001d027341\Zm00001d027342-2	\Zm00001d027344\Zm00001d027345\Zm00001d027346\Zm00001d027347-4	P39	P41	coreset14	178
1	3370665	3386712	1	3437896	3447847	\Zm00001d027344\Zm00001d027345\Zm00001d027346\Zm00001d027347-4	\Zm00001d027349\Zm00001d027348-2	P41	P42	coreset14	178
1	3370665	3386712	1	3448279	3455654	\Zm00001d027344\Zm00001d027345\Zm00001d027346\Zm00001d027347-4	\Zm00001d027349\Zm00001d027350-2	P41	P43	coreset14	178
1	3370665	3386712	1	3474822	3481661	\Zm00001d027344\Zm00001d027345\Zm00001d027346\Zm00001d027347-4	\Zm00001d027351-1	P41	P44	coreset14	178
1	3437896	3447847	1	3448279	3455654	\Zm00001d027349\Zm00001d027348-2	\Zm00001d027349\Zm00001d027350-2	P42	P43	coreset14	178
1	3437896	3447847	1	3474822	3481661	\Zm00001d027349\Zm00001d027348-2	\Zm00001d027351-1	P42	P44	coreset14	178
1	3437896	3447847	1	3481853	3493750	\Zm00001d027349\Zm00001d027348-2	\Zm00001d027351\Zm00001d027352-2	P42	P45	coreset14	178
1	3437896	3447847	1	215370987	215374369	\Zm00001d027349\Zm00001d027348-2	\Zm00001d032167-1	P42	P1641	coreset14	178
1	3448279	3455654	1	3474822	3481661	\Zm00001d027349\Zm00001d027350-2	\Zm00001d027351-1	P43	P44	coreset14	178
1	3448279	3455654	1	3481853	3493750	\Zm00001d027349\Zm00001d027350-2	\Zm00001d027351\Zm00001d027352-2	P43	P45	coreset14	178
1	3448279	3455654	1	3530985	3534089	\Zm00001d027349\Zm00001d027350-2	distal PET peak	P43	D16	coreset14	178
1	3448279	3455654	1	3537701	3550911	\Zm00001d027349\Zm00001d027350-2	\Zm00001d027354-1	P43	P47	coreset14	178
1	3474822	3481661	1	3537701	3550911	\Zm00001d027351-1	\Zm00001d027354-1	P44	P47	coreset14	178
1	3474822	3481661	1	3571046	3576269	\Zm00001d027351-1	\Zm00001d027355-1	P44	P48	coreset14	178
1	3481853	3493750	1	3530985	3534089	\Zm00001d027351\Zm00001d027352-2	distal PET peak	P45	D16	coreset14	178
1	3481853	3493750	1	3537701	3550911	\Zm00001d027351\Zm00001d027352-2	\Zm00001d027354-1	P45	P47	coreset14	178
1	3481853	3493750	1	3555052	3558947	\Zm00001d027351\Zm00001d027352-2	distal PET peak	P45	D17	coreset14	178
1	3493783	3499671	1	3530985	3534089	\Zm00001d027353-1	distal PET peak	P46	D16	coreset14	178
1	3493783	3499671	1	3537701	3550911	\Zm00001d027353-1	\Zm00001d027354-1	P46	P47	coreset14	178
1	3530985	3534089	1	3537701	3550911	distal PET peak	\Zm00001d027354-1	D16	P47	coreset14	178
1	3555052	3558947	1	3571046	3576269	distal PET peak	\Zm00001d027355-1	D17	P48	coreset14	178
1	3571046	3576269	1	3643640	3648381	\Zm00001d027355-1	distal PET peak	P48	D18	coreset14	178
1	3571046	3576269	1	3740624	3745863	\Zm00001d027355-1	\Zm00001d027361-1	P48	P51	coreset14	178
1	3571046	3576269	1	3770482	3778787	\Zm00001d027355-1	\Zm00001d027362\Zm00001d027363-2	P48	P52	coreset14	178
1	3571046	3576269	1	3957438	3978325	\Zm00001d027355-1	\Zm00001d027373\Zm00001d027374\Zm00001d027375-3	P48	P58	coreset14	178
1	3643640	3648381	1	3652753	3661919	distal PET peak	\Zm00001d027359-1	D18	P49	coreset14	178
1	3652753	3661919	1	3740624	3745863	\Zm00001d027359-1	\Zm00001d027361-1	P49	P51	coreset14	178
1	3652753	3661919	1	3770482	3778787	\Zm00001d027359-1	\Zm00001d027362\Zm00001d027363-2	P49	P52	coreset14	178
1	3739258	3740608	1	3770482	3778787	\Zm00001d027361-1	\Zm00001d027362\Zm00001d027363-2	P50	P52	coreset14	178
1	3740624	3745863	1	3770482	3778787	\Zm00001d027361-1	\Zm00001d027362\Zm00001d027363-2	P51	P52	coreset14	178
1	3770482	3778787	1	3795128	3797736	\Zm00001d027362\Zm00001d027363-2	\Zm00001d027365-1	P52	P53	coreset14	178
1	3770482	3778787	1	3797753	3802694	\Zm00001d027362\Zm00001d027363-2	\Zm00001d027365-1	P52	P54	coreset14	178
1	3770482	3778787	1	3803426	3813631	\Zm00001d027362\Zm00001d027363-2	\Zm00001d027366\Zm00001d027367\Zm00001d027368-3	P52	P55	coreset14	178
1	3795128	3797736	1	3803426	3813631	\Zm00001d027365-1	\Zm00001d027366\Zm00001d027367\Zm00001d027368-3	P53	P55	coreset14	178
1	3797753	3802694	1	3803426	3813631	\Zm00001d027365-1	\Zm00001d027366\Zm00001d027367\Zm00001d027368-3	P54	P55	coreset14	178
1	3803426	3813631	1	3841243	3855110	\Zm00001d027366\Zm00001d027367\Zm00001d027368-3	\Zm00001d027369\Zm00001d027370-2	P55	P56	coreset14	178
1	3841243	3855110	1	3911673	3918646	\Zm00001d027369\Zm00001d027370-2	\Zm00001d027371-1	P56	P57	coreset14	178
1	3841243	3855110	1	3957438	3978325	\Zm00001d027369\Zm00001d027370-2	\Zm00001d027373\Zm00001d027374\Zm00001d027375-3	P56	P58	coreset14	178
1	3911673	3918646	1	3957438	3978325	\Zm00001d027371-1	\Zm00001d027373\Zm00001d027374\Zm00001d027375-3	P57	P58	coreset14	178
1	3957438	3978325	1	4109074	4123416	\Zm00001d027373\Zm00001d027374\Zm00001d027375-3	\Zm00001d027383\Zm00001d027384\Zm00001d027385-3	P58	P60	coreset14	178
1	3957438	3978325	1	4129980	4143949	\Zm00001d027373\Zm00001d027374\Zm00001d027375-3	\Zm00001d027387\Zm00001d027388-2	P58	P62	coreset14	178
1	3978385	3985158	1	4109074	4123416	\Zm00001d027376-1	\Zm00001d027383\Zm00001d027384\Zm00001d027385-3	P59	P60	coreset14	178
1	4109074	4123416	1	4129980	4143949	\Zm00001d027383\Zm00001d027384\Zm00001d027385-3	\Zm00001d027387\Zm00001d027388-2	P60	P62	coreset14	178
1	4109074	4123416	1	4146917	4150790	\Zm00001d027383\Zm00001d027384\Zm00001d027385-3	\Zm00001d027389-1	P60	P63	coreset14	178
1	4124438	4127026	1	4129980	4143949	\Zm00001d027386-1	\Zm00001d027387\Zm00001d027388-2	P61	P62	coreset14	178
1	4129980	4143949	1	5654218	5658135	\Zm00001d027387\Zm00001d027388-2	distal PET peak	P62	D27	coreset14	178
1	4129980	4143949	1	30244680	30249801	\Zm00001d027387\Zm00001d027388-2	\Zm00001d028312-1	P62	P460	coreset14	178
1	4146917	4150790	1	4219997	4223075	\Zm00001d027389-1	\Zm00001d027391\Zm00001d027392-2	P63	P64	coreset14	178
1	4219997	4223075	1	4232767	4243084	\Zm00001d027391\Zm00001d027392-2	distal PET peak	P64	D19	coreset14	178
1	4232767	4243084	1	4273412	4295271	distal PET peak	distal PET peak	D19	D21	coreset14	178
1	4244154	4262577	1	4273412	4295271	distal PET peak	distal PET peak	D20	D21	coreset14	178
1	4317200	4320870	1	4338763	4352935	\Zm00001d027393-1	\Zm00001d027394\Zm00001d027395-2	P65	P66	coreset1622	2
1	4338763	4352935	1	4400662	4407495	\Zm00001d027394\Zm00001d027395-2	\Zm00001d027399\Zm00001d027400-2	P66	P67	coreset1622	2
1	4416627	4426880	1	4494042	4501161	\Zm00001d027402\Zm00001d027401-2	\Zm00001d027403-1	P68	P69	coreset1563	3
1	4494042	4501161	1	4531798	4539297	\Zm00001d027403-1	\Zm00001d027404\Zm00001d027405-2	P69	P70	coreset1563	3
1	4494042	4501161	1	4539689	4545573	\Zm00001d027403-1	\Zm00001d027405-1	P69	P71	coreset1563	3
1	4589488	4594002	1	4657123	4671827	\Zm00001d027406-1	\Zm00001d027409-1	P72	P73	coreset259	55
1	4589488	4594002	1	4714435	4733375	\Zm00001d027406-1	\Zm00001d027411-1	P72	P74	coreset259	55
1	4594275	4599098	1	4657123	4671827	distal PET peak	\Zm00001d027409-1	D22	P73	coreset259	55
1	4594275	4599098	1	4714435	4733375	distal PET peak	\Zm00001d027411-1	D22	P74	coreset259	55
1	4657123	4671827	1	4714435	4733375	\Zm00001d027409-1	\Zm00001d027411-1	P73	P74	coreset259	55
1	4714435	4733375	1	4733516	4738089	\Zm00001d027411-1	\Zm00001d027412-1	P74	P75	coreset259	55
1	4714435	4733375	1	4832152	4843504	\Zm00001d027411-1	\Zm00001d027416\Zm00001d027415-2	P74	P76	coreset259	55
1	4714435	4733375	1	4883721	4890631	\Zm00001d027411-1	\Zm00001d027419-1	P74	P77	coreset259	55
1	4714435	4733375	1	4890811	4904534	\Zm00001d027411-1	\Zm00001d027419\Zm00001d027421-2	P74	P78	coreset259	55
1	4714435	4733375	1	6291461	6298359	\Zm00001d027411-1	\Zm00001d027483-1	P74	P117	coreset259	55
1	4733516	4738089	1	4832152	4843504	\Zm00001d027412-1	\Zm00001d027416\Zm00001d027415-2	P75	P76	coreset259	55
1	4832152	4843504	1	4890811	4904534	\Zm00001d027416\Zm00001d027415-2	\Zm00001d027419\Zm00001d027421-2	P76	P78	coreset259	55
1	4883721	4890631	1	4890811	4904534	\Zm00001d027419-1	\Zm00001d027419\Zm00001d027421-2	P77	P78	coreset259	55
1	4905626	4915611	1	4923328	4926174	\Zm00001d027422\Zm00001d027423-2	distal PET peak	P79	D23	coreset14	178
1	4905626	4915611	1	5094383	5100231	\Zm00001d027422\Zm00001d027423-2	\Zm00001d027427-1	P79	P83	coreset14	178
1	4915626	4917883	1	5100626	5113790	\Zm00001d027423-1	\Zm00001d027428\Zm00001d027429\Zm00001d027430-3	P80	P84	coreset14	178
1	4923328	4926174	1	5118635	5128774	distal PET peak	\Zm00001d027431-1	D23	P85	coreset14	178
1	4977784	4995598	1	5091048	5093356	\Zm00001d027425-1	\Zm00001d027427-1	P81	P82	coreset14	178
1	4977784	4995598	1	5094383	5100231	\Zm00001d027425-1	\Zm00001d027427-1	P81	P83	coreset14	178
1	4977784	4995598	1	5100626	5113790	\Zm00001d027425-1	\Zm00001d027428\Zm00001d027429\Zm00001d027430-3	P81	P84	coreset14	178
1	5094383	5100231	1	5100626	5113790	\Zm00001d027427-1	\Zm00001d027428\Zm00001d027429\Zm00001d027430-3	P83	P84	coreset14	178
1	5100626	5113790	1	5118635	5128774	\Zm00001d027428\Zm00001d027429\Zm00001d027430-3	\Zm00001d027431-1	P84	P85	coreset14	178
1	5118635	5128774	1	5135484	5137858	\Zm00001d027431-1	distal PET peak	P85	D24	coreset14	178
1	5118635	5128774	1	5141370	5145213	\Zm00001d027431-1	distal PET peak	P85	D25	coreset14	178
1	5118635	5128774	1	5158556	5163736	\Zm00001d027431-1	\Zm00001d027434-1	P85	P86	coreset14	178
1	5118635	5128774	1	5167188	5176344	\Zm00001d027431-1	distal PET peak	P85	D26	coreset14	178
1	5118635	5128774	1	214728411	214731961	\Zm00001d027431-1	\Zm00001d032158-1	P85	P1638	coreset14	178
1	5135484	5137858	1	5158556	5163736	distal PET peak	\Zm00001d027434-1	D24	P86	coreset14	178
1	5141370	5145213	1	5158556	5163736	distal PET peak	\Zm00001d027434-1	D25	P86	coreset14	178
1	5141370	5145213	1	5167188	5176344	distal PET peak	distal PET peak	D25	D26	coreset14	178
1	5141370	5145213	1	5326725	5333761	distal PET peak	\Zm00001d027436\Zm00001d027437-2	D25	P88	coreset14	178
1	5141370	5145213	1	5410964	5416792	distal PET peak	\Zm00001d027439-1	D25	P89	coreset14	178
1	5141370	5145213	1	5418628	5429803	distal PET peak	\Zm00001d027441\Zm00001d027440-2	D25	P90	coreset14	178
1	5141370	5145213	1	5462587	5467693	distal PET peak	\Zm00001d027443\Zm00001d027444-2	D25	P92	coreset14	178
1	5158556	5163736	1	5202201	5210893	\Zm00001d027434-1	\Zm00001d027435-1	P86	P87	coreset14	178
1	5167188	5176344	1	5202201	5210893	distal PET peak	\Zm00001d027435-1	D26	P87	coreset14	178
1	5167188	5176344	1	5326725	5333761	distal PET peak	\Zm00001d027436\Zm00001d027437-2	D26	P88	coreset14	178
1	5202201	5210893	1	5326725	5333761	\Zm00001d027435-1	\Zm00001d027436\Zm00001d027437-2	P87	P88	coreset14	178
1	5326725	5333761	1	5410964	5416792	\Zm00001d027436\Zm00001d027437-2	\Zm00001d027439-1	P88	P89	coreset14	178
1	5410964	5416792	1	302965755	302970621	\Zm00001d027439-1	distal PET peak	P89	D1112	coreset14	178
1	5418628	5429803	1	5468103	5475774	\Zm00001d027441\Zm00001d027440-2	\Zm00001d027443\Zm00001d027444-2	P90	P93	coreset14	178
1	5418628	5429803	1	5489499	5501518	\Zm00001d027441\Zm00001d027440-2	\Zm00001d027446\Zm00001d027447-2	P90	P95	coreset14	178
1	5429895	5436854	1	5462587	5467693	\Zm00001d027441\Zm00001d027442-2	\Zm00001d027443\Zm00001d027444-2	P91	P92	coreset14	178
1	5429895	5436854	1	5468103	5475774	\Zm00001d027441\Zm00001d027442-2	\Zm00001d027443\Zm00001d027444-2	P91	P93	coreset14	178
1	5429895	5436854	1	5477116	5488770	\Zm00001d027441\Zm00001d027442-2	\Zm00001d027445-1	P91	P94	coreset14	178
1	5462587	5467693	1	5489499	5501518	\Zm00001d027443\Zm00001d027444-2	\Zm00001d027446\Zm00001d027447-2	P92	P95	coreset14	178
1	5468103	5475774	1	5477116	5488770	\Zm00001d027443\Zm00001d027444-2	\Zm00001d027445-1	P93	P94	coreset14	178
1	5468103	5475774	1	5489499	5501518	\Zm00001d027443\Zm00001d027444-2	\Zm00001d027446\Zm00001d027447-2	P93	P95	coreset14	178
1	5489499	5501518	1	5514754	5531852	\Zm00001d027446\Zm00001d027447-2	\Zm00001d027448\Zm00001d027449-2	P95	P96	coreset14	178
1	5489499	5501518	1	5595104	5608113	\Zm00001d027446\Zm00001d027447-2	\Zm00001d027454-1	P95	P99	coreset14	178
1	5514754	5531852	1	5531915	5542711	\Zm00001d027448\Zm00001d027449-2	\Zm00001d027450\Zm00001d027451-2	P96	P97	coreset14	178
1	5514754	5531852	1	5588349	5593769	\Zm00001d027448\Zm00001d027449-2	\Zm00001d027453-1	P96	P98	coreset14	178
1	5514754	5531852	1	5595104	5608113	\Zm00001d027448\Zm00001d027449-2	\Zm00001d027454-1	P96	P99	coreset14	178
1	5514754	5531852	1	5714215	5719686	\Zm00001d027448\Zm00001d027449-2	\Zm00001d027459-1	P96	P103	coreset14	178
1	5531915	5542711	1	5588349	5593769	\Zm00001d027450\Zm00001d027451-2	\Zm00001d027453-1	P97	P98	coreset14	178
1	5531915	5542711	1	5595104	5608113	\Zm00001d027450\Zm00001d027451-2	\Zm00001d027454-1	P97	P99	coreset14	178
1	5588349	5593769	1	5612491	5615838	\Zm00001d027453-1	\Zm00001d027455-1	P98	P100	coreset14	178
1	5595104	5608113	1	5654218	5658135	\Zm00001d027454-1	distal PET peak	P99	D27	coreset14	178
1	5595104	5608113	1	5660905	5664249	\Zm00001d027454-1	\Zm00001d027456-1	P99	P101	coreset14	178
1	5595104	5608113	1	5694787	5711095	\Zm00001d027454-1	\Zm00001d027457\Zm00001d027458\Zm00001d027459-3	P99	P102	coreset14	178
1	5612491	5615838	1	5654218	5658135	\Zm00001d027455-1	distal PET peak	P100	D27	coreset14	178
1	5612491	5615838	1	5660905	5664249	\Zm00001d027455-1	\Zm00001d027456-1	P100	P101	coreset14	178
1	5654218	5658135	1	5694787	5711095	distal PET peak	\Zm00001d027457\Zm00001d027458\Zm00001d027459-3	D27	P102	coreset14	178
1	5658852	5660650	1	5694787	5711095	distal PET peak	\Zm00001d027457\Zm00001d027458\Zm00001d027459-3	D28	P102	coreset14	178
1	5660905	5664249	1	5694787	5711095	\Zm00001d027456-1	\Zm00001d027457\Zm00001d027458\Zm00001d027459-3	P101	P102	coreset14	178
1	5694787	5711095	1	5714215	5719686	\Zm00001d027457\Zm00001d027458\Zm00001d027459-3	\Zm00001d027459-1	P102	P103	coreset14	178
1	5694787	5711095	1	5721703	5724980	\Zm00001d027457\Zm00001d027458\Zm00001d027459-3	distal PET peak	P102	D29	coreset14	178
1	5694787	5711095	1	5789333	5826165	\Zm00001d027457\Zm00001d027458\Zm00001d027459-3	\Zm00001d027462\Zm00001d027460\Zm00001d027461-3	P102	P104	coreset14	178
1	5714215	5719686	1	5789333	5826165	\Zm00001d027459-1	\Zm00001d027462\Zm00001d027460\Zm00001d027461-3	P103	P104	coreset14	178
1	5714215	5719686	1	229757464	229771288	\Zm00001d027459-1	\Zm00001d032531-1	P103	P1790	coreset14	178
1	5789333	5826165	1	5880914	5889242	\Zm00001d027462\Zm00001d027460\Zm00001d027461-3	\Zm00001d027464\Zm00001d027463-2	P104	P105	coreset14	178
1	5789333	5826165	1	5903117	5908046	\Zm00001d027462\Zm00001d027460\Zm00001d027461-3	\Zm00001d027466\Zm00001d027467-2	P104	P106	coreset14	178
1	5880914	5889242	1	5903117	5908046	\Zm00001d027464\Zm00001d027463-2	\Zm00001d027466\Zm00001d027467-2	P105	P106	coreset14	178
1	5903117	5908046	1	17983050	17992916	\Zm00001d027466\Zm00001d027467-2	distal PET peak	P106	D109	coreset14	178
1	5943094	5948443	1	6032960	6036885	\Zm00001d027468-1	\Zm00001d027470\Zm00001d027471-2	P107	P109	coreset1768	2
1	6019805	6023503	1	6032960	6036885	\Zm00001d027469-1	\Zm00001d027470\Zm00001d027471-2	P108	P109	coreset1768	2
1	6067823	6077008	1	6078031	6089772	distal PET peak	distal PET peak	D30	D31	coreset538	6
1	6067823	6077008	1	6116538	6126356	distal PET peak	distal PET peak	D30	D32	coreset538	6
1	6105193	6109826	1	6139974	6146652	\Zm00001d027472-1	\Zm00001d027474-1	P110	P111	coreset538	6
1	6116538	6126356	1	6127259	6138998	distal PET peak	distal PET peak	D32	D33	coreset538	6
1	6116538	6126356	1	6139974	6146652	distal PET peak	\Zm00001d027474-1	D32	P111	coreset538	6
1	6127259	6138998	1	6152656	6156173	distal PET peak	distal PET peak	D33	D34	coreset538	6
1	6158765	6164107	1	6233793	6241861	\Zm00001d027475-1	\Zm00001d027477-1	P112	P113	coreset259	55
1	6158765	6164107	1	165738770	165747356	\Zm00001d027475-1	\Zm00001d030888-1	P112	P1230	coreset259	55
1	6233793	6241861	1	6242529	6252401	\Zm00001d027477-1	\Zm00001d027478\Zm00001d027479-2	P113	P114	coreset259	55
1	6233793	6241861	1	6260391	6261595	\Zm00001d027477-1	distal PET peak	P113	D35	coreset259	55
1	6233793	6241861	1	6267940	6278219	\Zm00001d027477-1	\Zm00001d027480\Zm00001d027481-2	P113	P116	coreset259	55
1	6233793	6241861	1	6306112	6314942	\Zm00001d027477-1	\Zm00001d027486\Zm00001d027485-2	P113	P119	coreset259	55
1	6242529	6252401	1	6267940	6278219	\Zm00001d027478\Zm00001d027479-2	\Zm00001d027480\Zm00001d027481-2	P114	P116	coreset259	55
1	6242529	6252401	1	6291461	6298359	\Zm00001d027478\Zm00001d027479-2	\Zm00001d027483-1	P114	P117	coreset259	55
1	6253157	6256075	1	6267940	6278219	\Zm00001d027479-1	\Zm00001d027480\Zm00001d027481-2	P115	P116	coreset259	55
1	6253157	6256075	1	6291461	6298359	\Zm00001d027479-1	\Zm00001d027483-1	P115	P117	coreset259	55
1	6260391	6261595	1	6267940	6278219	distal PET peak	\Zm00001d027480\Zm00001d027481-2	D35	P116	coreset259	55
1	6261766	6263502	1	6267940	6278219	distal PET peak	\Zm00001d027480\Zm00001d027481-2	D36	P116	coreset259	55
1	6267940	6278219	1	6291461	6298359	\Zm00001d027480\Zm00001d027481-2	\Zm00001d027483-1	P116	P117	coreset259	55
1	6267940	6278219	1	6299133	6301534	\Zm00001d027480\Zm00001d027481-2	\Zm00001d027484-1	P116	P118	coreset259	55
1	6267940	6278219	1	6306112	6314942	\Zm00001d027480\Zm00001d027481-2	\Zm00001d027486\Zm00001d027485-2	P116	P119	coreset259	55
1	6291461	6298359	1	6306112	6314942	\Zm00001d027483-1	\Zm00001d027486\Zm00001d027485-2	P117	P119	coreset259	55
1	6299133	6301534	1	6306112	6314942	\Zm00001d027484-1	\Zm00001d027486\Zm00001d027485-2	P118	P119	coreset259	55
1	6320346	6330064	1	6418839	6422982	\Zm00001d027487-1	\Zm00001d027489-1	P120	P122	coreset2547	1
1	6406286	6413043	1	6423881	6432211	\Zm00001d027488-1	\Zm00001d027490\Zm00001d027489-2	P121	P123	coreset415	28
1	6406286	6413043	1	11062999	11073135	\Zm00001d027488-1	\Zm00001d027681\Zm00001d027682-2	P121	P200	coreset415	28
1	6523446	6544430	1	6560501	6565125	\Zm00001d027492\Zm00001d027493-2	\Zm00001d027496-1	P124	P125	coreset756	5
1	6523446	6544430	1	6631732	6634371	\Zm00001d027492\Zm00001d027493-2	distal PET peak	P124	D37	coreset756	5
1	6523446	6544430	1	6649020	6650936	\Zm00001d027492\Zm00001d027493-2	distal PET peak	P124	D38	coreset756	5
1	6523446	6544430	1	6763535	6775411	\Zm00001d027492\Zm00001d027493-2	\Zm00001d027499-1	P124	P126	coreset756	5
1	6763535	6775411	1	6819413	6823835	\Zm00001d027499-1	\Zm00001d027501\Zm00001d027502-2	P126	P127	coreset756	5
1	6784666	6787951	1	6824622	6841557	distal PET peak	\Zm00001d027502\Zm00001d027503-2	D39	P128	coreset3	216
1	6824622	6841557	1	6907027	6919070	\Zm00001d027502\Zm00001d027503-2	\Zm00001d027505\Zm00001d027504-2	P128	P129	coreset3	216
1	6907027	6919070	1	7026878	7036525	\Zm00001d027505\Zm00001d027504-2	\Zm00001d027506-1	P129	P130	coreset3	216
1	6907027	6919070	1	7056690	7069114	\Zm00001d027505\Zm00001d027504-2	\Zm00001d027508-1	P129	P131	coreset3	216
1	7026878	7036525	1	7056690	7069114	\Zm00001d027506-1	\Zm00001d027508-1	P130	P131	coreset3	216
1	7043506	7046074	1	7056690	7069114	distal PET peak	\Zm00001d027508-1	D40	P131	coreset3	216
1	7056690	7069114	1	7071655	7080507	\Zm00001d027508-1	\Zm00001d027509\Zm00001d027510-2	P131	P132	coreset3	216
1	7056690	7069114	1	7142399	7153522	\Zm00001d027508-1	\Zm00001d027511\Zm00001d027512\Zm00001d027513-3	P131	P133	coreset3	216
1	7056690	7069114	1	25149229	25160307	\Zm00001d027508-1	\Zm00001d028171\Zm00001d028172-2	P131	P390	coreset3	216
1	7071655	7080507	1	7142399	7153522	\Zm00001d027509\Zm00001d027510-2	\Zm00001d027511\Zm00001d027512\Zm00001d027513-3	P132	P133	coreset3	216
1	7142399	7153522	1	7177897	7184277	\Zm00001d027511\Zm00001d027512\Zm00001d027513-3	\Zm00001d027514-1	P133	P134	coreset3	216
1	7177897	7184277	1	7291434	7301143	\Zm00001d027514-1	\Zm00001d027517\Zm00001d027516-2	P134	P136	coreset3	216
1	7237516	7240299	1	7251107	7258953	\Zm00001d027515-1	distal PET peak	P135	D41	coreset3	216
1	7251107	7258953	1	7291434	7301143	distal PET peak	\Zm00001d027517\Zm00001d027516-2	D41	P136	coreset3	216
1	7291434	7301143	1	7309434	7315532	\Zm00001d027517\Zm00001d027516-2	\Zm00001d027518-1	P136	P137	coreset3	216
1	7291434	7301143	1	7338945	7346670	\Zm00001d027517\Zm00001d027516-2	\Zm00001d027519-1	P136	P138	coreset3	216
1	7291434	7301143	1	7353279	7360186	\Zm00001d027517\Zm00001d027516-2	\Zm00001d027520-1	P136	P139	coreset3	216
1	7291434	7301143	1	7386128	7391633	\Zm00001d027517\Zm00001d027516-2	\Zm00001d027522-1	P136	P140	coreset3	216
1	7291434	7301143	1	7391734	7407198	\Zm00001d027517\Zm00001d027516-2	\Zm00001d027523\Zm00001d027524\Zm00001d027525-3	P136	P141	coreset3	216
1	7309434	7315532	1	7338945	7346670	\Zm00001d027518-1	\Zm00001d027519-1	P137	P138	coreset3	216
1	7338945	7346670	1	7353279	7360186	\Zm00001d027519-1	\Zm00001d027520-1	P138	P139	coreset3	216
1	7338945	7346670	1	7386128	7391633	\Zm00001d027519-1	\Zm00001d027522-1	P138	P140	coreset3	216
1	7338945	7346670	1	7391734	7407198	\Zm00001d027519-1	\Zm00001d027523\Zm00001d027524\Zm00001d027525-3	P138	P141	coreset3	216
1	7353279	7360186	1	7386128	7391633	\Zm00001d027520-1	\Zm00001d027522-1	P139	P140	coreset3	216
1	7353279	7360186	1	7391734	7407198	\Zm00001d027520-1	\Zm00001d027523\Zm00001d027524\Zm00001d027525-3	P139	P141	coreset3	216
1	7391734	7407198	1	7455944	7460778	\Zm00001d027523\Zm00001d027524\Zm00001d027525-3	\Zm00001d027527-1	P141	P142	coreset3	216
1	7391734	7407198	1	7494430	7497549	\Zm00001d027523\Zm00001d027524\Zm00001d027525-3	distal PET peak	P141	D42	coreset3	216
1	7391734	7407198	1	7553083	7556736	\Zm00001d027523\Zm00001d027524\Zm00001d027525-3	\Zm00001d027532-1	P141	P144	coreset3	216
1	7391734	7407198	1	7557509	7570198	\Zm00001d027523\Zm00001d027524\Zm00001d027525-3	\Zm00001d027532\Zm00001d027533\Zm00001d027534-3	P141	P145	coreset3	216
1	7391734	7407198	1	241253070	241257417	\Zm00001d027523\Zm00001d027524\Zm00001d027525-3	\Zm00001d032876-1	P141	P1921	coreset3	216
1	7455944	7460778	1	7489888	7493174	\Zm00001d027527-1	\Zm00001d027528\Zm00001d027530-2	P142	P143	coreset3	216
1	7455944	7460778	1	7557509	7570198	\Zm00001d027527-1	\Zm00001d027532\Zm00001d027533\Zm00001d027534-3	P142	P145	coreset3	216
1	7489888	7493174	1	7553083	7556736	\Zm00001d027528\Zm00001d027530-2	\Zm00001d027532-1	P143	P144	coreset3	216
1	7489888	7493174	1	7557509	7570198	\Zm00001d027528\Zm00001d027530-2	\Zm00001d027532\Zm00001d027533\Zm00001d027534-3	P143	P145	coreset3	216
1	7494430	7497549	1	7557509	7570198	distal PET peak	\Zm00001d027532\Zm00001d027533\Zm00001d027534-3	D42	P145	coreset3	216
1	7553083	7556736	1	7557509	7570198	\Zm00001d027532-1	\Zm00001d027532\Zm00001d027533\Zm00001d027534-3	P144	P145	coreset3	216
1	7557509	7570198	1	7596749	7603554	\Zm00001d027532\Zm00001d027533\Zm00001d027534-3	\Zm00001d027535-1	P145	P146	coreset3	216
1	7557509	7570198	1	7688022	7702276	\Zm00001d027532\Zm00001d027533\Zm00001d027534-3	\Zm00001d027536-1	P145	P147	coreset3	216
1	7688022	7702276	1	7712905	7719651	\Zm00001d027536-1	\Zm00001d027537-1	P147	P148	coreset3	216
1	7688022	7702276	1	7774047	7782626	\Zm00001d027536-1	distal PET peak	P147	D43	coreset3	216
1	7712905	7719651	1	7774047	7782626	\Zm00001d027537-1	distal PET peak	P148	D43	coreset3	216
1	7970482	7972904	1	7983089	7992340	distal PET peak	\Zm00001d027544-1	D44	P149	coreset1334	14
1	7974155	7980377	1	7983089	7992340	distal PET peak	\Zm00001d027544-1	D45	P149	coreset1334	14
1	7983089	7992340	1	8016412	8021964	\Zm00001d027544-1	\Zm00001d027546-1	P149	P150	coreset1334	14
1	7983089	7992340	1	8032193	8042525	\Zm00001d027544-1	distal PET peak	P149	D46	coreset1334	14
1	7983089	7992340	1	8052505	8058256	\Zm00001d027544-1	\Zm00001d027549\Zm00001d027550-2	P149	P152	coreset1334	14
1	7983089	7992340	1	8113797	8127393	\Zm00001d027544-1	\Zm00001d027554\Zm00001d027555\Zm00001d027556-3	P149	P153	coreset1334	14
1	8016412	8021964	1	8032193	8042525	\Zm00001d027546-1	distal PET peak	P150	D46	coreset1334	14
1	8016412	8021964	1	8044105	8049429	\Zm00001d027546-1	\Zm00001d027548-1	P150	P151	coreset1334	14
1	8016412	8021964	1	8052505	8058256	\Zm00001d027546-1	\Zm00001d027549\Zm00001d027550-2	P150	P152	coreset1334	14
1	8032193	8042525	1	8044105	8049429	distal PET peak	\Zm00001d027548-1	D46	P151	coreset1334	14
1	8032193	8042525	1	8049831	8052490	distal PET peak	distal PET peak	D46	D47	coreset1334	14
1	8032193	8042525	1	8052505	8058256	distal PET peak	\Zm00001d027549\Zm00001d027550-2	D46	P152	coreset1334	14
1	8032193	8042525	1	8113797	8127393	distal PET peak	\Zm00001d027554\Zm00001d027555\Zm00001d027556-3	D46	P153	coreset1334	14
1	8052505	8058256	1	8113797	8127393	\Zm00001d027549\Zm00001d027550-2	\Zm00001d027554\Zm00001d027555\Zm00001d027556-3	P152	P153	coreset1334	14
1	8153750	8165233	1	8279359	8286127	\Zm00001d027558-1	\Zm00001d027570-1	P154	P155	coreset32	51
1	8279359	8286127	1	8286298	8295515	\Zm00001d027570-1	\Zm00001d027571-1	P155	P156	coreset32	51
1	8279359	8286127	1	8301525	8313554	\Zm00001d027570-1	\Zm00001d027572\Zm00001d027573-2	P155	P157	coreset32	51
1	8286298	8295515	1	8301525	8313554	\Zm00001d027571-1	\Zm00001d027572\Zm00001d027573-2	P156	P157	coreset32	51
1	8286298	8295515	1	8484545	8494150	\Zm00001d027571-1	\Zm00001d027585-1	P156	P160	coreset32	51
1	8370825	8378703	1	8388602	8394441	\Zm00001d027580\Zm00001d027582\Zm00001d027581-3	distal PET peak	P158	D48	coreset32	51
1	8370825	8378703	1	8484545	8494150	\Zm00001d027580\Zm00001d027582\Zm00001d027581-3	\Zm00001d027585-1	P158	P160	coreset32	51
1	8388602	8394441	1	8484545	8494150	distal PET peak	\Zm00001d027585-1	D48	P160	coreset32	51
1	8388602	8394441	1	203972002	203997841	distal PET peak	\Zm00001d031847\Zm00001d031848\Zm00001d031849-3	D48	P1535	coreset32	51
1	8419591	8421667	1	8467297	8469362	\Zm00001d027583-1	distal PET peak	P159	D49	coreset32	51
1	8419591	8421667	1	8484545	8494150	\Zm00001d027583-1	\Zm00001d027585-1	P159	P160	coreset32	51
1	8467297	8469362	1	8484545	8494150	distal PET peak	\Zm00001d027585-1	D49	P160	coreset32	51
1	8484545	8494150	1	8551151	8556100	\Zm00001d027585-1	\Zm00001d027588-1	P160	P162	coreset32	51
1	8495598	8499528	1	8551151	8556100	\Zm00001d027587-1	\Zm00001d027588-1	P161	P162	coreset32	51
1	8551151	8556100	1	8571775	8578699	\Zm00001d027588-1	\Zm00001d027589\Zm00001d027590-2	P162	P163	coreset32	51
1	8556829	8557684	1	8593361	8600722	distal PET peak	\Zm00001d027592\Zm00001d027593-2	D50	P164	coreset32	51
1	8571775	8578699	1	8593361	8600722	\Zm00001d027589\Zm00001d027590-2	\Zm00001d027592\Zm00001d027593-2	P163	P164	coreset32	51
1	8571775	8578699	1	8660710	8684155	\Zm00001d027589\Zm00001d027590-2	\Zm00001d027595\Zm00001d027596\Zm00001d027597\Zm00001d027598-4	P163	P165	coreset32	51
1	8593361	8600722	1	8660710	8684155	\Zm00001d027592\Zm00001d027593-2	\Zm00001d027595\Zm00001d027596\Zm00001d027597\Zm00001d027598-4	P164	P165	coreset32	51
1	8660710	8684155	1	9006587	9018415	\Zm00001d027595\Zm00001d027596\Zm00001d027597\Zm00001d027598-4	\Zm00001d027612\Zm00001d027613-2	P165	P167	coreset32	51
1	8976322	8984141	1	9006587	9018415	\Zm00001d027610\Zm00001d027611-2	\Zm00001d027612\Zm00001d027613-2	P166	P167	coreset32	51
1	9006587	9018415	1	9106820	9123458	\Zm00001d027612\Zm00001d027613-2	\Zm00001d027618\Zm00001d027619\Zm00001d027616-3	P167	P168	coreset32	51
1	9006587	9018415	1	9158800	9166188	\Zm00001d027612\Zm00001d027613-2	\Zm00001d027621-1	P167	P170	coreset32	51
1	9006587	9018415	1	9207353	9210314	\Zm00001d027612\Zm00001d027613-2	distal PET peak	P167	D51	coreset32	51
1	9106820	9123458	1	9153839	9158799	\Zm00001d027618\Zm00001d027619\Zm00001d027616-3	\Zm00001d027620\Zm00001d027621-2	P168	P169	coreset32	51
1	9106820	9123458	1	9158800	9166188	\Zm00001d027618\Zm00001d027619\Zm00001d027616-3	\Zm00001d027621-1	P168	P170	coreset32	51
1	9106820	9123458	1	9207353	9210314	\Zm00001d027618\Zm00001d027619\Zm00001d027616-3	distal PET peak	P168	D51	coreset32	51
1	9106820	9123458	1	9227826	9235543	\Zm00001d027618\Zm00001d027619\Zm00001d027616-3	\Zm00001d027622-1	P168	P171	coreset32	51
1	9158800	9166188	1	9227826	9235543	\Zm00001d027621-1	\Zm00001d027622-1	P170	P171	coreset32	51
1	9207353	9210314	1	9340493	9358850	distal PET peak	\Zm00001d027624\Zm00001d027625-2	D51	P173	coreset32	51
1	9227826	9235543	1	9254967	9271840	\Zm00001d027622-1	\Zm00001d027623-1	P171	P172	coreset32	51
1	9340493	9358850	1	9400998	9403929	\Zm00001d027624\Zm00001d027625-2	distal PET peak	P173	D52	coreset32	51
1	9340493	9358850	1	9404225	9412240	\Zm00001d027624\Zm00001d027625-2	\Zm00001d027626-1	P173	P174	coreset32	51
1	9340493	9358850	1	9485602	9494385	\Zm00001d027624\Zm00001d027625-2	\Zm00001d027630-1	P173	P177	coreset32	51
1	9404225	9412240	1	9423562	9426242	\Zm00001d027626-1	distal PET peak	P174	D53	coreset32	51
1	9404225	9412240	1	9478480	9483802	\Zm00001d027626-1	\Zm00001d027628-1	P174	P176	coreset32	51
1	9423562	9426242	1	9449186	9454788	distal PET peak	\Zm00001d027627-1	D53	P175	coreset32	51
1	9423562	9426242	1	9485602	9494385	distal PET peak	\Zm00001d027630-1	D53	P177	coreset32	51
1	9485602	9494385	1	9546569	9549624	\Zm00001d027630-1	\Zm00001d027633-1	P177	P178	coreset32	51
1	9485602	9494385	1	9592421	9599044	\Zm00001d027630-1	distal PET peak	P177	D55	coreset32	51
1	9577663	9585909	1	9592421	9599044	distal PET peak	distal PET peak	D54	D55	coreset32	51
1	9592421	9599044	1	9621494	9629601	distal PET peak	distal PET peak	D55	D57	coreset32	51
1	9610181	9620424	1	9621494	9629601	distal PET peak	distal PET peak	D56	D57	coreset32	51
1	9621494	9629601	1	9636319	9645187	distal PET peak	\Zm00001d027636\Zm00001d027637-2	D57	P179	coreset32	51
1	9636319	9645187	1	9773887	9778300	\Zm00001d027636\Zm00001d027637-2	\Zm00001d027642-1	P179	P182	coreset32	51
1	9728101	9734554	1	9744482	9752708	\Zm00001d027638-1	\Zm00001d027639-1	P180	P181	coreset32	51
1	9728101	9734554	1	9780253	9784611	\Zm00001d027638-1	\Zm00001d027643-1	P180	P183	coreset32	51
1	9744482	9752708	1	9773887	9778300	\Zm00001d027639-1	\Zm00001d027642-1	P181	P182	coreset32	51
1	9879933	9885391	1	9981519	9992681	\Zm00001d027645-1	\Zm00001d027646-1	P184	P185	coreset1782	2
1	9981519	9992681	1	9995392	9998473	\Zm00001d027646-1	distal PET peak	P185	D58	coreset1782	2
1	10027206	10032923	1	10104105	10110880	\Zm00001d027647-1	\Zm00001d027649-1	P186	P188	coreset759	5
1	10060304	10065493	1	10104105	10110880	\Zm00001d027648-1	\Zm00001d027649-1	P187	P188	coreset759	5
1	10091670	10095006	1	10104105	10110880	distal PET peak	\Zm00001d027649-1	D59	P188	coreset759	5
1	10104105	10110880	1	10146587	10159148	\Zm00001d027649-1	\Zm00001d027652-1	P188	P189	coreset759	5
1	10146587	10159148	1	10162206	10164459	\Zm00001d027652-1	distal PET peak	P189	D60	coreset759	5
1	10256505	10261190	1	10296514	10298990	\Zm00001d027656\Zm00001d027655-2	distal PET peak	P190	D61	coreset1776	2
1	10296514	10298990	1	10489442	10494479	distal PET peak	\Zm00001d027665-1	D61	P191	coreset1776	2
1	10523718	10535056	1	10540928	10558870	distal PET peak	distal PET peak	D62	D63	coreset3019	1
1	10570148	10577632	1	10613926	10624248	distal PET peak	\Zm00001d027667-1	D64	P192	coreset415	28
1	10613926	10624248	1	10678208	10690939	\Zm00001d027667-1	\Zm00001d027671\Zm00001d027672-2	P192	P193	coreset415	28
1	10613926	10624248	1	10749808	10762747	\Zm00001d027667-1	\Zm00001d027673\Zm00001d027674\Zm00001d027675-3	P192	P194	coreset415	28
1	10625253	10628060	1	10678208	10690939	distal PET peak	\Zm00001d027671\Zm00001d027672-2	D65	P193	coreset415	28
1	10678208	10690939	1	10749808	10762747	\Zm00001d027671\Zm00001d027672-2	\Zm00001d027673\Zm00001d027674\Zm00001d027675-3	P193	P194	coreset415	28
1	10749808	10762747	1	10833854	10836549	\Zm00001d027673\Zm00001d027674\Zm00001d027675-3	distal PET peak	P194	D66	coreset415	28
1	10749808	10762747	1	10851912	10861520	\Zm00001d027673\Zm00001d027674\Zm00001d027675-3	\Zm00001d027676-1	P194	P195	coreset415	28
1	10749808	10762747	1	10874785	10879661	\Zm00001d027673\Zm00001d027674\Zm00001d027675-3	\Zm00001d027677-1	P194	P196	coreset415	28
1	10749808	10762747	1	10983405	10991389	\Zm00001d027673\Zm00001d027674\Zm00001d027675-3	\Zm00001d027678-1	P194	P197	coreset415	28
1	10833854	10836549	1	10851912	10861520	distal PET peak	\Zm00001d027676-1	D66	P195	coreset415	28
1	10833854	10836549	1	10983405	10991389	distal PET peak	\Zm00001d027678-1	D66	P197	coreset415	28
1	10851912	10861520	1	10874785	10879661	\Zm00001d027676-1	\Zm00001d027677-1	P195	P196	coreset415	28
1	10851912	10861520	1	10991920	10999117	\Zm00001d027676-1	\Zm00001d027679-1	P195	P198	coreset415	28
1	10851912	10861520	1	11003061	11017216	\Zm00001d027676-1	\Zm00001d027680-1	P195	P199	coreset415	28
1	10874785	10879661	1	10983405	10991389	\Zm00001d027677-1	\Zm00001d027678-1	P196	P197	coreset415	28
1	10874785	10879661	1	11003061	11017216	\Zm00001d027677-1	\Zm00001d027680-1	P196	P199	coreset415	28
1	10983405	10991389	1	11003061	11017216	\Zm00001d027678-1	\Zm00001d027680-1	P197	P199	coreset415	28
1	10991920	10999117	1	11003061	11017216	\Zm00001d027679-1	\Zm00001d027680-1	P198	P199	coreset415	28
1	10991920	10999117	1	11062999	11073135	\Zm00001d027679-1	\Zm00001d027681\Zm00001d027682-2	P198	P200	coreset415	28
1	11003061	11017216	1	11043402	11045859	\Zm00001d027680-1	distal PET peak	P199	D67	coreset415	28
1	11003061	11017216	1	11062999	11073135	\Zm00001d027680-1	\Zm00001d027681\Zm00001d027682-2	P199	P200	coreset415	28
1	11062999	11073135	1	11125468	11139310	\Zm00001d027681\Zm00001d027682-2	\Zm00001d027684\Zm00001d027683-2	P200	P201	coreset415	28
1	11125468	11139310	1	11139822	11151840	\Zm00001d027684\Zm00001d027683-2	\Zm00001d027684\Zm00001d027685-2	P201	P202	coreset415	28
1	11125468	11139310	1	11154057	11165928	\Zm00001d027684\Zm00001d027683-2	\Zm00001d027688\Zm00001d027686\Zm00001d027687-3	P201	P203	coreset415	28
1	11139822	11151840	1	11154057	11165928	\Zm00001d027684\Zm00001d027685-2	\Zm00001d027688\Zm00001d027686\Zm00001d027687-3	P202	P203	coreset415	28
1	11154057	11165928	1	11298436	11302902	\Zm00001d027688\Zm00001d027686\Zm00001d027687-3	\Zm00001d027694\Zm00001d027695-2	P203	P204	coreset415	28
1	11432487	11440014	1	11582652	11593459	\Zm00001d027701-1	\Zm00001d027706-1	P205	P206	coreset695	5
1	11582652	11593459	1	11668910	11673386	\Zm00001d027706-1	\Zm00001d027709-1	P206	P208	coreset695	5
1	11636537	11637795	1	11661250	11668488	distal PET peak	\Zm00001d027708-1	D68	P207	coreset695	5
1	11661250	11668488	1	11714011	11721066	\Zm00001d027708-1	\Zm00001d027710-1	P207	P209	coreset695	5
1	11668910	11673386	1	11714011	11721066	\Zm00001d027709-1	\Zm00001d027710-1	P208	P209	coreset695	5
1	11722071	11726521	1	11880121	11891441	\Zm00001d027711-1	\Zm00001d027714-1	P210	P211	coreset518	17
1	11880121	11891441	1	251629621	251646148	\Zm00001d027714-1	\Zm00001d033129\Zm00001d033130-2	P211	P2016	coreset518	17
1	11951184	11961266	1	11976585	11984187	\Zm00001d027715-1	distal PET peak	P212	D70	coreset1926	2
1	11965509	11968351	1	11976585	11984187	distal PET peak	distal PET peak	D69	D70	coreset1926	2
1	12040041	12045317	1	12072300	12076882	\Zm00001d027717-1	\Zm00001d027718-1	P213	P214	coreset2813	1
1	12134077	12148530	1	12170331	12184323	\Zm00001d027721\Zm00001d027720-2	\Zm00001d027722\Zm00001d027723-2	P215	P216	coreset767	21
1	12170331	12184323	1	12207005	12209292	\Zm00001d027722\Zm00001d027723-2	distal PET peak	P216	D71	coreset767	21
1	12170331	12184323	1	12288240	12289696	\Zm00001d027722\Zm00001d027723-2	\Zm00001d027726-1	P216	P217	coreset767	21
1	12170331	12184323	1	12291602	12298768	\Zm00001d027722\Zm00001d027723-2	distal PET peak	P216	D72	coreset767	21
1	12170331	12184323	1	12329244	12343687	\Zm00001d027722\Zm00001d027723-2	\Zm00001d027727\Zm00001d027729\Zm00001d027728-3	P216	P218	coreset767	21
1	12291602	12298768	1	12329244	12343687	distal PET peak	\Zm00001d027727\Zm00001d027729\Zm00001d027728-3	D72	P218	coreset767	21
1	12291602	12298768	1	12352802	12361671	distal PET peak	\Zm00001d027731-1	D72	P219	coreset767	21
1	12329244	12343687	1	12352802	12361671	\Zm00001d027727\Zm00001d027729\Zm00001d027728-3	\Zm00001d027731-1	P218	P219	coreset767	21
1	12329244	12343687	1	12363786	12379064	\Zm00001d027727\Zm00001d027729\Zm00001d027728-3	\Zm00001d027733\Zm00001d027732\Zm00001d027734-3	P218	P220	coreset767	21
1	12352802	12361671	1	12363786	12379064	\Zm00001d027731-1	\Zm00001d027733\Zm00001d027732\Zm00001d027734-3	P219	P220	coreset767	21
1	12363786	12379064	1	12396582	12402559	\Zm00001d027733\Zm00001d027732\Zm00001d027734-3	\Zm00001d027739-1	P220	P221	coreset767	21
1	12363786	12379064	1	12441301	12451565	\Zm00001d027733\Zm00001d027732\Zm00001d027734-3	\Zm00001d027740\Zm00001d027741\Zm00001d027742-3	P220	P222	coreset767	21
1	12396582	12402559	1	12441301	12451565	\Zm00001d027739-1	\Zm00001d027740\Zm00001d027741\Zm00001d027742-3	P221	P222	coreset767	21
1	12441301	12451565	1	12500925	12516275	\Zm00001d027740\Zm00001d027741\Zm00001d027742-3	\Zm00001d027744\Zm00001d027743-2	P222	P223	coreset767	21
1	12441301	12451565	1	12538321	12557926	\Zm00001d027740\Zm00001d027741\Zm00001d027742-3	\Zm00001d027748\Zm00001d027749-2	P222	P226	coreset767	21
1	12500925	12516275	1	12531673	12534843	\Zm00001d027744\Zm00001d027743-2	\Zm00001d027747\Zm00001d027746-2	P223	P225	coreset767	21
1	12500925	12516275	1	12538321	12557926	\Zm00001d027744\Zm00001d027743-2	\Zm00001d027748\Zm00001d027749-2	P223	P226	coreset767	21
1	12524691	12529985	1	12538321	12557926	\Zm00001d027745-1	\Zm00001d027748\Zm00001d027749-2	P224	P226	coreset767	21
1	12531673	12534843	1	12538321	12557926	\Zm00001d027747\Zm00001d027746-2	\Zm00001d027748\Zm00001d027749-2	P225	P226	coreset767	21
1	12538321	12557926	1	12587897	12595647	\Zm00001d027748\Zm00001d027749-2	distal PET peak	P226	D73	coreset767	21
1	12538321	12557926	1	12614785	12617376	\Zm00001d027748\Zm00001d027749-2	distal PET peak	P226	D74	coreset767	21
1	12637871	12641502	1	12674488	12683991	\Zm00001d027752-1	\Zm00001d027755-1	P227	P229	coreset320	13
1	12656937	12659539	1	12674488	12683991	\Zm00001d027753-1	\Zm00001d027755-1	P228	P229	coreset320	13
1	12674488	12683991	1	12706461	12717958	\Zm00001d027755-1	\Zm00001d027756\Zm00001d027757-2	P229	P230	coreset320	13
1	12706461	12717958	1	13049673	13056270	\Zm00001d027756\Zm00001d027757-2	\Zm00001d027763-1	P230	P232	coreset320	13
1	12791313	12797216	1	12927373	12933787	distal PET peak	distal PET peak	D75	D76	coreset1710	2
1	12846380	12852610	1	12927373	12933787	\Zm00001d027759-1	distal PET peak	P231	D76	coreset1710	2
1	12988406	12991389	1	13004108	13011072	distal PET peak	distal PET peak	D77	D78	coreset320	13
1	13004108	13011072	1	13160443	13184843	distal PET peak	\Zm00001d027768\Zm00001d027769-2	D78	P235	coreset320	13
1	13049673	13056270	1	13062053	13066162	\Zm00001d027763-1	\Zm00001d027764-1	P232	P233	coreset320	13
1	13049673	13056270	1	13070598	13077316	\Zm00001d027763-1	distal PET peak	P232	D79	coreset320	13
1	13049673	13056270	1	13135798	13146341	\Zm00001d027763-1	\Zm00001d027766\Zm00001d027767-2	P232	P234	coreset320	13
1	13049673	13056270	1	13160443	13184843	\Zm00001d027763-1	\Zm00001d027768\Zm00001d027769-2	P232	P235	coreset320	13
1	13062053	13066162	1	13135798	13146341	\Zm00001d027764-1	\Zm00001d027766\Zm00001d027767-2	P233	P234	coreset320	13
1	13070598	13077316	1	13135798	13146341	distal PET peak	\Zm00001d027766\Zm00001d027767-2	D79	P234	coreset320	13
1	13135798	13146341	1	13160443	13184843	\Zm00001d027766\Zm00001d027767-2	\Zm00001d027768\Zm00001d027769-2	P234	P235	coreset320	13
1	13243431	13247796	1	13452998	13464975	distal PET peak	\Zm00001d027787-1	D80	P236	coreset2596	1
1	13270040	13274232	1	288455948	288459405	distal PET peak	\Zm00001d034283-1	D81	P2453	coreset571	10
1	13473970	13475488	1	231393505	231401198	\Zm00001d027788-1	\Zm00001d032588-1	P237	P1810	coreset300	24
1	13757418	13762887	1	13780812	13785813	\Zm00001d027799-1	distal PET peak	P238	D82	coreset294	23
1	13757418	13762887	1	13808392	13828495	\Zm00001d027799-1	\Zm00001d027800\Zm00001d027801-2	P238	P239	coreset294	23
1	13808392	13828495	1	13861762	13870427	\Zm00001d027800\Zm00001d027801-2	\Zm00001d027802-1	P239	P240	coreset294	23
1	13808392	13828495	1	13898901	13902953	\Zm00001d027800\Zm00001d027801-2	distal PET peak	P239	D83	coreset294	23
1	13808392	13828495	1	13903947	13913548	\Zm00001d027800\Zm00001d027801-2	\Zm00001d027803-1	P239	P241	coreset294	23
1	13861762	13870427	1	13898901	13902953	\Zm00001d027802-1	distal PET peak	P240	D83	coreset294	23
1	13861762	13870427	1	13903947	13913548	\Zm00001d027802-1	\Zm00001d027803-1	P240	P241	coreset294	23
1	13898901	13902953	1	13903947	13913548	distal PET peak	\Zm00001d027803-1	D83	P241	coreset294	23
1	13903947	13913548	1	13964684	13967897	\Zm00001d027803-1	\Zm00001d027805-1	P241	P242	coreset294	23
1	13903947	13913548	1	14026415	14032069	\Zm00001d027803-1	\Zm00001d027807-1	P241	P243	coreset294	23
1	14026415	14032069	1	14081697	14088463	\Zm00001d027807-1	\Zm00001d027808-1	P243	P244	coreset294	23
1	14081697	14088463	1	14206029	14214983	\Zm00001d027808-1	\Zm00001d027809-1	P244	P245	coreset294	23
1	14206029	14214983	1	14247087	14251997	\Zm00001d027809-1	\Zm00001d027810-1	P245	P246	coreset294	23
1	14206029	14214983	1	14310026	14326950	\Zm00001d027809-1	\Zm00001d027811\Zm00001d027813\Zm00001d027812-3	P245	P247	coreset294	23
1	14254608	14257019	1	14310026	14326950	distal PET peak	\Zm00001d027811\Zm00001d027813\Zm00001d027812-3	D84	P247	coreset294	23
1	14310026	14326950	1	14328932	14336007	\Zm00001d027811\Zm00001d027813\Zm00001d027812-3	\Zm00001d027815-1	P247	P248	coreset294	23
1	14310026	14326950	1	14356968	14366404	\Zm00001d027811\Zm00001d027813\Zm00001d027812-3	\Zm00001d027816-1	P247	P249	coreset294	23
1	14328932	14336007	1	14356968	14366404	\Zm00001d027815-1	\Zm00001d027816-1	P248	P249	coreset294	23
1	14356968	14366404	1	14448596	14451149	\Zm00001d027816-1	\Zm00001d027819-1	P249	P250	coreset294	23
1	14356968	14366404	1	14583379	14603263	\Zm00001d027816-1	\Zm00001d027824-1	P249	P251	coreset294	23
1	14356968	14366404	1	14609505	14614169	\Zm00001d027816-1	\Zm00001d027826\Zm00001d027827-2	P249	P252	coreset294	23
1	14583379	14603263	1	14603424	14607438	\Zm00001d027824-1	distal PET peak	P251	D85	coreset294	23
1	14603424	14607438	1	14647364	14658914	distal PET peak	\Zm00001d027831\Zm00001d027832\Zm00001d027833-3	D85	P253	coreset294	23
1	14689366	14695652	1	14699284	14708462	\Zm00001d027835-1	\Zm00001d027837\Zm00001d027838-2	P254	P255	coreset1143	3
1	14689366	14695652	1	14830911	14834773	\Zm00001d027835-1	\Zm00001d027841-1	P254	P256	coreset1143	3
1	14699284	14708462	1	14747692	14750540	\Zm00001d027837\Zm00001d027838-2	distal PET peak	P255	D86	coreset1143	3
1	15011478	15022660	1	15059231	15069179	\Zm00001d027844\Zm00001d027845-2	\Zm00001d027846-1	P257	P258	coreset1670	2
1	15011478	15022660	1	15070666	15073549	\Zm00001d027844\Zm00001d027845-2	\Zm00001d027847-1	P257	P259	coreset1670	2
1	15161346	15163462	1	15174748	15181147	\Zm00001d027850-1	\Zm00001d027851-1	P260	P261	coreset1336	13
1	15174748	15181147	1	15188192	15192075	\Zm00001d027851-1	distal PET peak	P261	D87	coreset1336	13
1	15174748	15181147	1	15192412	15197479	\Zm00001d027851-1	\Zm00001d027852-1	P261	P262	coreset1336	13
1	15174748	15181147	1	15237996	15242203	\Zm00001d027851-1	distal PET peak	P261	D88	coreset1336	13
1	15174748	15181147	1	15298088	15307667	\Zm00001d027851-1	\Zm00001d027853\Zm00001d027854-2	P261	P263	coreset1336	13
1	15188192	15192075	1	15237996	15242203	distal PET peak	distal PET peak	D87	D88	coreset1336	13
1	15188192	15192075	1	15298088	15307667	distal PET peak	\Zm00001d027853\Zm00001d027854-2	D87	P263	coreset1336	13
1	15192412	15197479	1	15237996	15242203	\Zm00001d027852-1	distal PET peak	P262	D88	coreset1336	13
1	15192412	15197479	1	15309025	15314777	\Zm00001d027852-1	distal PET peak	P262	D89	coreset1336	13
1	15237996	15242203	1	15298088	15307667	distal PET peak	\Zm00001d027853\Zm00001d027854-2	D88	P263	coreset1336	13
1	15237996	15242203	1	15309025	15314777	distal PET peak	distal PET peak	D88	D89	coreset1336	13
1	15298088	15307667	1	15319670	15322420	\Zm00001d027853\Zm00001d027854-2	distal PET peak	P263	D90	coreset1336	13
1	15309025	15314777	1	15319670	15322420	distal PET peak	distal PET peak	D89	D90	coreset1336	13
1	15371844	15378490	1	15387343	15392111	distal PET peak	distal PET peak	D91	D92	coreset1025	13
1	15371844	15378490	1	15398299	15411671	distal PET peak	\Zm00001d027856-1	D91	P264	coreset1025	13
1	15387343	15392111	1	15398299	15411671	distal PET peak	\Zm00001d027856-1	D92	P264	coreset1025	13
1	15387343	15392111	1	15499341	15508909	distal PET peak	\Zm00001d027859-1	D92	P266	coreset1025	13
1	15398299	15411671	1	15499341	15508909	\Zm00001d027856-1	\Zm00001d027859-1	P264	P266	coreset1025	13
1	15398299	15411671	1	15513562	15516157	\Zm00001d027856-1	distal PET peak	P264	D93	coreset1025	13
1	15398299	15411671	1	15581345	15587478	\Zm00001d027856-1	\Zm00001d027861-1	P264	P267	coreset1025	13
1	15398299	15411671	1	15644238	15646851	\Zm00001d027856-1	distal PET peak	P264	D94	coreset1025	13
1	15438395	15441492	1	15499341	15508909	\Zm00001d027858-1	\Zm00001d027859-1	P265	P266	coreset1025	13
1	15499341	15508909	1	15667205	15673594	\Zm00001d027859-1	\Zm00001d027862-1	P266	P268	coreset1025	13
1	15581345	15587478	1	15683846	15689470	\Zm00001d027861-1	\Zm00001d027863-1	P267	P269	coreset1025	13
1	15667205	15673594	1	15683846	15689470	\Zm00001d027862-1	\Zm00001d027863-1	P268	P269	coreset1025	13
1	15667205	15673594	1	15692058	15694097	\Zm00001d027862-1	\Zm00001d027864-1	P268	P270	coreset1025	13
1	15758895	15768879	1	15781927	15784041	\Zm00001d027867\Zm00001d027868-2	distal PET peak	P271	D95	coreset282	23
1	15758895	15768879	1	15960767	15975507	\Zm00001d027867\Zm00001d027868-2	\Zm00001d027869-1	P271	P272	coreset282	23
1	15960767	15975507	1	16002415	16003513	\Zm00001d027869-1	distal PET peak	P272	D96	coreset282	23
1	15960767	15975507	1	16004786	16020254	\Zm00001d027869-1	\Zm00001d027871\Zm00001d027872\Zm00001d027873\Zm00001d027870-4	P272	P273	coreset282	23
1	16004786	16020254	1	16037798	16043685	\Zm00001d027871\Zm00001d027872\Zm00001d027873\Zm00001d027870-4	\Zm00001d027874-1	P273	P274	coreset282	23
1	16004786	16020254	1	16048445	16051597	\Zm00001d027871\Zm00001d027872\Zm00001d027873\Zm00001d027870-4	distal PET peak	P273	D97	coreset282	23
1	16004786	16020254	1	16136921	16143523	\Zm00001d027871\Zm00001d027872\Zm00001d027873\Zm00001d027870-4	\Zm00001d027875-1	P273	P275	coreset282	23
1	16004786	16020254	1	16224623	16232015	\Zm00001d027871\Zm00001d027872\Zm00001d027873\Zm00001d027870-4	\Zm00001d027876-1	P273	P276	coreset282	23
1	16037798	16043685	1	16048445	16051597	\Zm00001d027874-1	distal PET peak	P274	D97	coreset282	23
1	16037798	16043685	1	16136921	16143523	\Zm00001d027874-1	\Zm00001d027875-1	P274	P275	coreset282	23
1	16037798	16043685	1	16224623	16232015	\Zm00001d027874-1	\Zm00001d027876-1	P274	P276	coreset282	23
1	16048445	16051597	1	16136921	16143523	distal PET peak	\Zm00001d027875-1	D97	P275	coreset282	23
1	16048445	16051597	1	16224623	16232015	distal PET peak	\Zm00001d027876-1	D97	P276	coreset282	23
1	16136921	16143523	1	16224623	16232015	\Zm00001d027875-1	\Zm00001d027876-1	P275	P276	coreset282	23
1	16136921	16143523	1	16279438	16288999	\Zm00001d027875-1	\Zm00001d027877-1	P275	P277	coreset282	23
1	16224623	16232015	1	16279438	16288999	\Zm00001d027876-1	\Zm00001d027877-1	P276	P277	coreset282	23
1	16232127	16238807	1	16279438	16288999	distal PET peak	\Zm00001d027877-1	D98	P277	coreset282	23
1	16232127	16238807	1	16295610	16303508	distal PET peak	distal PET peak	D98	D99	coreset282	23
1	16232127	16238807	1	16304105	16307123	distal PET peak	distal PET peak	D98	D100	coreset282	23
1	16279438	16288999	1	16295610	16303508	\Zm00001d027877-1	distal PET peak	P277	D99	coreset282	23
1	16295610	16303508	1	16355177	16362015	distal PET peak	\Zm00001d027878-1	D99	P278	coreset282	23
1	16304105	16307123	1	16355177	16362015	distal PET peak	\Zm00001d027878-1	D100	P278	coreset282	23
1	16355177	16362015	1	16413463	16416665	\Zm00001d027878-1	\Zm00001d027879-1	P278	P279	coreset282	23
1	16628261	16631341	1	16705340	16716069	\Zm00001d027882-1	\Zm00001d027883\Zm00001d027884-2	P280	P281	coreset183	13
1	16705340	16716069	1	16719085	16728024	\Zm00001d027883\Zm00001d027884-2	\Zm00001d027885-1	P281	P282	coreset183	13
1	16705340	16716069	1	16728132	16731605	\Zm00001d027883\Zm00001d027884-2	\Zm00001d027886-1	P281	P283	coreset183	13
1	16705340	16716069	1	16743884	16753643	\Zm00001d027883\Zm00001d027884-2	\Zm00001d027887\Zm00001d027888-2	P281	P284	coreset183	13
1	16719085	16728024	1	16743884	16753643	\Zm00001d027885-1	\Zm00001d027887\Zm00001d027888-2	P282	P284	coreset183	13
1	16728132	16731605	1	16743884	16753643	\Zm00001d027886-1	\Zm00001d027887\Zm00001d027888-2	P283	P284	coreset183	13
1	16743884	16753643	1	16808934	16815374	\Zm00001d027887\Zm00001d027888-2	\Zm00001d027890-1	P284	P285	coreset183	13
1	16743884	16753643	1	16834269	16836570	\Zm00001d027887\Zm00001d027888-2	distal PET peak	P284	D101	coreset183	13
1	16743884	16753643	1	16947475	16956582	\Zm00001d027887\Zm00001d027888-2	\Zm00001d027893-1	P284	P287	coreset183	13
1	16808934	16815374	1	16840130	16849339	\Zm00001d027890-1	\Zm00001d027892-1	P285	P286	coreset183	13
1	16867970	16869835	1	16947475	16956582	distal PET peak	\Zm00001d027893-1	D102	P287	coreset183	13
1	16947475	16956582	1	16966243	16967380	\Zm00001d027893-1	\Zm00001d027895-1	P287	P288	coreset183	13
1	16947475	16956582	1	16968004	16981120	\Zm00001d027893-1	\Zm00001d027895\Zm00001d027896-2	P287	P289	coreset183	13
1	16999097	17002167	1	17136383	17150072	\Zm00001d027897-1	\Zm00001d027899\Zm00001d027900-2	P290	P292	coreset137	18
1	17061928	17064215	1	17136383	17150072	\Zm00001d027898-1	\Zm00001d027899\Zm00001d027900-2	P291	P292	coreset137	18
1	17136383	17150072	1	17150988	17154024	\Zm00001d027899\Zm00001d027900-2	distal PET peak	P292	D103	coreset137	18
1	17136383	17150072	1	17154108	17167465	\Zm00001d027899\Zm00001d027900-2	\Zm00001d027901\Zm00001d027902\Zm00001d027903-3	P292	P293	coreset137	18
1	17136383	17150072	1	17309388	17318408	\Zm00001d027899\Zm00001d027900-2	\Zm00001d027907-1	P292	P295	coreset137	18
1	17154108	17167465	1	17184575	17190878	\Zm00001d027901\Zm00001d027902\Zm00001d027903-3	\Zm00001d027904-1	P293	P294	coreset137	18
1	17154108	17167465	1	94472327	94477333	\Zm00001d027901\Zm00001d027902\Zm00001d027903-3	\Zm00001d029921-1	P293	P1072	coreset137	18
1	17184575	17190878	1	17309388	17318408	\Zm00001d027904-1	\Zm00001d027907-1	P294	P295	coreset137	18
1	17184575	17190878	1	17323491	17327394	\Zm00001d027904-1	distal PET peak	P294	D104	coreset137	18
1	17184575	17190878	1	17351129	17358438	\Zm00001d027904-1	distal PET peak	P294	D105	coreset137	18
1	17309388	17318408	1	17323491	17327394	\Zm00001d027907-1	distal PET peak	P295	D104	coreset137	18
1	17309388	17318408	1	17360896	17366145	\Zm00001d027907-1	\Zm00001d027908-1	P295	P296	coreset137	18
1	17351129	17358438	1	17360896	17366145	distal PET peak	\Zm00001d027908-1	D105	P296	coreset137	18
1	17532661	17537808	1	17546021	17549731	\Zm00001d027916-1	distal PET peak	P297	D106	coreset1941	2
1	17532661	17537808	1	17550955	17554603	\Zm00001d027916-1	distal PET peak	P297	D107	coreset1941	2
1	17608613	17618011	1	17695662	17700760	\Zm00001d027918\Zm00001d027920-2	\Zm00001d027921-1	P298	P299	coreset1867	2
1	17695662	17700760	1	17704159	17710159	\Zm00001d027921-1	distal PET peak	P299	D108	coreset1867	2
1	17774557	17778685	1	17804252	17809657	\Zm00001d027924-1	\Zm00001d027925-1	P300	P301	coreset14	178
1	17774557	17778685	1	17832159	17845151	\Zm00001d027924-1	\Zm00001d027928\Zm00001d027929-2	P300	P302	coreset14	178
1	17804252	17809657	1	17832159	17845151	\Zm00001d027925-1	\Zm00001d027928\Zm00001d027929-2	P301	P302	coreset14	178
1	17832159	17845151	1	17928386	17932573	\Zm00001d027928\Zm00001d027929-2	\Zm00001d027932-1	P302	P303	coreset14	178
1	17832159	17845151	1	17939102	17941983	\Zm00001d027928\Zm00001d027929-2	\Zm00001d027933-1	P302	P304	coreset14	178
1	17832159	17845151	1	17944752	17949713	\Zm00001d027928\Zm00001d027929-2	\Zm00001d027933\Zm00001d027934-2	P302	P305	coreset14	178
1	17928386	17932573	1	17944752	17949713	\Zm00001d027932-1	\Zm00001d027933\Zm00001d027934-2	P303	P305	coreset14	178
1	17944752	17949713	1	17959478	17967477	\Zm00001d027933\Zm00001d027934-2	\Zm00001d027936-1	P305	P306	coreset14	178
1	17944752	17949713	1	17983050	17992916	\Zm00001d027933\Zm00001d027934-2	distal PET peak	P305	D109	coreset14	178
1	17959478	17967477	1	17983050	17992916	\Zm00001d027936-1	distal PET peak	P306	D109	coreset14	178
1	17971614	17976738	1	17983050	17992916	\Zm00001d027937-1	distal PET peak	P307	D109	coreset14	178
1	17977389	17982882	1	17998184	18007890	\Zm00001d027937-1	\Zm00001d027938\Zm00001d027939-2	P308	P309	coreset14	178
1	17983050	17992916	1	17998184	18007890	distal PET peak	\Zm00001d027938\Zm00001d027939-2	D109	P309	coreset14	178
1	17983050	17992916	1	18018385	18022329	distal PET peak	\Zm00001d027941-1	D109	P310	coreset14	178
1	17983050	17992916	1	18029675	18031441	distal PET peak	distal PET peak	D109	D110	coreset14	178
1	17998184	18007890	1	18018385	18022329	\Zm00001d027938\Zm00001d027939-2	\Zm00001d027941-1	P309	P310	coreset14	178
1	18018385	18022329	1	18038430	18053945	\Zm00001d027941-1	\Zm00001d027944\Zm00001d027943\Zm00001d027945-3	P310	P311	coreset14	178
1	18038430	18053945	1	18085530	18089117	\Zm00001d027944\Zm00001d027943\Zm00001d027945-3	\Zm00001d027946-1	P311	P312	coreset14	178
1	18038430	18053945	1	18145024	18153151	\Zm00001d027944\Zm00001d027943\Zm00001d027945-3	\Zm00001d027948-1	P311	P314	coreset14	178
1	18038430	18053945	1	18184728	18187866	\Zm00001d027944\Zm00001d027943\Zm00001d027945-3	\Zm00001d027950-1	P311	P315	coreset14	178
1	18134011	18136158	1	18188151	18191957	\Zm00001d027947-1	distal PET peak	P313	D111	coreset2029	2
1	18188151	18191957	1	18273788	18275145	distal PET peak	\Zm00001d027954-1	D111	P316	coreset2029	2
1	18450337	18453284	1	18511225	18517276	\Zm00001d027962-1	\Zm00001d027965-1	P317	P319	coreset1118	3
1	18459046	18463630	1	18511225	18517276	\Zm00001d027963-1	\Zm00001d027965-1	P318	P319	coreset1118	3
1	18459046	18463630	1	18518010	18526641	\Zm00001d027963-1	\Zm00001d027966\Zm00001d027967\Zm00001d027968-3	P318	P320	coreset1118	3
1	18758786	18768523	1	18945652	18958265	\Zm00001d027971-1	\Zm00001d027975-1	P321	P322	coreset13	169
1	18945652	18958265	1	18965228	18970502	\Zm00001d027975-1	distal PET peak	P322	D112	coreset13	169
1	18945652	18958265	1	19592532	19599004	\Zm00001d027975-1	\Zm00001d027992-1	P322	P329	coreset13	169
1	18965228	18970502	1	19022586	19026133	distal PET peak	\Zm00001d027976-1	D112	P323	coreset13	169
1	18965228	18970502	1	19311735	19327071	distal PET peak	\Zm00001d027982\Zm00001d027983-2	D112	P325	coreset13	169
1	19226657	19234676	1	19311735	19327071	\Zm00001d027979-1	\Zm00001d027982\Zm00001d027983-2	P324	P325	coreset13	169
1	19311735	19327071	1	19431513	19444166	\Zm00001d027982\Zm00001d027983-2	\Zm00001d027988\Zm00001d027986\Zm00001d027987-3	P325	P326	coreset13	169
1	19329536	19332930	1	19431513	19444166	distal PET peak	\Zm00001d027988\Zm00001d027986\Zm00001d027987-3	D113	P326	coreset13	169
1	19431513	19444166	1	19565078	19572070	\Zm00001d027988\Zm00001d027986\Zm00001d027987-3	distal PET peak	P326	D115	coreset13	169
1	19431513	19444166	1	19583415	19591199	\Zm00001d027988\Zm00001d027986\Zm00001d027987-3	\Zm00001d027991-1	P326	P328	coreset13	169
1	19431513	19444166	1	19592532	19599004	\Zm00001d027988\Zm00001d027986\Zm00001d027987-3	\Zm00001d027992-1	P326	P329	coreset13	169
1	19464476	19467503	1	19583415	19591199	distal PET peak	\Zm00001d027991-1	D114	P328	coreset13	169
1	19499934	19502998	1	19565078	19572070	\Zm00001d027990-1	distal PET peak	P327	D115	coreset13	169
1	19565078	19572070	1	19583415	19591199	distal PET peak	\Zm00001d027991-1	D115	P328	coreset13	169
1	19565078	19572070	1	19592532	19599004	distal PET peak	\Zm00001d027992-1	D115	P329	coreset13	169
1	19592532	19599004	1	19654874	19660324	\Zm00001d027992-1	distal PET peak	P329	D116	coreset13	169
1	19654874	19660324	1	19698708	19702939	distal PET peak	\Zm00001d027996-1	D116	P331	coreset13	169
1	19654874	19660324	1	19793333	19798299	distal PET peak	distal PET peak	D116	D118	coreset13	169
1	19662921	19668664	1	19698708	19702939	\Zm00001d027995-1	\Zm00001d027996-1	P330	P331	coreset13	169
1	19698708	19702939	1	19724554	19726975	\Zm00001d027996-1	distal PET peak	P331	D117	coreset13	169
1	19698708	19702939	1	19762446	19766512	\Zm00001d027996-1	\Zm00001d027997-1	P331	P332	coreset13	169
1	19793333	19798299	1	19885008	19890211	distal PET peak	\Zm00001d027998-1	D118	P333	coreset13	169
1	19885008	19890211	1	19905458	19909950	\Zm00001d027998-1	\Zm00001d027999-1	P333	P334	coreset13	169
1	19885008	19890211	1	19959008	19969990	\Zm00001d027998-1	\Zm00001d028002\Zm00001d028003\Zm00001d028004-3	P333	P335	coreset13	169
1	19959008	19969990	1	20005767	20011138	\Zm00001d028002\Zm00001d028003\Zm00001d028004-3	distal PET peak	P335	D120	coreset13	169
1	19959008	19969990	1	20019890	20034340	\Zm00001d028002\Zm00001d028003\Zm00001d028004-3	\Zm00001d028005\Zm00001d028006-2	P335	P336	coreset13	169
1	19959008	19969990	1	33543109	33549280	\Zm00001d028002\Zm00001d028003\Zm00001d028004-3	\Zm00001d028399-1	P335	P498	coreset13	169
1	19989339	19995219	1	20005767	20011138	distal PET peak	distal PET peak	D119	D120	coreset13	169
1	19989339	19995219	1	20019890	20034340	distal PET peak	\Zm00001d028005\Zm00001d028006-2	D119	P336	coreset13	169
1	20005767	20011138	1	20019890	20034340	distal PET peak	\Zm00001d028005\Zm00001d028006-2	D120	P336	coreset13	169
1	20019890	20034340	1	20105227	20111025	\Zm00001d028005\Zm00001d028006-2	distal PET peak	P336	D121	coreset13	169
1	20105227	20111025	1	20126262	20133387	distal PET peak	\Zm00001d028007-1	D121	P337	coreset13	169
1	20261822	20270073	1	20288833	20312026	\Zm00001d028010-1	\Zm00001d028011\Zm00001d028013\Zm00001d028012-3	P338	P339	coreset1238	6
1	20288833	20312026	1	20350741	20353928	\Zm00001d028011\Zm00001d028013\Zm00001d028012-3	\Zm00001d028015\Zm00001d028016-2	P339	P340	coreset1238	6
1	20288833	20312026	1	20404631	20415284	\Zm00001d028011\Zm00001d028013\Zm00001d028012-3	\Zm00001d028017-1	P339	P341	coreset1238	6
1	20350741	20353928	1	20425039	20432866	\Zm00001d028015\Zm00001d028016-2	\Zm00001d028018\Zm00001d028019-2	P340	P342	coreset1238	6
1	20404631	20415284	1	20425039	20432866	\Zm00001d028017-1	\Zm00001d028018\Zm00001d028019-2	P341	P342	coreset1238	6
1	20404631	20415284	1	151085699	151089408	\Zm00001d028017-1	distal PET peak	P341	D508	coreset1238	6
1	20739064	20743822	1	20833302	20837454	\Zm00001d028024-1	\Zm00001d028025-1	P343	P344	coreset3317	1
1	21185297	21196178	1	21199709	21201309	\Zm00001d028038-1	distal PET peak	P345	D122	coreset2777	3
1	21185297	21196178	1	21286118	21291155	\Zm00001d028038-1	\Zm00001d028039-1	P345	P346	coreset2777	3
1	21199709	21201309	1	21286118	21291155	distal PET peak	\Zm00001d028039-1	D122	P346	coreset2777	3
1	21500910	21505674	1	21510316	21519482	\Zm00001d028045-1	distal PET peak	P347	D123	coreset3290	1
1	21761143	21766618	1	21976759	22004470	\Zm00001d028053-1	\Zm00001d028070\Zm00001d028071\Zm00001d028072\Zm00001d028073-4	P348	P352	coreset13	169
1	21768578	21780232	1	21976759	22004470	\Zm00001d028054\Zm00001d028055\Zm00001d028056-3	\Zm00001d028070\Zm00001d028071\Zm00001d028072\Zm00001d028073-4	P349	P352	coreset13	169
1	21768578	21780232	1	22005692	22020719	\Zm00001d028054\Zm00001d028055\Zm00001d028056-3	\Zm00001d028074-1	P349	P353	coreset13	169
1	21856626	21862400	1	21881627	21888536	\Zm00001d028062\Zm00001d028063-2	\Zm00001d028064-1	P350	P351	coreset13	169
1	21856626	21862400	1	21976759	22004470	\Zm00001d028062\Zm00001d028063-2	\Zm00001d028070\Zm00001d028071\Zm00001d028072\Zm00001d028073-4	P350	P352	coreset13	169
1	21881627	21888536	1	21976759	22004470	\Zm00001d028064-1	\Zm00001d028070\Zm00001d028071\Zm00001d028072\Zm00001d028073-4	P351	P352	coreset13	169
1	21900074	21903244	1	21976759	22004470	distal PET peak	\Zm00001d028070\Zm00001d028071\Zm00001d028072\Zm00001d028073-4	D124	P352	coreset13	169
1	21976759	22004470	1	22005692	22020719	\Zm00001d028070\Zm00001d028071\Zm00001d028072\Zm00001d028073-4	\Zm00001d028074-1	P352	P353	coreset13	169
1	21976759	22004470	1	22051076	22066631	\Zm00001d028070\Zm00001d028071\Zm00001d028072\Zm00001d028073-4	distal PET peak	P352	D126	coreset13	169
1	21976759	22004470	1	51358638	51364909	\Zm00001d028070\Zm00001d028071\Zm00001d028072\Zm00001d028073-4	\Zm00001d028916-1	P352	P724	coreset13	169
1	22005692	22020719	1	22030988	22033702	\Zm00001d028074-1	distal PET peak	P353	D125	coreset13	169
1	22005692	22020719	1	22051076	22066631	\Zm00001d028074-1	distal PET peak	P353	D126	coreset13	169
1	22005692	22020719	1	22839724	22845485	\Zm00001d028074-1	\Zm00001d028094-1	P353	P358	coreset13	169
1	22030988	22033702	1	22051076	22066631	distal PET peak	distal PET peak	D125	D126	coreset13	169
1	22051076	22066631	1	22734587	22742401	distal PET peak	\Zm00001d028093-1	D126	P357	coreset13	169
1	22598645	22601297	1	22608289	22614577	\Zm00001d028088-1	\Zm00001d028089\Zm00001d028090-2	P354	P355	coreset3194	1
1	22667303	22670571	1	22728387	22733671	distal PET peak	\Zm00001d028092-1	D127	P356	coreset13	169
1	22667303	22670571	1	22734587	22742401	distal PET peak	\Zm00001d028093-1	D127	P357	coreset13	169
1	22728387	22733671	1	22734587	22742401	\Zm00001d028092-1	\Zm00001d028093-1	P356	P357	coreset13	169
1	22734587	22742401	1	22812121	22815981	\Zm00001d028093-1	distal PET peak	P357	D128	coreset13	169
1	22734587	22742401	1	22835527	22838174	\Zm00001d028093-1	distal PET peak	P357	D129	coreset13	169
1	22734587	22742401	1	22839724	22845485	\Zm00001d028093-1	\Zm00001d028094-1	P357	P358	coreset13	169
1	22734587	22742401	1	22872632	22875350	\Zm00001d028093-1	distal PET peak	P357	D130	coreset13	169
1	22734587	22742401	1	22877674	22895078	\Zm00001d028093-1	\Zm00001d028096\Zm00001d028097-2	P357	P360	coreset13	169
1	22812121	22815981	1	22845560	22848651	distal PET peak	\Zm00001d028094-1	D128	P359	coreset13	169
1	22839724	22845485	1	22872632	22875350	\Zm00001d028094-1	distal PET peak	P358	D130	coreset13	169
1	22839724	22845485	1	22877674	22895078	\Zm00001d028094-1	\Zm00001d028096\Zm00001d028097-2	P358	P360	coreset13	169
1	22839724	22845485	1	33646022	33653766	\Zm00001d028094-1	\Zm00001d028401-1	P358	P500	coreset13	169
1	22845560	22848651	1	22872632	22875350	\Zm00001d028094-1	distal PET peak	P359	D130	coreset13	169
1	22877674	22895078	1	22959040	22971609	\Zm00001d028096\Zm00001d028097-2	\Zm00001d028098-1	P360	P361	coreset13	169
1	22877674	22895078	1	23003212	23029126	\Zm00001d028096\Zm00001d028097-2	\Zm00001d028103\Zm00001d028104\Zm00001d028105\Zm00001d028100\Zm00001d028102-5	P360	P362	coreset13	169
1	23003212	23029126	1	23029712	23034071	\Zm00001d028103\Zm00001d028104\Zm00001d028105\Zm00001d028100\Zm00001d028102-5	\Zm00001d028107-1	P362	P363	coreset13	169
1	23003212	23029126	1	23109615	23123786	\Zm00001d028103\Zm00001d028104\Zm00001d028105\Zm00001d028100\Zm00001d028102-5	\Zm00001d028109\Zm00001d028111\Zm00001d028110-3	P362	P364	coreset13	169
1	23109615	23123786	1	23146472	23151573	\Zm00001d028109\Zm00001d028111\Zm00001d028110-3	\Zm00001d028112-1	P364	P365	coreset13	169
1	23109615	23123786	1	23242873	23246661	\Zm00001d028109\Zm00001d028111\Zm00001d028110-3	\Zm00001d028113-1	P364	P366	coreset13	169
1	23109615	23123786	1	23264199	23272542	\Zm00001d028109\Zm00001d028111\Zm00001d028110-3	\Zm00001d028115\Zm00001d028116\Zm00001d028114-3	P364	P367	coreset13	169
1	23146472	23151573	1	23242873	23246661	\Zm00001d028112-1	\Zm00001d028113-1	P365	P366	coreset13	169
1	23146472	23151573	1	33743505	33758422	\Zm00001d028112-1	\Zm00001d028405\Zm00001d028406-2	P365	P502	coreset13	169
1	23242873	23246661	1	23264199	23272542	\Zm00001d028113-1	\Zm00001d028115\Zm00001d028116\Zm00001d028114-3	P366	P367	coreset13	169
1	23249692	23251919	1	23264199	23272542	distal PET peak	\Zm00001d028115\Zm00001d028116\Zm00001d028114-3	D131	P367	coreset13	169
1	23252100	23254571	1	23264199	23272542	distal PET peak	\Zm00001d028115\Zm00001d028116\Zm00001d028114-3	D132	P367	coreset13	169
1	23324097	23326248	1	23377243	23379198	\Zm00001d028117-1	distal PET peak	P368	D133	coreset3117	1
1	23359589	23364089	1	23624270	23636408	\Zm00001d028118\Zm00001d028119-2	\Zm00001d028130\Zm00001d028129-2	P369	P374	coreset3	216
1	23359589	23364089	1	40762252	40766036	\Zm00001d028118\Zm00001d028119-2	\Zm00001d028609-1	P369	P589	coreset3	216
1	23432287	23436649	1	23600456	23618001	\Zm00001d028120-1	\Zm00001d028127\Zm00001d028128-2	P370	P373	coreset3	216
1	23439772	23444252	1	23495466	23499149	distal PET peak	\Zm00001d028122-1	D134	P371	coreset3	216
1	23439772	23444252	1	23500671	23506717	distal PET peak	distal PET peak	D134	D135	coreset3	216
1	23500671	23506717	1	23557582	23565166	distal PET peak	\Zm00001d028125-1	D135	P372	coreset3	216
1	23500671	23506717	1	23600456	23618001	distal PET peak	\Zm00001d028127\Zm00001d028128-2	D135	P373	coreset3	216
1	23557582	23565166	1	23624270	23636408	\Zm00001d028125-1	\Zm00001d028130\Zm00001d028129-2	P372	P374	coreset3	216
1	23600456	23618001	1	23624270	23636408	\Zm00001d028127\Zm00001d028128-2	\Zm00001d028130\Zm00001d028129-2	P373	P374	coreset3	216
1	23624270	23636408	1	23700538	23702335	\Zm00001d028130\Zm00001d028129-2	distal PET peak	P374	D136	coreset3	216
1	23882204	23887295	1	23955448	23964330	distal PET peak	\Zm00001d028139-1	D137	P376	coreset580	5
1	23952911	23955076	1	23983572	23985760	\Zm00001d028138-1	distal PET peak	P375	D138	coreset580	5
1	23955448	23964330	1	23973070	23978008	\Zm00001d028139-1	\Zm00001d028140-1	P376	P377	coreset580	5
1	23955448	23964330	1	23983572	23985760	\Zm00001d028139-1	distal PET peak	P376	D138	coreset580	5
1	23983572	23985760	1	23999332	24007124	distal PET peak	\Zm00001d028142\Zm00001d028143-2	D138	P378	coreset580	5
1	24296227	24301382	1	24305947	24315601	\Zm00001d028151-1	\Zm00001d028152-1	P379	P380	coreset1027	16
1	24296227	24301382	1	24412747	24421496	\Zm00001d028151-1	\Zm00001d028154-1	P379	P382	coreset1027	16
1	24305947	24315601	1	24326987	24336149	\Zm00001d028152-1	\Zm00001d028153-1	P380	P381	coreset1027	16
1	24326987	24336149	1	24412747	24421496	\Zm00001d028153-1	\Zm00001d028154-1	P381	P382	coreset1027	16
1	24412747	24421496	1	24570031	24575152	\Zm00001d028154-1	\Zm00001d028159-1	P382	P383	coreset1027	16
1	24412747	24421496	1	24586862	24594689	\Zm00001d028154-1	\Zm00001d028160-1	P382	P384	coreset1027	16
1	24554087	24556566	1	24586862	24594689	distal PET peak	\Zm00001d028160-1	D139	P384	coreset1027	16
1	24554087	24556566	1	24659009	24665926	distal PET peak	distal PET peak	D139	D143	coreset1027	16
1	24557582	24559577	1	24570031	24575152	distal PET peak	\Zm00001d028159-1	D140	P383	coreset1027	16
1	24557582	24559577	1	24659009	24665926	distal PET peak	distal PET peak	D140	D143	coreset1027	16
1	24559896	24561609	1	24570031	24575152	distal PET peak	\Zm00001d028159-1	D141	P383	coreset1027	16
1	24570031	24575152	1	24586862	24594689	\Zm00001d028159-1	\Zm00001d028160-1	P383	P384	coreset1027	16
1	24570031	24575152	1	24659009	24665926	\Zm00001d028159-1	distal PET peak	P383	D143	coreset1027	16
1	24576505	24580386	1	24586862	24594689	distal PET peak	\Zm00001d028160-1	D142	P384	coreset1027	16
1	24576505	24580386	1	24659009	24665926	distal PET peak	distal PET peak	D142	D143	coreset1027	16
1	24586862	24594689	1	24659009	24665926	\Zm00001d028160-1	distal PET peak	P384	D143	coreset1027	16
1	24770840	24780059	1	24818891	24827534	\Zm00001d028162-1	distal PET peak	P385	D144	coreset3	216
1	24770840	24780059	1	24870600	24875840	\Zm00001d028162-1	distal PET peak	P385	D145	coreset3	216
1	24770840	24780059	1	24945062	24951947	\Zm00001d028162-1	\Zm00001d028164-1	P385	P386	coreset3	216
1	24770840	24780059	1	25041800	25055715	\Zm00001d028162-1	\Zm00001d028167-1	P385	P388	coreset3	216
1	24770840	24780059	1	39487735	39496847	\Zm00001d028162-1	\Zm00001d028574-1	P385	P573	coreset3	216
1	24818891	24827534	1	24870600	24875840	distal PET peak	distal PET peak	D144	D145	coreset3	216
1	24818891	24827534	1	24945062	24951947	distal PET peak	\Zm00001d028164-1	D144	P386	coreset3	216
1	24945062	24951947	1	24961990	24970737	\Zm00001d028164-1	\Zm00001d028165-1	P386	P387	coreset3	216
1	24945062	24951947	1	25041800	25055715	\Zm00001d028164-1	\Zm00001d028167-1	P386	P388	coreset3	216
1	24961990	24970737	1	25041800	25055715	\Zm00001d028165-1	\Zm00001d028167-1	P387	P388	coreset3	216
1	25041800	25055715	1	25057926	25062478	\Zm00001d028167-1	distal PET peak	P388	D146	coreset3	216
1	25041800	25055715	1	25105271	25121186	\Zm00001d028167-1	\Zm00001d028169\Zm00001d028170-2	P388	P389	coreset3	216
1	25041800	25055715	1	25149229	25160307	\Zm00001d028167-1	\Zm00001d028171\Zm00001d028172-2	P388	P390	coreset3	216
1	25057926	25062478	1	25105271	25121186	distal PET peak	\Zm00001d028169\Zm00001d028170-2	D146	P389	coreset3	216
1	25066344	25069628	1	25105271	25121186	distal PET peak	\Zm00001d028169\Zm00001d028170-2	D147	P389	coreset3	216
1	25105271	25121186	1	25149229	25160307	\Zm00001d028169\Zm00001d028170-2	\Zm00001d028171\Zm00001d028172-2	P389	P390	coreset3	216
1	25149229	25160307	1	25304221	25308086	\Zm00001d028171\Zm00001d028172-2	\Zm00001d028173-1	P390	P391	coreset3	216
1	25304221	25308086	1	25495252	25503340	\Zm00001d028173-1	\Zm00001d028174\Zm00001d028175\Zm00001d028176-3	P391	P392	coreset3	216
1	25313828	25318706	1	25495252	25503340	distal PET peak	\Zm00001d028174\Zm00001d028175\Zm00001d028176-3	D148	P392	coreset3	216
1	25559606	25567060	1	25631292	25638189	\Zm00001d028177\Zm00001d028178-2	\Zm00001d028180-1	P393	P394	coreset25	61
1	25559606	25567060	1	25713396	25724639	\Zm00001d028177\Zm00001d028178-2	\Zm00001d028181\Zm00001d028182-2	P393	P395	coreset25	61
1	25631292	25638189	1	25713396	25724639	\Zm00001d028180-1	\Zm00001d028181\Zm00001d028182-2	P394	P395	coreset25	61
1	25713396	25724639	1	25726773	25737197	\Zm00001d028181\Zm00001d028182-2	\Zm00001d028183\Zm00001d028184-2	P395	P396	coreset25	61
1	25713396	25724639	1	25737232	25743793	\Zm00001d028181\Zm00001d028182-2	\Zm00001d028186\Zm00001d028185-2	P395	P397	coreset25	61
1	25726773	25737197	1	25753747	25776397	\Zm00001d028183\Zm00001d028184-2	\Zm00001d028188\Zm00001d028189\Zm00001d028187-3	P396	P399	coreset25	61
1	25737232	25743793	1	25753747	25776397	\Zm00001d028186\Zm00001d028185-2	\Zm00001d028188\Zm00001d028189\Zm00001d028187-3	P397	P399	coreset25	61
1	25743810	25745512	1	25753747	25776397	\Zm00001d028186-1	\Zm00001d028188\Zm00001d028189\Zm00001d028187-3	P398	P399	coreset25	61
1	25753747	25776397	1	25790337	25793901	\Zm00001d028188\Zm00001d028189\Zm00001d028187-3	\Zm00001d028191-1	P399	P400	coreset25	61
1	25753747	25776397	1	25794794	25803728	\Zm00001d028188\Zm00001d028189\Zm00001d028187-3	distal PET peak	P399	D149	coreset25	61
1	25753747	25776397	1	25923944	25937190	\Zm00001d028188\Zm00001d028189\Zm00001d028187-3	\Zm00001d028194\Zm00001d028195\Zm00001d028196\Zm00001d028197-4	P399	P402	coreset25	61
1	25753747	25776397	1	74745255	74752240	\Zm00001d028188\Zm00001d028189\Zm00001d028187-3	distal PET peak	P399	D374	coreset25	61
1	25913232	25920396	1	25923944	25937190	\Zm00001d028193-1	\Zm00001d028194\Zm00001d028195\Zm00001d028196\Zm00001d028197-4	P401	P402	coreset25	61
1	25913232	25920396	1	56974114	56983957	\Zm00001d028193-1	\Zm00001d029066-1	P401	P786	coreset25	61
1	25923944	25937190	1	26001180	26009361	\Zm00001d028194\Zm00001d028195\Zm00001d028196\Zm00001d028197-4	\Zm00001d028199\Zm00001d028200-2	P402	P403	coreset25	61
1	25923944	25937190	1	26039951	26046805	\Zm00001d028194\Zm00001d028195\Zm00001d028196\Zm00001d028197-4	\Zm00001d028201-1	P402	P404	coreset25	61
1	26001180	26009361	1	26039951	26046805	\Zm00001d028199\Zm00001d028200-2	\Zm00001d028201-1	P403	P404	coreset25	61
1	26001180	26009361	1	26129932	26141501	\Zm00001d028199\Zm00001d028200-2	\Zm00001d028203-1	P403	P405	coreset25	61
1	26001180	26009361	1	26172829	26187866	\Zm00001d028199\Zm00001d028200-2	\Zm00001d028204\Zm00001d028205\Zm00001d028206-3	P403	P406	coreset25	61
1	26012840	26015371	1	26039951	26046805	distal PET peak	\Zm00001d028201-1	D150	P404	coreset25	61
1	26012840	26015371	1	26124985	26127639	distal PET peak	distal PET peak	D150	D152	coreset25	61
1	26039951	26046805	1	26083030	26087952	\Zm00001d028201-1	distal PET peak	P404	D151	coreset25	61
1	26039951	26046805	1	26129932	26141501	\Zm00001d028201-1	\Zm00001d028203-1	P404	P405	coreset25	61
1	26083030	26087952	1	26129932	26141501	distal PET peak	\Zm00001d028203-1	D151	P405	coreset25	61
1	26124985	26127639	1	26172829	26187866	distal PET peak	\Zm00001d028204\Zm00001d028205\Zm00001d028206-3	D152	P406	coreset25	61
1	26129932	26141501	1	26172829	26187866	\Zm00001d028203-1	\Zm00001d028204\Zm00001d028205\Zm00001d028206-3	P405	P406	coreset25	61
1	26333181	26346121	1	26517202	26530524	\Zm00001d028207-1	\Zm00001d028210\Zm00001d028211-2	P407	P409	coreset2119	2
1	26427492	26433743	1	26517202	26530524	\Zm00001d028208-1	\Zm00001d028210\Zm00001d028211-2	P408	P409	coreset2119	2
1	26603832	26615778	1	26887972	26906713	\Zm00001d028213\Zm00001d028214-2	\Zm00001d028218\Zm00001d028219-2	P410	P413	coreset244	54
1	26603832	26615778	1	29670275	29678079	\Zm00001d028213\Zm00001d028214-2	\Zm00001d028299-1	P410	P453	coreset244	54
1	26696965	26702927	1	26719025	26725366	distal PET peak	distal PET peak	D153	D154	coreset510	11
1	26719025	26725366	1	26765009	26777387	distal PET peak	\Zm00001d028216-1	D154	P411	coreset510	11
1	26719025	26725366	1	168490952	168499165	distal PET peak	\Zm00001d030944-1	D154	P1247	coreset510	11
1	26873414	26884493	1	26887972	26906713	\Zm00001d028217-1	\Zm00001d028218\Zm00001d028219-2	P412	P413	coreset244	54
1	27041575	27055245	1	27080610	27091442	\Zm00001d028220\Zm00001d028221-2	\Zm00001d028222-1	P414	P415	coreset319	16
1	27041575	27055245	1	27254942	27261047	\Zm00001d028220\Zm00001d028221-2	\Zm00001d028225-1	P414	P416	coreset319	16
1	27041575	27055245	1	27266862	27274904	\Zm00001d028220\Zm00001d028221-2	\Zm00001d028226-1	P414	P417	coreset319	16
1	27080610	27091442	1	27133092	27134950	\Zm00001d028222-1	distal PET peak	P415	D155	coreset319	16
1	27080610	27091442	1	27135193	27137398	\Zm00001d028222-1	distal PET peak	P415	D156	coreset319	16
1	27080610	27091442	1	27254942	27261047	\Zm00001d028222-1	\Zm00001d028225-1	P415	P416	coreset319	16
1	27080610	27091442	1	27266862	27274904	\Zm00001d028222-1	\Zm00001d028226-1	P415	P417	coreset319	16
1	27266862	27274904	1	27305421	27316127	\Zm00001d028226-1	\Zm00001d028230-1	P417	P420	coreset319	16
1	27278863	27295067	1	27300583	27305272	\Zm00001d028227\Zm00001d028228-2	\Zm00001d028229-1	P418	P419	coreset319	16
1	27278863	27295067	1	27305421	27316127	\Zm00001d028227\Zm00001d028228-2	\Zm00001d028230-1	P418	P420	coreset319	16
1	27305421	27316127	1	27322943	27324785	\Zm00001d028230-1	distal PET peak	P420	D157	coreset319	16
1	27322943	27324785	1	27405976	27415323	distal PET peak	\Zm00001d028231-1	D157	P421	coreset319	16
1	27325255	27328090	1	27405976	27415323	distal PET peak	\Zm00001d028231-1	D158	P421	coreset319	16
1	27329498	27331787	1	27342398	27348064	distal PET peak	distal PET peak	D159	D160	coreset319	16
1	27342398	27348064	1	27405976	27415323	distal PET peak	\Zm00001d028231-1	D160	P421	coreset319	16
1	27405976	27415323	1	27498161	27504147	\Zm00001d028231-1	\Zm00001d028235-1	P421	P422	coreset319	16
1	27570059	27577311	1	27582085	27602043	\Zm00001d028237-1	\Zm00001d028238-1	P423	P424	coreset487	9
1	27582085	27602043	1	27695043	27703740	\Zm00001d028238-1	\Zm00001d028240\Zm00001d028241-2	P424	P425	coreset487	9
1	27695043	27703740	1	27716757	27719906	\Zm00001d028240\Zm00001d028241-2	distal PET peak	P425	D161	coreset487	9
1	27695043	27703740	1	27742543	27746914	\Zm00001d028240\Zm00001d028241-2	distal PET peak	P425	D162	coreset487	9
1	27695043	27703740	1	27815041	27826600	\Zm00001d028240\Zm00001d028241-2	\Zm00001d028243\Zm00001d028245-2	P425	P426	coreset487	9
1	27742543	27746914	1	27815041	27826600	distal PET peak	\Zm00001d028243\Zm00001d028245-2	D162	P426	coreset487	9
1	27742543	27746914	1	27827674	27831356	distal PET peak	\Zm00001d028245-1	D162	P427	coreset487	9
1	27815041	27826600	1	27966206	27970404	\Zm00001d028243\Zm00001d028245-2	\Zm00001d028248-1	P426	P429	coreset487	9
1	27831681	27841114	1	27966206	27970404	\Zm00001d028244-1	\Zm00001d028248-1	P428	P429	coreset487	9
1	27989807	27992460	1	28058301	28059835	\Zm00001d028249-1	\Zm00001d028254-1	P430	P432	coreset2799	1
1	28051448	28053743	1	28065299	28067831	\Zm00001d028252-1	\Zm00001d028255-1	P431	P433	coreset2795	1
1	28094613	28097316	1	32602211	32614893	distal PET peak	\Zm00001d028375\Zm00001d028377-2	D163	P488	coreset1231	10
1	28105987	28110840	1	28168081	28176972	\Zm00001d028258-1	\Zm00001d028260-1	P434	P435	coreset2791	1
1	28391470	28403330	1	217702808	217705318	\Zm00001d028262-1	\Zm00001d032221-1	P436	P1660	coreset2782	1
1	28572521	28580405	1	28608263	28618671	distal PET peak	\Zm00001d028265\Zm00001d028266-2	D164	P437	coreset244	54
1	28572521	28580405	1	28636215	28645914	distal PET peak	\Zm00001d028267-1	D164	P438	coreset244	54
1	28572521	28580405	1	28650762	28657417	distal PET peak	distal PET peak	D164	D166	coreset244	54
1	28572521	28580405	1	29405903	29413593	distal PET peak	\Zm00001d028293-1	D164	P449	coreset244	54
1	28591036	28594301	1	28608263	28618671	distal PET peak	\Zm00001d028265\Zm00001d028266-2	D165	P437	coreset244	54
1	28608263	28618671	1	28636215	28645914	\Zm00001d028265\Zm00001d028266-2	\Zm00001d028267-1	P437	P438	coreset244	54
1	28608263	28618671	1	28712652	28716885	\Zm00001d028265\Zm00001d028266-2	\Zm00001d028269-1	P437	P439	coreset244	54
1	28636215	28645914	1	28650762	28657417	\Zm00001d028267-1	distal PET peak	P438	D166	coreset244	54
1	28650762	28657417	1	28664842	28665822	distal PET peak	distal PET peak	D166	D167	coreset244	54
1	28650762	28657417	1	28712652	28716885	distal PET peak	\Zm00001d028269-1	D166	P439	coreset244	54
1	28650762	28657417	1	28785870	28810182	distal PET peak	\Zm00001d028272\Zm00001d028273-2	D166	P440	coreset244	54
1	28712652	28716885	1	28785870	28810182	\Zm00001d028269-1	\Zm00001d028272\Zm00001d028273-2	P439	P440	coreset244	54
1	28785870	28810182	1	28823941	28830068	\Zm00001d028272\Zm00001d028273-2	\Zm00001d028274-1	P440	P441	coreset244	54
1	28785870	28810182	1	28834026	28837733	\Zm00001d028272\Zm00001d028273-2	\Zm00001d028275-1	P440	P442	coreset244	54
1	28785870	28810182	1	28995777	29001993	\Zm00001d028272\Zm00001d028273-2	\Zm00001d028279-1	P440	P444	coreset244	54
1	28823941	28830068	1	28834026	28837733	\Zm00001d028274-1	\Zm00001d028275-1	P441	P442	coreset244	54
1	28823941	28830068	1	28995777	29001993	\Zm00001d028274-1	\Zm00001d028279-1	P441	P444	coreset244	54
1	28834026	28837733	1	28958823	28962109	\Zm00001d028275-1	\Zm00001d028278-1	P442	P443	coreset244	54
1	28834026	28837733	1	28995777	29001993	\Zm00001d028275-1	\Zm00001d028279-1	P442	P444	coreset244	54
1	29045101	29053583	1	29124202	29128966	\Zm00001d028280-1	\Zm00001d028281\Zm00001d028282-2	P445	P446	coreset244	54
1	29045101	29053583	1	29160742	29172571	\Zm00001d028280-1	\Zm00001d028284-1	P445	P447	coreset244	54
1	29124202	29128966	1	29160742	29172571	\Zm00001d028281\Zm00001d028282-2	\Zm00001d028284-1	P446	P447	coreset244	54
1	29160742	29172571	1	29232780	29243239	\Zm00001d028284-1	\Zm00001d028286\Zm00001d028287\Zm00001d028288-3	P447	P448	coreset244	54
1	29160742	29172571	1	29405903	29413593	\Zm00001d028284-1	\Zm00001d028293-1	P447	P449	coreset244	54
1	29232780	29243239	1	29405903	29413593	\Zm00001d028286\Zm00001d028287\Zm00001d028288-3	\Zm00001d028293-1	P448	P449	coreset244	54
1	29232780	29243239	1	29443602	29448378	\Zm00001d028286\Zm00001d028287\Zm00001d028288-3	distal PET peak	P448	D170	coreset244	54
1	29315274	29317194	1	29405903	29413593	distal PET peak	\Zm00001d028293-1	D168	P449	coreset244	54
1	29405903	29413593	1	29507889	29518657	\Zm00001d028293-1	\Zm00001d028297\Zm00001d028296-2	P449	P451	coreset244	54
1	29429646	29431075	1	29443602	29448378	distal PET peak	distal PET peak	D169	D170	coreset244	54
1	29429646	29431075	1	29449350	29454138	distal PET peak	\Zm00001d028294-1	D169	P450	coreset244	54
1	29429646	29431075	1	29484828	29488575	distal PET peak	distal PET peak	D169	D171	coreset244	54
1	29429646	29431075	1	29507889	29518657	distal PET peak	\Zm00001d028297\Zm00001d028296-2	D169	P451	coreset244	54
1	29443602	29448378	1	29484828	29488575	distal PET peak	distal PET peak	D170	D171	coreset244	54
1	29443602	29448378	1	29507889	29518657	distal PET peak	\Zm00001d028297\Zm00001d028296-2	D170	P451	coreset244	54
1	29449350	29454138	1	29484828	29488575	\Zm00001d028294-1	distal PET peak	P450	D171	coreset244	54
1	29449350	29454138	1	29507889	29518657	\Zm00001d028294-1	\Zm00001d028297\Zm00001d028296-2	P450	P451	coreset244	54
1	29484828	29488575	1	29507889	29518657	distal PET peak	\Zm00001d028297\Zm00001d028296-2	D171	P451	coreset244	54
1	29507889	29518657	1	29610445	29614378	\Zm00001d028297\Zm00001d028296-2	\Zm00001d028298-1	P451	P452	coreset244	54
1	29507889	29518657	1	29783852	29798059	\Zm00001d028297\Zm00001d028296-2	\Zm00001d028303-1	P451	P454	coreset244	54
1	29610445	29614378	1	29662622	29664508	\Zm00001d028298-1	distal PET peak	P452	D172	coreset244	54
1	29662622	29664508	1	29670275	29678079	distal PET peak	\Zm00001d028299-1	D172	P453	coreset244	54
1	29662622	29664508	1	29783852	29798059	distal PET peak	\Zm00001d028303-1	D172	P454	coreset244	54
1	29670275	29678079	1	29783852	29798059	\Zm00001d028299-1	\Zm00001d028303-1	P453	P454	coreset244	54
1	29783852	29798059	1	29828048	29832701	\Zm00001d028303-1	\Zm00001d028304-1	P454	P455	coreset244	54
1	29783852	29798059	1	29836798	29843071	\Zm00001d028303-1	\Zm00001d028305-1	P454	P456	coreset244	54
1	29783852	29798059	1	29951088	29969191	\Zm00001d028303-1	\Zm00001d028307-1	P454	P457	coreset244	54
1	29828048	29832701	1	29836798	29843071	\Zm00001d028304-1	\Zm00001d028305-1	P455	P456	coreset244	54
1	29828048	29832701	1	29951088	29969191	\Zm00001d028304-1	\Zm00001d028307-1	P455	P457	coreset244	54
1	29836798	29843071	1	29951088	29969191	\Zm00001d028305-1	\Zm00001d028307-1	P456	P457	coreset244	54
1	29870646	29874496	1	29951088	29969191	distal PET peak	\Zm00001d028307-1	D173	P457	coreset244	54
1	29951088	29969191	1	29984859	29990767	\Zm00001d028307-1	\Zm00001d028308-1	P457	P458	coreset244	54
1	30028549	30036562	1	30086860	30096255	distal PET peak	\Zm00001d028311-1	D174	P459	coreset2622	3
1	30028549	30036562	1	30214860	30221125	distal PET peak	distal PET peak	D174	D176	coreset2622	3
1	30086860	30096255	1	30214860	30221125	\Zm00001d028311-1	distal PET peak	P459	D176	coreset2622	3
1	30123847	30130009	1	47564746	47595951	distal PET peak	\Zm00001d028818\Zm00001d028819\Zm00001d028820-3	D175	P687	coreset801	8
1	30244680	30249801	1	238399812	238406058	\Zm00001d028312-1	\Zm00001d032797-1	P460	P1891	coreset14	178
1	30475484	30479305	1	30515820	30522081	distal PET peak	\Zm00001d028317-1	D177	P461	coreset1295	6
1	30475484	30479305	1	30522470	30526405	distal PET peak	distal PET peak	D177	D178	coreset1295	6
1	30475484	30479305	1	30539869	30548995	distal PET peak	distal PET peak	D177	D179	coreset1295	6
1	30515820	30522081	1	30539869	30548995	\Zm00001d028317-1	distal PET peak	P461	D179	coreset1295	6
1	30515820	30522081	1	30558173	30564858	\Zm00001d028317-1	\Zm00001d028319-1	P461	P462	coreset1295	6
1	30522470	30526405	1	30539869	30548995	distal PET peak	distal PET peak	D178	D179	coreset1295	6
1	30610045	30615830	1	30793139	30800861	\Zm00001d028320-1	\Zm00001d028325-1	P463	P464	coreset599	9
1	30793139	30800861	1	30944504	30945897	\Zm00001d028325-1	\Zm00001d028326-1	P464	P465	coreset599	9
1	30793139	30800861	1	30964301	30972823	\Zm00001d028325-1	\Zm00001d028328-1	P464	P466	coreset599	9
1	30964301	30972823	1	30981995	30985844	\Zm00001d028328-1	distal PET peak	P466	D180	coreset599	9
1	30964301	30972823	1	31038534	31041624	\Zm00001d028328-1	distal PET peak	P466	D181	coreset599	9
1	30964301	30972823	1	31047543	31061461	\Zm00001d028328-1	\Zm00001d028330\Zm00001d028332\Zm00001d028331\Zm00001d028333-4	P466	P467	coreset599	9
1	31038534	31041624	1	31047543	31061461	distal PET peak	\Zm00001d028330\Zm00001d028332\Zm00001d028331\Zm00001d028333-4	D181	P467	coreset599	9
1	31038534	31041624	1	31102967	31107802	distal PET peak	distal PET peak	D181	D182	coreset599	9
1	31047543	31061461	1	31102967	31107802	\Zm00001d028330\Zm00001d028332\Zm00001d028331\Zm00001d028333-4	distal PET peak	P467	D182	coreset599	9
1	31189390	31194596	1	31208325	31210109	\Zm00001d028338-1	distal PET peak	P468	D183	coreset2580	1
1	31511465	31515856	1	31548153	31552944	\Zm00001d028347-1	\Zm00001d028348-1	P469	P470	coreset1115	3
1	31511465	31515856	1	31553144	31559822	\Zm00001d028347-1	\Zm00001d028349-1	P469	P471	coreset1115	3
1	31548153	31552944	1	31681246	31688781	\Zm00001d028348-1	\Zm00001d028352-1	P470	P472	coreset1115	3
1	31794240	31797769	1	31804919	31812117	distal PET peak	\Zm00001d028355\Zm00001d028356-2	D184	P473	coreset1962	2
1	31804919	31812117	1	31905742	31910470	\Zm00001d028355\Zm00001d028356-2	distal PET peak	P473	D185	coreset1962	2
1	32042905	32054700	1	32066818	32082475	\Zm00001d028359\Zm00001d028360-2	\Zm00001d028361-1	P474	P475	coreset1338	8
1	32042905	32054700	1	32136064	32139986	\Zm00001d028359\Zm00001d028360-2	\Zm00001d028362-1	P474	P476	coreset1338	8
1	32042905	32054700	1	32144934	32152773	\Zm00001d028359\Zm00001d028360-2	\Zm00001d028363-1	P474	P477	coreset1338	8
1	32066818	32082475	1	32136064	32139986	\Zm00001d028361-1	\Zm00001d028362-1	P475	P476	coreset1338	8
1	32066818	32082475	1	32140648	32143565	\Zm00001d028361-1	distal PET peak	P475	D187	coreset1338	8
1	32066818	32082475	1	32144934	32152773	\Zm00001d028361-1	\Zm00001d028363-1	P475	P477	coreset1338	8
1	32106213	32111429	1	32136064	32139986	distal PET peak	\Zm00001d028362-1	D186	P476	coreset1338	8
1	32136064	32139986	1	32144934	32152773	\Zm00001d028362-1	\Zm00001d028363-1	P476	P477	coreset1338	8
1	32246316	32250464	1	32265029	32277303	\Zm00001d028365-1	\Zm00001d028366-1	P478	P479	coreset1259	10
1	32265029	32277303	1	32292822	32298668	\Zm00001d028366-1	\Zm00001d028367-1	P479	P480	coreset1259	10
1	32265029	32277303	1	32322116	32329100	\Zm00001d028366-1	\Zm00001d028368-1	P479	P481	coreset1259	10
1	32265029	32277303	1	275529403	275531784	\Zm00001d028366-1	distal PET peak	P479	D990	coreset1259	10
1	32292822	32298668	1	32322116	32329100	\Zm00001d028367-1	\Zm00001d028368-1	P480	P481	coreset1259	10
1	32292822	32298668	1	32353069	32368243	\Zm00001d028367-1	\Zm00001d028369\Zm00001d028370-2	P480	P483	coreset1259	10
1	32322116	32329100	1	32353069	32368243	\Zm00001d028368-1	\Zm00001d028369\Zm00001d028370-2	P481	P483	coreset1259	10
1	32350371	32352816	1	32353069	32368243	\Zm00001d028369-1	\Zm00001d028369\Zm00001d028370-2	P482	P483	coreset1259	10
1	32353069	32368243	1	32425339	32436936	\Zm00001d028369\Zm00001d028370-2	\Zm00001d028371-1	P483	P484	coreset1259	10
1	32353069	32368243	1	200768437	200770641	\Zm00001d028369\Zm00001d028370-2	distal PET peak	P483	D647	coreset1259	10
1	32438478	32443317	1	32470429	32479491	\Zm00001d028372-1	\Zm00001d028373-1	P485	P486	coreset1231	10
1	32470429	32479491	1	32496499	32498936	\Zm00001d028373-1	distal PET peak	P486	D188	coreset1231	10
1	32470429	32479491	1	32602211	32614893	\Zm00001d028373-1	\Zm00001d028375\Zm00001d028377-2	P486	P488	coreset1231	10
1	32496499	32498936	1	32522607	32529077	distal PET peak	distal PET peak	D188	D189	coreset1231	10
1	32499588	32510655	1	32522607	32529077	\Zm00001d028374-1	distal PET peak	P487	D189	coreset1231	10
1	32499588	32510655	1	32590926	32593785	\Zm00001d028374-1	distal PET peak	P487	D190	coreset1231	10
1	32499588	32510655	1	32602211	32614893	\Zm00001d028374-1	\Zm00001d028375\Zm00001d028377-2	P487	P488	coreset1231	10
1	32522607	32529077	1	32602211	32614893	distal PET peak	\Zm00001d028375\Zm00001d028377-2	D189	P488	coreset1231	10
1	32602211	32614893	1	32615475	32618583	\Zm00001d028375\Zm00001d028377-2	distal PET peak	P488	D191	coreset1231	10
1	32800884	32810317	1	32815852	32821303	\Zm00001d028384-1	\Zm00001d028385-1	P489	P490	coreset1311	5
1	32800884	32810317	1	32856681	32863033	\Zm00001d028384-1	\Zm00001d028386-1	P489	P491	coreset1311	5
1	32800884	32810317	1	33032496	33037907	\Zm00001d028384-1	\Zm00001d028389-1	P489	P493	coreset1311	5
1	32815852	32821303	1	32856681	32863033	\Zm00001d028385-1	\Zm00001d028386-1	P490	P491	coreset1311	5
1	32856681	32863033	1	32891749	32896938	\Zm00001d028386-1	distal PET peak	P491	D192	coreset1311	5
1	32931664	32937606	1	32946119	32951659	distal PET peak	\Zm00001d028388-1	D193	P492	coreset13	169
1	32946119	32951659	1	33041516	33045222	\Zm00001d028388-1	distal PET peak	P492	D194	coreset13	169
1	33041516	33045222	1	33114263	33119788	distal PET peak	\Zm00001d028391-1	D194	P494	coreset13	169
1	33114263	33119788	1	33146838	33152739	\Zm00001d028391-1	\Zm00001d028392-1	P494	P495	coreset13	169
1	33114263	33119788	1	33439427	33456875	\Zm00001d028391-1	\Zm00001d028398\Zm00001d028397-2	P494	P497	coreset13	169
1	33146838	33152739	1	33300420	33312008	\Zm00001d028392-1	\Zm00001d028396-1	P495	P496	coreset13	169
1	33146838	33152739	1	33439427	33456875	\Zm00001d028392-1	\Zm00001d028398\Zm00001d028397-2	P495	P497	coreset13	169
1	33300420	33312008	1	33439427	33456875	\Zm00001d028396-1	\Zm00001d028398\Zm00001d028397-2	P496	P497	coreset13	169
1	33439427	33456875	1	33489321	33495330	\Zm00001d028398\Zm00001d028397-2	distal PET peak	P497	D195	coreset13	169
1	33439427	33456875	1	33543109	33549280	\Zm00001d028398\Zm00001d028397-2	\Zm00001d028399-1	P497	P498	coreset13	169
1	33439427	33456875	1	33589761	33601134	\Zm00001d028398\Zm00001d028397-2	\Zm00001d028400-1	P497	P499	coreset13	169
1	33489321	33495330	1	33543109	33549280	distal PET peak	\Zm00001d028399-1	D195	P498	coreset13	169
1	33489321	33495330	1	33589761	33601134	distal PET peak	\Zm00001d028400-1	D195	P499	coreset13	169
1	33543109	33549280	1	33589761	33601134	\Zm00001d028399-1	\Zm00001d028400-1	P498	P499	coreset13	169
1	33589761	33601134	1	33615645	33621814	\Zm00001d028400-1	distal PET peak	P499	D197	coreset13	169
1	33607105	33609252	1	33615645	33621814	distal PET peak	distal PET peak	D196	D197	coreset13	169
1	33615645	33621814	1	33646022	33653766	distal PET peak	\Zm00001d028401-1	D197	P500	coreset13	169
1	33646022	33653766	1	33743505	33758422	\Zm00001d028401-1	\Zm00001d028405\Zm00001d028406-2	P500	P502	coreset13	169
1	33683148	33686320	1	33743505	33758422	distal PET peak	\Zm00001d028405\Zm00001d028406-2	D198	P502	coreset13	169
1	33737712	33741397	1	33743505	33758422	\Zm00001d028404-1	\Zm00001d028405\Zm00001d028406-2	P501	P502	coreset13	169
1	33743505	33758422	1	33776009	33782982	\Zm00001d028405\Zm00001d028406-2	distal PET peak	P502	D199	coreset13	169
1	33743505	33758422	1	33784952	33791444	\Zm00001d028405\Zm00001d028406-2	\Zm00001d028408-1	P502	P503	coreset13	169
1	33743505	33758422	1	33849338	33854982	\Zm00001d028405\Zm00001d028406-2	\Zm00001d028410-1	P502	P504	coreset13	169
1	33743505	33758422	1	33990993	34001870	\Zm00001d028405\Zm00001d028406-2	distal PET peak	P502	D202	coreset13	169
1	33776009	33782982	1	33849338	33854982	distal PET peak	\Zm00001d028410-1	D199	P504	coreset13	169
1	33849338	33854982	1	33990993	34001870	\Zm00001d028410-1	distal PET peak	P504	D202	coreset13	169
1	33849338	33854982	1	34029249	34034952	\Zm00001d028410-1	\Zm00001d028412-1	P504	P505	coreset13	169
1	33948378	33951659	1	33990993	34001870	distal PET peak	distal PET peak	D200	D202	coreset13	169
1	33970352	33971281	1	33990993	34001870	distal PET peak	distal PET peak	D201	D202	coreset13	169
1	33990993	34001870	1	34029249	34034952	distal PET peak	\Zm00001d028412-1	D202	P505	coreset13	169
1	34107322	34116516	1	34134910	34139229	\Zm00001d028413-1	distal PET peak	P506	D203	coreset984	7
1	34107322	34116516	1	34139907	34158237	\Zm00001d028413-1	\Zm00001d028414\Zm00001d028415-2	P506	P507	coreset984	7
1	34134910	34139229	1	34139907	34158237	distal PET peak	\Zm00001d028414\Zm00001d028415-2	D203	P507	coreset984	7
1	34134910	34139229	1	34210155	34219386	distal PET peak	\Zm00001d028416-1	D203	P508	coreset984	7
1	34139907	34158237	1	34210155	34219386	\Zm00001d028414\Zm00001d028415-2	\Zm00001d028416-1	P507	P508	coreset984	7
1	34210155	34219386	1	34327204	34333838	\Zm00001d028416-1	\Zm00001d028419-1	P508	P510	coreset984	7
1	34221045	34225442	1	34327204	34333838	\Zm00001d028417-1	\Zm00001d028419-1	P509	P510	coreset984	7
1	34703430	34706075	1	34958654	34964734	\Zm00001d028428-1	\Zm00001d028436-1	P511	P513	coreset4	204
1	34851442	34855597	1	34918813	34923142	distal PET peak	\Zm00001d028433-1	D204	P512	coreset2495	1
1	34958654	34964734	1	34965226	34980831	\Zm00001d028436-1	\Zm00001d028437\Zm00001d028438-2	P513	P514	coreset4	204
1	34958654	34964734	1	70864437	70870183	\Zm00001d028436-1	\Zm00001d029444-1	P513	P906	coreset4	204
1	34965226	34980831	1	35018969	35027083	\Zm00001d028437\Zm00001d028438-2	\Zm00001d028439-1	P514	P515	coreset4	204
1	35018969	35027083	1	35115311	35120253	\Zm00001d028439-1	\Zm00001d028440-1	P515	P516	coreset4	204
1	35018969	35027083	1	35122546	35124541	\Zm00001d028439-1	\Zm00001d028441-1	P515	P517	coreset4	204
1	35018969	35027083	1	35131389	35137380	\Zm00001d028439-1	\Zm00001d028443-1	P515	P518	coreset4	204
1	35115311	35120253	1	35131389	35137380	\Zm00001d028440-1	\Zm00001d028443-1	P516	P518	coreset4	204
1	35131389	35137380	1	35237376	35244431	\Zm00001d028443-1	distal PET peak	P518	D206	coreset4	204
1	35131389	35137380	1	190309165	190322395	\Zm00001d028443-1	\Zm00001d031449-1	P518	P1387	coreset4	204
1	35203031	35208832	1	35230812	35235077	\Zm00001d028445-1	distal PET peak	P519	D205	coreset4	204
1	35203031	35208832	1	35237376	35244431	\Zm00001d028445-1	distal PET peak	P519	D206	coreset4	204
1	35203031	35208832	1	35246667	35265416	\Zm00001d028445-1	\Zm00001d028447-1	P519	P520	coreset4	204
1	35246667	35265416	1	35266095	35270958	\Zm00001d028447-1	distal PET peak	P520	D207	coreset4	204
1	35246667	35265416	1	35275088	35279683	\Zm00001d028447-1	\Zm00001d028450-1	P520	P521	coreset4	204
1	35275088	35279683	1	35298930	35305357	\Zm00001d028450-1	\Zm00001d028451-1	P521	P522	coreset4	204
1	35298930	35305357	1	36587235	36593423	\Zm00001d028451-1	\Zm00001d028484-1	P522	P533	coreset4	204
1	35298930	35305357	1	36670968	36674613	\Zm00001d028451-1	\Zm00001d028485-1	P522	P534	coreset4	204
1	35367679	35376999	1	35465091	35477716	\Zm00001d028452-1	\Zm00001d028454\Zm00001d028453\Zm00001d028455-3	P523	P524	coreset1365	6
1	35367679	35376999	1	36747490	36756221	\Zm00001d028452-1	\Zm00001d028486-1	P523	P535	coreset1365	6
1	35465091	35477716	1	35491737	35494916	\Zm00001d028454\Zm00001d028453\Zm00001d028455-3	distal PET peak	P524	D208	coreset1365	6
1	35465091	35477716	1	35500690	35512762	\Zm00001d028454\Zm00001d028453\Zm00001d028455-3	\Zm00001d028457\Zm00001d028458\Zm00001d028456-3	P524	P525	coreset1365	6
1	35465091	35477716	1	36747490	36756221	\Zm00001d028454\Zm00001d028453\Zm00001d028455-3	\Zm00001d028486-1	P524	P535	coreset1365	6
1	35491737	35494916	1	35500690	35512762	distal PET peak	\Zm00001d028457\Zm00001d028458\Zm00001d028456-3	D208	P525	coreset1365	6
1	35767178	35781448	1	35955990	35971664	distal PET peak	\Zm00001d028471\Zm00001d028472-2	D209	P527	coreset1556	3
1	35932739	35935559	1	35955990	35971664	\Zm00001d028469-1	\Zm00001d028471\Zm00001d028472-2	P526	P527	coreset1556	3
1	35942583	35947410	1	35955990	35971664	distal PET peak	\Zm00001d028471\Zm00001d028472-2	D210	P527	coreset1556	3
1	36040550	36044416	1	36139543	36148476	\Zm00001d028473-1	\Zm00001d028474-1	P528	P529	coreset742	5
1	36044499	36050871	1	36139543	36148476	distal PET peak	\Zm00001d028474-1	D211	P529	coreset742	5
1	36107670	36109924	1	36139543	36148476	distal PET peak	\Zm00001d028474-1	D212	P529	coreset742	5
1	36139543	36148476	1	36210656	36214556	\Zm00001d028474-1	\Zm00001d028475-1	P529	P530	coreset742	5
1	36210656	36214556	1	36245373	36250381	\Zm00001d028475-1	\Zm00001d028477-1	P530	P531	coreset742	5
1	36482485	36488981	1	36502799	36516482	distal PET peak	\Zm00001d028482-1	D213	P532	coreset4	204
1	36502799	36516482	1	36540414	36543438	\Zm00001d028482-1	distal PET peak	P532	D214	coreset4	204
1	36502799	36516482	1	36587235	36593423	\Zm00001d028482-1	\Zm00001d028484-1	P532	P533	coreset4	204
1	36540414	36543438	1	36587235	36593423	distal PET peak	\Zm00001d028484-1	D214	P533	coreset4	204
1	37175964	37179626	1	37195199	37202510	\Zm00001d028496-1	\Zm00001d028497-1	P536	P537	coreset2384	1
1	37280472	37287675	1	37295511	37298867	\Zm00001d028504-1	distal PET peak	P538	D215	coreset790	19
1	37280472	37287675	1	37341062	37345700	\Zm00001d028504-1	\Zm00001d028505-1	P538	P539	coreset790	19
1	37280472	37287675	1	37475403	37482186	\Zm00001d028504-1	\Zm00001d028509-1	P538	P540	coreset790	19
1	37280472	37287675	1	37492959	37506895	\Zm00001d028504-1	\Zm00001d028510-1	P538	P541	coreset790	19
1	37341062	37345700	1	37360999	37363426	\Zm00001d028505-1	distal PET peak	P539	D216	coreset790	19
1	37341062	37345700	1	37475403	37482186	\Zm00001d028505-1	\Zm00001d028509-1	P539	P540	coreset790	19
1	37341062	37345700	1	37492959	37506895	\Zm00001d028505-1	\Zm00001d028510-1	P539	P541	coreset790	19
1	37475403	37482186	1	37492959	37506895	\Zm00001d028509-1	\Zm00001d028510-1	P540	P541	coreset790	19
1	37492959	37506895	1	37578035	37583777	\Zm00001d028510-1	distal PET peak	P541	D217	coreset790	19
1	37492959	37506895	1	37674981	37683839	\Zm00001d028510-1	\Zm00001d028512-1	P541	P542	coreset790	19
1	37674981	37683839	1	37761387	37769289	\Zm00001d028512-1	\Zm00001d028513-1	P542	P543	coreset790	19
1	37674981	37683839	1	37839839	37847644	\Zm00001d028512-1	\Zm00001d028514-1	P542	P544	coreset790	19
1	37674981	37683839	1	37905284	37909251	\Zm00001d028512-1	distal PET peak	P542	D218	coreset790	19
1	37674981	37683839	1	38085382	38088976	\Zm00001d028512-1	distal PET peak	P542	D220	coreset790	19
1	37761387	37769289	1	37915414	37921420	\Zm00001d028513-1	distal PET peak	P543	D219	coreset790	19
1	37839839	37847644	1	37905284	37909251	\Zm00001d028514-1	distal PET peak	P544	D218	coreset790	19
1	37839839	37847644	1	37915414	37921420	\Zm00001d028514-1	distal PET peak	P544	D219	coreset790	19
1	37839839	37847644	1	38045021	38049268	\Zm00001d028514-1	\Zm00001d028522-1	P544	P545	coreset790	19
1	37915414	37921420	1	38045021	38049268	distal PET peak	\Zm00001d028522-1	D219	P545	coreset790	19
1	38158276	38164260	1	38186546	38192286	distal PET peak	\Zm00001d028526-1	D221	P546	coreset2305	1
1	38319709	38322986	1	38336027	38342586	\Zm00001d028530-1	\Zm00001d028531-1	P547	P548	coreset270	12
1	38336027	38342586	1	38395943	38408857	\Zm00001d028531-1	\Zm00001d028533-1	P548	P550	coreset270	12
1	38392105	38395520	1	38395943	38408857	\Zm00001d028532-1	\Zm00001d028533-1	P549	P550	coreset270	12
1	38395943	38408857	1	38513228	38532216	\Zm00001d028533-1	\Zm00001d028535\Zm00001d028536-2	P550	P552	coreset270	12
1	38450545	38458130	1	38513228	38532216	\Zm00001d028534-1	\Zm00001d028535\Zm00001d028536-2	P551	P552	coreset270	12
1	38450545	38458130	1	38580729	38600522	\Zm00001d028534-1	\Zm00001d028537\Zm00001d028538-2	P551	P553	coreset270	12
1	38513228	38532216	1	38580729	38600522	\Zm00001d028535\Zm00001d028536-2	\Zm00001d028537\Zm00001d028538-2	P552	P553	coreset270	12
1	38580729	38600522	1	38605766	38611653	\Zm00001d028537\Zm00001d028538-2	distal PET peak	P553	D222	coreset270	12
1	38580729	38600522	1	38637212	38647938	\Zm00001d028537\Zm00001d028538-2	\Zm00001d028539\Zm00001d028540-2	P553	P554	coreset270	12
1	38580729	38600522	1	38684277	38696346	\Zm00001d028537\Zm00001d028538-2	\Zm00001d028542\Zm00001d028541-2	P553	P555	coreset270	12
1	38637212	38647938	1	38684277	38696346	\Zm00001d028539\Zm00001d028540-2	\Zm00001d028542\Zm00001d028541-2	P554	P555	coreset270	12
1	38637212	38647938	1	38696546	38697947	\Zm00001d028539\Zm00001d028540-2	distal PET peak	P554	D223	coreset270	12
1	38703493	38707102	1	38732691	38737970	distal PET peak	\Zm00001d028543-1	D224	P556	coreset2281	1
1	38901859	38910349	1	38911156	38918798	\Zm00001d028546-1	\Zm00001d028547\Zm00001d028548-2	P557	P558	coreset1544	3
1	38911156	38918798	1	38967628	38972503	\Zm00001d028547\Zm00001d028548-2	\Zm00001d028549-1	P558	P559	coreset1544	3
1	38911156	38918798	1	38974497	38977710	\Zm00001d028547\Zm00001d028548-2	\Zm00001d028550-1	P558	P560	coreset1544	3
1	38993246	38999606	1	39083808	39093038	\Zm00001d028554\Zm00001d028555-2	\Zm00001d028556\Zm00001d028557-2	P561	P562	coreset3	216
1	39083808	39093038	1	39098306	39108393	\Zm00001d028556\Zm00001d028557-2	\Zm00001d028558-1	P562	P563	coreset3	216
1	39098306	39108393	1	39153720	39163476	\Zm00001d028558-1	\Zm00001d028560-1	P563	P564	coreset3	216
1	39098306	39108393	1	39213133	39219049	\Zm00001d028558-1	\Zm00001d028561\Zm00001d028562\Zm00001d028563\Zm00001d028564-4	P563	P565	coreset3	216
1	39213133	39219049	1	39230837	39240969	\Zm00001d028561\Zm00001d028562\Zm00001d028563\Zm00001d028564-4	\Zm00001d028565-1	P565	P567	coreset3	216
1	39213133	39219049	1	39241023	39248133	\Zm00001d028561\Zm00001d028562\Zm00001d028563\Zm00001d028564-4	\Zm00001d028566-1	P565	P568	coreset3	216
1	39213133	39219049	1	39386240	39391577	\Zm00001d028561\Zm00001d028562\Zm00001d028563\Zm00001d028564-4	\Zm00001d028567-1	P565	P569	coreset3	216
1	39220310	39221711	1	39230837	39240969	\Zm00001d028563\Zm00001d028564-2	\Zm00001d028565-1	P566	P567	coreset3	216
1	39220310	39221711	1	39241023	39248133	\Zm00001d028563\Zm00001d028564-2	\Zm00001d028566-1	P566	P568	coreset3	216
1	39230837	39240969	1	39241023	39248133	\Zm00001d028565-1	\Zm00001d028566-1	P567	P568	coreset3	216
1	39230837	39240969	1	39355552	39360049	\Zm00001d028565-1	distal PET peak	P567	D225	coreset3	216
1	39230837	39240969	1	39487735	39496847	\Zm00001d028565-1	\Zm00001d028574-1	P567	P573	coreset3	216
1	39241023	39248133	1	39355552	39360049	\Zm00001d028566-1	distal PET peak	P568	D225	coreset3	216
1	39241023	39248133	1	39386240	39391577	\Zm00001d028566-1	\Zm00001d028567-1	P568	P569	coreset3	216
1	39355552	39360049	1	39386240	39391577	distal PET peak	\Zm00001d028567-1	D225	P569	coreset3	216
1	39355552	39360049	1	39402579	39409532	distal PET peak	\Zm00001d028569-1	D225	P570	coreset3	216
1	39386240	39391577	1	39402579	39409532	\Zm00001d028567-1	\Zm00001d028569-1	P569	P570	coreset3	216
1	39414272	39424497	1	39460405	39468867	\Zm00001d028570\Zm00001d028571-2	\Zm00001d028572-1	P571	P572	coreset3	216
1	39414272	39424497	1	39487735	39496847	\Zm00001d028570\Zm00001d028571-2	\Zm00001d028574-1	P571	P573	coreset3	216
1	39460405	39468867	1	39487735	39496847	\Zm00001d028572-1	\Zm00001d028574-1	P572	P573	coreset3	216
1	39460405	39468867	1	39584724	39593557	\Zm00001d028572-1	\Zm00001d028576-1	P572	P575	coreset3	216
1	39460405	39468867	1	39675444	39681920	\Zm00001d028572-1	\Zm00001d028577-1	P572	P576	coreset3	216
1	39487735	39496847	1	39584724	39593557	\Zm00001d028574-1	\Zm00001d028576-1	P573	P575	coreset3	216
1	39487735	39496847	1	39675444	39681920	\Zm00001d028574-1	\Zm00001d028577-1	P573	P576	coreset3	216
1	39566533	39570293	1	39584724	39593557	\Zm00001d028575-1	\Zm00001d028576-1	P574	P575	coreset3	216
1	39584724	39593557	1	39597069	39601267	\Zm00001d028576-1	distal PET peak	P575	D226	coreset3	216
1	39584724	39593557	1	39675444	39681920	\Zm00001d028576-1	\Zm00001d028577-1	P575	P576	coreset3	216
1	39584724	39593557	1	39743741	39756420	\Zm00001d028576-1	\Zm00001d028579\Zm00001d028580-2	P575	P577	coreset3	216
1	39597069	39601267	1	39675444	39681920	distal PET peak	\Zm00001d028577-1	D226	P576	coreset3	216
1	39597069	39601267	1	39743741	39756420	distal PET peak	\Zm00001d028579\Zm00001d028580-2	D226	P577	coreset3	216
1	39675444	39681920	1	39743741	39756420	\Zm00001d028577-1	\Zm00001d028579\Zm00001d028580-2	P576	P577	coreset3	216
1	39743741	39756420	1	40091159	40113693	\Zm00001d028579\Zm00001d028580-2	\Zm00001d028587\Zm00001d028588\Zm00001d028586\Zm00001d028590-4	P577	P579	coreset3	216
1	40033058	40039201	1	40091159	40113693	\Zm00001d028585-1	\Zm00001d028587\Zm00001d028588\Zm00001d028586\Zm00001d028590-4	P578	P579	coreset3	216
1	40091159	40113693	1	40114736	40119574	\Zm00001d028587\Zm00001d028588\Zm00001d028586\Zm00001d028590-4	\Zm00001d028591-1	P579	P580	coreset3	216
1	40091159	40113693	1	40145019	40147275	\Zm00001d028587\Zm00001d028588\Zm00001d028586\Zm00001d028590-4	distal PET peak	P579	D227	coreset3	216
1	40091159	40113693	1	40159402	40171631	\Zm00001d028587\Zm00001d028588\Zm00001d028586\Zm00001d028590-4	\Zm00001d028593-1	P579	P581	coreset3	216
1	40091159	40113693	1	40238969	40242247	\Zm00001d028587\Zm00001d028588\Zm00001d028586\Zm00001d028590-4	\Zm00001d028595\Zm00001d028596-2	P579	P582	coreset3	216
1	40091159	40113693	1	40259185	40263625	\Zm00001d028587\Zm00001d028588\Zm00001d028586\Zm00001d028590-4	distal PET peak	P579	D228	coreset3	216
1	40091159	40113693	1	40282931	40288560	\Zm00001d028587\Zm00001d028588\Zm00001d028586\Zm00001d028590-4	\Zm00001d028599-1	P579	P584	coreset3	216
1	40114736	40119574	1	40145019	40147275	\Zm00001d028591-1	distal PET peak	P580	D227	coreset3	216
1	40114736	40119574	1	40159402	40171631	\Zm00001d028591-1	\Zm00001d028593-1	P580	P581	coreset3	216
1	40145019	40147275	1	40159402	40171631	distal PET peak	\Zm00001d028593-1	D227	P581	coreset3	216
1	40259185	40263625	1	40275443	40281068	distal PET peak	distal PET peak	D228	D229	coreset3	216
1	40263666	40269552	1	40275443	40281068	\Zm00001d028598-1	distal PET peak	P583	D229	coreset3	216
1	40275443	40281068	1	40460428	40465900	distal PET peak	distal PET peak	D229	D235	coreset3	216
1	40282931	40288560	1	40350492	40356323	\Zm00001d028599-1	distal PET peak	P584	D230	coreset3	216
1	40408017	40414465	1	40421640	40422966	distal PET peak	distal PET peak	D231	D232	coreset3	216
1	40408017	40414465	1	40423143	40426629	distal PET peak	distal PET peak	D231	D233	coreset3	216
1	40408017	40414465	1	40427157	40432513	distal PET peak	\Zm00001d028601-1	D231	P585	coreset3	216
1	40408017	40414465	1	40460428	40465900	distal PET peak	distal PET peak	D231	D235	coreset3	216
1	40408017	40414465	1	40598696	40606848	distal PET peak	distal PET peak	D231	D236	coreset3	216
1	40421640	40422966	1	40456855	40459058	distal PET peak	distal PET peak	D232	D234	coreset3	216
1	40421640	40422966	1	40460428	40465900	distal PET peak	distal PET peak	D232	D235	coreset3	216
1	40423143	40426629	1	40460428	40465900	distal PET peak	distal PET peak	D233	D235	coreset3	216
1	40427157	40432513	1	40460428	40465900	\Zm00001d028601-1	distal PET peak	P585	D235	coreset3	216
1	40460428	40465900	1	40510827	40517012	distal PET peak	\Zm00001d028603-1	D235	P586	coreset3	216
1	40460428	40465900	1	40593417	40598171	distal PET peak	\Zm00001d028606-1	D235	P587	coreset3	216
1	40460428	40465900	1	40598696	40606848	distal PET peak	distal PET peak	D235	D236	coreset3	216
1	40510827	40517012	1	40593417	40598171	\Zm00001d028603-1	\Zm00001d028606-1	P586	P587	coreset3	216
1	40510827	40517012	1	40598696	40606848	\Zm00001d028603-1	distal PET peak	P586	D236	coreset3	216
1	40510827	40517012	1	40615759	40619606	\Zm00001d028603-1	distal PET peak	P586	D237	coreset3	216
1	40593417	40598171	1	40598696	40606848	\Zm00001d028606-1	distal PET peak	P587	D236	coreset3	216
1	40593417	40598171	1	40762252	40766036	\Zm00001d028606-1	\Zm00001d028609-1	P587	P589	coreset3	216
1	40598696	40606848	1	40615759	40619606	distal PET peak	distal PET peak	D236	D237	coreset3	216
1	40598696	40606848	1	40709916	40720273	distal PET peak	\Zm00001d028608-1	D236	P588	coreset3	216
1	40598696	40606848	1	40762252	40766036	distal PET peak	\Zm00001d028609-1	D236	P589	coreset3	216
1	40598696	40606848	1	40799015	40803815	distal PET peak	distal PET peak	D236	D239	coreset3	216
1	40598696	40606848	1	169981325	169983444	distal PET peak	distal PET peak	D236	D561	coreset3	216
1	40615759	40619606	1	40709916	40720273	distal PET peak	\Zm00001d028608-1	D237	P588	coreset3	216
1	40615759	40619606	1	40762252	40766036	distal PET peak	\Zm00001d028609-1	D237	P589	coreset3	216
1	40615759	40619606	1	40771671	40773476	distal PET peak	distal PET peak	D237	D238	coreset3	216
1	40709916	40720273	1	40762252	40766036	\Zm00001d028608-1	\Zm00001d028609-1	P588	P589	coreset3	216
1	40709916	40720273	1	40771671	40773476	\Zm00001d028608-1	distal PET peak	P588	D238	coreset3	216
1	40780661	40792750	1	40799015	40803815	\Zm00001d028613\Zm00001d028612-2	distal PET peak	P590	D239	coreset3	216
1	40780661	40792750	1	297405870	297426841	\Zm00001d028613\Zm00001d028612-2	\Zm00001d034594\Zm00001d034596\Zm00001d034595-3	P590	P2569	coreset3	216
1	40799015	40803815	1	40885014	40891052	distal PET peak	\Zm00001d028615-1	D239	P591	coreset3	216
1	40885014	40891052	1	40932169	40937071	\Zm00001d028615-1	distal PET peak	P591	D240	coreset3	216
1	41016476	41024146	1	41083986	41090664	\Zm00001d028619-1	\Zm00001d028620-1	P592	P593	coreset271	49
1	41083986	41090664	1	41113141	41118396	\Zm00001d028620-1	\Zm00001d028621-1	P593	P594	coreset271	49
1	41083986	41090664	1	41139544	41142443	\Zm00001d028620-1	distal PET peak	P593	D241	coreset271	49
1	41083986	41090664	1	41594112	41602908	\Zm00001d028620-1	\Zm00001d028642-1	P593	P602	coreset271	49
1	41113141	41118396	1	41139544	41142443	\Zm00001d028621-1	distal PET peak	P594	D241	coreset271	49
1	41139544	41142443	1	41160941	41169122	distal PET peak	\Zm00001d028622\Zm00001d028623-2	D241	P595	coreset271	49
1	41191405	41194252	1	41268626	41274627	\Zm00001d028624-1	\Zm00001d028625-1	P596	P597	coreset1527	3
1	41268626	41274627	1	41290768	41296300	\Zm00001d028625-1	distal PET peak	P597	D242	coreset1527	3
1	41268626	41274627	1	41370181	41372479	\Zm00001d028625-1	distal PET peak	P597	D243	coreset1527	3
1	41453446	41460296	1	41567239	41576721	\Zm00001d028630\Zm00001d028631-2	\Zm00001d028639\Zm00001d028640-2	P598	P600	coreset271	49
1	41453446	41460296	1	41594112	41602908	\Zm00001d028630\Zm00001d028631-2	\Zm00001d028642-1	P598	P602	coreset271	49
1	41453446	41460296	1	41694839	41701771	\Zm00001d028630\Zm00001d028631-2	\Zm00001d028643-1	P598	P603	coreset271	49
1	41463610	41466627	1	41567239	41576721	\Zm00001d028632\Zm00001d028633-2	\Zm00001d028639\Zm00001d028640-2	P599	P600	coreset271	49
1	41567239	41576721	1	41588337	41593328	\Zm00001d028639\Zm00001d028640-2	\Zm00001d028641-1	P600	P601	coreset271	49
1	41567239	41576721	1	41594112	41602908	\Zm00001d028639\Zm00001d028640-2	\Zm00001d028642-1	P600	P602	coreset271	49
1	41588337	41593328	1	41694839	41701771	\Zm00001d028641-1	\Zm00001d028643-1	P601	P603	coreset271	49
1	41594112	41602908	1	41694839	41701771	\Zm00001d028642-1	\Zm00001d028643-1	P602	P603	coreset271	49
1	41594112	41602908	1	41722094	41723997	\Zm00001d028642-1	\Zm00001d028646-1	P602	P604	coreset271	49
1	41694839	41701771	1	41789985	41804106	\Zm00001d028643-1	\Zm00001d028649\Zm00001d028651-2	P603	P606	coreset271	49
1	41694839	41701771	1	41831215	41837957	\Zm00001d028643-1	\Zm00001d028653-1	P603	P607	coreset271	49
1	41722094	41723997	1	41789985	41804106	\Zm00001d028646-1	\Zm00001d028649\Zm00001d028651-2	P604	P606	coreset271	49
1	41724607	41728382	1	41789985	41804106	\Zm00001d028647-1	\Zm00001d028649\Zm00001d028651-2	P605	P606	coreset271	49
1	41789985	41804106	1	41831215	41837957	\Zm00001d028649\Zm00001d028651-2	\Zm00001d028653-1	P606	P607	coreset271	49
1	41789985	41804106	1	41843839	41846297	\Zm00001d028649\Zm00001d028651-2	\Zm00001d028654-1	P606	P608	coreset271	49
1	41789985	41804106	1	41896676	41902725	\Zm00001d028649\Zm00001d028651-2	\Zm00001d028655-1	P606	P609	coreset271	49
1	41805770	41807396	1	41831215	41837957	distal PET peak	\Zm00001d028653-1	D244	P607	coreset271	49
1	41831215	41837957	1	41843839	41846297	\Zm00001d028653-1	\Zm00001d028654-1	P607	P608	coreset271	49
1	41843839	41846297	1	43078455	43091211	\Zm00001d028654-1	\Zm00001d028686\Zm00001d028687-2	P608	P623	coreset271	49
1	42050869	42055434	1	42122863	42130820	\Zm00001d028656\Zm00001d028657-2	\Zm00001d028661-1	P610	P611	coreset3516	1
1	42234717	42240561	1	42279336	42293278	\Zm00001d028662-1	\Zm00001d028664\Zm00001d028665-2	P612	P613	coreset241	11
1	42234717	42240561	1	55556070	55566235	\Zm00001d028662-1	\Zm00001d029036\Zm00001d029035-2	P612	P773	coreset241	11
1	42279336	42293278	1	42430792	42439076	\Zm00001d028664\Zm00001d028665-2	\Zm00001d028669\Zm00001d028668-2	P613	P614	coreset241	11
1	42279336	42293278	1	42448179	42461600	\Zm00001d028664\Zm00001d028665-2	\Zm00001d028670-1	P613	P616	coreset241	11
1	42430792	42439076	1	42448179	42461600	\Zm00001d028669\Zm00001d028668-2	\Zm00001d028670-1	P614	P616	coreset241	11
1	42440116	42442892	1	42448179	42461600	\Zm00001d028669-1	\Zm00001d028670-1	P615	P616	coreset241	11
1	42448179	42461600	1	197009176	197012771	\Zm00001d028670-1	distal PET peak	P616	D626	coreset241	11
1	42580331	42582060	1	42746231	42750524	\Zm00001d028672\Zm00001d028673-2	\Zm00001d028675-1	P617	P619	coreset271	49
1	42742534	42744728	1	42782547	42792476	\Zm00001d028675-1	\Zm00001d028679\Zm00001d028680-2	P618	P621	coreset271	49
1	42746231	42750524	1	42757117	42765507	\Zm00001d028675-1	\Zm00001d028676-1	P619	P620	coreset271	49
1	42746231	42750524	1	42782547	42792476	\Zm00001d028675-1	\Zm00001d028679\Zm00001d028680-2	P619	P621	coreset271	49
1	42757117	42765507	1	42782547	42792476	\Zm00001d028676-1	\Zm00001d028679\Zm00001d028680-2	P620	P621	coreset271	49
1	42757117	42765507	1	43039446	43047158	\Zm00001d028676-1	\Zm00001d028685-1	P620	P622	coreset271	49
1	42757117	42765507	1	43078455	43091211	\Zm00001d028676-1	\Zm00001d028686\Zm00001d028687-2	P620	P623	coreset271	49
1	42782547	42792476	1	43039446	43047158	\Zm00001d028679\Zm00001d028680-2	\Zm00001d028685-1	P621	P622	coreset271	49
1	42782547	42792476	1	43078455	43091211	\Zm00001d028679\Zm00001d028680-2	\Zm00001d028686\Zm00001d028687-2	P621	P623	coreset271	49
1	42952753	42955458	1	42977270	42980010	distal PET peak	distal PET peak	D245	D246	coreset271	49
1	42977270	42980010	1	43039446	43047158	distal PET peak	\Zm00001d028685-1	D246	P622	coreset271	49
1	43039446	43047158	1	43078455	43091211	\Zm00001d028685-1	\Zm00001d028686\Zm00001d028687-2	P622	P623	coreset271	49
1	43078455	43091211	1	43103669	43106741	\Zm00001d028686\Zm00001d028687-2	distal PET peak	P623	D247	coreset271	49
1	43078455	43091211	1	43280721	43288699	\Zm00001d028686\Zm00001d028687-2	\Zm00001d028689-1	P623	P624	coreset271	49
1	43280721	43288699	1	43311071	43317475	\Zm00001d028689-1	\Zm00001d028691-1	P624	P626	coreset271	49
1	43289072	43293109	1	43328157	43336561	\Zm00001d028690-1	\Zm00001d028692-1	P625	P627	coreset271	49
1	43311071	43317475	1	43347640	43353983	\Zm00001d028691-1	\Zm00001d028695\Zm00001d028694-2	P626	P629	coreset271	49
1	43328157	43336561	1	43342604	43346620	\Zm00001d028692-1	\Zm00001d028693-1	P627	P628	coreset271	49
1	43328157	43336561	1	43347640	43353983	\Zm00001d028692-1	\Zm00001d028695\Zm00001d028694-2	P627	P629	coreset271	49
1	43328157	43336561	1	43354993	43361659	\Zm00001d028692-1	\Zm00001d028695\Zm00001d028696-2	P627	P630	coreset271	49
1	43328157	43336561	1	43369078	43374247	\Zm00001d028692-1	\Zm00001d028697-1	P627	P631	coreset271	49
1	43342604	43346620	1	43354993	43361659	\Zm00001d028693-1	\Zm00001d028695\Zm00001d028696-2	P628	P630	coreset271	49
1	43354993	43361659	1	43369078	43374247	\Zm00001d028695\Zm00001d028696-2	\Zm00001d028697-1	P630	P631	coreset271	49
1	43369078	43374247	1	43568919	43572514	\Zm00001d028697-1	distal PET peak	P631	D248	coreset271	49
1	43576304	43582320	1	43642104	43647357	distal PET peak	\Zm00001d028702-1	D249	P633	coreset1980	2
1	43613918	43622746	1	43642104	43647357	\Zm00001d028701-1	\Zm00001d028702-1	P632	P633	coreset1980	2
1	43712416	43729667	1	88460771	88469783	\Zm00001d028705\Zm00001d028704-2	\Zm00001d029820-1	P634	P1049	coreset489	10
1	43823438	43836059	1	43891237	43893228	\Zm00001d028707-1	\Zm00001d028708-1	P635	P636	coreset862	9
1	43823438	43836059	1	43899329	43905129	\Zm00001d028707-1	\Zm00001d028709\Zm00001d028710-2	P635	P637	coreset862	9
1	43823438	43836059	1	43907824	43915986	\Zm00001d028707-1	\Zm00001d028711-1	P635	P638	coreset862	9
1	43891237	43893228	1	43899329	43905129	\Zm00001d028708-1	\Zm00001d028709\Zm00001d028710-2	P636	P637	coreset862	9
1	43899329	43905129	1	43907824	43915986	\Zm00001d028709\Zm00001d028710-2	\Zm00001d028711-1	P637	P638	coreset862	9
1	43899329	43905129	1	43997983	44003963	\Zm00001d028709\Zm00001d028710-2	\Zm00001d028712-1	P637	P639	coreset862	9
1	43907824	43915986	1	43997983	44003963	\Zm00001d028711-1	\Zm00001d028712-1	P638	P639	coreset862	9
1	43907824	43915986	1	44004210	44021492	\Zm00001d028711-1	\Zm00001d028713\Zm00001d028714-2	P638	P640	coreset862	9
1	44004210	44021492	1	44166367	44174534	\Zm00001d028713\Zm00001d028714-2	\Zm00001d028715-1	P640	P641	coreset862	9
1	44179082	44181102	1	44244295	44248753	\Zm00001d028718-1	\Zm00001d028719\Zm00001d028720-2	P642	P643	coreset3462	1
1	44354658	44359681	1	44380194	44383292	\Zm00001d028725-1	\Zm00001d028726-1	P644	P646	coreset262	16
1	44354658	44359681	1	44529507	44539830	\Zm00001d028725-1	\Zm00001d028731\Zm00001d028730-2	P644	P650	coreset262	16
1	44360059	44366682	1	44508025	44511113	\Zm00001d028725-1	\Zm00001d028727-1	P645	P647	coreset262	16
1	44360059	44366682	1	44511604	44518953	\Zm00001d028725-1	\Zm00001d028727-1	P645	P648	coreset262	16
1	44380194	44383292	1	44508025	44511113	\Zm00001d028726-1	\Zm00001d028727-1	P646	P647	coreset262	16
1	44380194	44383292	1	44511604	44518953	\Zm00001d028726-1	\Zm00001d028727-1	P646	P648	coreset262	16
1	44511604	44518953	1	44519915	44528358	\Zm00001d028727-1	\Zm00001d028728-1	P648	P649	coreset262	16
1	44511604	44518953	1	44529507	44539830	\Zm00001d028727-1	\Zm00001d028731\Zm00001d028730-2	P648	P650	coreset262	16
1	44519915	44528358	1	44529507	44539830	\Zm00001d028728-1	\Zm00001d028731\Zm00001d028730-2	P649	P650	coreset262	16
1	44529507	44539830	1	44553112	44560188	\Zm00001d028731\Zm00001d028730-2	\Zm00001d028732\Zm00001d028733-2	P650	P651	coreset262	16
1	44542088	44543815	1	44553112	44560188	distal PET peak	\Zm00001d028732\Zm00001d028733-2	D250	P651	coreset262	16
1	44553112	44560188	1	44972280	44978839	\Zm00001d028732\Zm00001d028733-2	\Zm00001d028742-1	P651	P653	coreset262	16
1	44730831	44733388	1	44972280	44978839	\Zm00001d028737-1	\Zm00001d028742-1	P652	P653	coreset262	16
1	44919239	44925183	1	44972280	44978839	distal PET peak	\Zm00001d028742-1	D251	P653	coreset262	16
1	44972280	44978839	1	44985478	44987579	\Zm00001d028742-1	distal PET peak	P653	D252	coreset262	16
1	44972280	44978839	1	45175610	45180106	\Zm00001d028742-1	\Zm00001d028746-1	P653	P655	coreset262	16
1	45168978	45174928	1	45268664	45281183	\Zm00001d028745-1	\Zm00001d028749-1	P654	P657	coreset443	21
1	45260741	45263940	1	45284015	45290806	\Zm00001d028747\Zm00001d028748-2	\Zm00001d028750-1	P656	P658	coreset443	21
1	45268664	45281183	1	45284015	45290806	\Zm00001d028749-1	\Zm00001d028750-1	P657	P658	coreset443	21
1	45268664	45281183	1	45440822	45451345	\Zm00001d028749-1	distal PET peak	P657	D255	coreset443	21
1	45284015	45290806	1	45356966	45359917	\Zm00001d028750-1	distal PET peak	P658	D253	coreset443	21
1	45284015	45290806	1	45440822	45451345	\Zm00001d028750-1	distal PET peak	P658	D255	coreset443	21
1	45391002	45394242	1	45440822	45451345	distal PET peak	distal PET peak	D254	D255	coreset443	21
1	45391002	45394242	1	45535419	45540308	distal PET peak	\Zm00001d028752-1	D254	P660	coreset443	21
1	45440822	45451345	1	45506590	45513600	distal PET peak	\Zm00001d028751-1	D255	P659	coreset443	21
1	45506590	45513600	1	45535419	45540308	\Zm00001d028751-1	\Zm00001d028752-1	P659	P660	coreset443	21
1	45506590	45513600	1	45570822	45580059	\Zm00001d028751-1	\Zm00001d028753-1	P659	P661	coreset443	21
1	45535419	45540308	1	45570822	45580059	\Zm00001d028752-1	\Zm00001d028753-1	P660	P661	coreset443	21
1	45570822	45580059	1	45594280	45606082	\Zm00001d028753-1	\Zm00001d028755\Zm00001d028754-2	P661	P662	coreset443	21
1	45570822	45580059	1	45717090	45732444	\Zm00001d028753-1	\Zm00001d028756\Zm00001d028757\Zm00001d028759-3	P661	P663	coreset443	21
1	45594280	45606082	1	45717090	45732444	\Zm00001d028755\Zm00001d028754-2	\Zm00001d028756\Zm00001d028757\Zm00001d028759-3	P662	P663	coreset443	21
1	45594280	45606082	1	45883944	45895676	\Zm00001d028755\Zm00001d028754-2	\Zm00001d028763-1	P662	P666	coreset443	21
1	45717090	45732444	1	45764232	45766439	\Zm00001d028756\Zm00001d028757\Zm00001d028759-3	distal PET peak	P663	D256	coreset443	21
1	45717090	45732444	1	45812740	45815646	\Zm00001d028756\Zm00001d028757\Zm00001d028759-3	distal PET peak	P663	D257	coreset443	21
1	45717090	45732444	1	45863076	45872422	\Zm00001d028756\Zm00001d028757\Zm00001d028759-3	\Zm00001d028761\Zm00001d028762-2	P663	P665	coreset443	21
1	45800353	45802003	1	45812740	45815646	\Zm00001d028760-1	distal PET peak	P664	D257	coreset443	21
1	45863076	45872422	1	45883944	45895676	\Zm00001d028761\Zm00001d028762-2	\Zm00001d028763-1	P665	P666	coreset443	21
1	45985527	45988384	1	46005903	46024954	distal PET peak	\Zm00001d028770\Zm00001d028771\Zm00001d028769-3	D258	P667	coreset81	38
1	46005903	46024954	1	46167277	46175848	\Zm00001d028770\Zm00001d028771\Zm00001d028769-3	\Zm00001d028774-1	P667	P669	coreset81	38
1	46005903	46024954	1	46178336	46184421	\Zm00001d028770\Zm00001d028771\Zm00001d028769-3	\Zm00001d028775-1	P667	P670	coreset81	38
1	46155274	46157170	1	46167277	46175848	\Zm00001d028773-1	\Zm00001d028774-1	P668	P669	coreset81	38
1	46167277	46175848	1	46186926	46199527	\Zm00001d028774-1	\Zm00001d028776\Zm00001d028777\Zm00001d028778\Zm00001d028779-4	P669	P671	coreset81	38
1	46178336	46184421	1	46186926	46199527	\Zm00001d028775-1	\Zm00001d028776\Zm00001d028777\Zm00001d028778\Zm00001d028779-4	P670	P671	coreset81	38
1	46186926	46199527	1	46370852	46385062	\Zm00001d028776\Zm00001d028777\Zm00001d028778\Zm00001d028779-4	\Zm00001d028784\Zm00001d028785\Zm00001d028786-3	P671	P675	coreset81	38
1	46199752	46202621	1	46325647	46334248	\Zm00001d028779\Zm00001d028780-2	\Zm00001d028783-1	P672	P674	coreset81	38
1	46199752	46202621	1	46370852	46385062	\Zm00001d028779\Zm00001d028780-2	\Zm00001d028784\Zm00001d028785\Zm00001d028786-3	P672	P675	coreset81	38
1	46315336	46319331	1	46325647	46334248	\Zm00001d028782-1	\Zm00001d028783-1	P673	P674	coreset81	38
1	46325647	46334248	1	46370852	46385062	\Zm00001d028783-1	\Zm00001d028784\Zm00001d028785\Zm00001d028786-3	P674	P675	coreset81	38
1	46370852	46385062	1	46388023	46396489	\Zm00001d028784\Zm00001d028785\Zm00001d028786-3	\Zm00001d028787-1	P675	P676	coreset81	38
1	46370852	46385062	1	46665153	46681312	\Zm00001d028784\Zm00001d028785\Zm00001d028786-3	\Zm00001d028796\Zm00001d028797\Zm00001d028798-3	P675	P678	coreset81	38
1	46388023	46396489	1	46496045	46500249	\Zm00001d028787-1	\Zm00001d028793-1	P676	P677	coreset81	38
1	46388023	46396489	1	46665153	46681312	\Zm00001d028787-1	\Zm00001d028796\Zm00001d028797\Zm00001d028798-3	P676	P678	coreset81	38
1	46496045	46500249	1	46665153	46681312	\Zm00001d028793-1	\Zm00001d028796\Zm00001d028797\Zm00001d028798-3	P677	P678	coreset81	38
1	46642221	46644984	1	46665153	46681312	distal PET peak	\Zm00001d028796\Zm00001d028797\Zm00001d028798-3	D259	P678	coreset81	38
1	46665153	46681312	1	46852515	46859576	\Zm00001d028796\Zm00001d028797\Zm00001d028798-3	\Zm00001d028803-1	P678	P680	coreset81	38
1	46811276	46814419	1	46825114	46833406	distal PET peak	\Zm00001d028802-1	D260	P679	coreset81	38
1	46825114	46833406	1	46852515	46859576	\Zm00001d028802-1	\Zm00001d028803-1	P679	P680	coreset81	38
1	46852515	46859576	1	46897105	46907989	\Zm00001d028803-1	\Zm00001d028804-1	P680	P681	coreset81	38
1	46897105	46907989	1	46954387	46966794	\Zm00001d028804-1	\Zm00001d028807\Zm00001d028806-2	P681	P682	coreset81	38
1	46897105	46907989	1	47127164	47138627	\Zm00001d028804-1	\Zm00001d028809-1	P681	P684	coreset81	38
1	46925187	46926690	1	46954387	46966794	distal PET peak	\Zm00001d028807\Zm00001d028806-2	D261	P682	coreset81	38
1	46954387	46966794	1	47023545	47027950	\Zm00001d028807\Zm00001d028806-2	\Zm00001d028808-1	P682	P683	coreset81	38
1	46954387	46966794	1	47127164	47138627	\Zm00001d028807\Zm00001d028806-2	\Zm00001d028809-1	P682	P684	coreset81	38
1	46954387	46966794	1	83818658	83826270	\Zm00001d028807\Zm00001d028806-2	\Zm00001d029718-1	P682	P1019	coreset81	38
1	47023545	47027950	1	47127164	47138627	\Zm00001d028808-1	\Zm00001d028809-1	P683	P684	coreset81	38
1	47100021	47103008	1	47127164	47138627	distal PET peak	\Zm00001d028809-1	D262	P684	coreset81	38
1	47127164	47138627	1	47209693	47213982	\Zm00001d028809-1	distal PET peak	P684	D263	coreset81	38
1	47153312	47155929	1	47209693	47213982	\Zm00001d028811-1	distal PET peak	P685	D263	coreset81	38
1	47153312	47155929	1	47215411	47218911	\Zm00001d028811-1	\Zm00001d028812-1	P685	P686	coreset81	38
1	47564746	47595951	1	47785859	47797048	\Zm00001d028818\Zm00001d028819\Zm00001d028820-3	\Zm00001d028826\Zm00001d028827-2	P687	P692	coreset801	8
1	47637127	47640690	1	47655108	47659314	\Zm00001d028822-1	\Zm00001d028823-1	P688	P689	coreset3223	1
1	47726149	47734263	1	47741135	47745974	\Zm00001d028824-1	distal PET peak	P690	D264	coreset801	8
1	47726149	47734263	1	47757743	47761525	\Zm00001d028824-1	distal PET peak	P690	D265	coreset801	8
1	47726149	47734263	1	47785859	47797048	\Zm00001d028824-1	\Zm00001d028826\Zm00001d028827-2	P690	P692	coreset801	8
1	47741135	47745974	1	47785859	47797048	distal PET peak	\Zm00001d028826\Zm00001d028827-2	D264	P692	coreset801	8
1	47747128	47752869	1	47785859	47797048	\Zm00001d028825-1	\Zm00001d028826\Zm00001d028827-2	P691	P692	coreset801	8
1	47757743	47761525	1	47785859	47797048	distal PET peak	\Zm00001d028826\Zm00001d028827-2	D265	P692	coreset801	8
1	47874911	47884729	1	47980261	47989540	\Zm00001d028828\Zm00001d028829-2	\Zm00001d028830-1	P693	P694	coreset2794	3
1	47874911	47884729	1	48086219	48091685	\Zm00001d028828\Zm00001d028829-2	distal PET peak	P693	D266	coreset2794	3
1	47980261	47989540	1	48086219	48091685	\Zm00001d028830-1	distal PET peak	P694	D266	coreset2794	3
1	48124196	48131528	1	48141644	48147229	\Zm00001d028834-1	\Zm00001d028835-1	P695	P696	coreset216	23
1	48124196	48131528	1	48279511	48290081	\Zm00001d028834-1	\Zm00001d028836\Zm00001d028838\Zm00001d028837-3	P695	P697	coreset216	23
1	48124196	48131528	1	130774464	130776916	\Zm00001d028834-1	distal PET peak	P695	D497	coreset216	23
1	48279511	48290081	1	48332081	48340783	\Zm00001d028836\Zm00001d028838\Zm00001d028837-3	\Zm00001d028841\Zm00001d028839\Zm00001d028840-3	P697	P698	coreset216	23
1	48279511	48290081	1	48955065	48962233	\Zm00001d028836\Zm00001d028838\Zm00001d028837-3	\Zm00001d028866-1	P697	P701	coreset216	23
1	48332081	48340783	1	48353770	48356750	\Zm00001d028841\Zm00001d028839\Zm00001d028840-3	distal PET peak	P698	D267	coreset216	23
1	48332081	48340783	1	48947394	48955018	\Zm00001d028841\Zm00001d028839\Zm00001d028840-3	\Zm00001d028865-1	P698	P700	coreset216	23
1	48929994	48936828	1	48947394	48955018	\Zm00001d028863-1	\Zm00001d028865-1	P699	P700	coreset216	23
1	48937239	48939111	1	48947394	48955018	distal PET peak	\Zm00001d028865-1	D268	P700	coreset216	23
1	48937239	48939111	1	49050829	49056530	distal PET peak	distal PET peak	D268	D272	coreset216	23
1	48939379	48941124	1	48955065	48962233	distal PET peak	\Zm00001d028866-1	D269	P701	coreset216	23
1	48947394	48955018	1	49001833	49005869	\Zm00001d028865-1	distal PET peak	P700	D270	coreset216	23
1	48947394	48955018	1	49043237	49045657	\Zm00001d028865-1	distal PET peak	P700	D271	coreset216	23
1	48947394	48955018	1	49050829	49056530	\Zm00001d028865-1	distal PET peak	P700	D272	coreset216	23
1	48947394	48955018	1	49056654	49064768	\Zm00001d028865-1	\Zm00001d028867-1	P700	P702	coreset216	23
1	48955065	48962233	1	49001833	49005869	\Zm00001d028866-1	distal PET peak	P701	D270	coreset216	23
1	48955065	48962233	1	49043237	49045657	\Zm00001d028866-1	distal PET peak	P701	D271	coreset216	23
1	48955065	48962233	1	49050829	49056530	\Zm00001d028866-1	distal PET peak	P701	D272	coreset216	23
1	48955065	48962233	1	49056654	49064768	\Zm00001d028866-1	\Zm00001d028867-1	P701	P702	coreset216	23
1	49001833	49005869	1	49050829	49056530	distal PET peak	distal PET peak	D270	D272	coreset216	23
1	49043237	49045657	1	49056654	49064768	distal PET peak	\Zm00001d028867-1	D271	P702	coreset216	23
1	49056654	49064768	1	49087118	49094160	\Zm00001d028867-1	\Zm00001d028868-1	P702	P703	coreset216	23
1	49056654	49064768	1	49278601	49281166	\Zm00001d028867-1	\Zm00001d028873-1	P702	P706	coreset216	23
1	49094382	49096810	1	49175221	49179450	\Zm00001d028868-1	\Zm00001d028870-1	P704	P705	coreset3145	1
1	49355342	49366325	1	49385739	49395142	distal PET peak	\Zm00001d028875-1	D273	P707	coreset3146	1
1	49494768	49498609	1	49597072	49604205	\Zm00001d028879-1	\Zm00001d028885\Zm00001d028886-2	P708	P709	coreset3143	1
1	49801173	49805426	1	49812602	49816880	\Zm00001d028889-1	distal PET peak	P710	D274	coreset720	10
1	49812602	49816880	1	53747751	53764307	distal PET peak	\Zm00001d028988\Zm00001d028987-2	D274	P755	coreset720	10
1	49821006	49824025	1	49987399	49997651	\Zm00001d028890-1	\Zm00001d028895\Zm00001d028894-2	P711	P712	coreset174	15
1	49987399	49997651	1	50024864	50035291	\Zm00001d028895\Zm00001d028894-2	\Zm00001d028896-1	P712	P713	coreset174	15
1	50024864	50035291	1	50139427	50144668	\Zm00001d028896-1	\Zm00001d028898-1	P713	P714	coreset174	15
1	50024864	50035291	1	88278594	88280218	\Zm00001d028896-1	distal PET peak	P713	D415	coreset174	15
1	50139427	50144668	1	50153461	50161183	\Zm00001d028898-1	\Zm00001d028899\Zm00001d028900-2	P714	P715	coreset174	15
1	50153461	50161183	1	50189494	50208880	\Zm00001d028899\Zm00001d028900-2	\Zm00001d028901-1	P715	P716	coreset174	15
1	50189494	50208880	1	50214363	50217223	\Zm00001d028901-1	distal PET peak	P716	D276	coreset174	15
1	50189494	50208880	1	50227144	50230889	\Zm00001d028901-1	\Zm00001d028902-1	P716	P717	coreset174	15
1	50189494	50208880	1	50230916	50236991	\Zm00001d028901-1	\Zm00001d028902\Zm00001d028903-2	P716	P718	coreset174	15
1	50209254	50213843	1	50227144	50230889	distal PET peak	\Zm00001d028902-1	D275	P717	coreset174	15
1	50209254	50213843	1	51086000	51102356	distal PET peak	distal PET peak	D275	D279	coreset174	15
1	50394541	50397592	1	50442697	50446633	distal PET peak	\Zm00001d028905-1	D277	P719	coreset3131	1
1	50515473	50525162	1	50773824	50784787	\Zm00001d028907-1	\Zm00001d028910-1	P720	P721	coreset3130	1
1	50861686	50866806	1	50878996	50882431	\Zm00001d028912-1	distal PET peak	P722	D278	coreset3129	1
1	51074837	51082505	1	51086000	51102356	\Zm00001d028915-1	distal PET peak	P723	D279	coreset174	15
1	51074837	51082505	1	51123197	51134480	\Zm00001d028915-1	distal PET peak	P723	D281	coreset174	15
1	51086000	51102356	1	51109158	51117727	distal PET peak	distal PET peak	D279	D280	coreset174	15
1	51086000	51102356	1	51123197	51134480	distal PET peak	distal PET peak	D279	D281	coreset174	15
1	51158501	51162913	1	51358638	51364909	distal PET peak	\Zm00001d028916-1	D282	P724	coreset13	169
1	51226525	51229331	1	51355481	51358272	distal PET peak	distal PET peak	D283	D284	coreset13	169
1	51226525	51229331	1	51358638	51364909	distal PET peak	\Zm00001d028916-1	D283	P724	coreset13	169
1	51226525	51229331	1	51397544	51401668	distal PET peak	distal PET peak	D283	D285	coreset13	169
1	51226525	51229331	1	51457366	51473289	distal PET peak	\Zm00001d028917\Zm00001d028919\Zm00001d028918-3	D283	P725	coreset13	169
1	51355481	51358272	1	51397544	51401668	distal PET peak	distal PET peak	D284	D285	coreset13	169
1	51355481	51358272	1	51402508	51409210	distal PET peak	distal PET peak	D284	D286	coreset13	169
1	51358638	51364909	1	51397544	51401668	\Zm00001d028916-1	distal PET peak	P724	D285	coreset13	169
1	51358638	51364909	1	51402508	51409210	\Zm00001d028916-1	distal PET peak	P724	D286	coreset13	169
1	51358638	51364909	1	51457366	51473289	\Zm00001d028916-1	\Zm00001d028917\Zm00001d028919\Zm00001d028918-3	P724	P725	coreset13	169
1	51397544	51401668	1	51457366	51473289	distal PET peak	\Zm00001d028917\Zm00001d028919\Zm00001d028918-3	D285	P725	coreset13	169
1	51402508	51409210	1	51453874	51456893	distal PET peak	distal PET peak	D286	D287	coreset13	169
1	51402508	51409210	1	51457366	51473289	distal PET peak	\Zm00001d028917\Zm00001d028919\Zm00001d028918-3	D286	P725	coreset13	169
1	51457366	51473289	1	51488212	51498591	\Zm00001d028917\Zm00001d028919\Zm00001d028918-3	\Zm00001d028920-1	P725	P726	coreset13	169
1	51488212	51498591	1	51600774	51604277	\Zm00001d028920-1	\Zm00001d028922-1	P726	P728	coreset13	169
1	51488212	51498591	1	51723108	51735652	\Zm00001d028920-1	\Zm00001d028924\Zm00001d028925-2	P726	P729	coreset13	169
1	51587950	51594054	1	51723108	51735652	\Zm00001d028921-1	\Zm00001d028924\Zm00001d028925-2	P727	P729	coreset13	169
1	51600774	51604277	1	51723108	51735652	\Zm00001d028922-1	\Zm00001d028924\Zm00001d028925-2	P728	P729	coreset13	169
1	51723108	51735652	1	51751960	51762271	\Zm00001d028924\Zm00001d028925-2	distal PET peak	P729	D288	coreset13	169
1	51723108	51735652	1	51762456	51765493	\Zm00001d028924\Zm00001d028925-2	\Zm00001d028926-1	P729	P730	coreset13	169
1	51723108	51735652	1	51830562	51850887	\Zm00001d028924\Zm00001d028925-2	\Zm00001d028930-1	P729	P732	coreset13	169
1	51723108	51735652	1	51901741	51906951	\Zm00001d028924\Zm00001d028925-2	distal PET peak	P729	D291	coreset13	169
1	51751960	51762271	1	51901741	51906951	distal PET peak	distal PET peak	D288	D291	coreset13	169
1	51813971	51820030	1	51830562	51850887	\Zm00001d028928\Zm00001d028929-2	\Zm00001d028930-1	P731	P732	coreset13	169
1	51813971	51820030	1	51901741	51906951	\Zm00001d028928\Zm00001d028929-2	distal PET peak	P731	D291	coreset13	169
1	51830562	51850887	1	51851882	51856766	\Zm00001d028930-1	distal PET peak	P732	D289	coreset13	169
1	51830562	51850887	1	51883952	51888700	\Zm00001d028930-1	distal PET peak	P732	D290	coreset13	169
1	51830562	51850887	1	51901741	51906951	\Zm00001d028930-1	distal PET peak	P732	D291	coreset13	169
1	51830562	51850887	1	52589587	52595215	\Zm00001d028930-1	\Zm00001d028949-1	P732	P739	coreset13	169
1	51851882	51856766	1	51883952	51888700	distal PET peak	distal PET peak	D289	D290	coreset13	169
1	51851882	51856766	1	51901741	51906951	distal PET peak	distal PET peak	D289	D291	coreset13	169
1	51883952	51888700	1	51901741	51906951	distal PET peak	distal PET peak	D290	D291	coreset13	169
1	51901741	51906951	1	52162020	52174285	distal PET peak	\Zm00001d028935\Zm00001d028936-2	D291	P734	coreset13	169
1	51976651	51981396	1	234743738	234755636	\Zm00001d028931-1	\Zm00001d032692\Zm00001d032693-2	P733	P1855	coreset398	6
1	52162020	52174285	1	52262070	52265826	\Zm00001d028935\Zm00001d028936-2	distal PET peak	P734	D293	coreset13	169
1	52162020	52174285	1	52498687	52511624	\Zm00001d028935\Zm00001d028936-2	\Zm00001d028946-1	P734	P736	coreset13	169
1	52162020	52174285	1	52512965	52524354	\Zm00001d028935\Zm00001d028936-2	\Zm00001d028947\Zm00001d028948-2	P734	P737	coreset13	169
1	52200522	52204104	1	52262070	52265826	distal PET peak	distal PET peak	D292	D293	coreset13	169
1	52262070	52265826	1	52307969	52312246	distal PET peak	\Zm00001d028941-1	D293	P735	coreset13	169
1	52307969	52312246	1	52512965	52524354	\Zm00001d028941-1	\Zm00001d028947\Zm00001d028948-2	P735	P737	coreset13	169
1	52498687	52511624	1	52512965	52524354	\Zm00001d028946-1	\Zm00001d028947\Zm00001d028948-2	P736	P737	coreset13	169
1	52498687	52511624	1	52589587	52595215	\Zm00001d028946-1	\Zm00001d028949-1	P736	P739	coreset13	169
1	52512965	52524354	1	52581436	52589585	\Zm00001d028947\Zm00001d028948-2	\Zm00001d028949-1	P737	P738	coreset13	169
1	52512965	52524354	1	52589587	52595215	\Zm00001d028947\Zm00001d028948-2	\Zm00001d028949-1	P737	P739	coreset13	169
1	52589587	52595215	1	53392123	53399246	\Zm00001d028949-1	distal PET peak	P739	D298	coreset13	169
1	52643868	52649276	1	52671570	52673034	\Zm00001d028950\Zm00001d028951-2	distal PET peak	P740	D294	coreset83	38
1	52643868	52649276	1	52746850	52753706	\Zm00001d028950\Zm00001d028951-2	\Zm00001d028953-1	P740	P741	coreset83	38
1	52746850	52753706	1	81356603	81362876	\Zm00001d028953-1	\Zm00001d029652-1	P741	P995	coreset83	38
1	52849630	52855883	1	52870098	52871238	\Zm00001d028955-1	distal PET peak	P742	D295	coreset13	169
1	52849630	52855883	1	52871868	52880263	\Zm00001d028955-1	\Zm00001d028958-1	P742	P743	coreset13	169
1	52871868	52880263	1	53026303	53033924	\Zm00001d028958-1	\Zm00001d028962-1	P743	P745	coreset13	169
1	52938029	52947844	1	53026303	53033924	\Zm00001d028960-1	\Zm00001d028962-1	P744	P745	coreset13	169
1	52938029	52947844	1	53176257	53193885	\Zm00001d028960-1	\Zm00001d028965\Zm00001d028966\Zm00001d028968\Zm00001d028967-4	P744	P747	coreset13	169
1	53026303	53033924	1	53141373	53146442	\Zm00001d028962-1	\Zm00001d028963\Zm00001d028964-2	P745	P746	coreset13	169
1	53026303	53033924	1	53153996	53156355	\Zm00001d028962-1	distal PET peak	P745	D296	coreset13	169
1	53026303	53033924	1	53176257	53193885	\Zm00001d028962-1	\Zm00001d028965\Zm00001d028966\Zm00001d028968\Zm00001d028967-4	P745	P747	coreset13	169
1	53153996	53156355	1	53176257	53193885	distal PET peak	\Zm00001d028965\Zm00001d028966\Zm00001d028968\Zm00001d028967-4	D296	P747	coreset13	169
1	53176257	53193885	1	53291826	53302036	\Zm00001d028965\Zm00001d028966\Zm00001d028968\Zm00001d028967-4	\Zm00001d028971\Zm00001d028972-2	P747	P748	coreset13	169
1	53176257	53193885	1	53307857	53312043	\Zm00001d028965\Zm00001d028966\Zm00001d028968\Zm00001d028967-4	\Zm00001d028973-1	P747	P750	coreset13	169
1	53176257	53193885	1	53326243	53334231	\Zm00001d028965\Zm00001d028966\Zm00001d028968\Zm00001d028967-4	distal PET peak	P747	D297	coreset13	169
1	53176257	53193885	1	53365455	53374224	\Zm00001d028965\Zm00001d028966\Zm00001d028968\Zm00001d028967-4	\Zm00001d028974-1	P747	P751	coreset13	169
1	53291826	53302036	1	53307857	53312043	\Zm00001d028971\Zm00001d028972-2	\Zm00001d028973-1	P748	P750	coreset13	169
1	53291826	53302036	1	53392123	53399246	\Zm00001d028971\Zm00001d028972-2	distal PET peak	P748	D298	coreset13	169
1	53305471	53307491	1	53326243	53334231	\Zm00001d028973-1	distal PET peak	P749	D297	coreset13	169
1	53307857	53312043	1	53326243	53334231	\Zm00001d028973-1	distal PET peak	P750	D297	coreset13	169
1	53307857	53312043	1	53365455	53374224	\Zm00001d028973-1	\Zm00001d028974-1	P750	P751	coreset13	169
1	53307857	53312043	1	53392123	53399246	\Zm00001d028973-1	distal PET peak	P750	D298	coreset13	169
1	53326243	53334231	1	53365455	53374224	distal PET peak	\Zm00001d028974-1	D297	P751	coreset13	169
1	53326243	53334231	1	53392123	53399246	distal PET peak	distal PET peak	D297	D298	coreset13	169
1	53365455	53374224	1	53392123	53399246	\Zm00001d028974-1	distal PET peak	P751	D298	coreset13	169
1	53392123	53399246	1	53450553	53464089	distal PET peak	\Zm00001d028980\Zm00001d028983\Zm00001d028981\Zm00001d028982-4	D298	P752	coreset13	169
1	53527537	53536534	1	53576274	53586320	\Zm00001d028984-1	\Zm00001d028986-1	P753	P754	coreset720	10
1	53527537	53536534	1	53747751	53764307	\Zm00001d028984-1	\Zm00001d028988\Zm00001d028987-2	P753	P755	coreset720	10
1	53527537	53536534	1	53770493	53777782	\Zm00001d028984-1	\Zm00001d028989-1	P753	P756	coreset720	10
1	53576274	53586320	1	53685512	53689976	\Zm00001d028986-1	distal PET peak	P754	D299	coreset720	10
1	53576274	53586320	1	53747751	53764307	\Zm00001d028986-1	\Zm00001d028988\Zm00001d028987-2	P754	P755	coreset720	10
1	53685512	53689976	1	53725918	53729326	distal PET peak	distal PET peak	D299	D300	coreset720	10
1	53725918	53729326	1	53747751	53764307	distal PET peak	\Zm00001d028988\Zm00001d028987-2	D300	P755	coreset720	10
1	53747751	53764307	1	53770493	53777782	\Zm00001d028988\Zm00001d028987-2	\Zm00001d028989-1	P755	P756	coreset720	10
1	53871490	53873732	1	53881042	53887147	distal PET peak	\Zm00001d028992-1	D301	P757	coreset3021	1
1	53956216	53960417	1	54250482	54255430	\Zm00001d028994-1	\Zm00001d028998-1	P758	P760	coreset3	216
1	54024484	54033096	1	54086578	54090514	distal PET peak	distal PET peak	D302	D303	coreset3	216
1	54024484	54033096	1	54122913	54124380	distal PET peak	distal PET peak	D302	D304	coreset3	216
1	54024484	54033096	1	54250482	54255430	distal PET peak	\Zm00001d028998-1	D302	P760	coreset3	216
1	54033138	54038562	1	54086578	54090514	\Zm00001d028996\Zm00001d028995-2	distal PET peak	P759	D303	coreset3	216
1	54033138	54038562	1	54250482	54255430	\Zm00001d028996\Zm00001d028995-2	\Zm00001d028998-1	P759	P760	coreset3	216
1	54033138	54038562	1	297858262	297860973	\Zm00001d028996\Zm00001d028995-2	\Zm00001d034615-1	P759	P2579	coreset3	216
1	54250482	54255430	1	54260205	54266964	\Zm00001d028998-1	\Zm00001d028999-1	P760	P761	coreset3	216
1	54250482	54255430	1	54293743	54299776	\Zm00001d028998-1	distal PET peak	P760	D306	coreset3	216
1	54250482	54255430	1	54314143	54318941	\Zm00001d028998-1	distal PET peak	P760	D307	coreset3	216
1	54260205	54266964	1	54293743	54299776	\Zm00001d028999-1	distal PET peak	P761	D306	coreset3	216
1	54260205	54266964	1	54314143	54318941	\Zm00001d028999-1	distal PET peak	P761	D307	coreset3	216
1	54281087	54282844	1	54293743	54299776	distal PET peak	distal PET peak	D305	D306	coreset3	216
1	54293743	54299776	1	54314143	54318941	distal PET peak	distal PET peak	D306	D307	coreset3	216
1	54314143	54318941	1	220967232	220974894	distal PET peak	\Zm00001d032298-1	D307	P1690	coreset3	216
1	54471871	54478928	1	54625102	54640466	distal PET peak	\Zm00001d029009-1	D308	P762	coreset3003	1
1	54751715	54761748	1	54820023	54827750	\Zm00001d029010-1	\Zm00001d029011-1	P763	P764	coreset872	6
1	54751715	54761748	1	54924216	54935149	\Zm00001d029010-1	\Zm00001d029012-1	P763	P765	coreset872	6
1	54820023	54827750	1	54924216	54935149	\Zm00001d029011-1	\Zm00001d029012-1	P764	P765	coreset872	6
1	54924216	54935149	1	54936725	54941456	\Zm00001d029012-1	\Zm00001d029014\Zm00001d029015-2	P765	P766	coreset872	6
1	54924216	54935149	1	55052923	55061580	\Zm00001d029012-1	\Zm00001d029020-1	P765	P767	coreset872	6
1	54955356	54957850	1	55052923	55061580	distal PET peak	\Zm00001d029020-1	D309	P767	coreset872	6
1	55168562	55170081	1	55257669	55262576	distal PET peak	distal PET peak	D310	D311	coreset670	9
1	55176379	55181974	1	55240635	55248598	\Zm00001d029025-1	\Zm00001d029027\Zm00001d029028-2	P768	P769	coreset670	9
1	55176379	55181974	1	55257669	55262576	\Zm00001d029025-1	distal PET peak	P768	D311	coreset670	9
1	55240635	55248598	1	55257669	55262576	\Zm00001d029027\Zm00001d029028-2	distal PET peak	P769	D311	coreset670	9
1	55240635	55248598	1	55368845	55375149	\Zm00001d029027\Zm00001d029028-2	\Zm00001d029030-1	P769	P770	coreset670	9
1	55240635	55248598	1	63707090	63712500	\Zm00001d029027\Zm00001d029028-2	\Zm00001d029248-1	P769	P844	coreset670	9
1	55257669	55262576	1	55368845	55375149	distal PET peak	\Zm00001d029030-1	D311	P770	coreset670	9
1	55257669	55262576	1	55375271	55379229	distal PET peak	\Zm00001d029031-1	D311	P771	coreset670	9
1	55375271	55379229	1	55452128	55456126	\Zm00001d029031-1	\Zm00001d029033\Zm00001d029034-2	P771	P772	coreset670	9
1	55462714	55468284	1	55475510	55481851	distal PET peak	distal PET peak	D312	D313	coreset2980	1
1	55482119	55485862	1	55556070	55566235	distal PET peak	\Zm00001d029036\Zm00001d029035-2	D314	P773	coreset241	11
1	55556070	55566235	1	55695834	55706042	\Zm00001d029036\Zm00001d029035-2	\Zm00001d029038\Zm00001d029039-2	P773	P774	coreset241	11
1	55695834	55706042	1	55708236	55716000	\Zm00001d029038\Zm00001d029039-2	\Zm00001d029040-1	P774	P775	coreset241	11
1	55708236	55716000	1	55926677	55934660	\Zm00001d029040-1	\Zm00001d029044-1	P775	P776	coreset241	11
1	56028892	56036479	1	56093063	56113136	\Zm00001d029046-1	\Zm00001d029048\Zm00001d029049\Zm00001d029050-3	P777	P779	coreset313	14
1	56036793	56045832	1	56093063	56113136	\Zm00001d029047-1	\Zm00001d029048\Zm00001d029049\Zm00001d029050-3	P778	P779	coreset313	14
1	56036793	56045832	1	56131524	56134662	\Zm00001d029047-1	distal PET peak	P778	D315	coreset313	14
1	56036793	56045832	1	56138879	56152142	\Zm00001d029047-1	\Zm00001d029051\Zm00001d029052-2	P778	P780	coreset313	14
1	56093063	56113136	1	56131524	56134662	\Zm00001d029048\Zm00001d029049\Zm00001d029050-3	distal PET peak	P779	D315	coreset313	14
1	56093063	56113136	1	56138879	56152142	\Zm00001d029048\Zm00001d029049\Zm00001d029050-3	\Zm00001d029051\Zm00001d029052-2	P779	P780	coreset313	14
1	56093063	56113136	1	56386565	56405998	\Zm00001d029048\Zm00001d029049\Zm00001d029050-3	\Zm00001d029055-1	P779	P781	coreset313	14
1	56093063	56113136	1	80849340	80852693	\Zm00001d029048\Zm00001d029049\Zm00001d029050-3	\Zm00001d029635-1	P779	P989	coreset313	14
1	56093063	56113136	1	249092405	249099023	\Zm00001d029048\Zm00001d029049\Zm00001d029050-3	distal PET peak	P779	D860	coreset313	14
1	56131524	56134662	1	56138879	56152142	distal PET peak	\Zm00001d029051\Zm00001d029052-2	D315	P780	coreset313	14
1	56138879	56152142	1	56213277	56217095	\Zm00001d029051\Zm00001d029052-2	distal PET peak	P780	D316	coreset313	14
1	56680272	56682967	1	56692077	56699184	\Zm00001d029056-1	distal PET peak	P782	D317	coreset2058	2
1	56692077	56699184	1	301044635	301053013	distal PET peak	\Zm00001d034740-1	D317	P2639	coreset2058	2
1	56742077	56749901	1	56853064	56858990	\Zm00001d029059-1	\Zm00001d029062\Zm00001d029061-2	P783	P784	coreset25	61
1	56742077	56749901	1	56910632	56923724	\Zm00001d029059-1	\Zm00001d029064\Zm00001d029065-2	P783	P785	coreset25	61
1	56742077	56749901	1	56974114	56983957	\Zm00001d029059-1	\Zm00001d029066-1	P783	P786	coreset25	61
1	56853064	56858990	1	56910632	56923724	\Zm00001d029062\Zm00001d029061-2	\Zm00001d029064\Zm00001d029065-2	P784	P785	coreset25	61
1	56910632	56923724	1	56974114	56983957	\Zm00001d029064\Zm00001d029065-2	\Zm00001d029066-1	P785	P786	coreset25	61
1	56910632	56923724	1	57011584	57014040	\Zm00001d029064\Zm00001d029065-2	distal PET peak	P785	D319	coreset25	61
1	56910632	56923724	1	57987435	57992609	\Zm00001d029064\Zm00001d029065-2	\Zm00001d029098-1	P785	P795	coreset25	61
1	56974114	56983957	1	56995628	56997616	\Zm00001d029066-1	distal PET peak	P786	D318	coreset25	61
1	56974114	56983957	1	57131093	57139721	\Zm00001d029066-1	\Zm00001d029072-1	P786	P789	coreset25	61
1	56995628	56997616	1	57011584	57014040	distal PET peak	distal PET peak	D318	D319	coreset25	61
1	56998465	57002011	1	57011584	57014040	\Zm00001d029067-1	distal PET peak	P787	D319	coreset25	61
1	56998465	57002011	1	57131093	57139721	\Zm00001d029067-1	\Zm00001d029072-1	P787	P789	coreset25	61
1	57011584	57014040	1	57044842	57048114	distal PET peak	\Zm00001d029071-1	D319	P788	coreset25	61
1	57044842	57048114	1	57131093	57139721	\Zm00001d029071-1	\Zm00001d029072-1	P788	P789	coreset25	61
1	57131093	57139721	1	57249584	57278057	\Zm00001d029072-1	\Zm00001d029074\Zm00001d029075\Zm00001d029078\Zm00001d029077-4	P789	P790	coreset25	61
1	57249584	57278057	1	57332887	57334632	\Zm00001d029074\Zm00001d029075\Zm00001d029078\Zm00001d029077-4	distal PET peak	P790	D321	coreset25	61
1	57249584	57278057	1	57445331	57449092	\Zm00001d029074\Zm00001d029075\Zm00001d029078\Zm00001d029077-4	\Zm00001d029084-1	P790	P792	coreset25	61
1	57323473	57325010	1	60995413	61000586	distal PET peak	\Zm00001d029174-1	D320	P820	coreset40	48
1	57332887	57334632	1	57389913	57399146	distal PET peak	\Zm00001d029083-1	D321	P791	coreset25	61
1	57389913	57399146	1	57454390	57458394	\Zm00001d029083-1	\Zm00001d029085\Zm00001d029086-2	P791	P793	coreset25	61
1	57823392	57829172	1	57987435	57992609	\Zm00001d029096-1	\Zm00001d029098-1	P794	P795	coreset25	61
1	57823392	57829172	1	58015226	58021213	\Zm00001d029096-1	\Zm00001d029100-1	P794	P796	coreset25	61
1	57987435	57992609	1	58054333	58059059	\Zm00001d029098-1	\Zm00001d029102-1	P795	P797	coreset25	61
1	57995516	57998677	1	58015226	58021213	distal PET peak	\Zm00001d029100-1	D322	P796	coreset25	61
1	58015226	58021213	1	58054333	58059059	\Zm00001d029100-1	\Zm00001d029102-1	P796	P797	coreset25	61
1	58015226	58021213	1	58176405	58184806	\Zm00001d029100-1	\Zm00001d029104-1	P796	P798	coreset25	61
1	58054333	58059059	1	58176405	58184806	\Zm00001d029102-1	\Zm00001d029104-1	P797	P798	coreset25	61
1	58176405	58184806	1	58196739	58202033	\Zm00001d029104-1	\Zm00001d029105-1	P798	P799	coreset25	61
1	58534565	58541971	1	58587918	58592646	\Zm00001d029118-1	\Zm00001d029119-1	P800	P801	coreset2942	1
1	58952167	58955492	1	59020424	59032645	\Zm00001d029121-1	\Zm00001d029122\Zm00001d029123\Zm00001d029124-3	P802	P803	coreset191	8
1	59020424	59032645	1	59105174	59108991	\Zm00001d029122\Zm00001d029123\Zm00001d029124-3	distal PET peak	P803	D323	coreset191	8
1	59020424	59032645	1	59161958	59164613	\Zm00001d029122\Zm00001d029123\Zm00001d029124-3	distal PET peak	P803	D326	coreset191	8
1	59020424	59032645	1	59249863	59254979	\Zm00001d029122\Zm00001d029123\Zm00001d029124-3	\Zm00001d029127-1	P803	P805	coreset191	8
1	59105174	59108991	1	59131484	59135817	distal PET peak	\Zm00001d029126-1	D323	P804	coreset191	8
1	59109191	59113154	1	59131484	59135817	distal PET peak	\Zm00001d029126-1	D324	P804	coreset191	8
1	59114408	59120377	1	59131484	59135817	distal PET peak	\Zm00001d029126-1	D325	P804	coreset191	8
1	59131484	59135817	1	59169572	59174180	\Zm00001d029126-1	distal PET peak	P804	D327	coreset191	8
1	59415856	59422970	1	59437324	59445937	distal PET peak	\Zm00001d029130-1	D328	P806	coreset1950	2
1	59437324	59445937	1	59759024	59784763	\Zm00001d029130-1	\Zm00001d029133-1	P806	P807	coreset1950	2
1	60181945	60192728	1	60225252	60229764	\Zm00001d029138\Zm00001d029139-2	\Zm00001d029140-1	P808	P809	coreset40	48
1	60225252	60229764	1	60322270	60328626	\Zm00001d029140-1	\Zm00001d029141-1	P809	P810	coreset40	48
1	60322270	60328626	1	60328864	60346007	\Zm00001d029141-1	\Zm00001d029142\Zm00001d029143-2	P810	P811	coreset40	48
1	60328864	60346007	1	60424922	60432147	\Zm00001d029142\Zm00001d029143-2	\Zm00001d029144-1	P811	P812	coreset40	48
1	60328864	60346007	1	60529515	60537099	\Zm00001d029142\Zm00001d029143-2	\Zm00001d029149-1	P811	P813	coreset40	48
1	60424922	60432147	1	60529515	60537099	\Zm00001d029144-1	\Zm00001d029149-1	P812	P813	coreset40	48
1	60529515	60537099	1	60627311	60635352	\Zm00001d029149-1	\Zm00001d029150-1	P813	P814	coreset40	48
1	60529515	60537099	1	60872221	60875107	\Zm00001d029149-1	\Zm00001d029164-1	P813	P816	coreset40	48
1	60627311	60635352	1	60675903	60679292	\Zm00001d029150-1	distal PET peak	P814	D329	coreset40	48
1	60627311	60635352	1	60742417	60750805	\Zm00001d029150-1	\Zm00001d029151-1	P814	P815	coreset40	48
1	60627311	60635352	1	62212219	62221475	\Zm00001d029150-1	\Zm00001d029202\Zm00001d029203-2	P814	P827	coreset40	48
1	60675903	60679292	1	60742417	60750805	distal PET peak	\Zm00001d029151-1	D329	P815	coreset40	48
1	60675903	60679292	1	60872221	60875107	distal PET peak	\Zm00001d029164-1	D329	P816	coreset40	48
1	60742417	60750805	1	60776489	60778787	\Zm00001d029151-1	distal PET peak	P815	D330	coreset40	48
1	60742417	60750805	1	60872221	60875107	\Zm00001d029151-1	\Zm00001d029164-1	P815	P816	coreset40	48
1	60742417	60750805	1	60995413	61000586	\Zm00001d029151-1	\Zm00001d029174-1	P815	P820	coreset40	48
1	60776489	60778787	1	60872221	60875107	distal PET peak	\Zm00001d029164-1	D330	P816	coreset40	48
1	60872221	60875107	1	60926978	60940532	\Zm00001d029164-1	\Zm00001d029169\Zm00001d029172\Zm00001d029170-3	P816	P818	coreset40	48
1	60884377	60890353	1	60926978	60940532	\Zm00001d029165-1	\Zm00001d029169\Zm00001d029172\Zm00001d029170-3	P817	P818	coreset40	48
1	60884377	60890353	1	60946661	60952363	\Zm00001d029165-1	\Zm00001d029173-1	P817	P819	coreset40	48
1	60891580	60893975	1	60926978	60940532	distal PET peak	\Zm00001d029169\Zm00001d029172\Zm00001d029170-3	D331	P818	coreset40	48
1	60891580	60893975	1	60946661	60952363	distal PET peak	\Zm00001d029173-1	D331	P819	coreset40	48
1	60926978	60940532	1	60946661	60952363	\Zm00001d029169\Zm00001d029172\Zm00001d029170-3	\Zm00001d029173-1	P818	P819	coreset40	48
1	60926978	60940532	1	60995413	61000586	\Zm00001d029169\Zm00001d029172\Zm00001d029170-3	\Zm00001d029174-1	P818	P820	coreset40	48
1	60946661	60952363	1	60995413	61000586	\Zm00001d029173-1	\Zm00001d029174-1	P819	P820	coreset40	48
1	61040789	61048512	1	61213763	61216677	\Zm00001d029177-1	\Zm00001d029180-1	P821	P822	coreset2877	1
1	61564087	61576184	1	61637777	61645624	\Zm00001d029188\Zm00001d029189-2	\Zm00001d029190\Zm00001d029192-2	P823	P824	coreset1028	3
1	61637777	61645624	1	61660760	61671695	\Zm00001d029190\Zm00001d029192-2	\Zm00001d029191\Zm00001d029193-2	P824	P825	coreset1028	3
1	61660760	61671695	1	61776498	61786587	\Zm00001d029191\Zm00001d029193-2	\Zm00001d029195-1	P825	P826	coreset1028	3
1	62212219	62221475	1	62293882	62297609	\Zm00001d029202\Zm00001d029203-2	\Zm00001d029205-1	P827	P828	coreset40	48
1	62212219	62221475	1	62407906	62431190	\Zm00001d029202\Zm00001d029203-2	\Zm00001d029206\Zm00001d029207\Zm00001d029208-3	P827	P829	coreset40	48
1	62407906	62431190	1	62461003	62467770	\Zm00001d029206\Zm00001d029207\Zm00001d029208-3	\Zm00001d029209-1	P829	P830	coreset40	48
1	62407906	62431190	1	62488840	62499925	\Zm00001d029206\Zm00001d029207\Zm00001d029208-3	\Zm00001d029211-1	P829	P831	coreset40	48
1	62407906	62431190	1	62501023	62511772	\Zm00001d029206\Zm00001d029207\Zm00001d029208-3	\Zm00001d029212-1	P829	P832	coreset40	48
1	62461003	62467770	1	62488840	62499925	\Zm00001d029209-1	\Zm00001d029211-1	P830	P831	coreset40	48
1	62488840	62499925	1	62501023	62511772	\Zm00001d029211-1	\Zm00001d029212-1	P831	P832	coreset40	48
1	62501023	62511772	1	63124766	63143050	\Zm00001d029212-1	\Zm00001d029226\Zm00001d029227\Zm00001d029228-3	P832	P839	coreset40	48
1	62514695	62517325	1	62727774	62739690	\Zm00001d029214-1	\Zm00001d029215\Zm00001d029216-2	P833	P834	coreset40	48
1	62704753	62706216	1	62742824	62749677	distal PET peak	\Zm00001d029217\Zm00001d029218-2	D332	P835	coreset40	48
1	62727774	62739690	1	62742824	62749677	\Zm00001d029215\Zm00001d029216-2	\Zm00001d029217\Zm00001d029218-2	P834	P835	coreset40	48
1	62742824	62749677	1	62856103	62857943	\Zm00001d029217\Zm00001d029218-2	distal PET peak	P835	D333	coreset40	48
1	62742824	62749677	1	63022488	63027602	\Zm00001d029217\Zm00001d029218-2	\Zm00001d029222-1	P835	P836	coreset40	48
1	63022488	63027602	1	63039110	63043204	\Zm00001d029222-1	\Zm00001d029223\Zm00001d029224-2	P836	P837	coreset40	48
1	63022488	63027602	1	63124766	63143050	\Zm00001d029222-1	\Zm00001d029226\Zm00001d029227\Zm00001d029228-3	P836	P839	coreset40	48
1	63039110	63043204	1	63124766	63143050	\Zm00001d029223\Zm00001d029224-2	\Zm00001d029226\Zm00001d029227\Zm00001d029228-3	P837	P839	coreset40	48
1	63044503	63046195	1	63124766	63143050	\Zm00001d029224-1	\Zm00001d029226\Zm00001d029227\Zm00001d029228-3	P838	P839	coreset40	48
1	63124766	63143050	1	63212158	63227515	\Zm00001d029226\Zm00001d029227\Zm00001d029228-3	distal PET peak	P839	D334	coreset40	48
1	63212158	63227515	1	63232635	63243146	distal PET peak	\Zm00001d029231\Zm00001d029232-2	D334	P840	coreset40	48
1	63232635	63243146	1	63275433	63288408	\Zm00001d029231\Zm00001d029232-2	\Zm00001d029234\Zm00001d029235-2	P840	P841	coreset40	48
1	63275433	63288408	1	63324482	63328139	\Zm00001d029234\Zm00001d029235-2	\Zm00001d029238-1	P841	P842	coreset40	48
1	63275433	63288408	1	63369809	63375961	\Zm00001d029234\Zm00001d029235-2	\Zm00001d029241-1	P841	P843	coreset40	48
1	63743544	63747048	1	63856043	63872521	\Zm00001d029249-1	\Zm00001d029251\Zm00001d029255\Zm00001d029256\Zm00001d029254-4	P845	P846	coreset395	6
1	63856043	63872521	1	63927304	63931103	\Zm00001d029251\Zm00001d029255\Zm00001d029256\Zm00001d029254-4	\Zm00001d029258-1	P846	P847	coreset395	6
1	63856043	63872521	1	63978890	63988546	\Zm00001d029251\Zm00001d029255\Zm00001d029256\Zm00001d029254-4	\Zm00001d029260-1	P846	P848	coreset395	6
1	63931599	63933306	1	63978890	63988546	distal PET peak	\Zm00001d029260-1	D335	P848	coreset395	6
1	63978890	63988546	1	64036315	64050685	\Zm00001d029260-1	\Zm00001d029263-1	P848	P849	coreset395	6
1	64036315	64050685	1	64206596	64214449	\Zm00001d029263-1	\Zm00001d029264-1	P849	P850	coreset395	6
1	64403205	64410912	1	64420078	64424419	\Zm00001d029269\Zm00001d029270-2	distal PET peak	P851	D336	coreset1638	2
1	64420078	64424419	1	64437691	64445836	distal PET peak	\Zm00001d029272-1	D336	P852	coreset1638	2
1	64503230	64505249	1	108193233	108209982	distal PET peak	\Zm00001d030131\Zm00001d030132-2	D337	P1133	coreset1893	2
1	64845894	64856494	1	65306209	65316328	\Zm00001d029287\Zm00001d029288\Zm00001d029286-3	\Zm00001d029297-1	P853	P854	coreset2805	1
1	65439928	65448077	1	65615498	65622581	\Zm00001d029301\Zm00001d029299\Zm00001d029300-3	\Zm00001d029314-1	P855	P857	coreset67	27
1	65543951	65549468	1	65615498	65622581	\Zm00001d029305-1	\Zm00001d029314-1	P856	P857	coreset67	27
1	65604349	65606102	1	65615498	65622581	distal PET peak	\Zm00001d029314-1	D338	P857	coreset67	27
1	65615498	65622581	1	65847840	65859884	\Zm00001d029314-1	\Zm00001d029319\Zm00001d029320\Zm00001d029321-3	P857	P858	coreset67	27
1	65847840	65859884	1	65940972	65946246	\Zm00001d029319\Zm00001d029320\Zm00001d029321-3	\Zm00001d029324-1	P858	P859	coreset67	27
1	65940972	65946246	1	65989143	65995575	\Zm00001d029324-1	\Zm00001d029325-1	P859	P860	coreset67	27
1	65989143	65995575	1	66119615	66127706	\Zm00001d029325-1	\Zm00001d029328-1	P860	P861	coreset67	27
1	66119615	66127706	1	66241774	66257716	\Zm00001d029328-1	\Zm00001d029329\Zm00001d029330\Zm00001d029331-3	P861	P862	coreset67	27
1	66241774	66257716	1	66316547	66329517	\Zm00001d029329\Zm00001d029330\Zm00001d029331-3	\Zm00001d029333-1	P862	P863	coreset67	27
1	66241774	66257716	1	270254146	270260437	\Zm00001d029329\Zm00001d029330\Zm00001d029331-3	\Zm00001d033670-1	P862	P2212	coreset67	27
1	66392934	66394824	1	66569192	66575225	distal PET peak	\Zm00001d029339-1	D339	P864	coreset1084	3
1	66569192	66575225	1	66634840	66640886	\Zm00001d029339-1	\Zm00001d029341\Zm00001d029342-2	P864	P865	coreset1084	3
1	66634840	66640886	1	66641201	66657534	\Zm00001d029341\Zm00001d029342-2	\Zm00001d029343-1	P865	P866	coreset1084	3
1	66822772	66829773	1	66926184	66928657	\Zm00001d029347-1	distal PET peak	P867	D340	coreset2773	1
1	67034809	67044998	1	67102956	67110213	\Zm00001d029352-1	distal PET peak	P868	D341	coreset797	30
1	67034809	67044998	1	67221102	67224029	\Zm00001d029352-1	distal PET peak	P868	D343	coreset797	30
1	67034809	67044998	1	67343626	67352495	\Zm00001d029352-1	distal PET peak	P868	D345	coreset797	30
1	67034809	67044998	1	67439812	67443446	\Zm00001d029352-1	\Zm00001d029361-1	P868	P874	coreset797	30
1	67102956	67110213	1	67221102	67224029	distal PET peak	distal PET peak	D341	D343	coreset797	30
1	67102956	67110213	1	67225515	67229384	distal PET peak	\Zm00001d029356-1	D341	P870	coreset797	30
1	67102956	67110213	1	67299881	67305617	distal PET peak	\Zm00001d029357\Zm00001d029358-2	D341	P872	coreset797	30
1	67102956	67110213	1	67307589	67310667	distal PET peak	distal PET peak	D341	D344	coreset797	30
1	67102956	67110213	1	67343626	67352495	distal PET peak	distal PET peak	D341	D345	coreset797	30
1	67115768	67117477	1	67221102	67224029	\Zm00001d029353-1	distal PET peak	P869	D343	coreset797	30
1	67115768	67117477	1	67343626	67352495	\Zm00001d029353-1	distal PET peak	P869	D345	coreset797	30
1	67203574	67204804	1	67343626	67352495	distal PET peak	distal PET peak	D342	D345	coreset797	30
1	67221102	67224029	1	67299881	67305617	distal PET peak	\Zm00001d029357\Zm00001d029358-2	D343	P872	coreset797	30
1	67221102	67224029	1	67343626	67352495	distal PET peak	distal PET peak	D343	D345	coreset797	30
1	67225515	67229384	1	67299881	67305617	\Zm00001d029356-1	\Zm00001d029357\Zm00001d029358-2	P870	P872	coreset797	30
1	67225515	67229384	1	67343626	67352495	\Zm00001d029356-1	distal PET peak	P870	D345	coreset797	30
1	67229426	67232689	1	67343626	67352495	\Zm00001d029356-1	distal PET peak	P871	D345	coreset797	30
1	67299881	67305617	1	67311524	67315144	\Zm00001d029357\Zm00001d029358-2	\Zm00001d029359-1	P872	P873	coreset797	30
1	67299881	67305617	1	67343626	67352495	\Zm00001d029357\Zm00001d029358-2	distal PET peak	P872	D345	coreset797	30
1	67299881	67305617	1	67594652	67598389	\Zm00001d029357\Zm00001d029358-2	\Zm00001d029365-1	P872	P875	coreset797	30
1	67307589	67310667	1	67343626	67352495	distal PET peak	distal PET peak	D344	D345	coreset797	30
1	67311524	67315144	1	67343626	67352495	\Zm00001d029359-1	distal PET peak	P873	D345	coreset797	30
1	67594652	67598389	1	67603506	67613168	\Zm00001d029365-1	\Zm00001d029366-1	P875	P876	coreset797	30
1	67603506	67613168	1	67721589	67724737	\Zm00001d029366-1	distal PET peak	P876	D346	coreset797	30
1	67603506	67613168	1	67923566	67931994	\Zm00001d029366-1	\Zm00001d029371-1	P876	P877	coreset797	30
1	67603506	67613168	1	67947545	67954466	\Zm00001d029366-1	distal PET peak	P876	D348	coreset797	30
1	67603506	67613168	1	67958492	67967870	\Zm00001d029366-1	\Zm00001d029373\Zm00001d029372-2	P876	P878	coreset797	30
1	67721589	67724737	1	67947545	67954466	distal PET peak	distal PET peak	D346	D348	coreset797	30
1	67923566	67931994	1	67947545	67954466	\Zm00001d029371-1	distal PET peak	P877	D348	coreset797	30
1	67932470	67935225	1	67947545	67954466	distal PET peak	distal PET peak	D347	D348	coreset797	30
1	68189212	68191364	1	68216130	68227612	distal PET peak	\Zm00001d029376\Zm00001d029377-2	D349	P879	coreset1918	2
1	68216130	68227612	1	68243925	68247122	\Zm00001d029376\Zm00001d029377-2	\Zm00001d029378-1	P879	P880	coreset1918	2
1	68547031	68552453	1	68587019	68592550	\Zm00001d029387-1	\Zm00001d029389-1	P881	P882	coreset321	10
1	68587019	68592550	1	68661962	68671207	\Zm00001d029389-1	\Zm00001d029392\Zm00001d029391-2	P882	P884	coreset321	10
1	68597395	68598496	1	68661962	68671207	\Zm00001d029390-1	\Zm00001d029392\Zm00001d029391-2	P883	P884	coreset321	10
1	68661962	68671207	1	68671823	68683099	\Zm00001d029392\Zm00001d029391-2	\Zm00001d029393-1	P884	P885	coreset321	10
1	68671823	68683099	1	68804721	68811664	\Zm00001d029393-1	\Zm00001d029394\Zm00001d029395-2	P885	P886	coreset321	10
1	68804721	68811664	1	68888743	68895223	\Zm00001d029394\Zm00001d029395-2	\Zm00001d029396-1	P886	P887	coreset321	10
1	68804721	68811664	1	69014492	69018373	\Zm00001d029394\Zm00001d029395-2	\Zm00001d029400\Zm00001d029402-2	P886	P889	coreset321	10
1	68888743	68895223	1	68933663	68938748	\Zm00001d029396-1	\Zm00001d029397-1	P887	P888	coreset321	10
1	68933663	68938748	1	69014492	69018373	\Zm00001d029397-1	\Zm00001d029400\Zm00001d029402-2	P888	P889	coreset321	10
1	69014492	69018373	1	69105365	69110721	\Zm00001d029400\Zm00001d029402-2	distal PET peak	P889	D350	coreset321	10
1	69299857	69304122	1	69320268	69325895	\Zm00001d029409-1	\Zm00001d029410-1	P890	P891	coreset2675	1
1	69617834	69630304	1	69707188	69710665	\Zm00001d029416\Zm00001d029417-2	distal PET peak	P892	D351	coreset345	21
1	69617834	69630304	1	69719381	69722468	\Zm00001d029416\Zm00001d029417-2	distal PET peak	P892	D352	coreset345	21
1	69617834	69630304	1	69731414	69737834	\Zm00001d029416\Zm00001d029417-2	\Zm00001d029418-1	P892	P893	coreset345	21
1	69617834	69630304	1	69742993	69755777	\Zm00001d029416\Zm00001d029417-2	\Zm00001d029419\Zm00001d029420-2	P892	P894	coreset345	21
1	69707188	69710665	1	69719381	69722468	distal PET peak	distal PET peak	D351	D352	coreset345	21
1	69731414	69737834	1	69843205	69850660	\Zm00001d029418-1	\Zm00001d029422-1	P893	P895	coreset345	21
1	69742993	69755777	1	69843205	69850660	\Zm00001d029419\Zm00001d029420-2	\Zm00001d029422-1	P894	P895	coreset345	21
1	69742993	69755777	1	70116872	70121889	\Zm00001d029419\Zm00001d029420-2	\Zm00001d029427-1	P894	P897	coreset345	21
1	69742993	69755777	1	246674001	246680322	\Zm00001d029419\Zm00001d029420-2	\Zm00001d033004-1	P894	P1968	coreset345	21
1	70061562	70069090	1	70116872	70121889	\Zm00001d029426-1	\Zm00001d029427-1	P896	P897	coreset345	21
1	70061562	70069090	1	70122271	70127417	\Zm00001d029426-1	\Zm00001d029428-1	P896	P898	coreset345	21
1	70210055	70220462	1	70226803	70232558	\Zm00001d029429\Zm00001d029431-2	\Zm00001d029432-1	P899	P900	coreset1440	4
1	70210055	70220462	1	70295783	70306319	\Zm00001d029429\Zm00001d029431-2	\Zm00001d029435-1	P899	P901	coreset1440	4
1	70226803	70232558	1	70295783	70306319	\Zm00001d029432-1	\Zm00001d029435-1	P900	P901	coreset1440	4
1	70295783	70306319	1	70441504	70449804	\Zm00001d029435-1	\Zm00001d029437-1	P901	P902	coreset1440	4
1	70500420	70504011	1	70780040	70786660	\Zm00001d029438-1	\Zm00001d029442-1	P903	P904	coreset1791	2
1	70780040	70786660	1	70807353	70809138	\Zm00001d029442-1	distal PET peak	P904	D353	coreset1791	2
1	70815279	70830739	1	70845015	70848837	\Zm00001d029443-1	distal PET peak	P905	D354	coreset2666	1
1	70967526	70977072	1	71024221	71028778	\Zm00001d029446-1	distal PET peak	P907	D355	coreset3632	1
1	71111309	71114726	1	71141012	71142244	distal PET peak	distal PET peak	D356	D358	coreset1245	15
1	71111309	71114726	1	71154661	71159794	distal PET peak	\Zm00001d029447-1	D356	P908	coreset1245	15
1	71111309	71114726	1	71160627	71165330	distal PET peak	\Zm00001d029448-1	D356	P909	coreset1245	15
1	71139457	71140980	1	71150397	71152441	distal PET peak	distal PET peak	D357	D359	coreset1245	15
1	71139457	71140980	1	71154661	71159794	distal PET peak	\Zm00001d029447-1	D357	P908	coreset1245	15
1	71141012	71142244	1	71154661	71159794	distal PET peak	\Zm00001d029447-1	D358	P908	coreset1245	15
1	71141012	71142244	1	71160627	71165330	distal PET peak	\Zm00001d029448-1	D358	P909	coreset1245	15
1	71150397	71152441	1	71160627	71165330	distal PET peak	\Zm00001d029448-1	D359	P909	coreset1245	15
1	71150397	71152441	1	71310112	71318639	distal PET peak	\Zm00001d029449-1	D359	P910	coreset1245	15
1	71160627	71165330	1	71310112	71318639	\Zm00001d029448-1	\Zm00001d029449-1	P909	P910	coreset1245	15
1	71160627	71165330	1	71322849	71325339	\Zm00001d029448-1	\Zm00001d029451-1	P909	P911	coreset1245	15
1	71291415	71293139	1	71310112	71318639	distal PET peak	\Zm00001d029449-1	D360	P910	coreset1245	15
1	71291415	71293139	1	71425628	71431422	distal PET peak	\Zm00001d029454-1	D360	P912	coreset1245	15
1	71310112	71318639	1	71425628	71431422	\Zm00001d029449-1	\Zm00001d029454-1	P910	P912	coreset1245	15
1	71310112	71318639	1	71516085	71524243	\Zm00001d029449-1	\Zm00001d029455-1	P910	P913	coreset1245	15
1	71670202	71676305	1	71818789	71822663	\Zm00001d029457-1	\Zm00001d029460-1	P914	P916	coreset176	14
1	71769151	71774313	1	71818789	71822663	\Zm00001d029459-1	\Zm00001d029460-1	P915	P916	coreset176	14
1	71769151	71774313	1	71829404	71837366	\Zm00001d029459-1	\Zm00001d029461-1	P915	P917	coreset176	14
1	71818789	71822663	1	71829404	71837366	\Zm00001d029460-1	\Zm00001d029461-1	P916	P917	coreset176	14
1	71818789	71822663	1	150286831	150296884	\Zm00001d029460-1	\Zm00001d030640-1	P916	P1186	coreset176	14
1	71829404	71837366	1	71844395	71852002	\Zm00001d029461-1	\Zm00001d029462-1	P917	P918	coreset176	14
1	71844395	71852002	1	71980586	71988999	\Zm00001d029462-1	\Zm00001d029464-1	P918	P919	coreset176	14
1	71844395	71852002	1	72293222	72295460	\Zm00001d029462-1	\Zm00001d029473-1	P918	P922	coreset176	14
1	71980586	71988999	1	72000921	72002512	\Zm00001d029464-1	\Zm00001d029466-1	P919	P920	coreset176	14
1	71980586	71988999	1	72027648	72033898	\Zm00001d029464-1	\Zm00001d029468-1	P919	P921	coreset176	14
1	71980586	71988999	1	72104824	72105976	\Zm00001d029464-1	distal PET peak	P919	D362	coreset176	14
1	71993491	71995009	1	72027648	72033898	distal PET peak	\Zm00001d029468-1	D361	P921	coreset176	14
1	72027648	72033898	1	72226648	72230138	\Zm00001d029468-1	distal PET peak	P921	D363	coreset176	14
1	72300982	72306503	1	72339489	72348537	\Zm00001d029474-1	\Zm00001d029475-1	P923	P924	coreset1642	2
1	72339489	72348537	1	72423392	72430428	\Zm00001d029475-1	\Zm00001d029478-1	P924	P925	coreset1642	2
1	72486795	72489673	1	72596512	72604604	distal PET peak	\Zm00001d029482\Zm00001d029483-2	D364	P926	coreset95	41
1	72490293	72498678	1	72596512	72604604	distal PET peak	\Zm00001d029482\Zm00001d029483-2	D365	P926	coreset95	41
1	72596512	72604604	1	72827284	72837999	\Zm00001d029482\Zm00001d029483-2	\Zm00001d029487-1	P926	P927	coreset95	41
1	72827284	72837999	1	72867011	72874472	\Zm00001d029487-1	\Zm00001d029488-1	P927	P928	coreset95	41
1	72827284	72837999	1	72880267	72892560	\Zm00001d029487-1	\Zm00001d029489-1	P927	P929	coreset95	41
1	72867011	72874472	1	72880267	72892560	\Zm00001d029488-1	\Zm00001d029489-1	P928	P929	coreset95	41
1	72867011	72874472	1	72893142	72910424	\Zm00001d029488-1	\Zm00001d029490-1	P928	P930	coreset95	41
1	72893142	72910424	1	73079243	73082772	\Zm00001d029490-1	\Zm00001d029495-1	P930	P931	coreset95	41
1	72893142	72910424	1	73362382	73374054	\Zm00001d029490-1	\Zm00001d029498\Zm00001d029499-2	P930	P933	coreset95	41
1	73079243	73082772	1	73243015	73248514	\Zm00001d029495-1	\Zm00001d029497-1	P931	P932	coreset95	41
1	73243015	73248514	1	73362382	73374054	\Zm00001d029497-1	\Zm00001d029498\Zm00001d029499-2	P932	P933	coreset95	41
1	73362382	73374054	1	73399079	73407446	\Zm00001d029498\Zm00001d029499-2	\Zm00001d029501-1	P933	P934	coreset95	41
1	73362382	73374054	1	73571082	73577873	\Zm00001d029498\Zm00001d029499-2	\Zm00001d029505-1	P933	P936	coreset95	41
1	73362382	73374054	1	73706128	73709505	\Zm00001d029498\Zm00001d029499-2	\Zm00001d029506-1	P933	P937	coreset95	41
1	73362382	73374054	1	234429213	234441883	\Zm00001d029498\Zm00001d029499-2	\Zm00001d032686\Zm00001d032687-2	P933	P1853	coreset95	41
1	73399079	73407446	1	73435666	73439119	\Zm00001d029501-1	\Zm00001d029502-1	P934	P935	coreset95	41
1	73571082	73577873	1	73706128	73709505	\Zm00001d029505-1	\Zm00001d029506-1	P936	P937	coreset95	41
1	73632400	73636211	1	73706128	73709505	distal PET peak	\Zm00001d029506-1	D366	P937	coreset95	41
1	73632400	73636211	1	73838079	73842535	distal PET peak	distal PET peak	D366	D368	coreset95	41
1	73676156	73678452	1	73838079	73842535	distal PET peak	distal PET peak	D367	D368	coreset95	41
1	73838079	73842535	1	74097656	74105591	distal PET peak	distal PET peak	D368	D369	coreset95	41
1	73970512	73975778	1	74097656	74105591	\Zm00001d029512-1	distal PET peak	P938	D369	coreset95	41
1	74097656	74105591	1	74155657	74159348	distal PET peak	distal PET peak	D369	D370	coreset95	41
1	74097656	74105591	1	74160250	74166125	distal PET peak	\Zm00001d029516-1	D369	P939	coreset95	41
1	74155657	74159348	1	74176172	74180391	distal PET peak	distal PET peak	D370	D371	coreset95	41
1	74160250	74166125	1	74176172	74180391	\Zm00001d029516-1	distal PET peak	P939	D371	coreset95	41
1	74539069	74543832	1	74608773	74612284	distal PET peak	distal PET peak	D372	D373	coreset2601	1
1	74637545	74641928	1	74652597	74661958	\Zm00001d029524-1	\Zm00001d029525-1	P940	P941	coreset25	61
1	74652597	74661958	1	74745255	74752240	\Zm00001d029525-1	distal PET peak	P941	D374	coreset25	61
1	74745255	74752240	1	74916695	74923078	distal PET peak	\Zm00001d029529-1	D374	P944	coreset25	61
1	74753816	74759047	1	74782015	74791667	distal PET peak	\Zm00001d029526\Zm00001d029527-2	D375	P942	coreset25	61
1	74782015	74791667	1	74844987	74851509	\Zm00001d029526\Zm00001d029527-2	\Zm00001d029528-1	P942	P943	coreset25	61
1	74782015	74791667	1	74916695	74923078	\Zm00001d029526\Zm00001d029527-2	\Zm00001d029529-1	P942	P944	coreset25	61
1	74782015	74791667	1	75043140	75045940	\Zm00001d029526\Zm00001d029527-2	distal PET peak	P942	D376	coreset25	61
1	74844987	74851509	1	74916695	74923078	\Zm00001d029528-1	\Zm00001d029529-1	P943	P944	coreset25	61
1	75284856	75290573	1	75377069	75383758	\Zm00001d029534-1	\Zm00001d029539-1	P945	P946	coreset1303	6
1	75377069	75383758	1	75403482	75407679	\Zm00001d029539-1	\Zm00001d029540-1	P946	P947	coreset1303	6
1	75377069	75383758	1	75695461	75701968	\Zm00001d029539-1	\Zm00001d029546-1	P946	P948	coreset1303	6
1	75377069	75383758	1	75795691	75807254	\Zm00001d029539-1	\Zm00001d029550\Zm00001d029551-2	P946	P950	coreset1303	6
1	75695461	75701968	1	75795691	75807254	\Zm00001d029546-1	\Zm00001d029550\Zm00001d029551-2	P948	P950	coreset1303	6
1	75703819	75713944	1	75795691	75807254	\Zm00001d029548-1	\Zm00001d029550\Zm00001d029551-2	P949	P950	coreset1303	6
1	75892137	75894841	1	76606376	76618467	distal PET peak	\Zm00001d029567\Zm00001d029566-2	D377	P959	coreset1129	3
1	75898401	75908048	1	76064088	76069482	\Zm00001d029552\Zm00001d029553-2	\Zm00001d029557-1	P951	P952	coreset1678	2
1	75898401	75908048	1	76149790	76153435	\Zm00001d029552\Zm00001d029553-2	distal PET peak	P951	D378	coreset1678	2
1	76159250	76161969	1	82028455	82033083	\Zm00001d029558-1	\Zm00001d029669-1	P953	P999	coreset83	38
1	76175425	76183539	1	76207199	76213742	\Zm00001d029559-1	\Zm00001d029560-1	P954	P955	coreset2578	3
1	76175425	76183539	1	76215300	76225829	\Zm00001d029559-1	\Zm00001d029561-1	P954	P956	coreset2578	3
1	76207199	76213742	1	76215300	76225829	\Zm00001d029560-1	\Zm00001d029561-1	P955	P956	coreset2578	3
1	76520250	76527786	1	76586600	76590242	\Zm00001d029563-1	\Zm00001d029564-1	P957	P958	coreset1129	3
1	76586600	76590242	1	76606376	76618467	\Zm00001d029564-1	\Zm00001d029567\Zm00001d029566-2	P958	P959	coreset1129	3
1	76740569	76744078	1	240930142	240938121	\Zm00001d029569-1	\Zm00001d032869-1	P960	P1918	coreset1168	3
1	77000634	77004874	1	77063027	77070741	distal PET peak	\Zm00001d029573-1	D379	P961	coreset1389	5
1	77063027	77070741	1	77112596	77114345	\Zm00001d029573-1	\Zm00001d029574-1	P961	P962	coreset1389	5
1	77063027	77070741	1	77125393	77127458	\Zm00001d029573-1	distal PET peak	P961	D380	coreset1389	5
1	77063027	77070741	1	77128200	77130190	\Zm00001d029573-1	distal PET peak	P961	D381	coreset1389	5
1	77063027	77070741	1	77167962	77173221	\Zm00001d029573-1	\Zm00001d029576-1	P961	P963	coreset1389	5
1	77394991	77403759	1	77454705	77457118	\Zm00001d029577-1	\Zm00001d029578-1	P964	P965	coreset975	4
1	77394991	77403759	1	77555292	77561914	\Zm00001d029577-1	\Zm00001d029579-1	P964	P966	coreset975	4
1	77394991	77403759	1	77667168	77671428	\Zm00001d029577-1	\Zm00001d029580-1	P964	P967	coreset975	4
1	77555292	77561914	1	77702875	77705936	\Zm00001d029579-1	distal PET peak	P966	D382	coreset975	4
1	77748375	77751048	1	77811892	77816323	distal PET peak	\Zm00001d029582-1	D383	P968	coreset478	12
1	77748375	77751048	1	77936356	77940926	distal PET peak	\Zm00001d029584-1	D383	P970	coreset478	12
1	77811892	77816323	1	77837696	77841875	\Zm00001d029582-1	\Zm00001d029583-1	P968	P969	coreset478	12
1	77837696	77841875	1	78238342	78243543	\Zm00001d029583-1	\Zm00001d029594-1	P969	P973	coreset478	12
1	77951003	77953881	1	78109124	78117862	\Zm00001d029585-1	\Zm00001d029590-1	P971	P972	coreset478	12
1	78109124	78117862	1	78378578	78381069	\Zm00001d029590-1	\Zm00001d029597-1	P972	P976	coreset478	12
1	78179990	78183403	1	78238342	78243543	distal PET peak	\Zm00001d029594-1	D384	P973	coreset478	12
1	78238342	78243543	1	78348227	78352631	\Zm00001d029594-1	\Zm00001d029595-1	P973	P974	coreset478	12
1	78238342	78243543	1	78353891	78361770	\Zm00001d029594-1	\Zm00001d029596-1	P973	P975	coreset478	12
1	78238342	78243543	1	78378578	78381069	\Zm00001d029594-1	\Zm00001d029597-1	P973	P976	coreset478	12
1	78348227	78352631	1	78378578	78381069	\Zm00001d029595-1	\Zm00001d029597-1	P974	P976	coreset478	12
1	78353891	78361770	1	78378578	78381069	\Zm00001d029596-1	\Zm00001d029597-1	P975	P976	coreset478	12
1	78393146	78401508	1	78402476	78406328	distal PET peak	\Zm00001d029598-1	D385	P977	coreset2560	1
1	78523131	78525476	1	78538365	78543438	distal PET peak	\Zm00001d029599-1	D386	P978	coreset203	9
1	78526592	78531082	1	78538365	78543438	distal PET peak	\Zm00001d029599-1	D387	P978	coreset203	9
1	78526592	78531082	1	78650013	78661546	distal PET peak	\Zm00001d029601\Zm00001d029602-2	D387	P979	coreset203	9
1	78650013	78661546	1	78724273	78725756	\Zm00001d029601\Zm00001d029602-2	distal PET peak	P979	D388	coreset203	9
1	78650013	78661546	1	78750663	78755166	\Zm00001d029601\Zm00001d029602-2	distal PET peak	P979	D389	coreset203	9
1	78650013	78661546	1	78761317	78765108	\Zm00001d029601\Zm00001d029602-2	\Zm00001d029603-1	P979	P980	coreset203	9
1	78650013	78661546	1	78767848	78773947	\Zm00001d029601\Zm00001d029602-2	\Zm00001d029604-1	P979	P981	coreset203	9
1	78767848	78773947	1	78939006	78945432	\Zm00001d029604-1	distal PET peak	P981	D390	coreset203	9
1	78767848	78773947	1	79065855	79067424	\Zm00001d029604-1	distal PET peak	P981	D391	coreset203	9
1	79115598	79119136	1	79332357	79335268	\Zm00001d029608-1	\Zm00001d029611-1	P982	P983	coreset2556	1
1	79425075	79428176	1	79505189	79510139	distal PET peak	\Zm00001d029613-1	D392	P984	coreset2555	1
1	80555515	80560843	1	80598872	80602748	\Zm00001d029627-1	\Zm00001d029628-1	P985	P986	coreset2015	2
1	80598872	80602748	1	80664292	80670751	\Zm00001d029628-1	\Zm00001d029630-1	P986	P987	coreset2015	2
1	80738939	80741191	1	80761257	80767025	distal PET peak	\Zm00001d029632-1	D393	P988	coreset2553	1
1	80942638	80947909	1	81306176	81315357	\Zm00001d029645-1	\Zm00001d029648-1	P990	P992	coreset1588	3
1	80970211	80977792	1	81306176	81315357	\Zm00001d029647\Zm00001d029646-2	\Zm00001d029648-1	P991	P992	coreset1588	3
1	81306176	81315357	1	81319189	81322189	\Zm00001d029648-1	\Zm00001d029649-1	P992	P993	coreset1588	3
1	81335791	81344423	1	81356603	81362876	\Zm00001d029650\Zm00001d029651-2	\Zm00001d029652-1	P994	P995	coreset83	38
1	81356603	81362876	1	81611584	81619114	\Zm00001d029652-1	\Zm00001d029654-1	P995	P996	coreset83	38
1	81611584	81619114	1	81671432	81677503	\Zm00001d029654-1	\Zm00001d029656\Zm00001d029658\Zm00001d029657-3	P996	P997	coreset83	38
1	81671432	81677503	1	81696625	81702821	\Zm00001d029656\Zm00001d029658\Zm00001d029657-3	distal PET peak	P997	D394	coreset83	38
1	81696625	81702821	1	81793262	81808373	distal PET peak	\Zm00001d029662\Zm00001d029663\Zm00001d029664-3	D394	P998	coreset83	38
1	81706191	81709132	1	81793262	81808373	distal PET peak	\Zm00001d029662\Zm00001d029663\Zm00001d029664-3	D395	P998	coreset83	38
1	81793262	81808373	1	82028455	82033083	\Zm00001d029662\Zm00001d029663\Zm00001d029664-3	\Zm00001d029669-1	P998	P999	coreset83	38
1	81793262	81808373	1	82097903	82105610	\Zm00001d029662\Zm00001d029663\Zm00001d029664-3	\Zm00001d029672\Zm00001d029673-2	P998	P1000	coreset83	38
1	82028455	82033083	1	82086034	82088835	\Zm00001d029669-1	distal PET peak	P999	D396	coreset83	38
1	82028455	82033083	1	82097903	82105610	\Zm00001d029669-1	\Zm00001d029672\Zm00001d029673-2	P999	P1000	coreset83	38
1	82086034	82088835	1	82151100	82152937	distal PET peak	distal PET peak	D396	D397	coreset83	38
1	82097903	82105610	1	82151100	82152937	\Zm00001d029672\Zm00001d029673-2	distal PET peak	P1000	D397	coreset83	38
1	82097903	82105610	1	82272579	82280248	\Zm00001d029672\Zm00001d029673-2	\Zm00001d029675\Zm00001d029676-2	P1000	P1002	coreset83	38
1	82233998	82237805	1	82272579	82280248	\Zm00001d029674-1	\Zm00001d029675\Zm00001d029676-2	P1001	P1002	coreset83	38
1	82272579	82280248	1	82293157	82297449	\Zm00001d029675\Zm00001d029676-2	distal PET peak	P1002	D398	coreset83	38
1	82272579	82280248	1	82379988	82383898	\Zm00001d029675\Zm00001d029676-2	\Zm00001d029677-1	P1002	P1003	coreset83	38
1	82272579	82280248	1	82519843	82528372	\Zm00001d029675\Zm00001d029676-2	\Zm00001d029680-1	P1002	P1005	coreset83	38
1	82293157	82297449	1	82309956	82314488	distal PET peak	distal PET peak	D398	D399	coreset83	38
1	82469959	82476081	1	82519843	82528372	\Zm00001d029679-1	\Zm00001d029680-1	P1004	P1005	coreset83	38
1	82469959	82476081	1	82554748	82557035	\Zm00001d029679-1	\Zm00001d029681-1	P1004	P1007	coreset83	38
1	82469959	82476081	1	82565929	82576544	\Zm00001d029679-1	\Zm00001d029682\Zm00001d029683\Zm00001d029684-3	P1004	P1009	coreset83	38
1	82469959	82476081	1	82708931	82714373	\Zm00001d029679-1	\Zm00001d029686-1	P1004	P1010	coreset83	38
1	82519843	82528372	1	82552538	82554600	\Zm00001d029680-1	\Zm00001d029681-1	P1005	P1006	coreset83	38
1	82519843	82528372	1	82554748	82557035	\Zm00001d029680-1	\Zm00001d029681-1	P1005	P1007	coreset83	38
1	82519843	82528372	1	82557221	82558854	\Zm00001d029680-1	\Zm00001d029681-1	P1005	P1008	coreset83	38
1	82519843	82528372	1	82565929	82576544	\Zm00001d029680-1	\Zm00001d029682\Zm00001d029683\Zm00001d029684-3	P1005	P1009	coreset83	38
1	82519843	82528372	1	82708931	82714373	\Zm00001d029680-1	\Zm00001d029686-1	P1005	P1010	coreset83	38
1	82565929	82576544	1	82708931	82714373	\Zm00001d029682\Zm00001d029683\Zm00001d029684-3	\Zm00001d029686-1	P1009	P1010	coreset83	38
1	82565929	82576544	1	82740656	82745252	\Zm00001d029682\Zm00001d029683\Zm00001d029684-3	distal PET peak	P1009	D401	coreset83	38
1	82565929	82576544	1	82826528	82833437	\Zm00001d029682\Zm00001d029683\Zm00001d029684-3	\Zm00001d029688-1	P1009	P1011	coreset83	38
1	82679168	82685338	1	82708931	82714373	distal PET peak	\Zm00001d029686-1	D400	P1010	coreset83	38
1	82708931	82714373	1	82826528	82833437	\Zm00001d029686-1	\Zm00001d029688-1	P1010	P1011	coreset83	38
1	82740656	82745252	1	82826528	82833437	distal PET peak	\Zm00001d029688-1	D401	P1011	coreset83	38
1	82826528	82833437	1	82846313	82849234	\Zm00001d029688-1	distal PET peak	P1011	D402	coreset83	38
1	83262563	83267141	1	83408245	83412211	\Zm00001d029707-1	\Zm00001d029709\Zm00001d029708-2	P1012	P1013	coreset2540	1
1	83500251	83502648	1	83552083	83554325	\Zm00001d029710-1	distal PET peak	P1014	D403	coreset2539	1
1	83544004	83549815	1	83654319	83663969	\Zm00001d029711-1	\Zm00001d029715-1	P1015	P1017	coreset1468	3
1	83645678	83650857	1	83654319	83663969	\Zm00001d029714-1	\Zm00001d029715-1	P1016	P1017	coreset1468	3
1	83654319	83663969	1	83789737	83796709	\Zm00001d029715-1	\Zm00001d029716-1	P1017	P1018	coreset1468	3
1	83818658	83826270	1	84024705	84041460	\Zm00001d029718-1	\Zm00001d029719\Zm00001d029720\Zm00001d029721-3	P1019	P1020	coreset81	38
1	84024705	84041460	1	84137703	84140583	\Zm00001d029719\Zm00001d029720\Zm00001d029721-3	\Zm00001d029722-1	P1020	P1021	coreset81	38
1	84024705	84041460	1	84223795	84233205	\Zm00001d029719\Zm00001d029720\Zm00001d029721-3	\Zm00001d029725\Zm00001d029726-2	P1020	P1023	coreset81	38
1	84137703	84140583	1	84156891	84160717	\Zm00001d029722-1	\Zm00001d029723-1	P1021	P1022	coreset81	38
1	84156891	84160717	1	84223795	84233205	\Zm00001d029723-1	\Zm00001d029725\Zm00001d029726-2	P1022	P1023	coreset81	38
1	84223795	84233205	1	84251532	84253515	\Zm00001d029725\Zm00001d029726-2	distal PET peak	P1023	D404	coreset81	38
1	84332050	84335012	1	84356870	84361044	\Zm00001d029729\Zm00001d029730-2	\Zm00001d029733-1	P1024	P1025	coreset2535	1
1	84452765	84456360	1	84579119	84588452	\Zm00001d029734-1	\Zm00001d029736-1	P1026	P1027	coreset1845	2
1	84579119	84588452	1	84603455	84609031	\Zm00001d029736-1	distal PET peak	P1027	D405	coreset1845	2
1	85065807	85073108	1	85169713	85175975	\Zm00001d029744-1	\Zm00001d029747-1	P1028	P1029	coreset2533	1
1	85229212	85233616	1	85317711	85323718	distal PET peak	\Zm00001d029749-1	D406	P1030	coreset2534	1
1	85779540	85783764	1	86000252	86007754	\Zm00001d029756\Zm00001d029757-2	\Zm00001d029758-1	P1031	P1032	coreset120	43
1	85837802	85840457	1	86000252	86007754	distal PET peak	\Zm00001d029758-1	D407	P1032	coreset120	43
1	86000252	86007754	1	86128743	86138125	\Zm00001d029758-1	\Zm00001d029763\Zm00001d029762-2	P1032	P1034	coreset120	43
1	86060740	86067240	1	86128743	86138125	\Zm00001d029761-1	\Zm00001d029763\Zm00001d029762-2	P1033	P1034	coreset120	43
1	86060740	86067240	1	86147811	86154920	\Zm00001d029761-1	distal PET peak	P1033	D409	coreset120	43
1	86101246	86103088	1	86128743	86138125	distal PET peak	\Zm00001d029763\Zm00001d029762-2	D408	P1034	coreset120	43
1	86101246	86103088	1	86147811	86154920	distal PET peak	distal PET peak	D408	D409	coreset120	43
1	86128743	86138125	1	86147811	86154920	\Zm00001d029763\Zm00001d029762-2	distal PET peak	P1034	D409	coreset120	43
1	86128743	86138125	1	86257151	86259265	\Zm00001d029763\Zm00001d029762-2	distal PET peak	P1034	D410	coreset120	43
1	86128743	86138125	1	86263059	86268085	\Zm00001d029763\Zm00001d029762-2	\Zm00001d029768-1	P1034	P1035	coreset120	43
1	86263059	86268085	1	86290049	86292336	\Zm00001d029768-1	\Zm00001d029769-1	P1035	P1036	coreset120	43
1	86290049	86292336	1	86324684	86329042	\Zm00001d029769-1	distal PET peak	P1036	D411	coreset120	43
1	86324684	86329042	1	86351073	86358271	distal PET peak	\Zm00001d029772-1	D411	P1037	coreset120	43
1	86324684	86329042	1	86453655	86465414	distal PET peak	\Zm00001d029775\Zm00001d029776-2	D411	P1038	coreset120	43
1	86324684	86329042	1	86478575	86482834	distal PET peak	\Zm00001d029777-1	D411	P1039	coreset120	43
1	86351073	86358271	1	86453655	86465414	\Zm00001d029772-1	\Zm00001d029775\Zm00001d029776-2	P1037	P1038	coreset120	43
1	86351073	86358271	1	86478575	86482834	\Zm00001d029772-1	\Zm00001d029777-1	P1037	P1039	coreset120	43
1	86453655	86465414	1	86478575	86482834	\Zm00001d029775\Zm00001d029776-2	\Zm00001d029777-1	P1038	P1039	coreset120	43
1	86453655	86465414	1	86528972	86531573	\Zm00001d029775\Zm00001d029776-2	\Zm00001d029778-1	P1038	P1040	coreset120	43
1	86478575	86482834	1	86528972	86531573	\Zm00001d029777-1	\Zm00001d029778-1	P1039	P1040	coreset120	43
1	86478575	86482834	1	86731133	86742035	\Zm00001d029777-1	\Zm00001d029783-1	P1039	P1042	coreset120	43
1	86478575	86482834	1	86767081	86778446	\Zm00001d029777-1	\Zm00001d029785-1	P1039	P1043	coreset120	43
1	86528972	86531573	1	86635619	86642784	\Zm00001d029778-1	\Zm00001d029782-1	P1040	P1041	coreset120	43
1	86528972	86531573	1	86731133	86742035	\Zm00001d029778-1	\Zm00001d029783-1	P1040	P1042	coreset120	43
1	86635619	86642784	1	86731133	86742035	\Zm00001d029782-1	\Zm00001d029783-1	P1041	P1042	coreset120	43
1	86731133	86742035	1	86767081	86778446	\Zm00001d029783-1	\Zm00001d029785-1	P1042	P1043	coreset120	43
1	86731133	86742035	1	90429497	90448614	\Zm00001d029783-1	\Zm00001d029855-1	P1042	P1057	coreset120	43
1	87586568	87593173	1	87744855	87749872	\Zm00001d029803-1	\Zm00001d029806-1	P1044	P1045	coreset489	10
1	87693357	87696370	1	87744855	87749872	distal PET peak	\Zm00001d029806-1	D412	P1045	coreset489	10
1	87718045	87719988	1	87744855	87749872	distal PET peak	\Zm00001d029806-1	D413	P1045	coreset489	10
1	87744855	87749872	1	87807557	87809490	\Zm00001d029806-1	distal PET peak	P1045	D414	coreset489	10
1	87744855	87749872	1	87833656	87843759	\Zm00001d029806-1	\Zm00001d029808\Zm00001d029809-2	P1045	P1046	coreset489	10
1	87744855	87749872	1	88013889	88033878	\Zm00001d029806-1	\Zm00001d029810\Zm00001d029811-2	P1045	P1047	coreset489	10
1	87833656	87843759	1	88013889	88033878	\Zm00001d029808\Zm00001d029809-2	\Zm00001d029810\Zm00001d029811-2	P1046	P1047	coreset489	10
1	88013889	88033878	1	88439032	88457691	\Zm00001d029810\Zm00001d029811-2	\Zm00001d029818-1	P1047	P1048	coreset489	10
1	88439032	88457691	1	88460771	88469783	\Zm00001d029818-1	\Zm00001d029820-1	P1048	P1049	coreset489	10
1	89586782	89591416	1	184896787	184905705	\Zm00001d029840-1	\Zm00001d031279\Zm00001d031280-2	P1050	P1344	coreset606	13
1	89695055	89697458	1	89823171	89827778	distal PET peak	distal PET peak	D416	D417	coreset2511	1
1	89858204	89864932	1	89924587	89935480	\Zm00001d029846-1	\Zm00001d029847\Zm00001d029848-2	P1051	P1052	coreset120	43
1	89924587	89935480	1	89947192	89953006	\Zm00001d029847\Zm00001d029848-2	\Zm00001d029849-1	P1052	P1053	coreset120	43
1	89924587	89935480	1	89955549	89964753	\Zm00001d029847\Zm00001d029848-2	\Zm00001d029850-1	P1052	P1054	coreset120	43
1	89940553	89942511	1	89955549	89964753	distal PET peak	\Zm00001d029850-1	D418	P1054	coreset120	43
1	89947192	89953006	1	89955549	89964753	\Zm00001d029849-1	\Zm00001d029850-1	P1053	P1054	coreset120	43
1	89955549	89964753	1	90312433	90319287	\Zm00001d029850-1	\Zm00001d029853-1	P1054	P1056	coreset120	43
1	90293981	90300736	1	90310405	90311994	\Zm00001d029852-1	distal PET peak	P1055	D420	coreset120	43
1	90293981	90300736	1	90312433	90319287	\Zm00001d029852-1	\Zm00001d029853-1	P1055	P1056	coreset120	43
1	90293981	90300736	1	90429497	90448614	\Zm00001d029852-1	\Zm00001d029855-1	P1055	P1057	coreset120	43
1	90301501	90303429	1	90312433	90319287	distal PET peak	\Zm00001d029853-1	D419	P1056	coreset120	43
1	90312433	90319287	1	90347113	90350306	\Zm00001d029853-1	distal PET peak	P1056	D421	coreset120	43
1	90312433	90319287	1	90429497	90448614	\Zm00001d029853-1	\Zm00001d029855-1	P1056	P1057	coreset120	43
1	90312433	90319287	1	90492962	90499570	\Zm00001d029853-1	\Zm00001d029856-1	P1056	P1058	coreset120	43
1	90347113	90350306	1	90429497	90448614	distal PET peak	\Zm00001d029855-1	D421	P1057	coreset120	43
1	90429497	90448614	1	90477302	90480091	\Zm00001d029855-1	distal PET peak	P1057	D422	coreset120	43
1	90429497	90448614	1	90492962	90499570	\Zm00001d029855-1	\Zm00001d029856-1	P1057	P1058	coreset120	43
1	90927693	90938885	1	90962207	90969483	\Zm00001d029861-1	\Zm00001d029865\Zm00001d029862-2	P1059	P1060	coreset448	17
1	90927693	90938885	1	91133962	91147176	\Zm00001d029861-1	\Zm00001d029868\Zm00001d029869-2	P1059	P1061	coreset448	17
1	90962207	90969483	1	91133962	91147176	\Zm00001d029865\Zm00001d029862-2	\Zm00001d029868\Zm00001d029869-2	P1060	P1061	coreset448	17
1	90962207	90969483	1	91249313	91258662	\Zm00001d029865\Zm00001d029862-2	\Zm00001d029872-1	P1060	P1062	coreset448	17
1	91133962	91147176	1	91153288	91155749	\Zm00001d029868\Zm00001d029869-2	distal PET peak	P1061	D423	coreset448	17
1	91133962	91147176	1	91249313	91258662	\Zm00001d029868\Zm00001d029869-2	\Zm00001d029872-1	P1061	P1062	coreset448	17
1	91249313	91258662	1	91420700	91426103	\Zm00001d029872-1	\Zm00001d029875-1	P1062	P1063	coreset448	17
1	91249313	91258662	1	91954589	91958312	\Zm00001d029872-1	distal PET peak	P1062	D425	coreset448	17
1	91362368	91364608	1	91420700	91426103	distal PET peak	\Zm00001d029875-1	D424	P1063	coreset448	17
1	91954589	91958312	1	91989170	91994780	distal PET peak	\Zm00001d029883\Zm00001d029884-2	D425	P1064	coreset448	17
1	91954589	91958312	1	92004021	92008668	distal PET peak	distal PET peak	D425	D426	coreset448	17
1	91989170	91994780	1	92004021	92008668	\Zm00001d029883\Zm00001d029884-2	distal PET peak	P1064	D426	coreset448	17
1	91989170	91994780	1	92055148	92057325	\Zm00001d029883\Zm00001d029884-2	distal PET peak	P1064	D427	coreset448	17
1	91989170	91994780	1	92070789	92072786	\Zm00001d029883\Zm00001d029884-2	distal PET peak	P1064	D428	coreset448	17
1	91989170	91994780	1	92221155	92233438	\Zm00001d029883\Zm00001d029884-2	\Zm00001d029887\Zm00001d029886-2	P1064	P1065	coreset448	17
1	92055148	92057325	1	92070789	92072786	distal PET peak	distal PET peak	D427	D428	coreset448	17
1	92221155	92233438	1	92326186	92334111	\Zm00001d029887\Zm00001d029886-2	\Zm00001d029888-1	P1065	P1066	coreset448	17
1	92551633	92554392	1	92562141	92566137	\Zm00001d029889-1	distal PET peak	P1067	D429	coreset2473	1
1	92820198	92827175	1	92851810	92853358	distal PET peak	distal PET peak	D430	D431	coreset2470	3
1	92820198	92827175	1	92895316	92900096	distal PET peak	\Zm00001d029896-1	D430	P1068	coreset2470	3
1	92851810	92853358	1	92895316	92900096	distal PET peak	\Zm00001d029896-1	D431	P1068	coreset2470	3
1	92956748	92962073	1	93132471	93138548	distal PET peak	\Zm00001d029898\Zm00001d029897-2	D432	P1069	coreset1218	12
1	93132471	93138548	1	93192702	93197302	\Zm00001d029898\Zm00001d029897-2	\Zm00001d029899-1	P1069	P1070	coreset1218	12
1	93132471	93138548	1	93211333	93215170	\Zm00001d029898\Zm00001d029897-2	distal PET peak	P1069	D435	coreset1218	12
1	93182435	93183872	1	93192702	93197302	distal PET peak	\Zm00001d029899-1	D433	P1070	coreset1218	12
1	93182435	93183872	1	93211333	93215170	distal PET peak	distal PET peak	D433	D435	coreset1218	12
1	93189530	93191311	1	93211333	93215170	distal PET peak	distal PET peak	D434	D435	coreset1218	12
1	93189530	93191311	1	93304518	93307545	distal PET peak	distal PET peak	D434	D437	coreset1218	12
1	93192702	93197302	1	93211333	93215170	\Zm00001d029899-1	distal PET peak	P1070	D435	coreset1218	12
1	93192702	93197302	1	93302677	93304448	\Zm00001d029899-1	distal PET peak	P1070	D436	coreset1218	12
1	93192702	93197302	1	93304518	93307545	\Zm00001d029899-1	distal PET peak	P1070	D437	coreset1218	12
1	93211333	93215170	1	93302677	93304448	distal PET peak	distal PET peak	D435	D436	coreset1218	12
1	93211333	93215170	1	93304518	93307545	distal PET peak	distal PET peak	D435	D437	coreset1218	12
1	94339350	94351059	1	94365316	94369674	\Zm00001d029919\Zm00001d029920-2	distal PET peak	P1071	D438	coreset137	18
1	94339350	94351059	1	94472327	94477333	\Zm00001d029919\Zm00001d029920-2	\Zm00001d029921-1	P1071	P1072	coreset137	18
1	94339350	94351059	1	94477979	94482485	\Zm00001d029919\Zm00001d029920-2	\Zm00001d029922-1	P1071	P1073	coreset137	18
1	94472327	94477333	1	94650078	94653663	\Zm00001d029921-1	\Zm00001d029924-1	P1072	P1075	coreset137	18
1	94477979	94482485	1	94573441	94576947	\Zm00001d029922-1	\Zm00001d029923-1	P1073	P1074	coreset137	18
1	94911283	94913611	1	94940647	94946351	distal PET peak	\Zm00001d029931\Zm00001d029932-2	D439	P1077	coreset347	14
1	94918216	94923091	1	94933387	94937729	distal PET peak	\Zm00001d029931-1	D440	P1076	coreset347	14
1	94918216	94923091	1	94940647	94946351	distal PET peak	\Zm00001d029931\Zm00001d029932-2	D440	P1077	coreset347	14
1	94933387	94937729	1	95219245	95223473	\Zm00001d029931-1	\Zm00001d029934-1	P1076	P1078	coreset347	14
1	95219245	95223473	1	95640977	95644651	\Zm00001d029934-1	\Zm00001d029938-1	P1078	P1079	coreset347	14
1	95219245	95223473	1	95961410	95968759	\Zm00001d029934-1	\Zm00001d029946-1	P1078	P1080	coreset347	14
1	95813515	95816408	1	95841444	95844371	distal PET peak	distal PET peak	D441	D442	coreset347	14
1	95841444	95844371	1	95961410	95968759	distal PET peak	\Zm00001d029946-1	D442	P1080	coreset347	14
1	95961410	95968759	1	96080622	96089717	\Zm00001d029946-1	\Zm00001d029947\Zm00001d029948-2	P1080	P1081	coreset347	14
1	96080622	96089717	1	96143711	96148760	\Zm00001d029947\Zm00001d029948-2	\Zm00001d029950-1	P1081	P1082	coreset347	14
1	96080622	96089717	1	96213795	96217549	\Zm00001d029947\Zm00001d029948-2	distal PET peak	P1081	D443	coreset347	14
1	96143711	96148760	1	96213795	96217549	\Zm00001d029950-1	distal PET peak	P1082	D443	coreset347	14
1	96213795	96217549	1	96572181	96577479	distal PET peak	\Zm00001d029963-1	D443	P1084	coreset347	14
1	96292996	96296801	1	96407750	96412189	\Zm00001d029955-1	distal PET peak	P1083	D445	coreset1916	2
1	96338821	96345323	1	96407750	96412189	distal PET peak	distal PET peak	D444	D445	coreset1916	2
1	96572181	96577479	1	96637649	96642325	\Zm00001d029963-1	\Zm00001d029964-1	P1084	P1085	coreset347	14
1	96900332	96907303	1	97041479	97048985	\Zm00001d029968\Zm00001d029969-2	\Zm00001d029970-1	P1086	P1087	coreset154	25
1	96900332	96907303	1	97102924	97112712	\Zm00001d029968\Zm00001d029969-2	\Zm00001d029974-1	P1086	P1089	coreset154	25
1	97041479	97048985	1	97096130	97101618	\Zm00001d029970-1	\Zm00001d029972\Zm00001d029973-2	P1087	P1088	coreset154	25
1	97041479	97048985	1	97102924	97112712	\Zm00001d029970-1	\Zm00001d029974-1	P1087	P1089	coreset154	25
1	97096130	97101618	1	97102924	97112712	\Zm00001d029972\Zm00001d029973-2	\Zm00001d029974-1	P1088	P1089	coreset154	25
1	97096130	97101618	1	97113132	97117353	\Zm00001d029972\Zm00001d029973-2	\Zm00001d029975-1	P1088	P1090	coreset154	25
1	97102924	97112712	1	97208505	97214679	\Zm00001d029974-1	\Zm00001d029976-1	P1089	P1091	coreset154	25
1	97102924	97112712	1	97310462	97327926	\Zm00001d029974-1	\Zm00001d029978\Zm00001d029979-2	P1089	P1092	coreset154	25
1	97113132	97117353	1	97208505	97214679	\Zm00001d029975-1	\Zm00001d029976-1	P1090	P1091	coreset154	25
1	97208505	97214679	1	97310462	97327926	\Zm00001d029976-1	\Zm00001d029978\Zm00001d029979-2	P1091	P1092	coreset154	25
1	97208505	97214679	1	97331013	97340274	\Zm00001d029976-1	\Zm00001d029980\Zm00001d029981-2	P1091	P1093	coreset154	25
1	97310462	97327926	1	249306017	249309578	\Zm00001d029978\Zm00001d029979-2	\Zm00001d033065-1	P1092	P1991	coreset154	25
1	97331013	97340274	1	97453163	97456241	\Zm00001d029980\Zm00001d029981-2	distal PET peak	P1093	D446	coreset154	25
1	97415598	97418467	1	97453163	97456241	\Zm00001d029983-1	distal PET peak	P1094	D446	coreset154	25
1	97415598	97418467	1	97457161	97459515	\Zm00001d029983-1	distal PET peak	P1094	D447	coreset154	25
1	97418555	97420739	1	97453163	97456241	\Zm00001d029983-1	distal PET peak	P1095	D446	coreset154	25
1	97453163	97456241	1	97531130	97534256	distal PET peak	distal PET peak	D446	D448	coreset154	25
1	97703147	97707274	1	97887018	97890326	\Zm00001d029988-1	\Zm00001d029991-1	P1096	P1097	coreset2390	1
1	98508846	98514580	1	98532092	98538607	\Zm00001d030002-1	distal PET peak	P1098	D449	coreset2383	1
1	98582275	98600577	1	98887146	98895366	\Zm00001d030004\Zm00001d030005-2	\Zm00001d030007-1	P1099	P1100	coreset2386	1
1	99420109	99425678	1	99769698	99780393	\Zm00001d030014-1	\Zm00001d030016-1	P1101	P1102	coreset2379	1
1	99936436	99952093	1	100084075	100091731	\Zm00001d030018\Zm00001d030019\Zm00001d030020-3	\Zm00001d030021-1	P1103	P1104	coreset976	13
1	99936436	99952093	1	100384042	100389574	\Zm00001d030018\Zm00001d030019\Zm00001d030020-3	\Zm00001d030023-1	P1103	P1105	coreset976	13
1	100084075	100091731	1	100384042	100389574	\Zm00001d030021-1	\Zm00001d030023-1	P1104	P1105	coreset976	13
1	100216090	100219511	1	100384042	100389574	distal PET peak	\Zm00001d030023-1	D450	P1105	coreset976	13
1	100344077	100349622	1	100384042	100389574	distal PET peak	\Zm00001d030023-1	D452	P1105	coreset976	13
1	100384042	100389574	1	100701289	100711669	\Zm00001d030023-1	distal PET peak	P1105	D453	coreset976	13
1	100645759	100653992	1	100701289	100711669	\Zm00001d030028-1	distal PET peak	P1106	D453	coreset976	13
1	100645759	100653992	1	101084915	101091594	\Zm00001d030028-1	\Zm00001d030032-1	P1106	P1107	coreset976	13
1	100645759	100653992	1	101164408	101166984	\Zm00001d030028-1	distal PET peak	P1106	D454	coreset976	13
1	100701289	100711669	1	101164408	101166984	distal PET peak	distal PET peak	D453	D454	coreset976	13
1	101084915	101091594	1	101164408	101166984	\Zm00001d030032-1	distal PET peak	P1107	D454	coreset976	13
1	101084915	101091594	1	101176003	101178547	\Zm00001d030032-1	\Zm00001d030034-1	P1107	P1108	coreset976	13
1	101164408	101166984	1	101176003	101178547	distal PET peak	\Zm00001d030034-1	D454	P1108	coreset976	13
1	101373295	101384002	1	101465464	101469290	\Zm00001d030037\Zm00001d030038-2	\Zm00001d030040-1	P1109	P1110	coreset2347	1
1	101590914	101592916	1	101752936	101755073	distal PET peak	distal PET peak	D455	D456	coreset1048	3
1	101752936	101755073	1	102058684	102064415	distal PET peak	\Zm00001d030048-1	D456	P1112	coreset1048	3
1	102022721	102028233	1	102058684	102064415	\Zm00001d030047-1	\Zm00001d030048-1	P1111	P1112	coreset1048	3
1	102232492	102234629	1	102344022	102347294	distal PET peak	distal PET peak	D457	D458	coreset957	4
1	102344022	102347294	1	102355122	102356993	distal PET peak	distal PET peak	D458	D459	coreset957	4
1	102344022	102347294	1	102358382	102364320	distal PET peak	\Zm00001d030053-1	D458	P1113	coreset957	4
1	102358382	102364320	1	102709119	102710978	\Zm00001d030053-1	\Zm00001d030061-1	P1113	P1114	coreset957	4
1	102711041	102719752	1	239454426	239465563	\Zm00001d030061-1	\Zm00001d032828-1	P1115	P1903	coreset1621	2
1	102954291	102959307	1	103279192	103287994	\Zm00001d030063-1	\Zm00001d030069-1	P1116	P1118	coreset1462	4
1	103201257	103205665	1	103279192	103287994	\Zm00001d030068-1	\Zm00001d030069-1	P1117	P1118	coreset1462	4
1	103279192	103287994	1	103359648	103364441	\Zm00001d030069-1	distal PET peak	P1118	D460	coreset1462	4
1	103279192	103287994	1	103633350	103636365	\Zm00001d030069-1	\Zm00001d030073\Zm00001d030074-2	P1118	P1119	coreset1462	4
1	103898667	103904119	1	103917271	103919533	\Zm00001d030076-1	distal PET peak	P1120	D461	coreset2318	1
1	104116888	104123499	1	104168918	104174640	\Zm00001d030079\Zm00001d030080-2	\Zm00001d030083-1	P1121	P1122	coreset2312	1
1	104670151	104674899	1	104755504	104757418	\Zm00001d030087-1	distal PET peak	P1123	D462	coreset2316	1
1	104848606	104853822	1	105180714	105189746	\Zm00001d030090-1	\Zm00001d030094-1	P1124	P1126	coreset1523	3
1	105036477	105041936	1	105180714	105189746	\Zm00001d030091-1	\Zm00001d030094-1	P1125	P1126	coreset1523	3
1	105180714	105189746	1	105447595	105449844	\Zm00001d030094-1	distal PET peak	P1126	D463	coreset1523	3
1	105548564	105555962	1	105698548	105704392	\Zm00001d030098-1	\Zm00001d030101-1	P1127	P1128	coreset296	7
1	105548564	105555962	1	105970935	105976157	\Zm00001d030098-1	distal PET peak	P1127	D466	coreset296	7
1	105938380	105940308	1	105970935	105976157	distal PET peak	distal PET peak	D464	D466	coreset296	7
1	105964152	105968082	1	106178765	106185239	distal PET peak	\Zm00001d030108-1	D465	P1129	coreset296	7
1	105970935	105976157	1	106039605	106041200	distal PET peak	distal PET peak	D466	D467	coreset296	7
1	105970935	105976157	1	106178765	106185239	distal PET peak	\Zm00001d030108-1	D466	P1129	coreset296	7
1	106178765	106185239	1	106374845	106385745	\Zm00001d030108-1	\Zm00001d030109\Zm00001d030110-2	P1129	P1130	coreset296	7
1	107180084	107185712	1	107331490	107339947	\Zm00001d030121-1	\Zm00001d030123-1	P1131	P1132	coreset2304	1
1	108193233	108209982	1	108281844	108289914	\Zm00001d030131\Zm00001d030132-2	\Zm00001d030133-1	P1133	P1134	coreset1893	2
1	108589615	108596414	1	108660895	108662964	\Zm00001d030143-1	distal PET peak	P1135	D468	coreset2303	1
1	108663499	108666692	1	108713576	108727377	\Zm00001d030146-1	\Zm00001d030148\Zm00001d030149-2	P1136	P1137	coreset640	6
1	108713576	108727377	1	109737730	109746910	\Zm00001d030148\Zm00001d030149-2	\Zm00001d030163-1	P1137	P1142	coreset640	6
1	109044693	109053109	1	109409316	109415040	\Zm00001d030152\Zm00001d030153-2	\Zm00001d030157-1	P1138	P1140	coreset2301	1
1	109222148	109225782	1	109417601	109423649	\Zm00001d030154-1	\Zm00001d030158-1	P1139	P1141	coreset640	6
1	109417601	109423649	1	109737730	109746910	\Zm00001d030158-1	\Zm00001d030163-1	P1141	P1142	coreset640	6
1	109657790	109661015	1	109737730	109746910	distal PET peak	\Zm00001d030163-1	D469	P1142	coreset640	6
1	109737730	109746910	1	109821936	109823577	\Zm00001d030163-1	distal PET peak	P1142	D470	coreset640	6
1	109843432	109848839	1	109854163	109871067	\Zm00001d030164-1	distal PET peak	P1143	D471	coreset1140	3
1	109854163	109871067	1	110001517	110011370	distal PET peak	\Zm00001d030166-1	D471	P1144	coreset1140	3
1	109988839	109993308	1	110001517	110011370	distal PET peak	\Zm00001d030166-1	D472	P1144	coreset1140	3
1	110296199	110300702	1	110342873	110345992	\Zm00001d030171-1	distal PET peak	P1145	D473	coreset2329	1
1	113695682	113698833	1	113710029	113714589	\Zm00001d030217-1	distal PET peak	P1146	D474	coreset2291	1
1	114071395	114074766	1	114093455	114097404	\Zm00001d030222-1	\Zm00001d030223-1	P1147	P1149	coreset2112	2
1	114074857	114075780	1	114093455	114097404	\Zm00001d030222-1	\Zm00001d030223-1	P1148	P1149	coreset2112	2
1	114810055	114812431	1	114870495	114874728	distal PET peak	\Zm00001d030231-1	D475	P1150	coreset2286	1
1	116713717	116715960	1	116772929	116777515	distal PET peak	\Zm00001d030250-1	D476	P1151	coreset2287	1
1	116906045	116910580	1	116929408	116936319	distal PET peak	\Zm00001d030253-1	D477	P1152	coreset1094	3
1	116906045	116910580	1	117001259	117006129	distal PET peak	\Zm00001d030256-1	D477	P1153	coreset1094	3
1	116929408	116936319	1	116945393	116948000	\Zm00001d030253-1	distal PET peak	P1152	D478	coreset1094	3
1	117387455	117389695	1	117618647	117625047	distal PET peak	\Zm00001d030266-1	D479	P1154	coreset2279	1
1	117651793	117660536	1	117671194	117693009	distal PET peak	distal PET peak	D480	D481	coreset2278	1
1	117831087	117834122	1	117872074	117875143	distal PET peak	\Zm00001d030267-1	D482	P1155	coreset2277	1
1	118850409	118855935	1	118871618	118880247	distal PET peak	\Zm00001d030282-1	D483	P1156	coreset2276	1
1	119169857	119172063	1	265457672	265466881	distal PET peak	\Zm00001d033518-1	D484	P2148	coreset1215	8
1	120785543	120798192	1	120798485	120807622	distal PET peak	\Zm00001d030301-1	D485	P1157	coreset2275	1
1	120812225	120813810	1	120934820	120938988	distal PET peak	distal PET peak	D486	D487	coreset998	14
1	120934820	120938988	1	121004724	121009132	distal PET peak	\Zm00001d030303-1	D487	P1158	coreset998	14
1	120934820	120938988	1	121170761	121174967	distal PET peak	\Zm00001d030304-1	D487	P1159	coreset998	14
1	121004724	121009132	1	121138979	121142105	\Zm00001d030303-1	distal PET peak	P1158	D489	coreset998	14
1	121004724	121009132	1	121170761	121174967	\Zm00001d030303-1	\Zm00001d030304-1	P1158	P1159	coreset998	14
1	121124594	121127547	1	121170761	121174967	distal PET peak	\Zm00001d030304-1	D488	P1159	coreset998	14
1	121138979	121142105	1	121170761	121174967	distal PET peak	\Zm00001d030304-1	D489	P1159	coreset998	14
1	121170761	121174967	1	121351851	121355209	\Zm00001d030304-1	\Zm00001d030308-1	P1159	P1161	coreset998	14
1	121170761	121174967	1	121457912	121463453	\Zm00001d030304-1	\Zm00001d030310-1	P1159	P1162	coreset998	14
1	121210494	121214130	1	297876092	297883680	\Zm00001d030305-1	\Zm00001d034617-1	P1160	P2581	coreset2270	1
1	121351851	121355209	1	121457912	121463453	\Zm00001d030308-1	\Zm00001d030310-1	P1161	P1162	coreset998	14
1	121351851	121355209	1	121479905	121482581	\Zm00001d030308-1	distal PET peak	P1161	D490	coreset998	14
1	121351851	121355209	1	272189305	272193089	\Zm00001d030308-1	\Zm00001d033719-1	P1161	P2228	coreset998	14
1	121457912	121463453	1	121479905	121482581	\Zm00001d030310-1	distal PET peak	P1162	D490	coreset998	14
1	121457912	121463453	1	121509362	121511780	\Zm00001d030310-1	distal PET peak	P1162	D491	coreset998	14
1	123544707	123547201	1	272418769	272422781	distal PET peak	\Zm00001d033734-1	D492	P2232	coreset2267	1
1	123704884	123710874	1	123878101	123880741	\Zm00001d030343-1	distal PET peak	P1163	D493	coreset2272	1
1	124332816	124336851	1	124400313	124406349	distal PET peak	\Zm00001d030348-1	D494	P1165	coreset1799	2
1	124345739	124349511	1	124400313	124406349	\Zm00001d030347-1	\Zm00001d030348-1	P1164	P1165	coreset1799	2
1	125175954	125178109	1	125229083	125231636	distal PET peak	distal PET peak	D495	D496	coreset2264	1
1	131052610	131054714	1	163873953	163878750	distal PET peak	\Zm00001d030859-1	D498	P1226	coreset2266	1
1	139649177	139657767	1	189588859	189596572	\Zm00001d030500-1	\Zm00001d031423-1	P1166	P1373	coreset1493	3
1	143205701	143209377	1	143228421	143233752	distal PET peak	\Zm00001d030549-1	D499	P1167	coreset2263	1
1	143282239	143285661	1	143316612	143323903	\Zm00001d030550-1	\Zm00001d030551-1	P1168	P1169	coreset1122	3
1	143316612	143323903	1	143488224	143498229	\Zm00001d030551-1	distal PET peak	P1169	D500	coreset1122	3
1	143488224	143498229	1	143505985	143511981	distal PET peak	\Zm00001d030554-1	D500	P1170	coreset1122	3
1	144840035	144842171	1	294115793	294128258	\Zm00001d030572-1	\Zm00001d034479\Zm00001d034480-2	P1171	P2516	coreset51	22
1	146074565	146081208	1	168125989	168128151	\Zm00001d030581-1	distal PET peak	P1172	D555	coreset2262	1
1	146608475	146627881	1	146630795	146634133	distal PET peak	\Zm00001d030588-1	D501	P1173	coreset2261	1
1	146975259	146978024	1	146984383	146995103	distal PET peak	\Zm00001d030591-1	D502	P1174	coreset2259	1
1	147212296	147224475	1	147514116	147523042	\Zm00001d030593-1	\Zm00001d030598-1	P1175	P1176	coreset2258	1
1	147621592	147625320	1	147639266	147642588	distal PET peak	\Zm00001d030601-1	D503	P1177	coreset2256	1
1	147718813	147721624	1	304195921	304205331	\Zm00001d030602-1	\Zm00001d034865-1	P1178	P2689	coreset133	29
1	148160611	148165941	1	148166039	148182417	\Zm00001d030609-1	distal PET peak	P1179	D504	coreset2265	1
1	148781186	148782291	1	148804468	148809205	distal PET peak	\Zm00001d030617-1	D505	P1180	coreset1767	2
1	148804468	148809205	1	148823088	148826388	\Zm00001d030617-1	\Zm00001d030618-1	P1180	P1181	coreset1767	2
1	149353253	149360221	1	149516913	149523126	\Zm00001d030623-1	\Zm00001d030624-1	P1182	P1183	coreset1615	2
1	149431664	149433978	1	149449538	149452176	distal PET peak	distal PET peak	D506	D507	coreset2253	1
1	149516913	149523126	1	149603953	149606896	\Zm00001d030624-1	\Zm00001d030626-1	P1183	P1184	coreset1615	2
1	150126556	150136398	1	150286831	150296884	\Zm00001d030638\Zm00001d030639-2	\Zm00001d030640-1	P1185	P1186	coreset176	14
1	151024082	151031003	1	151218840	151227965	\Zm00001d030652-1	\Zm00001d030656-1	P1187	P1188	coreset3	216
1	151218840	151227965	1	151622722	151631002	\Zm00001d030656-1	\Zm00001d030661-1	P1188	P1189	coreset3	216
1	151622722	151631002	1	285006810	285019705	\Zm00001d030661-1	\Zm00001d034143-1	P1189	P2397	coreset3	216
1	151873702	151876874	1	151882920	151890056	\Zm00001d030665-1	distal PET peak	P1190	D509	coreset2251	1
1	152398308	152406559	1	152640531	152646840	\Zm00001d030675-1	distal PET peak	P1191	D510	coreset712	7
1	152628771	152638136	1	152640531	152646840	\Zm00001d030677-1	distal PET peak	P1192	D510	coreset712	7
1	152628771	152638136	1	152663789	152675255	\Zm00001d030677-1	\Zm00001d030678-1	P1192	P1193	coreset712	7
1	152663789	152675255	1	152815747	152820180	\Zm00001d030678-1	\Zm00001d030682-1	P1193	P1194	coreset712	7
1	152663789	152675255	1	152850896	152855436	\Zm00001d030678-1	\Zm00001d030683-1	P1193	P1195	coreset712	7
1	152815747	152820180	1	152850896	152855436	\Zm00001d030682-1	\Zm00001d030683-1	P1194	P1195	coreset712	7
1	152850896	152855436	1	152892888	152895127	\Zm00001d030683-1	distal PET peak	P1195	D511	coreset712	7
1	153741561	153745222	1	170183520	170190109	\Zm00001d030694-1	\Zm00001d030972-1	P1196	P1253	coreset2247	1
1	153745444	153750368	1	154142923	154146066	distal PET peak	\Zm00001d030698-1	D512	P1198	coreset1452	4
1	154086374	154089721	1	154142923	154146066	distal PET peak	\Zm00001d030698-1	D513	P1198	coreset1452	4
1	154089842	154093468	1	154142923	154146066	\Zm00001d030697-1	\Zm00001d030698-1	P1197	P1198	coreset1452	4
1	154098684	154101884	1	154142923	154146066	distal PET peak	\Zm00001d030698-1	D514	P1198	coreset1452	4
1	155958594	155966843	1	156041001	156043107	\Zm00001d030725-1	distal PET peak	P1199	D515	coreset2245	1
1	156206757	156213724	1	156219686	156223710	\Zm00001d030727-1	distal PET peak	P1200	D516	coreset2243	1
1	156874681	156881549	1	156927357	156929970	\Zm00001d030737-1	distal PET peak	P1201	D517	coreset476	9
1	156874681	156881549	1	156958388	156960290	\Zm00001d030737-1	\Zm00001d030738-1	P1201	P1202	coreset476	9
1	156874681	156881549	1	157114523	157121355	\Zm00001d030737-1	distal PET peak	P1201	D518	coreset476	9
1	156874681	156881549	1	157121515	157126481	\Zm00001d030737-1	\Zm00001d030739-1	P1201	P1203	coreset476	9
1	156958388	156960290	1	157114523	157121355	\Zm00001d030738-1	distal PET peak	P1202	D518	coreset476	9
1	157121515	157126481	1	157309113	157319966	\Zm00001d030739-1	\Zm00001d030741-1	P1203	P1204	coreset476	9
1	157230509	157233154	1	277348307	277360516	distal PET peak	\Zm00001d033882\Zm00001d033883\Zm00001d033884-3	D519	P2297	coreset4	204
1	157309113	157319966	1	157341422	157343536	\Zm00001d030741-1	distal PET peak	P1204	D520	coreset476	9
1	157309113	157319966	1	157344977	157347016	\Zm00001d030741-1	distal PET peak	P1204	D521	coreset476	9
1	157309113	157319966	1	157402888	157406527	\Zm00001d030741-1	distal PET peak	P1204	D522	coreset476	9
1	157506748	157516659	1	157564459	157571486	\Zm00001d030743-1	\Zm00001d030744-1	P1205	P1206	coreset2024	2
1	157528928	157531929	1	157564459	157571486	distal PET peak	\Zm00001d030744-1	D523	P1206	coreset2024	2
1	157896017	157902161	1	158115167	158122057	distal PET peak	\Zm00001d030750\Zm00001d030751-2	D524	P1207	coreset912	4
1	158115167	158122057	1	158428575	158441206	\Zm00001d030750\Zm00001d030751-2	distal PET peak	P1207	D526	coreset912	4
1	158389349	158393377	1	158428575	158441206	\Zm00001d030759-1	distal PET peak	P1208	D526	coreset912	4
1	158395241	158396516	1	158428575	158441206	distal PET peak	distal PET peak	D525	D526	coreset912	4
1	158942499	158946740	1	158954170	158961295	\Zm00001d030762-1	\Zm00001d030764\Zm00001d030765-2	P1209	P1210	coreset1014	5
1	158954170	158961295	1	159017334	159030946	\Zm00001d030764\Zm00001d030765-2	\Zm00001d030766\Zm00001d030770\Zm00001d030767-3	P1210	P1211	coreset1014	5
1	159017334	159030946	1	159062118	159070797	\Zm00001d030766\Zm00001d030770\Zm00001d030767-3	\Zm00001d030772\Zm00001d030773-2	P1211	P1212	coreset1014	5
1	159017334	159030946	1	159111592	159114416	\Zm00001d030766\Zm00001d030770\Zm00001d030767-3	\Zm00001d030774-1	P1211	P1213	coreset1014	5
1	159062118	159070797	1	159111592	159114416	\Zm00001d030772\Zm00001d030773-2	\Zm00001d030774-1	P1212	P1213	coreset1014	5
1	159427727	159435209	1	232985375	232992902	\Zm00001d030782-1	distal PET peak	P1214	D796	coreset484	10
1	159575198	159583147	1	159726404	159730730	\Zm00001d030784-1	distal PET peak	P1215	D527	coreset2229	1
1	161550794	161557934	1	161626261	161628631	distal PET peak	distal PET peak	D528	D529	coreset1509	3
1	161550794	161557934	1	161680217	161683128	distal PET peak	\Zm00001d030817-1	D528	P1216	coreset1509	3
1	161550794	161557934	1	161704902	161712184	distal PET peak	distal PET peak	D528	D530	coreset1509	3
1	162274461	162282551	1	162453732	162459000	\Zm00001d030834-1	\Zm00001d030837-1	P1217	P1218	coreset205	16
1	162274461	162282551	1	301298558	301304533	\Zm00001d030834-1	\Zm00001d034750\Zm00001d034751-2	P1217	P2641	coreset205	16
1	162400260	162404189	1	162453732	162459000	distal PET peak	\Zm00001d030837-1	D531	P1218	coreset205	16
1	162453732	162459000	1	162464050	162467905	\Zm00001d030837-1	distal PET peak	P1218	D532	coreset205	16
1	162683149	162688630	1	162762291	162764539	\Zm00001d030841\Zm00001d030842-2	distal PET peak	P1219	D533	coreset1806	2
1	162683149	162688630	1	162766882	162770367	\Zm00001d030841\Zm00001d030842-2	\Zm00001d030843-1	P1219	P1220	coreset1806	2
1	163153600	163158881	1	163237878	163242219	\Zm00001d030849-1	\Zm00001d030851-1	P1221	P1223	coreset1316	5
1	163153600	163158881	1	163442245	163446277	\Zm00001d030849-1	distal PET peak	P1221	D535	coreset1316	5
1	163159298	163163523	1	163237878	163242219	\Zm00001d030850-1	\Zm00001d030851-1	P1222	P1223	coreset1316	5
1	163237878	163242219	1	163442245	163446277	\Zm00001d030851-1	distal PET peak	P1223	D535	coreset1316	5
1	163424738	163426992	1	163442245	163446277	distal PET peak	distal PET peak	D534	D535	coreset1316	5
[truncated: 22,107 more rows]
