# Supplementary material for: Long-range interactions between proximal and distal regulatory regions in maize
Source: Nat Commun. 2019 Jun 14;10:2633. doi: 10.1038/s41467-019-10603-4 (PMC6572780; doi:10.1038/s41467-019-10603-4)
Supplement: Supplementary file 20 — Supplementary Data 16 [file 41467_2019_10603_MOESM20_ESM.xlsx]

## Sheet: Shoot ChIN
Supplementary Data 16. ChIN in Shoot
chr1	start1	end1	chr2	start2	end2	Annotation1	Annotation2	Node1	Node2	ChIN	No. of edges in ChIN
1	42240	51583	1	52177	57801	\Zm00001d027230-1	\Zm00001d027231-1	P1	P2	coreset3816	1
1	131423	135480	1	265880	268818	distal PET peak	distal PET peak	D1	D5	coreset3814	1
1	153009	156321	1	171489	176992	distal PET peak	distal PET peak	D2	D3	coreset106	30
1	153009	156321	1	25559571	25567071	distal PET peak	\Zm00001d028177\Zm00001d028178-2	D2	P364	coreset106	30
1	171489	176992	1	208321	214083	distal PET peak	\Zm00001d027242-1	D3	P4	coreset106	30
1	180067	183321	1	197096	199708	distal PET peak	\Zm00001d027239-1	D4	P3	coreset3811	1
1	368517	372511	1	378861	380954	distal PET peak	distal PET peak	D6	D7	coreset3295	1
1	448064	449068	1	463513	464834	distal PET peak	distal PET peak	D8	D9	coreset2845	1
1	571374	574896	1	686565	698869	distal PET peak	\Zm00001d027258-1	D10	P5	coreset2227	2
1	686565	698869	1	702097	717935	\Zm00001d027258-1	\Zm00001d027259-1	P5	P6	coreset2227	2
1	1010554	1017704	1	1026632	1038424	\Zm00001d027265-1	\Zm00001d027266\Zm00001d027268\Zm00001d027267-3	P7	P8	coreset2169	2
1	1026632	1038424	1	1064995	1074115	\Zm00001d027266\Zm00001d027268\Zm00001d027267-3	\Zm00001d027271-1	P8	P9	coreset2169	2
1	1490626	1499815	1	1503253	1508109	\Zm00001d027278-1	distal PET peak	P10	D11	coreset3125	1
1	1714564	1717862	1	1814156	1820794	\Zm00001d027283-1	\Zm00001d027285-1	P11	P12	coreset1419	5
1	1814156	1820794	1	1832500	1846713	\Zm00001d027285-1	\Zm00001d027288\Zm00001d027286\Zm00001d027287-3	P12	P13	coreset1419	5
1	1814156	1820794	1	1937557	1943727	\Zm00001d027285-1	\Zm00001d027290\Zm00001d027291-2	P12	P15	coreset1419	5
1	1832500	1846713	1	1917439	1922597	\Zm00001d027288\Zm00001d027286\Zm00001d027287-3	\Zm00001d027289-1	P13	P14	coreset1419	5
1	1832500	1846713	1	1937557	1943727	\Zm00001d027288\Zm00001d027286\Zm00001d027287-3	\Zm00001d027290\Zm00001d027291-2	P13	P15	coreset1419	5
1	2018224	2025228	1	2030428	2035634	\Zm00001d027292-1	\Zm00001d027293-1	P16	P17	coreset1053	8
1	2018224	2025228	1	2103887	2114871	\Zm00001d027292-1	\Zm00001d027295\Zm00001d027296-2	P16	P18	coreset1053	8
1	2030428	2035634	1	2103887	2114871	\Zm00001d027293-1	\Zm00001d027295\Zm00001d027296-2	P17	P18	coreset1053	8
1	2103887	2114871	1	2153161	2172399	\Zm00001d027295\Zm00001d027296-2	\Zm00001d027298\Zm00001d027299-2	P18	P19	coreset1053	8
1	2153161	2172399	1	2283520	2290117	\Zm00001d027298\Zm00001d027299-2	\Zm00001d027302-1	P19	P21	coreset1053	8
1	2153161	2172399	1	2296447	2303669	\Zm00001d027298\Zm00001d027299-2	\Zm00001d027304-1	P19	P22	coreset1053	8
1	2237656	2242557	1	2283520	2290117	\Zm00001d027300-1	\Zm00001d027302-1	P20	P21	coreset1053	8
1	2283520	2290117	1	2296447	2303669	\Zm00001d027302-1	\Zm00001d027304-1	P21	P22	coreset1053	8
1	2383329	2389352	1	2521742	2532285	\Zm00001d027305-1	\Zm00001d027307-1	P23	P24	coreset1	399
1	2521742	2532285	1	2772685	2784059	\Zm00001d027307-1	\Zm00001d027312\Zm00001d027313-2	P24	P27	coreset1	399
1	2521742	2532285	1	252434891	252444837	\Zm00001d027307-1	\Zm00001d033158-1	P24	P2030	coreset1	399
1	2628063	2637067	1	2745019	2749725	\Zm00001d027309-1	\Zm00001d027311-1	P25	P26	coreset1	399
1	2628063	2637067	1	2772685	2784059	\Zm00001d027309-1	\Zm00001d027312\Zm00001d027313-2	P25	P27	coreset1	399
1	2772685	2784059	1	2808499	2814841	\Zm00001d027312\Zm00001d027313-2	\Zm00001d027314\Zm00001d027315-2	P27	P28	coreset1	399
1	2808499	2814841	1	2817166	2830969	\Zm00001d027314\Zm00001d027315-2	\Zm00001d027318\Zm00001d027317-2	P28	P29	coreset1	399
1	2808499	2814841	1	2875029	2899268	\Zm00001d027314\Zm00001d027315-2	\Zm00001d027320\Zm00001d027322\Zm00001d027321-3	P28	P31	coreset1	399
1	2817166	2830969	1	2869233	2873039	\Zm00001d027318\Zm00001d027317-2	\Zm00001d027319-1	P29	P30	coreset1	399
1	2817166	2830969	1	2875029	2899268	\Zm00001d027318\Zm00001d027317-2	\Zm00001d027320\Zm00001d027322\Zm00001d027321-3	P29	P31	coreset1	399
1	2869233	2873039	1	2875029	2899268	\Zm00001d027319-1	\Zm00001d027320\Zm00001d027322\Zm00001d027321-3	P30	P31	coreset1	399
1	2875029	2899268	1	2932757	2936438	\Zm00001d027320\Zm00001d027322\Zm00001d027321-3	\Zm00001d027323-1	P31	P32	coreset1	399
1	2875029	2899268	1	2958033	2962384	\Zm00001d027320\Zm00001d027322\Zm00001d027321-3	\Zm00001d027324-1	P31	P33	coreset1	399
1	2875029	2899268	1	2966424	2978234	\Zm00001d027320\Zm00001d027322\Zm00001d027321-3	\Zm00001d027325-1	P31	P34	coreset1	399
1	2875029	2899268	1	2989492	2999791	\Zm00001d027320\Zm00001d027322\Zm00001d027321-3	\Zm00001d027326-1	P31	P35	coreset1	399
1	2932757	2936438	1	2966424	2978234	\Zm00001d027323-1	\Zm00001d027325-1	P32	P34	coreset1	399
1	2958033	2962384	1	2966424	2978234	\Zm00001d027324-1	\Zm00001d027325-1	P33	P34	coreset1	399
1	2958033	2962384	1	2989492	2999791	\Zm00001d027324-1	\Zm00001d027326-1	P33	P35	coreset1	399
1	2966424	2978234	1	2989492	2999791	\Zm00001d027325-1	\Zm00001d027326-1	P34	P35	coreset1	399
1	2966424	2978234	1	3030674	3039790	\Zm00001d027325-1	\Zm00001d027329-1	P34	P36	coreset1	399
1	2989492	2999791	1	3030674	3039790	\Zm00001d027326-1	\Zm00001d027329-1	P35	P36	coreset1	399
1	3030674	3039790	1	3103251	3110579	\Zm00001d027329-1	\Zm00001d027333-1	P36	P38	coreset1	399
1	3030674	3039790	1	3115003	3132492	\Zm00001d027329-1	\Zm00001d027334-1	P36	P39	coreset1	399
1	3094534	3097562	1	3115003	3132492	\Zm00001d027332-1	\Zm00001d027334-1	P37	P39	coreset1	399
1	3103251	3110579	1	3115003	3132492	\Zm00001d027333-1	\Zm00001d027334-1	P38	P39	coreset1	399
1	3115003	3132492	1	3132905	3137812	\Zm00001d027334-1	distal PET peak	P39	D12	coreset1	399
1	3115003	3132492	1	3143674	3146957	\Zm00001d027334-1	distal PET peak	P39	D13	coreset1	399
1	3115003	3132492	1	3170452	3179546	\Zm00001d027334-1	\Zm00001d027335-1	P39	P40	coreset1	399
1	3115003	3132492	1	3223716	3235210	\Zm00001d027334-1	\Zm00001d027337\Zm00001d027338\Zm00001d027339-3	P39	P41	coreset1	399
1	3115003	3132492	1	3283773	3295608	\Zm00001d027334-1	\Zm00001d027341\Zm00001d027342-2	P39	P43	coreset1	399
1	3132905	3137812	1	3223716	3235210	distal PET peak	\Zm00001d027337\Zm00001d027338\Zm00001d027339-3	D12	P41	coreset1	399
1	3143674	3146957	1	3170452	3179546	distal PET peak	\Zm00001d027335-1	D13	P40	coreset1	399
1	3170452	3179546	1	217617531	217622106	\Zm00001d027335-1	\Zm00001d032219-1	P40	P1657	coreset1	399
1	3223716	3235210	1	3269437	3278734	\Zm00001d027337\Zm00001d027338\Zm00001d027339-3	\Zm00001d027340-1	P41	P42	coreset1	399
1	3223716	3235210	1	3283773	3295608	\Zm00001d027337\Zm00001d027338\Zm00001d027339-3	\Zm00001d027341\Zm00001d027342-2	P41	P43	coreset1	399
1	3269437	3278734	1	3283773	3295608	\Zm00001d027340-1	\Zm00001d027341\Zm00001d027342-2	P42	P43	coreset1	399
1	3269437	3278734	1	3366892	3386923	\Zm00001d027340-1	\Zm00001d027343\Zm00001d027344\Zm00001d027345\Zm00001d027346\Zm00001d027347-5	P42	P44	coreset1	399
1	3283773	3295608	1	3366892	3386923	\Zm00001d027341\Zm00001d027342-2	\Zm00001d027343\Zm00001d027344\Zm00001d027345\Zm00001d027346\Zm00001d027347-5	P43	P44	coreset1	399
1	3366892	3386923	1	3438524	3448070	\Zm00001d027343\Zm00001d027344\Zm00001d027345\Zm00001d027346\Zm00001d027347-5	\Zm00001d027349\Zm00001d027348-2	P44	P45	coreset1	399
1	3366892	3386923	1	3448092	3455663	\Zm00001d027343\Zm00001d027344\Zm00001d027345\Zm00001d027346\Zm00001d027347-5	\Zm00001d027349\Zm00001d027350-2	P44	P46	coreset1	399
1	3366892	3386923	1	3481853	3499857	\Zm00001d027343\Zm00001d027344\Zm00001d027345\Zm00001d027346\Zm00001d027347-5	\Zm00001d027351\Zm00001d027353\Zm00001d027352-3	P44	P48	coreset1	399
1	3438524	3448070	1	3448092	3455663	\Zm00001d027349\Zm00001d027348-2	\Zm00001d027349\Zm00001d027350-2	P45	P46	coreset1	399
1	3438524	3448070	1	3475208	3481849	\Zm00001d027349\Zm00001d027348-2	\Zm00001d027351-1	P45	P47	coreset1	399
1	3438524	3448070	1	3481853	3499857	\Zm00001d027349\Zm00001d027348-2	\Zm00001d027351\Zm00001d027353\Zm00001d027352-3	P45	P48	coreset1	399
1	3438524	3448070	1	3537951	3551105	\Zm00001d027349\Zm00001d027348-2	\Zm00001d027354-1	P45	P49	coreset1	399
1	3448092	3455663	1	3475208	3481849	\Zm00001d027349\Zm00001d027350-2	\Zm00001d027351-1	P46	P47	coreset1	399
1	3448092	3455663	1	3481853	3499857	\Zm00001d027349\Zm00001d027350-2	\Zm00001d027351\Zm00001d027353\Zm00001d027352-3	P46	P48	coreset1	399
1	3448092	3455663	1	3537951	3551105	\Zm00001d027349\Zm00001d027350-2	\Zm00001d027354-1	P46	P49	coreset1	399
1	3475208	3481849	1	3481853	3499857	\Zm00001d027351-1	\Zm00001d027351\Zm00001d027353\Zm00001d027352-3	P47	P48	coreset1	399
1	3481853	3499857	1	3530585	3534656	\Zm00001d027351\Zm00001d027353\Zm00001d027352-3	distal PET peak	P48	D14	coreset1	399
1	3481853	3499857	1	3537951	3551105	\Zm00001d027351\Zm00001d027353\Zm00001d027352-3	\Zm00001d027354-1	P48	P49	coreset1	399
1	3481853	3499857	1	3555334	3558875	\Zm00001d027351\Zm00001d027353\Zm00001d027352-3	distal PET peak	P48	D15	coreset1	399
1	3537951	3551105	1	3643701	3648369	\Zm00001d027354-1	distal PET peak	P49	D16	coreset1	399
1	3555334	3558875	1	3643701	3648369	distal PET peak	distal PET peak	D15	D16	coreset1	399
1	3555334	3558875	1	3657312	3661953	distal PET peak	\Zm00001d027359-1	D15	P51	coreset1	399
1	3570797	3577236	1	3643701	3648369	\Zm00001d027355-1	distal PET peak	P50	D16	coreset1	399
1	3570797	3577236	1	3739190	3745922	\Zm00001d027355-1	\Zm00001d027361-1	P50	P52	coreset1	399
1	3643701	3648369	1	3657312	3661953	distal PET peak	\Zm00001d027359-1	D16	P51	coreset1	399
1	3657312	3661953	1	3769974	3778818	\Zm00001d027359-1	\Zm00001d027362\Zm00001d027363-2	P51	P53	coreset1	399
1	3739190	3745922	1	3769974	3778818	\Zm00001d027361-1	\Zm00001d027362\Zm00001d027363-2	P52	P53	coreset1	399
1	3739190	3745922	1	3795070	3813152	\Zm00001d027361-1	\Zm00001d027366\Zm00001d027367\Zm00001d027368\Zm00001d027365-4	P52	P54	coreset1	399
1	3769974	3778818	1	3795070	3813152	\Zm00001d027362\Zm00001d027363-2	\Zm00001d027366\Zm00001d027367\Zm00001d027368\Zm00001d027365-4	P53	P54	coreset1	399
1	3769974	3778818	1	3841235	3855097	\Zm00001d027362\Zm00001d027363-2	\Zm00001d027369\Zm00001d027370-2	P53	P55	coreset1	399
1	3795070	3813152	1	3841235	3855097	\Zm00001d027366\Zm00001d027367\Zm00001d027368\Zm00001d027365-4	\Zm00001d027369\Zm00001d027370-2	P54	P55	coreset1	399
1	3795070	3813152	1	3957461	3978134	\Zm00001d027366\Zm00001d027367\Zm00001d027368\Zm00001d027365-4	\Zm00001d027373\Zm00001d027374\Zm00001d027375-3	P54	P57	coreset1	399
1	3841235	3855097	1	3957461	3978134	\Zm00001d027369\Zm00001d027370-2	\Zm00001d027373\Zm00001d027374\Zm00001d027375-3	P55	P57	coreset1	399
1	3911526	3917974	1	3957461	3978134	\Zm00001d027371-1	\Zm00001d027373\Zm00001d027374\Zm00001d027375-3	P56	P57	coreset1	399
1	3957461	3978134	1	3978385	3985491	\Zm00001d027373\Zm00001d027374\Zm00001d027375-3	\Zm00001d027376-1	P57	P58	coreset1	399
1	3957461	3978134	1	4108854	4123454	\Zm00001d027373\Zm00001d027374\Zm00001d027375-3	\Zm00001d027383\Zm00001d027384\Zm00001d027385-3	P57	P59	coreset1	399
1	3978385	3985491	1	4108854	4123454	\Zm00001d027376-1	\Zm00001d027383\Zm00001d027384\Zm00001d027385-3	P58	P59	coreset1	399
1	3978385	3985491	1	72278888	72281187	\Zm00001d027376-1	distal PET peak	P58	D349	coreset1	399
1	4108854	4123454	1	4127848	4143940	\Zm00001d027383\Zm00001d027384\Zm00001d027385-3	\Zm00001d027386\Zm00001d027387\Zm00001d027388-3	P59	P60	coreset1	399
1	4108854	4123454	1	4144163	4146435	\Zm00001d027383\Zm00001d027384\Zm00001d027385-3	\Zm00001d027388-1	P59	P61	coreset1	399
1	4108854	4123454	1	4146992	4150806	\Zm00001d027383\Zm00001d027384\Zm00001d027385-3	\Zm00001d027389-1	P59	P62	coreset1	399
1	4127848	4143940	1	4146992	4150806	\Zm00001d027386\Zm00001d027387\Zm00001d027388-3	\Zm00001d027389-1	P60	P62	coreset1	399
1	4146992	4150806	1	4219872	4222932	\Zm00001d027389-1	\Zm00001d027391\Zm00001d027392-2	P62	P63	coreset1	399
1	4146992	4150806	1	40238674	40246672	\Zm00001d027389-1	\Zm00001d028595\Zm00001d028596-2	P62	P554	coreset1	399
1	4219872	4222932	1	4232798	4242588	\Zm00001d027391\Zm00001d027392-2	distal PET peak	P63	D18	coreset1	399
1	4223120	4226350	1	4232798	4242588	distal PET peak	distal PET peak	D17	D18	coreset1	399
1	4232798	4242588	1	4248811	4262579	distal PET peak	distal PET peak	D18	D20	coreset1	399
1	4232798	4242588	1	4273356	4297046	distal PET peak	distal PET peak	D18	D21	coreset1	399
1	4244276	4248319	1	4248811	4262579	distal PET peak	distal PET peak	D19	D20	coreset1	399
1	4244276	4248319	1	4273356	4297046	distal PET peak	distal PET peak	D19	D21	coreset1	399
1	4248811	4262579	1	4273356	4297046	distal PET peak	distal PET peak	D20	D21	coreset1	399
1	4248811	4262579	1	4317130	4320795	distal PET peak	\Zm00001d027393-1	D20	P64	coreset1	399
1	4273356	4297046	1	4338526	4353245	distal PET peak	\Zm00001d027394\Zm00001d027395-2	D21	P65	coreset1	399
1	4317130	4320795	1	4338526	4353245	\Zm00001d027393-1	\Zm00001d027394\Zm00001d027395-2	P64	P65	coreset1	399
1	4338526	4353245	1	4400172	4407682	\Zm00001d027394\Zm00001d027395-2	\Zm00001d027399\Zm00001d027400-2	P65	P66	coreset1	399
1	4338526	4353245	1	4414666	4427118	\Zm00001d027394\Zm00001d027395-2	\Zm00001d027402\Zm00001d027401-2	P65	P67	coreset1	399
1	4338526	4353245	1	4531726	4545575	\Zm00001d027394\Zm00001d027395-2	\Zm00001d027404\Zm00001d027405-2	P65	P69	coreset1	399
1	4400172	4407682	1	4414666	4427118	\Zm00001d027399\Zm00001d027400-2	\Zm00001d027402\Zm00001d027401-2	P66	P67	coreset1	399
1	4414666	4427118	1	4494019	4501559	\Zm00001d027402\Zm00001d027401-2	\Zm00001d027403-1	P67	P68	coreset1	399
1	4494019	4501559	1	4531726	4545575	\Zm00001d027403-1	\Zm00001d027404\Zm00001d027405-2	P68	P69	coreset1	399
1	4531726	4545575	1	4657071	4671785	\Zm00001d027404\Zm00001d027405-2	\Zm00001d027409-1	P69	P71	coreset1	399
1	4589360	4594127	1	4657071	4671785	\Zm00001d027406-1	\Zm00001d027409-1	P70	P71	coreset1	399
1	4589360	4594127	1	4710208	4712628	\Zm00001d027406-1	distal PET peak	P70	D23	coreset1	399
1	4589360	4594127	1	4712926	4738165	\Zm00001d027406-1	\Zm00001d027411\Zm00001d027412-2	P70	P72	coreset1	399
1	4594178	4599278	1	4657071	4671785	distal PET peak	\Zm00001d027409-1	D22	P71	coreset1	399
1	4657071	4671785	1	4712926	4738165	\Zm00001d027409-1	\Zm00001d027411\Zm00001d027412-2	P71	P72	coreset1	399
1	4712926	4738165	1	4832049	4846158	\Zm00001d027411\Zm00001d027412-2	\Zm00001d027416\Zm00001d027417\Zm00001d027415-3	P72	P73	coreset1	399
1	4832049	4846158	1	4883483	4905413	\Zm00001d027416\Zm00001d027417\Zm00001d027415-3	\Zm00001d027419\Zm00001d027421-2	P73	P74	coreset1	399
1	4883483	4905413	1	4905789	4919056	\Zm00001d027419\Zm00001d027421-2	\Zm00001d027422\Zm00001d027423-2	P74	P75	coreset1	399
1	4883483	4905413	1	5090966	5113794	\Zm00001d027419\Zm00001d027421-2	\Zm00001d027428\Zm00001d027429\Zm00001d027427\Zm00001d027430-4	P74	P77	coreset1	399
1	4905789	4919056	1	4935121	4936952	\Zm00001d027422\Zm00001d027423-2	distal PET peak	P75	D24	coreset1	399
1	4905789	4919056	1	4976858	4984528	\Zm00001d027422\Zm00001d027423-2	distal PET peak	P75	D25	coreset1	399
1	4905789	4919056	1	5090966	5113794	\Zm00001d027422\Zm00001d027423-2	\Zm00001d027428\Zm00001d027429\Zm00001d027427\Zm00001d027430-4	P75	P77	coreset1	399
1	4976858	4984528	1	4990898	4995582	distal PET peak	\Zm00001d027425-1	D25	P76	coreset1	399
1	4976858	4984528	1	5090966	5113794	distal PET peak	\Zm00001d027428\Zm00001d027429\Zm00001d027427\Zm00001d027430-4	D25	P77	coreset1	399
1	4990898	4995582	1	5090966	5113794	\Zm00001d027425-1	\Zm00001d027428\Zm00001d027429\Zm00001d027427\Zm00001d027430-4	P76	P77	coreset1	399
1	5090966	5113794	1	5113861	5133514	\Zm00001d027428\Zm00001d027429\Zm00001d027427\Zm00001d027430-4	\Zm00001d027431-1	P77	P78	coreset1	399
1	5090966	5113794	1	5167331	5176256	\Zm00001d027428\Zm00001d027429\Zm00001d027427\Zm00001d027430-4	distal PET peak	P77	D28	coreset1	399
1	5113861	5133514	1	5134849	5138697	\Zm00001d027431-1	distal PET peak	P78	D26	coreset1	399
1	5113861	5133514	1	5140093	5145414	\Zm00001d027431-1	distal PET peak	P78	D27	coreset1	399
1	5113861	5133514	1	5158497	5164434	\Zm00001d027431-1	\Zm00001d027434-1	P78	P79	coreset1	399
1	5113861	5133514	1	5167331	5176256	\Zm00001d027431-1	distal PET peak	P78	D28	coreset1	399
1	5140093	5145414	1	5158497	5164434	distal PET peak	\Zm00001d027434-1	D27	P79	coreset1	399
1	5158497	5164434	1	5202000	5210599	\Zm00001d027434-1	\Zm00001d027435-1	P79	P80	coreset1	399
1	5167331	5176256	1	5202000	5210599	distal PET peak	\Zm00001d027435-1	D28	P80	coreset1	399
1	5202000	5210599	1	5327012	5333845	\Zm00001d027435-1	\Zm00001d027436\Zm00001d027437-2	P80	P81	coreset1	399
1	5202000	5210599	1	5410591	5416358	\Zm00001d027435-1	\Zm00001d027439-1	P80	P82	coreset1	399
1	5327012	5333845	1	5410591	5416358	\Zm00001d027436\Zm00001d027437-2	\Zm00001d027439-1	P81	P82	coreset1	399
1	5410591	5416358	1	5418249	5437057	\Zm00001d027439-1	\Zm00001d027441\Zm00001d027442\Zm00001d027440-3	P82	P83	coreset1	399
1	5418249	5437057	1	5461752	5475764	\Zm00001d027441\Zm00001d027442\Zm00001d027440-3	\Zm00001d027443\Zm00001d027444-2	P83	P84	coreset1	399
1	5418249	5437057	1	5477146	5501776	\Zm00001d027441\Zm00001d027442\Zm00001d027440-3	\Zm00001d027445\Zm00001d027446\Zm00001d027447-3	P83	P85	coreset1	399
1	5461752	5475764	1	5477146	5501776	\Zm00001d027443\Zm00001d027444-2	\Zm00001d027445\Zm00001d027446\Zm00001d027447-3	P84	P85	coreset1	399
1	5461752	5475764	1	5514856	5542639	\Zm00001d027443\Zm00001d027444-2	\Zm00001d027448\Zm00001d027449\Zm00001d027450\Zm00001d027451-4	P84	P86	coreset1	399
1	5477146	5501776	1	5514856	5542639	\Zm00001d027445\Zm00001d027446\Zm00001d027447-3	\Zm00001d027448\Zm00001d027449\Zm00001d027450\Zm00001d027451-4	P85	P86	coreset1	399
1	5477146	5501776	1	60884381	60890800	\Zm00001d027445\Zm00001d027446\Zm00001d027447-3	\Zm00001d029165-1	P85	P789	coreset1	399
1	5514856	5542639	1	5588383	5591476	\Zm00001d027448\Zm00001d027449\Zm00001d027450\Zm00001d027451-4	\Zm00001d027453-1	P86	P87	coreset1	399
1	5514856	5542639	1	5595821	5608257	\Zm00001d027448\Zm00001d027449\Zm00001d027450\Zm00001d027451-4	\Zm00001d027454-1	P86	P88	coreset1	399
1	5595821	5608257	1	5609243	5615909	\Zm00001d027454-1	\Zm00001d027455-1	P88	P89	coreset1	399
1	5595821	5608257	1	5654254	5659035	\Zm00001d027454-1	distal PET peak	P88	D29	coreset1	399
1	5595821	5608257	1	5660860	5664339	\Zm00001d027454-1	\Zm00001d027456-1	P88	P90	coreset1	399
1	5595821	5608257	1	5694836	5712905	\Zm00001d027454-1	\Zm00001d027457\Zm00001d027458\Zm00001d027459-3	P88	P91	coreset1	399
1	5595821	5608257	1	47140769	47152862	\Zm00001d027454-1	\Zm00001d028810\Zm00001d028811-2	P88	P652	coreset1	399
1	5609243	5615909	1	5654254	5659035	\Zm00001d027455-1	distal PET peak	P89	D29	coreset1	399
1	5609243	5615909	1	5660860	5664339	\Zm00001d027455-1	\Zm00001d027456-1	P89	P90	coreset1	399
1	5609243	5615909	1	5694836	5712905	\Zm00001d027455-1	\Zm00001d027457\Zm00001d027458\Zm00001d027459-3	P89	P91	coreset1	399
1	5654254	5659035	1	5694836	5712905	distal PET peak	\Zm00001d027457\Zm00001d027458\Zm00001d027459-3	D29	P91	coreset1	399
1	5660860	5664339	1	5694836	5712905	\Zm00001d027456-1	\Zm00001d027457\Zm00001d027458\Zm00001d027459-3	P90	P91	coreset1	399
1	5694836	5712905	1	5714155	5720928	\Zm00001d027457\Zm00001d027458\Zm00001d027459-3	\Zm00001d027459-1	P91	P92	coreset1	399
1	5694836	5712905	1	5721664	5725589	\Zm00001d027457\Zm00001d027458\Zm00001d027459-3	distal PET peak	P91	D30	coreset1	399
1	5694836	5712905	1	5789212	5826153	\Zm00001d027457\Zm00001d027458\Zm00001d027459-3	\Zm00001d027462\Zm00001d027460\Zm00001d027461-3	P91	P93	coreset1	399
1	5714155	5720928	1	5789212	5826153	\Zm00001d027459-1	\Zm00001d027462\Zm00001d027460\Zm00001d027461-3	P92	P93	coreset1	399
1	5721664	5725589	1	5789212	5826153	distal PET peak	\Zm00001d027462\Zm00001d027460\Zm00001d027461-3	D30	P93	coreset1	399
1	5789212	5826153	1	5880832	5889486	\Zm00001d027462\Zm00001d027460\Zm00001d027461-3	\Zm00001d027464\Zm00001d027463-2	P93	P94	coreset1	399
1	5880832	5889486	1	5893492	5898131	\Zm00001d027464\Zm00001d027463-2	distal PET peak	P94	D31	coreset1	399
1	5880832	5889486	1	5903088	5908102	\Zm00001d027464\Zm00001d027463-2	\Zm00001d027466\Zm00001d027467-2	P94	P95	coreset1	399
1	5880832	5889486	1	5942851	5947845	\Zm00001d027464\Zm00001d027463-2	\Zm00001d027468-1	P94	P96	coreset1	399
1	6018968	6023501	1	6032809	6036956	\Zm00001d027469-1	\Zm00001d027470\Zm00001d027471-2	P97	P98	coreset3149	1
1	6143224	6146585	1	6158777	6163579	\Zm00001d027474-1	\Zm00001d027475-1	P99	P100	coreset480	26
1	6158777	6163579	1	6233456	6241797	\Zm00001d027475-1	\Zm00001d027477-1	P100	P101	coreset480	26
1	6233456	6241797	1	6267897	6278227	\Zm00001d027477-1	\Zm00001d027480\Zm00001d027481-2	P101	P103	coreset480	26
1	6242686	6256107	1	6267897	6278227	\Zm00001d027478\Zm00001d027479-2	\Zm00001d027480\Zm00001d027481-2	P102	P103	coreset480	26
1	6242686	6256107	1	6290876	6298550	\Zm00001d027478\Zm00001d027479-2	\Zm00001d027483-1	P102	P104	coreset480	26
1	6242686	6256107	1	6299133	6302153	\Zm00001d027478\Zm00001d027479-2	\Zm00001d027484-1	P102	P105	coreset480	26
1	6242686	6256107	1	6306087	6315102	\Zm00001d027478\Zm00001d027479-2	\Zm00001d027486\Zm00001d027485-2	P102	P106	coreset480	26
1	6267897	6278227	1	6290876	6298550	\Zm00001d027480\Zm00001d027481-2	\Zm00001d027483-1	P103	P104	coreset480	26
1	6267897	6278227	1	6299133	6302153	\Zm00001d027480\Zm00001d027481-2	\Zm00001d027484-1	P103	P105	coreset480	26
1	6267897	6278227	1	6306087	6315102	\Zm00001d027480\Zm00001d027481-2	\Zm00001d027486\Zm00001d027485-2	P103	P106	coreset480	26
1	6290876	6298550	1	6306087	6315102	\Zm00001d027483-1	\Zm00001d027486\Zm00001d027485-2	P104	P106	coreset480	26
1	6290876	6298550	1	6315699	6330070	\Zm00001d027483-1	\Zm00001d027487-1	P104	P107	coreset480	26
1	6299133	6302153	1	6306087	6315102	\Zm00001d027484-1	\Zm00001d027486\Zm00001d027485-2	P105	P106	coreset480	26
1	6299133	6302153	1	6315699	6330070	\Zm00001d027484-1	\Zm00001d027487-1	P105	P107	coreset480	26
1	6306087	6315102	1	6315699	6330070	\Zm00001d027486\Zm00001d027485-2	\Zm00001d027487-1	P106	P107	coreset480	26
1	6306087	6315102	1	6406273	6413048	\Zm00001d027486\Zm00001d027485-2	\Zm00001d027488-1	P106	P108	coreset480	26
1	6315699	6330070	1	6406273	6413048	\Zm00001d027487-1	\Zm00001d027488-1	P107	P108	coreset480	26
1	6315699	6330070	1	6418723	6423081	\Zm00001d027487-1	\Zm00001d027489-1	P107	P109	coreset480	26
1	6406273	6413048	1	6418723	6423081	\Zm00001d027488-1	\Zm00001d027489-1	P108	P109	coreset480	26
1	6406273	6413048	1	6423871	6432196	\Zm00001d027488-1	\Zm00001d027490\Zm00001d027489-2	P108	P110	coreset480	26
1	6406273	6413048	1	6763942	6775347	\Zm00001d027488-1	\Zm00001d027499-1	P108	P112	coreset480	26
1	6423871	6432196	1	6523370	6544657	\Zm00001d027490\Zm00001d027489-2	\Zm00001d027492\Zm00001d027493-2	P110	P111	coreset480	26
1	6523370	6544657	1	6631868	6634370	\Zm00001d027492\Zm00001d027493-2	distal PET peak	P111	D32	coreset480	26
1	6523370	6544657	1	6649066	6651066	\Zm00001d027492\Zm00001d027493-2	distal PET peak	P111	D33	coreset480	26
1	6523370	6544657	1	6763942	6775347	\Zm00001d027492\Zm00001d027493-2	\Zm00001d027499-1	P111	P112	coreset480	26
1	6763942	6775347	1	6784724	6787818	\Zm00001d027499-1	distal PET peak	P112	D34	coreset480	26
1	6819738	6841623	1	6906868	6919433	\Zm00001d027501\Zm00001d027502\Zm00001d027503-3	\Zm00001d027505\Zm00001d027504-2	P113	P114	coreset388	28
1	6906868	6919433	1	7026620	7036914	\Zm00001d027505\Zm00001d027504-2	\Zm00001d027506-1	P114	P115	coreset388	28
1	7026620	7036914	1	7043716	7045795	\Zm00001d027506-1	distal PET peak	P115	D35	coreset388	28
1	7043716	7045795	1	7056686	7069204	distal PET peak	\Zm00001d027508-1	D35	P116	coreset388	28
1	7043716	7045795	1	7071303	7080436	distal PET peak	\Zm00001d027509\Zm00001d027510-2	D35	P117	coreset388	28
1	7056686	7069204	1	7071303	7080436	\Zm00001d027508-1	\Zm00001d027509\Zm00001d027510-2	P116	P117	coreset388	28
1	7056686	7069204	1	7142694	7153534	\Zm00001d027508-1	\Zm00001d027511\Zm00001d027512\Zm00001d027513-3	P116	P118	coreset388	28
1	7071303	7080436	1	7142694	7153534	\Zm00001d027509\Zm00001d027510-2	\Zm00001d027511\Zm00001d027512\Zm00001d027513-3	P117	P118	coreset388	28
1	7142694	7153534	1	7176959	7185366	\Zm00001d027511\Zm00001d027512\Zm00001d027513-3	\Zm00001d027514-1	P118	P119	coreset388	28
1	7142694	7153534	1	7251109	7257429	\Zm00001d027511\Zm00001d027512\Zm00001d027513-3	distal PET peak	P118	D36	coreset388	28
1	7142694	7153534	1	7353123	7360192	\Zm00001d027511\Zm00001d027512\Zm00001d027513-3	\Zm00001d027520-1	P118	P124	coreset388	28
1	7142694	7153534	1	7386117	7407652	\Zm00001d027511\Zm00001d027512\Zm00001d027513-3	\Zm00001d027523\Zm00001d027524\Zm00001d027522\Zm00001d027525-4	P118	P125	coreset388	28
1	7237521	7240129	1	7251109	7257429	\Zm00001d027515-1	distal PET peak	P120	D36	coreset388	28
1	7291234	7301136	1	7309333	7315207	\Zm00001d027517\Zm00001d027516-2	\Zm00001d027518-1	P121	P122	coreset388	28
1	7291234	7301136	1	7338223	7346677	\Zm00001d027517\Zm00001d027516-2	\Zm00001d027519-1	P121	P123	coreset388	28
1	7291234	7301136	1	7386117	7407652	\Zm00001d027517\Zm00001d027516-2	\Zm00001d027523\Zm00001d027524\Zm00001d027522\Zm00001d027525-4	P121	P125	coreset388	28
1	7309333	7315207	1	7338223	7346677	\Zm00001d027518-1	\Zm00001d027519-1	P122	P123	coreset388	28
1	7309333	7315207	1	7353123	7360192	\Zm00001d027518-1	\Zm00001d027520-1	P122	P124	coreset388	28
1	7309333	7315207	1	7386117	7407652	\Zm00001d027518-1	\Zm00001d027523\Zm00001d027524\Zm00001d027522\Zm00001d027525-4	P122	P125	coreset388	28
1	7338223	7346677	1	7353123	7360192	\Zm00001d027519-1	\Zm00001d027520-1	P123	P124	coreset388	28
1	7338223	7346677	1	7386117	7407652	\Zm00001d027519-1	\Zm00001d027523\Zm00001d027524\Zm00001d027522\Zm00001d027525-4	P123	P125	coreset388	28
1	7353123	7360192	1	7386117	7407652	\Zm00001d027520-1	\Zm00001d027523\Zm00001d027524\Zm00001d027522\Zm00001d027525-4	P124	P125	coreset388	28
1	7353123	7360192	1	7557587	7570561	\Zm00001d027520-1	\Zm00001d027532\Zm00001d027533\Zm00001d027534-3	P124	P129	coreset388	28
1	7386117	7407652	1	7455721	7460786	\Zm00001d027523\Zm00001d027524\Zm00001d027522\Zm00001d027525-4	\Zm00001d027527-1	P125	P126	coreset388	28
1	7386117	7407652	1	7596712	7603656	\Zm00001d027523\Zm00001d027524\Zm00001d027522\Zm00001d027525-4	\Zm00001d027535-1	P125	P130	coreset388	28
1	7489997	7493149	1	7557587	7570561	\Zm00001d027528\Zm00001d027530-2	\Zm00001d027532\Zm00001d027533\Zm00001d027534-3	P127	P129	coreset388	28
1	7553000	7557029	1	7557587	7570561	\Zm00001d027532-1	\Zm00001d027532\Zm00001d027533\Zm00001d027534-3	P128	P129	coreset388	28
1	7557587	7570561	1	7596712	7603656	\Zm00001d027532\Zm00001d027533\Zm00001d027534-3	\Zm00001d027535-1	P129	P130	coreset388	28
1	7695056	7702468	1	7712764	7719719	\Zm00001d027536-1	\Zm00001d027537-1	P131	P132	coreset1805	2
1	7712764	7719719	1	7759037	7763686	\Zm00001d027537-1	\Zm00001d027538-1	P132	P133	coreset1805	2
1	7876842	7881582	1	7983521	7992509	\Zm00001d027541\Zm00001d027540-2	\Zm00001d027544-1	P134	P135	coreset604	15
1	7970462	7980216	1	7983521	7992509	distal PET peak	\Zm00001d027544-1	D37	P135	coreset604	15
1	7970462	7980216	1	8032071	8042631	distal PET peak	distal PET peak	D37	D38	coreset604	15
1	7970462	7980216	1	8043906	8058332	distal PET peak	\Zm00001d027549\Zm00001d027550\Zm00001d027548-3	D37	P137	coreset604	15
1	7983521	7992509	1	8032071	8042631	\Zm00001d027544-1	distal PET peak	P135	D38	coreset604	15
1	7983521	7992509	1	8043906	8058332	\Zm00001d027544-1	\Zm00001d027549\Zm00001d027550\Zm00001d027548-3	P135	P137	coreset604	15
1	8016183	8022083	1	8032071	8042631	\Zm00001d027546-1	distal PET peak	P136	D38	coreset604	15
1	8016183	8022083	1	8043906	8058332	\Zm00001d027546-1	\Zm00001d027549\Zm00001d027550\Zm00001d027548-3	P136	P137	coreset604	15
1	8032071	8042631	1	8043906	8058332	distal PET peak	\Zm00001d027549\Zm00001d027550\Zm00001d027548-3	D38	P137	coreset604	15
1	8043906	8058332	1	8113597	8126978	\Zm00001d027549\Zm00001d027550\Zm00001d027548-3	\Zm00001d027554\Zm00001d027555\Zm00001d027556-3	P137	P138	coreset604	15
1	8113597	8126978	1	8127020	8130788	\Zm00001d027554\Zm00001d027555\Zm00001d027556-3	\Zm00001d027557-1	P138	P139	coreset604	15
1	8113597	8126978	1	8153641	8165233	\Zm00001d027554\Zm00001d027555\Zm00001d027556-3	\Zm00001d027558-1	P138	P140	coreset604	15
1	8153641	8165233	1	8278905	8295873	\Zm00001d027558-1	\Zm00001d027570\Zm00001d027571-2	P140	P141	coreset604	15
1	8278905	8295873	1	8300847	8314065	\Zm00001d027570\Zm00001d027571-2	\Zm00001d027572\Zm00001d027573-2	P141	P142	coreset604	15
1	8296069	8297387	1	8300847	8314065	distal PET peak	\Zm00001d027572\Zm00001d027573-2	D39	P142	coreset604	15
1	8370498	8378812	1	8388584	8394621	\Zm00001d027580\Zm00001d027582\Zm00001d027581-3	distal PET peak	P143	D40	coreset324	21
1	8370498	8378812	1	8484302	8494160	\Zm00001d027580\Zm00001d027582\Zm00001d027581-3	\Zm00001d027585-1	P143	P145	coreset324	21
1	8370498	8378812	1	8550633	8556214	\Zm00001d027580\Zm00001d027582\Zm00001d027581-3	\Zm00001d027588-1	P143	P146	coreset324	21
1	8419592	8421872	1	8484302	8494160	\Zm00001d027583-1	\Zm00001d027585-1	P144	P145	coreset324	21
1	8466554	8469348	1	8484302	8494160	distal PET peak	\Zm00001d027585-1	D41	P145	coreset324	21
1	8550633	8556214	1	8571778	8578911	\Zm00001d027588-1	\Zm00001d027589\Zm00001d027590-2	P146	P147	coreset324	21
1	8571778	8578911	1	8594136	8600578	\Zm00001d027589\Zm00001d027590-2	\Zm00001d027593-1	P147	P148	coreset324	21
1	8571778	8578911	1	8660522	8685997	\Zm00001d027589\Zm00001d027590-2	\Zm00001d027595\Zm00001d027596\Zm00001d027597\Zm00001d027598-4	P147	P149	coreset324	21
1	8594136	8600578	1	8660522	8685997	\Zm00001d027593-1	\Zm00001d027595\Zm00001d027596\Zm00001d027597\Zm00001d027598-4	P148	P149	coreset324	21
1	8660522	8685997	1	8976152	8984141	\Zm00001d027595\Zm00001d027596\Zm00001d027597\Zm00001d027598-4	\Zm00001d027610\Zm00001d027611-2	P149	P153	coreset324	21
1	8660522	8685997	1	9107001	9123389	\Zm00001d027595\Zm00001d027596\Zm00001d027597\Zm00001d027598-4	\Zm00001d027618\Zm00001d027619\Zm00001d027616-3	P149	P155	coreset324	21
1	8700073	8704102	1	8773083	8776740	\Zm00001d027599-1	\Zm00001d027601-1	P150	P151	coreset3812	1
1	8918423	8924017	1	8967381	8971600	\Zm00001d027607-1	distal PET peak	P152	D42	coreset3815	1
1	8976152	8984141	1	9006498	9018524	\Zm00001d027610\Zm00001d027611-2	\Zm00001d027612\Zm00001d027613-2	P153	P154	coreset324	21
1	9006498	9018524	1	9107001	9123389	\Zm00001d027612\Zm00001d027613-2	\Zm00001d027618\Zm00001d027619\Zm00001d027616-3	P154	P155	coreset324	21
1	9006498	9018524	1	9154543	9166062	\Zm00001d027612\Zm00001d027613-2	\Zm00001d027620\Zm00001d027621-2	P154	P156	coreset324	21
1	9107001	9123389	1	9154543	9166062	\Zm00001d027618\Zm00001d027619\Zm00001d027616-3	\Zm00001d027620\Zm00001d027621-2	P155	P156	coreset324	21
1	9107001	9123389	1	9227897	9235428	\Zm00001d027618\Zm00001d027619\Zm00001d027616-3	\Zm00001d027622-1	P155	P157	coreset324	21
1	9154543	9166062	1	9227897	9235428	\Zm00001d027620\Zm00001d027621-2	\Zm00001d027622-1	P156	P157	coreset324	21
1	9154543	9166062	1	9255317	9264958	\Zm00001d027620\Zm00001d027621-2	\Zm00001d027623-1	P156	P158	coreset324	21
1	9227897	9235428	1	9255317	9264958	\Zm00001d027622-1	\Zm00001d027623-1	P157	P158	coreset324	21
1	9227897	9235428	1	9268214	9271825	\Zm00001d027622-1	distal PET peak	P157	D43	coreset324	21
1	9255317	9264958	1	9268214	9271825	\Zm00001d027623-1	distal PET peak	P158	D43	coreset324	21
1	9340576	9358858	1	9400815	9412489	\Zm00001d027624\Zm00001d027625-2	\Zm00001d027626-1	P159	P160	coreset1431	5
1	9340576	9358858	1	9478452	9497800	\Zm00001d027624\Zm00001d027625-2	\Zm00001d027628\Zm00001d027631\Zm00001d027630-3	P159	P161	coreset1431	5
1	9365766	9370244	1	9400815	9412489	distal PET peak	\Zm00001d027626-1	D44	P160	coreset1431	5
1	9400815	9412489	1	9478452	9497800	\Zm00001d027626-1	\Zm00001d027628\Zm00001d027631\Zm00001d027630-3	P160	P161	coreset1431	5
1	9478452	9497800	1	9546554	9549602	\Zm00001d027628\Zm00001d027631\Zm00001d027630-3	\Zm00001d027633-1	P161	P162	coreset1431	5
1	9577663	9587993	1	9592493	9603367	distal PET peak	distal PET peak	D45	D46	coreset1380	5
1	9577663	9587993	1	9635053	9645335	distal PET peak	\Zm00001d027636\Zm00001d027637-2	D45	P163	coreset1380	5
1	9592493	9603367	1	9610332	9620254	distal PET peak	distal PET peak	D46	D47	coreset1380	5
1	9610332	9620254	1	9635053	9645335	distal PET peak	\Zm00001d027636\Zm00001d027637-2	D47	P163	coreset1380	5
1	9628721	9630855	1	9635053	9645335	distal PET peak	\Zm00001d027636\Zm00001d027637-2	D48	P163	coreset1380	5
1	9728450	9733958	1	9745240	9752700	\Zm00001d027638-1	\Zm00001d027639-1	P164	P165	coreset18	67
1	9728450	9733958	1	213956043	213962809	\Zm00001d027638-1	\Zm00001d032130-1	P164	P1619	coreset18	67
1	9982810	9992579	1	9995270	9998582	\Zm00001d027646-1	distal PET peak	P166	D49	coreset611	7
1	9982810	9992579	1	10027247	10032086	\Zm00001d027646-1	\Zm00001d027647-1	P166	P167	coreset611	7
1	9995270	9998582	1	10060793	10065880	distal PET peak	\Zm00001d027648-1	D49	P168	coreset611	7
1	10060793	10065880	1	10103987	10110951	\Zm00001d027648-1	\Zm00001d027649-1	P168	P169	coreset611	7
1	10091439	10094952	1	10103987	10110951	distal PET peak	\Zm00001d027649-1	D50	P169	coreset611	7
1	10103987	10110951	1	10146513	10159684	\Zm00001d027649-1	\Zm00001d027652-1	P169	P170	coreset611	7
1	10146513	10159684	1	10255858	10267475	\Zm00001d027652-1	\Zm00001d027656\Zm00001d027655-2	P170	P171	coreset611	7
1	10489927	10497999	1	10503872	10518166	\Zm00001d027665-1	distal PET peak	P172	D51	coreset2290	4
1	10489927	10497999	1	10541616	10554415	\Zm00001d027665-1	distal PET peak	P172	D53	coreset2290	4
1	10503872	10518166	1	10521914	10535082	distal PET peak	distal PET peak	D51	D52	coreset2290	4
1	10521914	10535082	1	10541616	10554415	distal PET peak	distal PET peak	D52	D53	coreset2290	4
1	10574608	10577831	1	10613747	10624402	distal PET peak	\Zm00001d027667-1	D54	P173	coreset389	19
1	10613747	10624402	1	10678144	10690741	\Zm00001d027667-1	\Zm00001d027671\Zm00001d027672-2	P173	P174	coreset389	19
1	10624906	10628083	1	10678144	10690741	distal PET peak	\Zm00001d027671\Zm00001d027672-2	D55	P174	coreset389	19
1	10678144	10690741	1	10749464	10762747	\Zm00001d027671\Zm00001d027672-2	\Zm00001d027673\Zm00001d027674\Zm00001d027675-3	P174	P175	coreset389	19
1	10749464	10762747	1	10851932	10861755	\Zm00001d027673\Zm00001d027674\Zm00001d027675-3	\Zm00001d027676-1	P175	P176	coreset389	19
1	10851932	10861755	1	10874769	10880191	\Zm00001d027676-1	\Zm00001d027677-1	P176	P177	coreset389	19
1	10851932	10861755	1	10983218	10991389	\Zm00001d027676-1	\Zm00001d027678-1	P176	P178	coreset389	19
1	10983218	10991389	1	10991772	11000824	\Zm00001d027678-1	\Zm00001d027679-1	P178	P179	coreset389	19
1	10983218	10991389	1	11003082	11017406	\Zm00001d027678-1	\Zm00001d027680-1	P178	P180	coreset389	19
1	10991772	11000824	1	11003082	11017406	\Zm00001d027679-1	\Zm00001d027680-1	P179	P180	coreset389	19
1	11003082	11017406	1	11042918	11046082	\Zm00001d027680-1	distal PET peak	P180	D56	coreset389	19
1	11003082	11017406	1	11062982	11073214	\Zm00001d027680-1	\Zm00001d027681\Zm00001d027682-2	P180	P181	coreset389	19
1	11003082	11017406	1	11125146	11151645	\Zm00001d027680-1	\Zm00001d027684\Zm00001d027685\Zm00001d027683-3	P180	P182	coreset389	19
1	11042918	11046082	1	11125146	11151645	distal PET peak	\Zm00001d027684\Zm00001d027685\Zm00001d027683-3	D56	P182	coreset389	19
1	11062982	11073214	1	11125146	11151645	\Zm00001d027681\Zm00001d027682-2	\Zm00001d027684\Zm00001d027685\Zm00001d027683-3	P181	P182	coreset389	19
1	11125146	11151645	1	11152911	11166052	\Zm00001d027684\Zm00001d027685\Zm00001d027683-3	\Zm00001d027688\Zm00001d027686\Zm00001d027687-3	P182	P183	coreset389	19
1	11125146	11151645	1	11298395	11302885	\Zm00001d027684\Zm00001d027685\Zm00001d027683-3	\Zm00001d027694\Zm00001d027695-2	P182	P184	coreset389	19
1	11152911	11166052	1	11298395	11302885	\Zm00001d027688\Zm00001d027686\Zm00001d027687-3	\Zm00001d027694\Zm00001d027695-2	P183	P184	coreset389	19
1	11298395	11302885	1	11357678	11361443	\Zm00001d027694\Zm00001d027695-2	\Zm00001d027699-1	P184	P185	coreset389	19
1	11405050	11412604	1	11430895	11440607	\Zm00001d027700-1	\Zm00001d027701-1	P186	P187	coreset3337	1
1	11722047	11726451	1	11880069	11887538	\Zm00001d027711-1	\Zm00001d027714-1	P188	P189	coreset3324	1
1	11951184	11960183	1	11969284	11972439	\Zm00001d027715-1	distal PET peak	P190	D57	coreset3328	1
1	12040509	12045328	1	177503388	177506159	\Zm00001d027717-1	distal PET peak	P191	D569	coreset3318	1
1	12132529	12150575	1	12170331	12184213	\Zm00001d027721\Zm00001d027720-2	\Zm00001d027722\Zm00001d027723-2	P192	P193	coreset93	48
1	12170331	12184213	1	12288227	12290131	\Zm00001d027722\Zm00001d027723-2	\Zm00001d027726-1	P193	P194	coreset93	48
1	12170331	12184213	1	12291454	12298861	\Zm00001d027722\Zm00001d027723-2	distal PET peak	P193	D58	coreset93	48
1	12170331	12184213	1	12328932	12343936	\Zm00001d027722\Zm00001d027723-2	\Zm00001d027727\Zm00001d027729\Zm00001d027728-3	P193	P195	coreset93	48
1	12291454	12298861	1	12328932	12343936	distal PET peak	\Zm00001d027727\Zm00001d027729\Zm00001d027728-3	D58	P195	coreset93	48
1	12291454	12298861	1	12361971	12379219	distal PET peak	\Zm00001d027733\Zm00001d027732\Zm00001d027734-3	D58	P197	coreset93	48
1	12328932	12343936	1	12352672	12361707	\Zm00001d027727\Zm00001d027729\Zm00001d027728-3	\Zm00001d027731-1	P195	P196	coreset93	48
1	12328932	12343936	1	12361971	12379219	\Zm00001d027727\Zm00001d027729\Zm00001d027728-3	\Zm00001d027733\Zm00001d027732\Zm00001d027734-3	P195	P197	coreset93	48
1	12328932	12343936	1	12441222	12451629	\Zm00001d027727\Zm00001d027729\Zm00001d027728-3	\Zm00001d027740\Zm00001d027741\Zm00001d027742-3	P195	P199	coreset93	48
1	12352672	12361707	1	12361971	12379219	\Zm00001d027731-1	\Zm00001d027733\Zm00001d027732\Zm00001d027734-3	P196	P197	coreset93	48
1	12361971	12379219	1	12396574	12402990	\Zm00001d027733\Zm00001d027732\Zm00001d027734-3	\Zm00001d027739-1	P197	P198	coreset93	48
1	12361971	12379219	1	12441222	12451629	\Zm00001d027733\Zm00001d027732\Zm00001d027734-3	\Zm00001d027740\Zm00001d027741\Zm00001d027742-3	P197	P199	coreset93	48
1	12396574	12402990	1	12441222	12451629	\Zm00001d027739-1	\Zm00001d027740\Zm00001d027741\Zm00001d027742-3	P198	P199	coreset93	48
1	12441222	12451629	1	12491738	12493735	\Zm00001d027740\Zm00001d027741\Zm00001d027742-3	distal PET peak	P199	D59	coreset93	48
1	12441222	12451629	1	12500853	12516125	\Zm00001d027740\Zm00001d027741\Zm00001d027742-3	\Zm00001d027744\Zm00001d027743-2	P199	P200	coreset93	48
1	12441222	12451629	1	12538323	12557937	\Zm00001d027740\Zm00001d027741\Zm00001d027742-3	\Zm00001d027748\Zm00001d027749-2	P199	P203	coreset93	48
1	12500853	12516125	1	12531537	12534832	\Zm00001d027744\Zm00001d027743-2	\Zm00001d027747\Zm00001d027746-2	P200	P202	coreset93	48
1	12500853	12516125	1	12538323	12557937	\Zm00001d027744\Zm00001d027743-2	\Zm00001d027748\Zm00001d027749-2	P200	P203	coreset93	48
1	12524683	12528943	1	12538323	12557937	\Zm00001d027745-1	\Zm00001d027748\Zm00001d027749-2	P201	P203	coreset93	48
1	12524683	12528943	1	12587902	12594976	\Zm00001d027745-1	distal PET peak	P201	D60	coreset93	48
1	12531537	12534832	1	12538323	12557937	\Zm00001d027747\Zm00001d027746-2	\Zm00001d027748\Zm00001d027749-2	P202	P203	coreset93	48
1	12531537	12534832	1	12628477	12633353	\Zm00001d027747\Zm00001d027746-2	distal PET peak	P202	D62	coreset93	48
1	12538323	12557937	1	12587902	12594976	\Zm00001d027748\Zm00001d027749-2	distal PET peak	P203	D60	coreset93	48
1	12538323	12557937	1	12612672	12618065	\Zm00001d027748\Zm00001d027749-2	distal PET peak	P203	D61	coreset93	48
1	12538323	12557937	1	12624308	12626496	\Zm00001d027748\Zm00001d027749-2	\Zm00001d027751-1	P203	P204	coreset93	48
1	12587902	12594976	1	12612672	12618065	distal PET peak	distal PET peak	D60	D61	coreset93	48
1	12624308	12626496	1	12705644	12718130	\Zm00001d027751-1	\Zm00001d027756\Zm00001d027757-2	P204	P208	coreset93	48
1	12628477	12633353	1	12674228	12678384	distal PET peak	\Zm00001d027755-1	D62	P207	coreset93	48
1	12628477	12633353	1	12678970	12684055	distal PET peak	distal PET peak	D62	D63	coreset93	48
1	12634041	12641826	1	12674228	12678384	\Zm00001d027752-1	\Zm00001d027755-1	P205	P207	coreset93	48
1	12634041	12641826	1	12678970	12684055	\Zm00001d027752-1	distal PET peak	P205	D63	coreset93	48
1	12656801	12659699	1	12674228	12678384	\Zm00001d027753-1	\Zm00001d027755-1	P206	P207	coreset93	48
1	12678970	12684055	1	12700015	12704565	distal PET peak	distal PET peak	D63	D64	coreset93	48
1	12678970	12684055	1	12705644	12718130	distal PET peak	\Zm00001d027756\Zm00001d027757-2	D63	P208	coreset93	48
1	12705644	12718130	1	12791307	12797502	\Zm00001d027756\Zm00001d027757-2	distal PET peak	P208	D65	coreset93	48
1	12705644	12718130	1	12844653	12852484	\Zm00001d027756\Zm00001d027757-2	\Zm00001d027759-1	P208	P210	coreset93	48
1	12705644	12718130	1	12927912	12933574	\Zm00001d027756\Zm00001d027757-2	distal PET peak	P208	D66	coreset93	48
1	12764090	12770738	1	12791307	12797502	\Zm00001d027758-1	distal PET peak	P209	D65	coreset93	48
1	12764090	12770738	1	12844653	12852484	\Zm00001d027758-1	\Zm00001d027759-1	P209	P210	coreset93	48
1	12844653	12852484	1	13004218	13010659	\Zm00001d027759-1	distal PET peak	P210	D67	coreset93	48
1	12927912	12933574	1	13004218	13010659	distal PET peak	distal PET peak	D66	D67	coreset93	48
1	13004218	13010659	1	13049136	13056382	distal PET peak	\Zm00001d027763-1	D67	P211	coreset93	48
1	13049136	13056382	1	13061875	13066412	\Zm00001d027763-1	\Zm00001d027764-1	P211	P212	coreset93	48
1	13061875	13066412	1	13070033	13077294	\Zm00001d027764-1	distal PET peak	P212	D68	coreset93	48
1	13061875	13066412	1	13135858	13146300	\Zm00001d027764-1	\Zm00001d027766\Zm00001d027767-2	P212	P213	coreset93	48
1	13135858	13146300	1	13157912	13182362	\Zm00001d027766\Zm00001d027767-2	\Zm00001d027768\Zm00001d027769-2	P213	P214	coreset93	48
1	13157912	13182362	1	13249352	13252524	\Zm00001d027768\Zm00001d027769-2	\Zm00001d027772\Zm00001d027773-2	P214	P215	coreset93	48
1	13157912	13182362	1	13575802	13583851	\Zm00001d027768\Zm00001d027769-2	\Zm00001d027790-1	P214	P216	coreset93	48
1	13674562	13676331	1	282158204	282167654	\Zm00001d027794\Zm00001d027795-2	\Zm00001d034045-1	P217	P2387	coreset233	27
1	13780677	13785813	1	13808212	13828560	distal PET peak	\Zm00001d027800\Zm00001d027801-2	D69	P218	coreset1366	8
1	13808212	13828560	1	13861714	13870586	\Zm00001d027800\Zm00001d027801-2	\Zm00001d027802-1	P218	P219	coreset1366	8
1	13808212	13828560	1	13898578	13903114	\Zm00001d027800\Zm00001d027801-2	distal PET peak	P218	D70	coreset1366	8
1	13808212	13828560	1	13903910	13913624	\Zm00001d027800\Zm00001d027801-2	\Zm00001d027803-1	P218	P220	coreset1366	8
1	13861714	13870586	1	13898578	13903114	\Zm00001d027802-1	distal PET peak	P219	D70	coreset1366	8
1	13861714	13870586	1	13903910	13913624	\Zm00001d027802-1	\Zm00001d027803-1	P219	P220	coreset1366	8
1	13903910	13913624	1	13962469	13967965	\Zm00001d027803-1	\Zm00001d027805-1	P220	P221	coreset1366	8
1	13903910	13913624	1	13968130	13969634	\Zm00001d027803-1	distal PET peak	P220	D71	coreset1366	8
1	14015471	14023175	1	14026727	14032153	distal PET peak	\Zm00001d027807-1	D72	P222	coreset2940	1
1	14056047	14057678	1	14081170	14088681	distal PET peak	\Zm00001d027808-1	D73	P223	coreset35	21
1	14081170	14088681	1	14206280	14214609	\Zm00001d027808-1	\Zm00001d027809-1	P223	P224	coreset35	21
1	14206280	14214609	1	14252941	14254270	\Zm00001d027809-1	distal PET peak	P224	D74	coreset35	21
1	14206280	14214609	1	14254994	14257065	\Zm00001d027809-1	distal PET peak	P224	D75	coreset35	21
1	14206280	14214609	1	14309853	14327427	\Zm00001d027809-1	\Zm00001d027811\Zm00001d027813\Zm00001d027812-3	P224	P225	coreset35	21
1	14206280	14214609	1	151218798	151227963	\Zm00001d027809-1	\Zm00001d030656-1	P224	P1188	coreset35	21
1	14206280	14214609	1	274660646	274686182	\Zm00001d027809-1	distal PET peak	P224	D990	coreset35	21
1	14309853	14327427	1	14328485	14336007	\Zm00001d027811\Zm00001d027813\Zm00001d027812-3	\Zm00001d027815-1	P225	P226	coreset35	21
1	14309853	14327427	1	14357022	14366404	\Zm00001d027811\Zm00001d027813\Zm00001d027812-3	\Zm00001d027816-1	P225	P227	coreset35	21
1	14328485	14336007	1	14357022	14366404	\Zm00001d027815-1	\Zm00001d027816-1	P226	P227	coreset35	21
1	14357022	14366404	1	14600393	14614421	\Zm00001d027816-1	\Zm00001d027826\Zm00001d027827-2	P227	P229	coreset35	21
1	14357022	14366404	1	14647498	14658815	\Zm00001d027816-1	\Zm00001d027831\Zm00001d027832\Zm00001d027833-3	P227	P230	coreset35	21
1	14583334	14587240	1	14600393	14614421	\Zm00001d027824-1	\Zm00001d027826\Zm00001d027827-2	P228	P229	coreset35	21
1	14647498	14658815	1	14689371	14694727	\Zm00001d027831\Zm00001d027832\Zm00001d027833-3	\Zm00001d027835-1	P230	P231	coreset35	21
1	14689371	14694727	1	14700124	14708946	\Zm00001d027835-1	\Zm00001d027837\Zm00001d027838-2	P231	P232	coreset35	21
1	14753535	14758355	1	45883944	45897576	\Zm00001d027839\Zm00001d027840-2	\Zm00001d028763-1	P233	P631	coreset1	399
1	14888623	14892937	1	15011335	15022664	\Zm00001d027842-1	\Zm00001d027844\Zm00001d027845-2	P234	P236	coreset1044	4
1	14988037	14991479	1	15011335	15022664	\Zm00001d027843-1	\Zm00001d027844\Zm00001d027845-2	P235	P236	coreset1044	4
1	15011335	15022664	1	15059184	15073959	\Zm00001d027844\Zm00001d027845-2	\Zm00001d027846\Zm00001d027847-2	P236	P237	coreset1044	4
1	15059184	15073959	1	15119672	15126262	\Zm00001d027846\Zm00001d027847-2	\Zm00001d027848-1	P237	P238	coreset1044	4
1	15161354	15163466	1	15174772	15181197	\Zm00001d027850-1	\Zm00001d027851-1	P239	P240	coreset113	14
1	15174772	15181197	1	15188138	15197287	\Zm00001d027851-1	\Zm00001d027852-1	P240	P241	coreset113	14
1	15174772	15181197	1	15298453	15315689	\Zm00001d027851-1	\Zm00001d027853\Zm00001d027854-2	P240	P242	coreset113	14
1	15188138	15197287	1	15237789	15242273	\Zm00001d027852-1	distal PET peak	P241	D76	coreset113	14
1	15298453	15315689	1	15319902	15322461	\Zm00001d027853\Zm00001d027854-2	distal PET peak	P242	D77	coreset113	14
1	15298453	15315689	1	15322693	15323914	\Zm00001d027853\Zm00001d027854-2	distal PET peak	P242	D78	coreset113	14
1	15298453	15315689	1	15364418	15372441	\Zm00001d027853\Zm00001d027854-2	\Zm00001d027855-1	P242	P243	coreset113	14
1	15335750	15339005	1	15395728	15412069	distal PET peak	\Zm00001d027856-1	D79	P244	coreset113	14
1	15364418	15372441	1	15395728	15412069	\Zm00001d027855-1	\Zm00001d027856-1	P243	P244	coreset113	14
1	15364418	15372441	1	15498921	15509429	\Zm00001d027855-1	\Zm00001d027859-1	P243	P245	coreset113	14
1	15387368	15395690	1	15395728	15412069	distal PET peak	\Zm00001d027856-1	D80	P244	coreset113	14
1	15395728	15412069	1	15498921	15509429	\Zm00001d027856-1	\Zm00001d027859-1	P244	P245	coreset113	14
1	15395728	15412069	1	38319766	38322851	\Zm00001d027856-1	\Zm00001d028530-1	P244	P523	coreset113	14
1	15498921	15509429	1	15581368	15585864	\Zm00001d027859-1	\Zm00001d027861-1	P245	P246	coreset113	14
1	15644819	15646850	1	15683941	15687465	distal PET peak	\Zm00001d027863-1	D81	P248	coreset2064	2
1	15668709	15673586	1	15683941	15687465	\Zm00001d027862-1	\Zm00001d027863-1	P247	P248	coreset2064	2
1	15758829	15768668	1	15960912	15975248	\Zm00001d027867\Zm00001d027868-2	\Zm00001d027869-1	P249	P250	coreset1062	18
1	15758829	15768668	1	16004804	16020310	\Zm00001d027867\Zm00001d027868-2	\Zm00001d027871\Zm00001d027872\Zm00001d027873\Zm00001d027870-4	P249	P252	coreset1062	18
1	15960912	15975248	1	16002300	16004383	\Zm00001d027869-1	\Zm00001d027870-1	P250	P251	coreset1062	18
1	15960912	15975248	1	16004804	16020310	\Zm00001d027869-1	\Zm00001d027871\Zm00001d027872\Zm00001d027873\Zm00001d027870-4	P250	P252	coreset1062	18
1	16004804	16020310	1	16037790	16044054	\Zm00001d027871\Zm00001d027872\Zm00001d027873\Zm00001d027870-4	\Zm00001d027874-1	P252	P253	coreset1062	18
1	16004804	16020310	1	16048306	16051606	\Zm00001d027871\Zm00001d027872\Zm00001d027873\Zm00001d027870-4	distal PET peak	P252	D82	coreset1062	18
1	16004804	16020310	1	16137055	16143521	\Zm00001d027871\Zm00001d027872\Zm00001d027873\Zm00001d027870-4	\Zm00001d027875-1	P252	P254	coreset1062	18
1	16037790	16044054	1	16137055	16143521	\Zm00001d027874-1	\Zm00001d027875-1	P253	P254	coreset1062	18
1	16037790	16044054	1	16224584	16232062	\Zm00001d027874-1	\Zm00001d027876-1	P253	P255	coreset1062	18
1	16037790	16044054	1	16295344	16307115	\Zm00001d027874-1	distal PET peak	P253	D84	coreset1062	18
1	16048306	16051606	1	16224584	16232062	distal PET peak	\Zm00001d027876-1	D82	P255	coreset1062	18
1	16137055	16143521	1	16224584	16232062	\Zm00001d027875-1	\Zm00001d027876-1	P254	P255	coreset1062	18
1	16224584	16232062	1	16295344	16307115	\Zm00001d027876-1	distal PET peak	P255	D84	coreset1062	18
1	16232153	16239629	1	16279503	16289556	distal PET peak	\Zm00001d027877-1	D83	P256	coreset1062	18
1	16232153	16239629	1	16295344	16307115	distal PET peak	distal PET peak	D83	D84	coreset1062	18
1	16279503	16289556	1	16295344	16307115	\Zm00001d027877-1	distal PET peak	P256	D84	coreset1062	18
1	16279503	16289556	1	55932002	55936806	\Zm00001d027877-1	distal PET peak	P256	D296	coreset1062	18
1	16295344	16307115	1	16355016	16362527	distal PET peak	\Zm00001d027878-1	D84	P257	coreset1062	18
1	16704845	16716129	1	16719245	16731758	\Zm00001d027883\Zm00001d027884-2	\Zm00001d027885\Zm00001d027886-2	P258	P259	coreset1363	14
1	16704845	16716129	1	16743754	16754363	\Zm00001d027883\Zm00001d027884-2	\Zm00001d027887\Zm00001d027888-2	P258	P260	coreset1363	14
1	16704845	16716129	1	16839984	16849979	\Zm00001d027883\Zm00001d027884-2	\Zm00001d027892-1	P258	P262	coreset1363	14
1	16719245	16731758	1	16743754	16754363	\Zm00001d027885\Zm00001d027886-2	\Zm00001d027887\Zm00001d027888-2	P259	P260	coreset1363	14
1	16719245	16731758	1	16839984	16849979	\Zm00001d027885\Zm00001d027886-2	\Zm00001d027892-1	P259	P262	coreset1363	14
1	16743754	16754363	1	16809072	16815247	\Zm00001d027887\Zm00001d027888-2	\Zm00001d027890-1	P260	P261	coreset1363	14
1	16743754	16754363	1	16839984	16849979	\Zm00001d027887\Zm00001d027888-2	\Zm00001d027892-1	P260	P262	coreset1363	14
1	16809072	16815247	1	16839984	16849979	\Zm00001d027890-1	\Zm00001d027892-1	P261	P262	coreset1363	14
1	16809072	16815247	1	16947163	16957001	\Zm00001d027890-1	\Zm00001d027893-1	P261	P263	coreset1363	14
1	16839984	16849979	1	16947163	16957001	\Zm00001d027892-1	\Zm00001d027893-1	P262	P263	coreset1363	14
1	16868109	16869925	1	16947163	16957001	distal PET peak	\Zm00001d027893-1	D85	P263	coreset1363	14
1	16947163	16957001	1	16957779	16962952	\Zm00001d027893-1	\Zm00001d027894-1	P263	P264	coreset1363	14
1	16947163	16957001	1	16966039	16981469	\Zm00001d027893-1	\Zm00001d027895\Zm00001d027896-2	P263	P265	coreset1363	14
1	16957779	16962952	1	16966039	16981469	\Zm00001d027894-1	\Zm00001d027895\Zm00001d027896-2	P264	P265	coreset1363	14
1	17061696	17064306	1	17136414	17167552	\Zm00001d027898-1	\Zm00001d027899\Zm00001d027900\Zm00001d027901\Zm00001d027902\Zm00001d027903-5	P266	P267	coreset66	38
1	17136414	17167552	1	17184582	17191004	\Zm00001d027899\Zm00001d027900\Zm00001d027901\Zm00001d027902\Zm00001d027903-5	\Zm00001d027904-1	P267	P268	coreset66	38
1	17136414	17167552	1	290656246	290678941	\Zm00001d027899\Zm00001d027900\Zm00001d027901\Zm00001d027902\Zm00001d027903-5	\Zm00001d034358\Zm00001d034360\Zm00001d034359-3	P267	P2496	coreset66	38
1	17184582	17191004	1	17309648	17318283	\Zm00001d027904-1	\Zm00001d027907-1	P268	P269	coreset66	38
1	17309648	17318283	1	17323542	17327230	\Zm00001d027907-1	distal PET peak	P269	D86	coreset66	38
1	17309648	17318283	1	17346412	17350697	\Zm00001d027907-1	distal PET peak	P269	D87	coreset66	38
1	17309648	17318283	1	17361095	17366184	\Zm00001d027907-1	\Zm00001d027908-1	P269	P270	coreset66	38
1	17346412	17350697	1	17361095	17366184	distal PET peak	\Zm00001d027908-1	D87	P270	coreset66	38
1	17470733	17476358	1	17774653	17778747	distal PET peak	\Zm00001d027924-1	D88	P273	coreset26	31
1	17608368	17617948	1	17704346	17709679	\Zm00001d027918\Zm00001d027920-2	distal PET peak	P271	D89	coreset2558	1
1	17721181	17727109	1	18450201	18456748	\Zm00001d027922-1	\Zm00001d027962-1	P272	P289	coreset26	31
1	17774653	17778747	1	17803712	17809743	\Zm00001d027924-1	\Zm00001d027925-1	P273	P274	coreset26	31
1	17803712	17809743	1	17825632	17827341	\Zm00001d027925-1	\Zm00001d027927-1	P274	P275	coreset26	31
1	17803712	17809743	1	17832139	17845207	\Zm00001d027925-1	\Zm00001d027928\Zm00001d027929-2	P274	P276	coreset26	31
1	17832139	17845207	1	17927684	17932840	\Zm00001d027928\Zm00001d027929-2	\Zm00001d027932-1	P276	P277	coreset26	31
1	17832139	17845207	1	17944212	17949650	\Zm00001d027928\Zm00001d027929-2	\Zm00001d027933\Zm00001d027934-2	P276	P278	coreset26	31
1	17944212	17949650	1	17958892	17967471	\Zm00001d027933\Zm00001d027934-2	\Zm00001d027936-1	P278	P279	coreset26	31
1	17944212	17949650	1	17968402	17971583	\Zm00001d027933\Zm00001d027934-2	distal PET peak	P278	D90	coreset26	31
1	17944212	17949650	1	17971586	17992829	\Zm00001d027933\Zm00001d027934-2	\Zm00001d027937-1	P278	P280	coreset26	31
1	17958892	17967471	1	17971586	17992829	\Zm00001d027936-1	\Zm00001d027937-1	P279	P280	coreset26	31
1	17958892	17967471	1	17997488	18007993	\Zm00001d027936-1	\Zm00001d027938\Zm00001d027939-2	P279	P281	coreset26	31
1	17971586	17992829	1	17993903	17997344	\Zm00001d027937-1	distal PET peak	P280	D91	coreset26	31
1	17971586	17992829	1	17997488	18007993	\Zm00001d027937-1	\Zm00001d027938\Zm00001d027939-2	P280	P281	coreset26	31
1	17971586	17992829	1	18018426	18022469	\Zm00001d027937-1	\Zm00001d027941-1	P280	P282	coreset26	31
1	17997488	18007993	1	18018426	18022469	\Zm00001d027938\Zm00001d027939-2	\Zm00001d027941-1	P281	P282	coreset26	31
1	18018426	18022469	1	18038226	18054108	\Zm00001d027941-1	\Zm00001d027944\Zm00001d027943\Zm00001d027945-3	P282	P283	coreset26	31
1	18029657	18031498	1	18038226	18054108	distal PET peak	\Zm00001d027944\Zm00001d027943\Zm00001d027945-3	D92	P283	coreset26	31
1	18038226	18054108	1	18085348	18090126	\Zm00001d027944\Zm00001d027943\Zm00001d027945-3	\Zm00001d027946-1	P283	P284	coreset26	31
1	18038226	18054108	1	18184575	18196208	\Zm00001d027944\Zm00001d027943\Zm00001d027945-3	\Zm00001d027950-1	P283	P287	coreset26	31
1	18085348	18090126	1	18144984	18153163	\Zm00001d027946-1	\Zm00001d027948-1	P284	P286	coreset26	31
1	18085348	18090126	1	18517927	18527792	\Zm00001d027946-1	\Zm00001d027966\Zm00001d027967\Zm00001d027968-3	P284	P292	coreset26	31
1	18133992	18136349	1	18144984	18153163	\Zm00001d027947-1	\Zm00001d027948-1	P285	P286	coreset26	31
1	18144984	18153163	1	18184575	18196208	\Zm00001d027948-1	\Zm00001d027950-1	P286	P287	coreset26	31
1	18184575	18196208	1	18317994	18322470	\Zm00001d027950-1	\Zm00001d027957-1	P287	P288	coreset26	31
1	18450201	18456748	1	18517927	18527792	\Zm00001d027962-1	\Zm00001d027966\Zm00001d027967\Zm00001d027968-3	P289	P292	coreset26	31
1	18458999	18463489	1	18511257	18517465	\Zm00001d027963-1	\Zm00001d027965-1	P290	P291	coreset26	31
1	18498068	18501850	1	18511257	18517465	distal PET peak	\Zm00001d027965-1	D93	P291	coreset26	31
1	18498068	18501850	1	18517927	18527792	distal PET peak	\Zm00001d027966\Zm00001d027967\Zm00001d027968-3	D93	P292	coreset26	31
1	18517927	18527792	1	18598836	18606742	\Zm00001d027966\Zm00001d027967\Zm00001d027968-3	\Zm00001d027969-1	P292	P293	coreset26	31
1	18517927	18527792	1	18615039	18618680	\Zm00001d027966\Zm00001d027967\Zm00001d027968-3	distal PET peak	P292	D94	coreset26	31
1	18906344	18910597	1	18945930	18957578	\Zm00001d027973-1	\Zm00001d027975-1	P294	P295	coreset2293	5
1	18906344	18910597	1	18965078	18970602	\Zm00001d027973-1	distal PET peak	P294	D95	coreset2293	5
1	18945930	18957578	1	18965078	18970602	\Zm00001d027975-1	distal PET peak	P295	D95	coreset2293	5
1	18945930	18957578	1	19022574	19026213	\Zm00001d027975-1	\Zm00001d027976-1	P295	P296	coreset2293	5
1	18965078	18970602	1	19022574	19026213	distal PET peak	\Zm00001d027976-1	D95	P296	coreset2293	5
1	19169231	19174165	1	19226631	19234527	\Zm00001d027978-1	\Zm00001d027979-1	P297	P298	coreset76	19
1	19226631	19234527	1	19311558	19327127	\Zm00001d027979-1	\Zm00001d027982\Zm00001d027983-2	P298	P300	coreset76	19
1	19294102	19297585	1	19311558	19327127	\Zm00001d027981-1	\Zm00001d027982\Zm00001d027983-2	P299	P300	coreset76	19
1	19311558	19327127	1	19329423	19332771	\Zm00001d027982\Zm00001d027983-2	distal PET peak	P300	D96	coreset76	19
1	19311558	19327127	1	19426907	19444191	\Zm00001d027982\Zm00001d027983-2	\Zm00001d027988\Zm00001d027986\Zm00001d027987-3	P300	P301	coreset76	19
1	19402585	19407150	1	19426907	19444191	distal PET peak	\Zm00001d027988\Zm00001d027986\Zm00001d027987-3	D97	P301	coreset76	19
1	19426907	19444191	1	19583400	19598987	\Zm00001d027988\Zm00001d027986\Zm00001d027987-3	\Zm00001d027991\Zm00001d027992-2	P301	P302	coreset76	19
1	19426907	19444191	1	204235429	204248998	\Zm00001d027988\Zm00001d027986\Zm00001d027987-3	\Zm00001d031854\Zm00001d031856\Zm00001d031855-3	P301	P1540	coreset76	19
1	19564055	19572109	1	19583400	19598987	distal PET peak	\Zm00001d027991\Zm00001d027992-2	D98	P302	coreset76	19
1	19583400	19598987	1	19654800	19659844	\Zm00001d027991\Zm00001d027992-2	distal PET peak	P302	D99	coreset76	19
1	19583400	19598987	1	19698276	19704011	\Zm00001d027991\Zm00001d027992-2	\Zm00001d027996-1	P302	P304	coreset76	19
1	19654800	19659844	1	19698276	19704011	distal PET peak	\Zm00001d027996-1	D99	P304	coreset76	19
1	19662927	19668534	1	19698276	19704011	\Zm00001d027995-1	\Zm00001d027996-1	P303	P304	coreset76	19
1	19698276	19704011	1	19762736	19765997	\Zm00001d027996-1	\Zm00001d027997-1	P304	P305	coreset76	19
1	19698276	19704011	1	19792952	19798287	\Zm00001d027996-1	distal PET peak	P304	D100	coreset76	19
1	19884858	19890365	1	19905283	19910001	\Zm00001d027998-1	\Zm00001d027999-1	P306	P307	coreset656	8
1	19884858	19890365	1	19958831	19970812	\Zm00001d027998-1	\Zm00001d028002\Zm00001d028003\Zm00001d028004-3	P306	P308	coreset656	8
1	19958831	19970812	1	19990206	19995351	\Zm00001d028002\Zm00001d028003\Zm00001d028004-3	distal PET peak	P308	D101	coreset656	8
1	19958831	19970812	1	20005762	20011148	\Zm00001d028002\Zm00001d028003\Zm00001d028004-3	distal PET peak	P308	D102	coreset656	8
1	19958831	19970812	1	20019897	20034487	\Zm00001d028002\Zm00001d028003\Zm00001d028004-3	\Zm00001d028005\Zm00001d028006-2	P308	P309	coreset656	8
1	20005762	20011148	1	20019897	20034487	distal PET peak	\Zm00001d028005\Zm00001d028006-2	D102	P309	coreset656	8
1	20019897	20034487	1	20105193	20111019	\Zm00001d028005\Zm00001d028006-2	distal PET peak	P309	D103	coreset656	8
1	20105193	20111019	1	20128570	20134590	distal PET peak	\Zm00001d028007\Zm00001d028008-2	D103	P310	coreset656	8
1	20261810	20270283	1	20289017	20312613	\Zm00001d028010-1	\Zm00001d028011\Zm00001d028013\Zm00001d028012-3	P311	P312	coreset2034	2
1	20289017	20312613	1	20369419	20372304	\Zm00001d028011\Zm00001d028013\Zm00001d028012-3	distal PET peak	P312	D104	coreset2034	2
1	20404605	20415211	1	20423321	20432956	\Zm00001d028017-1	\Zm00001d028018\Zm00001d028019-2	P313	P314	coreset1513	4
1	20404605	20415211	1	20602990	20617026	\Zm00001d028017-1	\Zm00001d028022-1	P313	P316	coreset1513	4
1	20423321	20432956	1	20602990	20617026	\Zm00001d028018\Zm00001d028019-2	\Zm00001d028022-1	P314	P316	coreset1513	4
1	20530762	20540337	1	20602990	20617026	\Zm00001d028020-1	\Zm00001d028022-1	P315	P316	coreset1513	4
1	20833199	20837288	1	20848420	20852281	\Zm00001d028025-1	\Zm00001d028026-1	P317	P318	coreset3802	1
1	21184691	21196049	1	21196800	21202515	\Zm00001d028038-1	distal PET peak	P319	D105	coreset912	4
1	21196800	21202515	1	21288311	21298464	distal PET peak	\Zm00001d028039\Zm00001d028040-2	D105	P320	coreset912	4
1	21288311	21298464	1	21387391	21390608	\Zm00001d028039\Zm00001d028040-2	\Zm00001d028043-1	P320	P321	coreset912	4
1	21387391	21390608	1	21550280	21555484	\Zm00001d028043-1	\Zm00001d028046\Zm00001d028047-2	P321	P323	coreset912	4
1	21501041	21505770	1	21510768	21519501	\Zm00001d028045-1	distal PET peak	P322	D106	coreset3778	1
1	21678291	21682953	1	21683367	21695289	\Zm00001d028050-1	\Zm00001d028051-1	P324	P325	coreset668	16
1	21683367	21695289	1	21760535	21780410	\Zm00001d028051-1	\Zm00001d028053\Zm00001d028054\Zm00001d028055\Zm00001d028056-4	P325	P326	coreset668	16
1	21752755	21754492	1	227984640	228000853	distal PET peak	\Zm00001d032475\Zm00001d032476-2	D107	P1770	coreset1299	19
1	21760535	21780410	1	21855744	21862962	\Zm00001d028053\Zm00001d028054\Zm00001d028055\Zm00001d028056-4	\Zm00001d028062\Zm00001d028063-2	P326	P327	coreset668	16
1	21760535	21780410	1	21881836	21888457	\Zm00001d028053\Zm00001d028054\Zm00001d028055\Zm00001d028056-4	\Zm00001d028064-1	P326	P328	coreset668	16
1	21760535	21780410	1	21976827	22004664	\Zm00001d028053\Zm00001d028054\Zm00001d028055\Zm00001d028056-4	\Zm00001d028070\Zm00001d028071\Zm00001d028072\Zm00001d028073-4	P326	P329	coreset668	16
1	21760535	21780410	1	22005752	22021275	\Zm00001d028053\Zm00001d028054\Zm00001d028055\Zm00001d028056-4	\Zm00001d028074-1	P326	P330	coreset668	16
1	21840942	21844892	1	21976827	22004664	distal PET peak	\Zm00001d028070\Zm00001d028071\Zm00001d028072\Zm00001d028073-4	D108	P329	coreset668	16
1	21855744	21862962	1	21881836	21888457	\Zm00001d028062\Zm00001d028063-2	\Zm00001d028064-1	P327	P328	coreset668	16
1	21855744	21862962	1	21976827	22004664	\Zm00001d028062\Zm00001d028063-2	\Zm00001d028070\Zm00001d028071\Zm00001d028072\Zm00001d028073-4	P327	P329	coreset668	16
1	21881836	21888457	1	21899996	21903088	\Zm00001d028064-1	distal PET peak	P328	D109	coreset668	16
1	21881836	21888457	1	21976827	22004664	\Zm00001d028064-1	\Zm00001d028070\Zm00001d028071\Zm00001d028072\Zm00001d028073-4	P328	P329	coreset668	16
1	21976827	22004664	1	22005752	22021275	\Zm00001d028070\Zm00001d028071\Zm00001d028072\Zm00001d028073-4	\Zm00001d028074-1	P329	P330	coreset668	16
1	21976827	22004664	1	22050728	22066696	\Zm00001d028070\Zm00001d028071\Zm00001d028072\Zm00001d028073-4	distal PET peak	P329	D111	coreset668	16
1	22005752	22021275	1	22031077	22034059	\Zm00001d028074-1	distal PET peak	P330	D110	coreset668	16
1	22005752	22021275	1	22050728	22066696	\Zm00001d028074-1	distal PET peak	P330	D111	coreset668	16
1	22031077	22034059	1	22050728	22066696	distal PET peak	distal PET peak	D110	D111	coreset668	16
1	22595828	22615997	1	22666987	22670561	\Zm00001d028088\Zm00001d028089\Zm00001d028090-3	distal PET peak	P331	D112	coreset536	19
1	22666987	22670561	1	22728271	22742713	distal PET peak	\Zm00001d028092\Zm00001d028093-2	D112	P332	coreset536	19
1	22728271	22742713	1	22811932	22815948	\Zm00001d028092\Zm00001d028093-2	distal PET peak	P332	D113	coreset536	19
1	22728271	22742713	1	22836043	22848575	\Zm00001d028092\Zm00001d028093-2	\Zm00001d028094-1	P332	P333	coreset536	19
1	22728271	22742713	1	22877010	22894954	\Zm00001d028092\Zm00001d028093-2	\Zm00001d028096\Zm00001d028097-2	P332	P334	coreset536	19
1	22728271	22742713	1	22959401	22973860	\Zm00001d028092\Zm00001d028093-2	\Zm00001d028098-1	P332	P335	coreset536	19
1	22836043	22848575	1	22872277	22875989	\Zm00001d028094-1	distal PET peak	P333	D114	coreset536	19
1	22836043	22848575	1	22877010	22894954	\Zm00001d028094-1	\Zm00001d028096\Zm00001d028097-2	P333	P334	coreset536	19
1	22872277	22875989	1	22877010	22894954	distal PET peak	\Zm00001d028096\Zm00001d028097-2	D114	P334	coreset536	19
1	22877010	22894954	1	23002855	23029107	\Zm00001d028096\Zm00001d028097-2	\Zm00001d028103\Zm00001d028104\Zm00001d028105\Zm00001d028100\Zm00001d028102-5	P334	P336	coreset536	19
1	22959401	22973860	1	23002855	23029107	\Zm00001d028098-1	\Zm00001d028103\Zm00001d028104\Zm00001d028105\Zm00001d028100\Zm00001d028102-5	P335	P336	coreset536	19
1	23002855	23029107	1	23029583	23034457	\Zm00001d028103\Zm00001d028104\Zm00001d028105\Zm00001d028100\Zm00001d028102-5	\Zm00001d028107-1	P336	P337	coreset536	19
1	23002855	23029107	1	23109615	23123913	\Zm00001d028103\Zm00001d028104\Zm00001d028105\Zm00001d028100\Zm00001d028102-5	\Zm00001d028109\Zm00001d028111\Zm00001d028110-3	P336	P338	coreset536	19
1	23029583	23034457	1	23109615	23123913	\Zm00001d028107-1	\Zm00001d028109\Zm00001d028111\Zm00001d028110-3	P337	P338	coreset536	19
1	23109615	23123913	1	23146289	23151494	\Zm00001d028109\Zm00001d028111\Zm00001d028110-3	\Zm00001d028112-1	P338	P339	coreset536	19
1	23109615	23123913	1	23249478	23255207	\Zm00001d028109\Zm00001d028111\Zm00001d028110-3	distal PET peak	P338	D115	coreset536	19
1	23109615	23123913	1	23264199	23272565	\Zm00001d028109\Zm00001d028111\Zm00001d028110-3	\Zm00001d028115\Zm00001d028116\Zm00001d028114-3	P338	P341	coreset536	19
1	23242873	23246636	1	23264199	23272565	\Zm00001d028113-1	\Zm00001d028115\Zm00001d028116\Zm00001d028114-3	P340	P341	coreset536	19
1	23249478	23255207	1	23264199	23272565	distal PET peak	\Zm00001d028115\Zm00001d028116\Zm00001d028114-3	D115	P341	coreset536	19
1	23324079	23326218	1	23359177	23364101	\Zm00001d028117-1	\Zm00001d028118\Zm00001d028119-2	P342	P343	coreset782	5
1	23359177	23364101	1	23439644	23444008	\Zm00001d028118\Zm00001d028119-2	distal PET peak	P343	D116	coreset782	5
1	23439644	23444008	1	23488390	23490918	distal PET peak	distal PET peak	D116	D118	coreset782	5
1	23485268	23488228	1	23500048	23506725	distal PET peak	distal PET peak	D117	D119	coreset782	5
1	23488390	23490918	1	23500048	23506725	distal PET peak	distal PET peak	D118	D119	coreset782	5
1	23496365	23499114	1	23623997	23631566	\Zm00001d028122-1	\Zm00001d028129-1	P344	P347	coreset841	5
1	23557773	23565248	1	23600466	23621677	\Zm00001d028125-1	\Zm00001d028127\Zm00001d028128-2	P345	P346	coreset841	5
1	23600466	23621677	1	23623997	23631566	\Zm00001d028127\Zm00001d028128-2	\Zm00001d028129-1	P346	P347	coreset841	5
1	23600466	23621677	1	23631726	23636495	\Zm00001d028127\Zm00001d028128-2	\Zm00001d028130-1	P346	P348	coreset841	5
1	23600466	23621677	1	23700448	23702477	\Zm00001d028127\Zm00001d028128-2	distal PET peak	P346	D121	coreset841	5
1	23683442	23686223	1	159120449	159131562	distal PET peak	distal PET peak	D120	D527	coreset314	10
1	23882358	23886490	1	23952577	23964686	distal PET peak	\Zm00001d028139\Zm00001d028138-2	D122	P349	coreset20	31
1	23882358	23886490	1	23982135	23985977	distal PET peak	distal PET peak	D122	D123	coreset20	31
1	23952577	23964686	1	23973121	23978359	\Zm00001d028139\Zm00001d028138-2	\Zm00001d028140-1	P349	P350	coreset20	31
1	23952577	23964686	1	23999059	24015415	\Zm00001d028139\Zm00001d028138-2	\Zm00001d028142\Zm00001d028144\Zm00001d028143-3	P349	P351	coreset20	31
1	23973121	23978359	1	23999059	24015415	\Zm00001d028140-1	\Zm00001d028142\Zm00001d028144\Zm00001d028143-3	P350	P351	coreset20	31
1	23982135	23985977	1	23999059	24015415	distal PET peak	\Zm00001d028142\Zm00001d028144\Zm00001d028143-3	D123	P351	coreset20	31
1	23999059	24015415	1	24128055	24131080	\Zm00001d028142\Zm00001d028144\Zm00001d028143-3	distal PET peak	P351	D126	coreset20	31
1	23999059	24015415	1	108713011	108727357	\Zm00001d028142\Zm00001d028144\Zm00001d028143-3	\Zm00001d030148\Zm00001d030149-2	P351	P1115	coreset20	31
1	24106429	24108847	1	24128055	24131080	distal PET peak	distal PET peak	D124	D126	coreset20	31
1	24112953	24115641	1	24305737	24315620	distal PET peak	\Zm00001d028152-1	D125	P353	coreset1471	6
1	24131652	24133121	1	24557586	24564297	distal PET peak	distal PET peak	D127	D129	coreset1338	7
1	24295904	24301860	1	24305737	24315620	\Zm00001d028151-1	\Zm00001d028152-1	P352	P353	coreset1471	6
1	24295904	24301860	1	24326832	24335670	\Zm00001d028151-1	\Zm00001d028153-1	P352	P354	coreset1471	6
1	24305737	24315620	1	24326832	24335670	\Zm00001d028152-1	\Zm00001d028153-1	P353	P354	coreset1471	6
1	24305737	24315620	1	24412086	24421707	\Zm00001d028152-1	\Zm00001d028154-1	P353	P355	coreset1471	6
1	24326832	24335670	1	24412086	24421707	\Zm00001d028153-1	\Zm00001d028154-1	P354	P355	coreset1471	6
1	24553256	24556566	1	24569237	24580643	distal PET peak	\Zm00001d028159-1	D128	P356	coreset1338	7
1	24557586	24564297	1	24569237	24580643	distal PET peak	\Zm00001d028159-1	D129	P356	coreset1338	7
1	24557586	24564297	1	24586887	24594872	distal PET peak	\Zm00001d028160-1	D129	P357	coreset1338	7
1	24569237	24580643	1	24586887	24594872	\Zm00001d028159-1	\Zm00001d028160-1	P356	P357	coreset1338	7
1	24569237	24580643	1	24658938	24667968	\Zm00001d028159-1	distal PET peak	P356	D130	coreset1338	7
1	24586887	24594872	1	24658938	24667968	\Zm00001d028160-1	distal PET peak	P357	D130	coreset1338	7
1	24770835	24780366	1	24870565	24875898	\Zm00001d028162-1	distal PET peak	P358	D132	coreset1116	14
1	24770835	24780366	1	24945053	24952119	\Zm00001d028162-1	\Zm00001d028164-1	P358	P359	coreset1116	14
1	24770835	24780366	1	24961851	24970783	\Zm00001d028162-1	\Zm00001d028165-1	P358	P360	coreset1116	14
1	24770835	24780366	1	25105299	25120362	\Zm00001d028162-1	\Zm00001d028169\Zm00001d028170-2	P358	P362	coreset1116	14
1	24818885	24827688	1	24870565	24875898	distal PET peak	distal PET peak	D131	D132	coreset1116	14
1	24818885	24827688	1	24961851	24970783	distal PET peak	\Zm00001d028165-1	D131	P360	coreset1116	14
1	24945053	24952119	1	24961851	24970783	\Zm00001d028164-1	\Zm00001d028165-1	P359	P360	coreset1116	14
1	24961851	24970783	1	25041778	25055719	\Zm00001d028165-1	\Zm00001d028167-1	P360	P361	coreset1116	14
1	25041778	25055719	1	25057833	25062191	\Zm00001d028167-1	distal PET peak	P361	D133	coreset1116	14
1	25041778	25055719	1	25105299	25120362	\Zm00001d028167-1	\Zm00001d028169\Zm00001d028170-2	P361	P362	coreset1116	14
1	25041778	25055719	1	25149220	25160297	\Zm00001d028167-1	\Zm00001d028171\Zm00001d028172-2	P361	P363	coreset1116	14
1	25105299	25120362	1	25149220	25160297	\Zm00001d028169\Zm00001d028170-2	\Zm00001d028171\Zm00001d028172-2	P362	P363	coreset1116	14
1	25149220	25160297	1	25183614	25184859	\Zm00001d028171\Zm00001d028172-2	distal PET peak	P363	D134	coreset1116	14
1	25149220	25160297	1	25312393	25318690	\Zm00001d028171\Zm00001d028172-2	distal PET peak	P363	D135	coreset1116	14
1	25542949	25557396	1	25559571	25567071	distal PET peak	\Zm00001d028177\Zm00001d028178-2	D136	P364	coreset106	30
1	25542949	25557396	1	25712860	25736312	distal PET peak	\Zm00001d028181\Zm00001d028182\Zm00001d028183\Zm00001d028184-4	D136	P366	coreset106	30
1	25559571	25567071	1	25631598	25638380	\Zm00001d028177\Zm00001d028178-2	\Zm00001d028180-1	P364	P365	coreset106	30
1	25559571	25567071	1	25712860	25736312	\Zm00001d028177\Zm00001d028178-2	\Zm00001d028181\Zm00001d028182\Zm00001d028183\Zm00001d028184-4	P364	P366	coreset106	30
1	25631598	25638380	1	25712860	25736312	\Zm00001d028180-1	\Zm00001d028181\Zm00001d028182\Zm00001d028183\Zm00001d028184-4	P365	P366	coreset106	30
1	25712860	25736312	1	25737102	25743793	\Zm00001d028181\Zm00001d028182\Zm00001d028183\Zm00001d028184-4	\Zm00001d028186\Zm00001d028185-2	P366	P367	coreset106	30
1	25712860	25736312	1	25753210	25776245	\Zm00001d028181\Zm00001d028182\Zm00001d028183\Zm00001d028184-4	\Zm00001d028188\Zm00001d028189\Zm00001d028187-3	P366	P369	coreset106	30
1	25737102	25743793	1	25753210	25776245	\Zm00001d028186\Zm00001d028185-2	\Zm00001d028188\Zm00001d028189\Zm00001d028187-3	P367	P369	coreset106	30
1	25743803	25747191	1	25753210	25776245	\Zm00001d028186-1	\Zm00001d028188\Zm00001d028189\Zm00001d028187-3	P368	P369	coreset106	30
1	25753210	25776245	1	25794805	25803924	\Zm00001d028188\Zm00001d028189\Zm00001d028187-3	distal PET peak	P369	D137	coreset106	30
1	25753210	25776245	1	25804094	25806471	\Zm00001d028188\Zm00001d028189\Zm00001d028187-3	distal PET peak	P369	D138	coreset106	30
1	25753210	25776245	1	26129185	26141634	\Zm00001d028188\Zm00001d028189\Zm00001d028187-3	\Zm00001d028203-1	P369	P374	coreset106	30
1	25753210	25776245	1	269046737	269059659	\Zm00001d028188\Zm00001d028189\Zm00001d028187-3	\Zm00001d033623\Zm00001d033624-2	P369	P2215	coreset106	30
1	25913201	25920584	1	25924100	25938036	\Zm00001d028193-1	\Zm00001d028194\Zm00001d028195\Zm00001d028196\Zm00001d028197-4	P370	P371	coreset106	30
1	25924100	25938036	1	26001053	26009350	\Zm00001d028194\Zm00001d028195\Zm00001d028196\Zm00001d028197-4	\Zm00001d028199\Zm00001d028200-2	P371	P372	coreset106	30
1	25924100	25938036	1	26013133	26015285	\Zm00001d028194\Zm00001d028195\Zm00001d028196\Zm00001d028197-4	distal PET peak	P371	D139	coreset106	30
1	26001053	26009350	1	26040141	26046803	\Zm00001d028199\Zm00001d028200-2	\Zm00001d028201-1	P372	P373	coreset106	30
1	26001053	26009350	1	26124780	26128133	\Zm00001d028199\Zm00001d028200-2	distal PET peak	P372	D140	coreset106	30
1	26040141	26046803	1	26129185	26141634	\Zm00001d028201-1	\Zm00001d028203-1	P373	P374	coreset106	30
1	26129185	26141634	1	26172817	26188075	\Zm00001d028203-1	\Zm00001d028204\Zm00001d028205\Zm00001d028206-3	P374	P375	coreset106	30
1	26517202	26530646	1	26600737	26606996	\Zm00001d028210\Zm00001d028211-2	distal PET peak	P376	D141	coreset1216	3
1	26517202	26530646	1	26607012	26615671	\Zm00001d028210\Zm00001d028211-2	\Zm00001d028213\Zm00001d028214-2	P376	P377	coreset1216	3
1	26607012	26615671	1	26620086	26622934	\Zm00001d028213\Zm00001d028214-2	\Zm00001d028215-1	P377	P378	coreset1216	3
1	26696951	26702816	1	26718949	26725425	distal PET peak	distal PET peak	D142	D143	coreset3009	3
1	26696951	26702816	1	26764875	26777235	distal PET peak	\Zm00001d028216-1	D142	P379	coreset3009	3
1	26718949	26725425	1	26764875	26777235	distal PET peak	\Zm00001d028216-1	D143	P379	coreset3009	3
1	26873138	26876537	1	26880570	26906736	distal PET peak	\Zm00001d028217\Zm00001d028218\Zm00001d028219-3	D144	P380	coreset2167	2
1	26877912	26880377	1	26880570	26906736	distal PET peak	\Zm00001d028217\Zm00001d028218\Zm00001d028219-3	D145	P380	coreset2167	2
1	27041384	27055649	1	27080644	27091459	\Zm00001d028220\Zm00001d028221-2	\Zm00001d028222-1	P381	P382	coreset1	399
1	27041384	27055649	1	27254979	27262869	\Zm00001d028220\Zm00001d028221-2	\Zm00001d028225-1	P381	P383	coreset1	399
1	27041384	27055649	1	27266947	27274922	\Zm00001d028220\Zm00001d028221-2	\Zm00001d028226-1	P381	P384	coreset1	399
1	27041384	27055649	1	27278572	27295061	\Zm00001d028220\Zm00001d028221-2	\Zm00001d028227\Zm00001d028228-2	P381	P385	coreset1	399
1	27041384	27055649	1	60872136	60875108	\Zm00001d028220\Zm00001d028221-2	\Zm00001d029164-1	P381	P787	coreset1	399
1	27080644	27091459	1	27129951	27137687	\Zm00001d028222-1	distal PET peak	P382	D146	coreset1	399
1	27080644	27091459	1	27254979	27262869	\Zm00001d028222-1	\Zm00001d028225-1	P382	P383	coreset1	399
1	27080644	27091459	1	27266947	27274922	\Zm00001d028222-1	\Zm00001d028226-1	P382	P384	coreset1	399
1	27080644	27091459	1	27278572	27295061	\Zm00001d028222-1	\Zm00001d028227\Zm00001d028228-2	P382	P385	coreset1	399
1	27254979	27262869	1	27266947	27274922	\Zm00001d028225-1	\Zm00001d028226-1	P383	P384	coreset1	399
1	27254979	27262869	1	27278572	27295061	\Zm00001d028225-1	\Zm00001d028227\Zm00001d028228-2	P383	P385	coreset1	399
1	27266947	27274922	1	27278572	27295061	\Zm00001d028226-1	\Zm00001d028227\Zm00001d028228-2	P384	P385	coreset1	399
1	27278572	27295061	1	27295215	27296129	\Zm00001d028227\Zm00001d028228-2	\Zm00001d028228-1	P385	P386	coreset1	399
1	27278572	27295061	1	27296192	27299839	\Zm00001d028227\Zm00001d028228-2	\Zm00001d028229-1	P385	P387	coreset1	399
1	27278572	27295061	1	27300248	27317182	\Zm00001d028227\Zm00001d028228-2	\Zm00001d028229\Zm00001d028230-2	P385	P388	coreset1	399
1	27278572	27295061	1	27318697	27324791	\Zm00001d028227\Zm00001d028228-2	distal PET peak	P385	D147	coreset1	399
1	27300248	27317182	1	27318697	27324791	\Zm00001d028229\Zm00001d028230-2	distal PET peak	P388	D147	coreset1	399
1	27318697	27324791	1	27406012	27415554	distal PET peak	\Zm00001d028231-1	D147	P389	coreset1	399
1	27325117	27328452	1	27406012	27415554	distal PET peak	\Zm00001d028231-1	D148	P389	coreset1	399
1	27328764	27332198	1	27342019	27347970	distal PET peak	distal PET peak	D149	D150	coreset1	399
1	27328764	27332198	1	27406012	27415554	distal PET peak	\Zm00001d028231-1	D149	P389	coreset1	399
1	27342019	27347970	1	27406012	27415554	distal PET peak	\Zm00001d028231-1	D150	P389	coreset1	399
1	27406012	27415554	1	27498137	27504186	\Zm00001d028231-1	\Zm00001d028235-1	P389	P390	coreset1	399
1	27406012	27415554	1	27569851	27578237	\Zm00001d028231-1	\Zm00001d028237-1	P389	P391	coreset1	399
1	27569851	27578237	1	27581531	27602478	\Zm00001d028237-1	\Zm00001d028238-1	P391	P392	coreset1	399
1	27581531	27602478	1	27695248	27703847	\Zm00001d028238-1	\Zm00001d028240\Zm00001d028241-2	P392	P393	coreset1	399
1	27695248	27703847	1	27742414	27746902	\Zm00001d028240\Zm00001d028241-2	distal PET peak	P393	D151	coreset1	399
1	27695248	27703847	1	27814974	27826577	\Zm00001d028240\Zm00001d028241-2	\Zm00001d028243\Zm00001d028245-2	P393	P394	coreset1	399
1	27695248	27703847	1	27827657	27831361	\Zm00001d028240\Zm00001d028241-2	\Zm00001d028245-1	P393	P395	coreset1	399
1	27695248	27703847	1	294728258	294746143	\Zm00001d028240\Zm00001d028241-2	\Zm00001d034499\Zm00001d034500\Zm00001d034502\Zm00001d034503\Zm00001d034501-5	P393	P2552	coreset1	399
1	27742414	27746902	1	27814974	27826577	distal PET peak	\Zm00001d028243\Zm00001d028245-2	D151	P394	coreset1	399
1	27814974	27826577	1	27834869	27841624	\Zm00001d028243\Zm00001d028245-2	\Zm00001d028244-1	P394	P396	coreset1	399
1	27834869	27841624	1	27966226	27970575	\Zm00001d028244-1	\Zm00001d028248-1	P396	P397	coreset1	399
1	27966226	27970575	1	28084110	28094109	\Zm00001d028248-1	\Zm00001d028256-1	P397	P399	coreset1	399
1	27987953	27992306	1	28008591	28012368	\Zm00001d028249-1	distal PET peak	P398	D152	coreset3203	1
1	28048359	28049914	1	28084110	28094109	distal PET peak	\Zm00001d028256-1	D153	P399	coreset1	399
1	28084110	28094109	1	28094481	28097401	\Zm00001d028256-1	distal PET peak	P399	D154	coreset1	399
1	28084110	28094109	1	28101645	28104981	\Zm00001d028256-1	\Zm00001d028257-1	P399	P400	coreset1	399
1	28084110	28094109	1	28105691	28111268	\Zm00001d028256-1	\Zm00001d028258-1	P399	P401	coreset1	399
1	28084110	28094109	1	28168059	28176358	\Zm00001d028256-1	\Zm00001d028260-1	P399	P402	coreset1	399
1	28094481	28097401	1	28105691	28111268	distal PET peak	\Zm00001d028258-1	D154	P401	coreset1	399
1	28101645	28104981	1	28168059	28176358	\Zm00001d028257-1	\Zm00001d028260-1	P400	P402	coreset1	399
1	28105691	28111268	1	28168059	28176358	\Zm00001d028258-1	\Zm00001d028260-1	P401	P402	coreset1	399
1	28168059	28176358	1	28225156	28230744	\Zm00001d028260-1	distal PET peak	P402	D156	coreset1	399
1	28223112	28225149	1	28232832	28236845	distal PET peak	\Zm00001d028261-1	D155	P403	coreset3184	1
1	28482614	28486860	1	28567709	28571979	\Zm00001d028263-1	\Zm00001d028264-1	P404	P405	coreset84	51
1	28567709	28571979	1	28607153	28618789	\Zm00001d028264-1	\Zm00001d028265\Zm00001d028266-2	P405	P406	coreset84	51
1	28572602	28582080	1	28591000	28594139	distal PET peak	distal PET peak	D157	D158	coreset84	51
1	28572602	28582080	1	28607153	28618789	distal PET peak	\Zm00001d028265\Zm00001d028266-2	D157	P406	coreset84	51
1	28591000	28594139	1	28607153	28618789	distal PET peak	\Zm00001d028265\Zm00001d028266-2	D158	P406	coreset84	51
1	28607153	28618789	1	28636550	28645959	\Zm00001d028265\Zm00001d028266-2	\Zm00001d028267-1	P406	P407	coreset84	51
1	28607153	28618789	1	28664847	28666009	\Zm00001d028265\Zm00001d028266-2	distal PET peak	P406	D160	coreset84	51
1	28607153	28618789	1	28716904	28719669	\Zm00001d028265\Zm00001d028266-2	distal PET peak	P406	D161	coreset84	51
1	28607153	28618789	1	28785831	28811238	\Zm00001d028265\Zm00001d028266-2	\Zm00001d028272\Zm00001d028273-2	P406	P409	coreset84	51
1	28636550	28645959	1	28650765	28657404	\Zm00001d028267-1	distal PET peak	P407	D159	coreset84	51
1	28636550	28645959	1	28664847	28666009	\Zm00001d028267-1	distal PET peak	P407	D160	coreset84	51
1	28650765	28657404	1	28712608	28716885	distal PET peak	\Zm00001d028269-1	D159	P408	coreset84	51
1	28785831	28811238	1	28823477	28830183	\Zm00001d028272\Zm00001d028273-2	\Zm00001d028274-1	P409	P410	coreset84	51
1	28785831	28811238	1	28834032	28838531	\Zm00001d028272\Zm00001d028273-2	\Zm00001d028275-1	P409	P411	coreset84	51
1	28785831	28811238	1	235068278	235070055	\Zm00001d028272\Zm00001d028273-2	distal PET peak	P409	D798	coreset84	51
1	28823477	28830183	1	28995427	29004186	\Zm00001d028274-1	\Zm00001d028279-1	P410	P413	coreset84	51
1	28958823	28963651	1	28995427	29004186	\Zm00001d028278-1	\Zm00001d028279-1	P412	P413	coreset84	51
1	28995427	29004186	1	29044897	29053861	\Zm00001d028279-1	\Zm00001d028280-1	P413	P414	coreset84	51
1	28995427	29004186	1	244856525	244866261	\Zm00001d028279-1	\Zm00001d032961-1	P413	P1954	coreset84	51
1	29044897	29053861	1	29160647	29174692	\Zm00001d028280-1	\Zm00001d028284-1	P414	P415	coreset84	51
1	29160647	29174692	1	29174863	29181173	\Zm00001d028284-1	\Zm00001d028285-1	P415	P416	coreset84	51
1	29160647	29174692	1	29232480	29243702	\Zm00001d028284-1	\Zm00001d028286\Zm00001d028287\Zm00001d028288-3	P415	P417	coreset84	51
1	29160647	29174692	1	29405494	29413778	\Zm00001d028284-1	\Zm00001d028293-1	P415	P418	coreset84	51
1	29160647	29174692	1	29443631	29454825	\Zm00001d028284-1	\Zm00001d028294-1	P415	P419	coreset84	51
1	29174863	29181173	1	29232480	29243702	\Zm00001d028285-1	\Zm00001d028286\Zm00001d028287\Zm00001d028288-3	P416	P417	coreset84	51
1	29232480	29243702	1	29405494	29413778	\Zm00001d028286\Zm00001d028287\Zm00001d028288-3	\Zm00001d028293-1	P417	P418	coreset84	51
1	29405494	29413778	1	29443631	29454825	\Zm00001d028293-1	\Zm00001d028294-1	P418	P419	coreset84	51
1	29405494	29413778	1	29507822	29518745	\Zm00001d028293-1	\Zm00001d028297\Zm00001d028296-2	P418	P420	coreset84	51
1	29429528	29431128	1	29443631	29454825	distal PET peak	\Zm00001d028294-1	D162	P419	coreset84	51
1	29443631	29454825	1	29486136	29488630	\Zm00001d028294-1	distal PET peak	P419	D163	coreset84	51
1	29443631	29454825	1	29507822	29518745	\Zm00001d028294-1	\Zm00001d028297\Zm00001d028296-2	P419	P420	coreset84	51
1	29443631	29454825	1	29609614	29618128	\Zm00001d028294-1	\Zm00001d028298-1	P419	P421	coreset84	51
1	29486136	29488630	1	29507822	29518745	distal PET peak	\Zm00001d028297\Zm00001d028296-2	D163	P420	coreset84	51
1	29507822	29518745	1	29609614	29618128	\Zm00001d028297\Zm00001d028296-2	\Zm00001d028298-1	P420	P421	coreset84	51
1	29609614	29618128	1	29669588	29678109	\Zm00001d028298-1	\Zm00001d028299-1	P421	P422	coreset84	51
1	29669588	29678109	1	29783946	29798101	\Zm00001d028299-1	\Zm00001d028303-1	P422	P423	coreset84	51
1	29783946	29798101	1	29827678	29832704	\Zm00001d028303-1	\Zm00001d028304-1	P423	P424	coreset84	51
1	29783946	29798101	1	29950732	29968666	\Zm00001d028303-1	\Zm00001d028307-1	P423	P426	coreset84	51
1	29827678	29832704	1	29950732	29968666	\Zm00001d028304-1	\Zm00001d028307-1	P424	P426	coreset84	51
1	29836771	29843432	1	29950732	29968666	\Zm00001d028305-1	\Zm00001d028307-1	P425	P426	coreset84	51
1	29870641	29874385	1	29950732	29968666	distal PET peak	\Zm00001d028307-1	D164	P426	coreset84	51
1	29950732	29968666	1	29984828	29990792	\Zm00001d028307-1	\Zm00001d028308-1	P426	P427	coreset84	51
1	29950732	29968666	1	30023825	30036713	\Zm00001d028307-1	distal PET peak	P426	D165	coreset84	51
1	29984828	29990792	1	30017045	30018979	\Zm00001d028308-1	\Zm00001d028309-1	P427	P428	coreset84	51
1	29984828	29990792	1	30023825	30036713	\Zm00001d028308-1	distal PET peak	P427	D165	coreset84	51
1	30017045	30018979	1	30023825	30036713	\Zm00001d028309-1	distal PET peak	P428	D165	coreset84	51
1	30023825	30036713	1	30086813	30096707	distal PET peak	\Zm00001d028311-1	D165	P429	coreset84	51
1	30023825	30036713	1	30125810	30129802	distal PET peak	distal PET peak	D165	D166	coreset84	51
1	30086813	30096707	1	30214724	30221118	\Zm00001d028311-1	distal PET peak	P429	D167	coreset84	51
1	30475314	30479292	1	30539688	30548896	distal PET peak	distal PET peak	D168	D169	coreset10	45
1	30516109	30526510	1	30539688	30548896	\Zm00001d028317-1	distal PET peak	P430	D169	coreset10	45
1	30516109	30526510	1	30553181	30565239	\Zm00001d028317-1	\Zm00001d028318\Zm00001d028319-2	P430	P431	coreset10	45
1	30539688	30548896	1	30553181	30565239	distal PET peak	\Zm00001d028318\Zm00001d028319-2	D169	P431	coreset10	45
1	30553181	30565239	1	30610259	30616726	\Zm00001d028318\Zm00001d028319-2	\Zm00001d028320-1	P431	P432	coreset10	45
1	30553181	30565239	1	56693361	56701293	\Zm00001d028318\Zm00001d028319-2	distal PET peak	P431	D298	coreset10	45
1	30610259	30616726	1	30793129	30801401	\Zm00001d028320-1	\Zm00001d028325-1	P432	P433	coreset10	45
1	30610259	30616726	1	30964140	30972940	\Zm00001d028320-1	\Zm00001d028328-1	P432	P434	coreset10	45
1	30793129	30801401	1	30964140	30972940	\Zm00001d028325-1	\Zm00001d028328-1	P433	P434	coreset10	45
1	30793129	30801401	1	288831767	288834726	\Zm00001d028325-1	distal PET peak	P433	D1075	coreset10	45
1	30964140	30972940	1	30977858	30985834	\Zm00001d028328-1	distal PET peak	P434	D170	coreset10	45
1	30977858	30985834	1	31047487	31062011	distal PET peak	\Zm00001d028330\Zm00001d028332\Zm00001d028331\Zm00001d028333-4	D170	P435	coreset10	45
1	31047487	31062011	1	31102887	31108122	\Zm00001d028330\Zm00001d028332\Zm00001d028331\Zm00001d028333-4	distal PET peak	P435	D171	coreset10	45
1	31189716	31194569	1	31209585	31211495	\Zm00001d028338-1	distal PET peak	P436	D172	coreset916	4
1	31189716	31194569	1	31214454	31221054	\Zm00001d028338-1	\Zm00001d028339-1	P436	P437	coreset916	4
1	31214454	31221054	1	31350290	31368534	\Zm00001d028339-1	\Zm00001d028344-1	P437	P438	coreset916	4
1	31350290	31368534	1	31369310	31372055	\Zm00001d028344-1	distal PET peak	P438	D173	coreset916	4
1	31506947	31515865	1	31548114	31559815	\Zm00001d028347-1	\Zm00001d028348\Zm00001d028349-2	P439	P440	coreset2976	3
1	31506947	31515865	1	31681294	31687391	\Zm00001d028347-1	\Zm00001d028352-1	P439	P441	coreset2976	3
1	31548114	31559815	1	31681294	31687391	\Zm00001d028348\Zm00001d028349-2	\Zm00001d028352-1	P440	P441	coreset2976	3
1	31794369	31797317	1	31804562	31812126	distal PET peak	\Zm00001d028355\Zm00001d028356-2	D174	P442	coreset2924	1
1	31886478	31901295	1	31904175	31906990	\Zm00001d028358-1	distal PET peak	P443	D175	coreset2912	1
1	32042825	32055213	1	32067262	32082477	\Zm00001d028359\Zm00001d028360-2	\Zm00001d028361-1	P444	P445	coreset386	30
1	32042825	32055213	1	32135062	32139887	\Zm00001d028359\Zm00001d028360-2	\Zm00001d028362-1	P444	P446	coreset386	30
1	32067262	32082477	1	32106037	32110970	\Zm00001d028361-1	distal PET peak	P445	D176	coreset386	30
1	32067262	32082477	1	32144903	32152768	\Zm00001d028361-1	\Zm00001d028363-1	P445	P447	coreset386	30
1	32106037	32110970	1	32155839	32161095	distal PET peak	distal PET peak	D176	D178	coreset386	30
1	32135062	32139887	1	32144903	32152768	\Zm00001d028362-1	\Zm00001d028363-1	P446	P447	coreset386	30
1	32140613	32143564	1	32155839	32161095	distal PET peak	distal PET peak	D177	D178	coreset386	30
1	32144903	32152768	1	32246286	32250582	\Zm00001d028363-1	\Zm00001d028365-1	P447	P448	coreset386	30
1	32144903	32152768	1	32265127	32277315	\Zm00001d028363-1	\Zm00001d028366-1	P447	P449	coreset386	30
1	32155839	32161095	1	32246286	32250582	distal PET peak	\Zm00001d028365-1	D178	P448	coreset386	30
1	32155839	32161095	1	32265127	32277315	distal PET peak	\Zm00001d028366-1	D178	P449	coreset386	30
1	32246286	32250582	1	32265127	32277315	\Zm00001d028365-1	\Zm00001d028366-1	P448	P449	coreset386	30
1	32265127	32277315	1	32281440	32285136	\Zm00001d028366-1	distal PET peak	P449	D179	coreset386	30
1	32265127	32277315	1	32292803	32299122	\Zm00001d028366-1	\Zm00001d028367-1	P449	P450	coreset386	30
1	32281440	32285136	1	32322201	32329533	distal PET peak	\Zm00001d028368-1	D179	P451	coreset386	30
1	32292803	32299122	1	32322201	32329533	\Zm00001d028367-1	\Zm00001d028368-1	P450	P451	coreset386	30
1	32292803	32299122	1	32353091	32368605	\Zm00001d028367-1	\Zm00001d028369\Zm00001d028370-2	P450	P452	coreset386	30
1	32322201	32329533	1	32353091	32368605	\Zm00001d028368-1	\Zm00001d028369\Zm00001d028370-2	P451	P452	coreset386	30
1	32322201	32329533	1	32425237	32437980	\Zm00001d028368-1	\Zm00001d028371-1	P451	P453	coreset386	30
1	32353091	32368605	1	32425237	32437980	\Zm00001d028369\Zm00001d028370-2	\Zm00001d028371-1	P452	P453	coreset386	30
1	32425237	32437980	1	32438467	32443312	\Zm00001d028371-1	\Zm00001d028372-1	P453	P454	coreset386	30
1	32425237	32437980	1	32470391	32479747	\Zm00001d028371-1	\Zm00001d028373-1	P453	P455	coreset386	30
1	32470391	32479747	1	32496479	32498790	\Zm00001d028373-1	distal PET peak	P455	D180	coreset386	30
1	32470391	32479747	1	32499592	32507100	\Zm00001d028373-1	\Zm00001d028374-1	P455	P456	coreset386	30
1	32470391	32479747	1	32601998	32609647	\Zm00001d028373-1	\Zm00001d028375\Zm00001d028377-2	P455	P457	coreset386	30
1	32507104	32510531	1	32522903	32528826	distal PET peak	distal PET peak	D181	D182	coreset386	30
1	32507104	32510531	1	32601998	32609647	distal PET peak	\Zm00001d028375\Zm00001d028377-2	D181	P457	coreset386	30
1	32601998	32609647	1	32615378	32618542	\Zm00001d028375\Zm00001d028377-2	distal PET peak	P457	D183	coreset386	30
1	32601998	32609647	1	32800944	32810304	\Zm00001d028375\Zm00001d028377-2	\Zm00001d028384-1	P457	P458	coreset386	30
1	32800944	32810304	1	32815735	32821571	\Zm00001d028384-1	\Zm00001d028385-1	P458	P459	coreset386	30
1	32856693	32863408	1	32891599	32897438	\Zm00001d028386-1	distal PET peak	P460	D184	coreset1079	5
1	32856693	32863408	1	32931331	32937352	\Zm00001d028386-1	distal PET peak	P460	D185	coreset1079	5
1	32891599	32897438	1	32931331	32937352	distal PET peak	distal PET peak	D184	D185	coreset1079	5
1	32931331	32937352	1	32946202	32951753	distal PET peak	\Zm00001d028388-1	D185	P461	coreset1079	5
1	32946202	32951753	1	33032421	33038159	\Zm00001d028388-1	\Zm00001d028389-1	P461	P462	coreset1079	5
1	33041286	33045250	1	33114246	33120306	distal PET peak	\Zm00001d028391-1	D186	P463	coreset301	51
1	33114246	33120306	1	33146815	33152764	\Zm00001d028391-1	\Zm00001d028392-1	P463	P464	coreset301	51
1	33146815	33152764	1	33294944	33296896	\Zm00001d028392-1	distal PET peak	P464	D187	coreset301	51
1	33146815	33152764	1	33300564	33312441	\Zm00001d028392-1	\Zm00001d028396-1	P464	P465	coreset301	51
1	33146815	33152764	1	33439168	33456706	\Zm00001d028392-1	\Zm00001d028398\Zm00001d028397-2	P464	P466	coreset301	51
1	33300564	33312441	1	33439168	33456706	\Zm00001d028396-1	\Zm00001d028398\Zm00001d028397-2	P465	P466	coreset301	51
1	33439168	33456706	1	33489438	33495330	\Zm00001d028398\Zm00001d028397-2	distal PET peak	P466	D188	coreset301	51
1	33439168	33456706	1	33542882	33549272	\Zm00001d028398\Zm00001d028397-2	\Zm00001d028399-1	P466	P467	coreset301	51
1	33439168	33456706	1	33589271	33603174	\Zm00001d028398\Zm00001d028397-2	\Zm00001d028400-1	P466	P468	coreset301	51
1	33439168	33456706	1	43039206	43047088	\Zm00001d028398\Zm00001d028397-2	\Zm00001d028685-1	P466	P590	coreset301	51
1	33489438	33495330	1	33542882	33549272	distal PET peak	\Zm00001d028399-1	D188	P467	coreset301	51
1	33489438	33495330	1	33589271	33603174	distal PET peak	\Zm00001d028400-1	D188	P468	coreset301	51
1	33542882	33549272	1	33589271	33603174	\Zm00001d028399-1	\Zm00001d028400-1	P467	P468	coreset301	51
1	33542882	33549272	1	215568103	215571897	\Zm00001d028399-1	\Zm00001d032173-1	P467	P1641	coreset301	51
1	33607274	33609242	1	33646113	33653832	distal PET peak	\Zm00001d028401-1	D189	P469	coreset1305	16
1	33615659	33621846	1	33646113	33653832	distal PET peak	\Zm00001d028401-1	D190	P469	coreset1305	16
1	33615659	33621846	1	33736952	33740543	distal PET peak	\Zm00001d028404-1	D190	P470	coreset1305	16
1	33615659	33621846	1	33742951	33749934	distal PET peak	\Zm00001d028405-1	D190	P471	coreset1305	16
1	33615659	33621846	1	33776102	33782908	distal PET peak	distal PET peak	D190	D193	coreset1305	16
1	33646113	33653832	1	33711001	33715081	\Zm00001d028401-1	distal PET peak	P469	D192	coreset1305	16
1	33646113	33653832	1	33736952	33740543	\Zm00001d028401-1	\Zm00001d028404-1	P469	P470	coreset1305	16
1	33646113	33653832	1	33742951	33749934	\Zm00001d028401-1	\Zm00001d028405-1	P469	P471	coreset1305	16
1	33683096	33686369	1	33736952	33740543	distal PET peak	\Zm00001d028404-1	D191	P470	coreset1305	16
1	33711001	33715081	1	33742951	33749934	distal PET peak	\Zm00001d028405-1	D192	P471	coreset1305	16
1	33742951	33749934	1	33776102	33782908	\Zm00001d028405-1	distal PET peak	P471	D193	coreset1305	16
1	33742951	33749934	1	33784834	33791572	\Zm00001d028405-1	\Zm00001d028408-1	P471	P473	coreset1305	16
1	33750619	33758635	1	33776102	33782908	\Zm00001d028406-1	distal PET peak	P472	D193	coreset1305	16
1	33750619	33758635	1	33784834	33791572	\Zm00001d028406-1	\Zm00001d028408-1	P472	P473	coreset1305	16
1	33784834	33791572	1	33798786	33805118	\Zm00001d028408-1	\Zm00001d028409-1	P473	P474	coreset1305	16
1	33784834	33791572	1	33849536	33853858	\Zm00001d028408-1	\Zm00001d028410-1	P473	P475	coreset1305	16
1	33948636	33951509	1	33990874	34002085	distal PET peak	distal PET peak	D194	D195	coreset2747	3
1	33948636	33951509	1	34028387	34039364	distal PET peak	\Zm00001d028412-1	D194	P476	coreset2747	3
1	33990874	34002085	1	34028387	34039364	distal PET peak	\Zm00001d028412-1	D195	P476	coreset2747	3
1	34107338	34116414	1	34134804	34139485	\Zm00001d028413-1	distal PET peak	P477	D196	coreset849	7
1	34107338	34116414	1	34139898	34158245	\Zm00001d028413-1	\Zm00001d028414\Zm00001d028415-2	P477	P478	coreset849	7
1	34139898	34158245	1	34210126	34225442	\Zm00001d028414\Zm00001d028415-2	\Zm00001d028416\Zm00001d028417-2	P478	P479	coreset849	7
1	34210126	34225442	1	34538697	34548324	\Zm00001d028416\Zm00001d028417-2	\Zm00001d028423\Zm00001d028424-2	P479	P481	coreset849	7
1	34443044	34446261	1	34506608	34512281	distal PET peak	\Zm00001d028422-1	D197	P480	coreset849	7
1	34443044	34446261	1	34538697	34548324	distal PET peak	\Zm00001d028423\Zm00001d028424-2	D197	P481	coreset849	7
1	34506608	34512281	1	34538697	34548324	\Zm00001d028422-1	\Zm00001d028423\Zm00001d028424-2	P480	P481	coreset849	7
1	34653478	34661829	1	34703317	34714343	\Zm00001d028427-1	\Zm00001d028428\Zm00001d028429-2	P482	P483	coreset443	6
1	34689313	34692482	1	34703317	34714343	distal PET peak	\Zm00001d028428\Zm00001d028429-2	D198	P483	coreset443	6
1	34703317	34714343	1	34897828	34902517	\Zm00001d028428\Zm00001d028429-2	\Zm00001d028432-1	P483	P484	coreset443	6
1	34837720	34840954	1	34851478	34855723	distal PET peak	distal PET peak	D199	D200	coreset443	6
1	34851478	34855723	1	34897828	34902517	distal PET peak	\Zm00001d028432-1	D200	P484	coreset443	6
1	34897828	34902517	1	34918735	34923144	\Zm00001d028432-1	\Zm00001d028433-1	P484	P485	coreset443	6
1	34957969	34981355	1	35018241	35027069	\Zm00001d028436\Zm00001d028437\Zm00001d028438-3	\Zm00001d028439-1	P486	P487	coreset279	17
1	34957969	34981355	1	35129721	35137430	\Zm00001d028436\Zm00001d028437\Zm00001d028438-3	\Zm00001d028443-1	P486	P489	coreset279	17
1	35018241	35027069	1	35115040	35120802	\Zm00001d028439-1	\Zm00001d028440-1	P487	P488	coreset279	17
1	35018241	35027069	1	35129721	35137430	\Zm00001d028439-1	\Zm00001d028443-1	P487	P489	coreset279	17
1	35115040	35120802	1	35129721	35137430	\Zm00001d028440-1	\Zm00001d028443-1	P488	P489	coreset279	17
1	35129721	35137430	1	35202991	35208306	\Zm00001d028443-1	\Zm00001d028445-1	P489	P490	coreset279	17
1	35202991	35208306	1	35238443	35244431	\Zm00001d028445-1	distal PET peak	P490	D201	coreset279	17
1	35202991	35208306	1	35246740	35265608	\Zm00001d028445-1	\Zm00001d028447-1	P490	P491	coreset279	17
1	35202991	35208306	1	228321287	228323410	\Zm00001d028445-1	\Zm00001d032491-1	P490	P1773	coreset279	17
1	35238443	35244431	1	35246740	35265608	distal PET peak	\Zm00001d028447-1	D201	P491	coreset279	17
1	35246740	35265608	1	35265931	35270919	\Zm00001d028447-1	distal PET peak	P491	D202	coreset279	17
1	35246740	35265608	1	35274938	35279830	\Zm00001d028447-1	\Zm00001d028450-1	P491	P492	coreset279	17
1	35274938	35279830	1	35296791	35305347	\Zm00001d028450-1	\Zm00001d028451-1	P492	P493	coreset279	17
1	35296791	35305347	1	36502771	36516467	\Zm00001d028451-1	\Zm00001d028482-1	P493	P505	coreset279	17
1	35296791	35305347	1	36587125	36593502	\Zm00001d028451-1	\Zm00001d028484-1	P493	P506	coreset279	17
1	35296791	35305347	1	36682404	36685330	\Zm00001d028451-1	distal PET peak	P493	D213	coreset279	17
1	35465092	35477701	1	35491662	35495137	\Zm00001d028454\Zm00001d028453\Zm00001d028455-3	distal PET peak	P494	D203	coreset1073	14
1	35465092	35477701	1	35500733	35512912	\Zm00001d028454\Zm00001d028453\Zm00001d028455-3	\Zm00001d028457\Zm00001d028458\Zm00001d028456-3	P494	P495	coreset1073	14
1	35491662	35495137	1	35500733	35512912	distal PET peak	\Zm00001d028457\Zm00001d028458\Zm00001d028456-3	D203	P495	coreset1073	14
1	35500733	35512912	1	89257414	89261973	\Zm00001d028457\Zm00001d028458\Zm00001d028456-3	\Zm00001d029832-1	P495	P1026	coreset1073	14
1	35711810	35720711	1	35732594	35739107	\Zm00001d028463\Zm00001d028464-2	distal PET peak	P496	D205	coreset83	15
1	35711810	35720711	1	35762077	35781345	\Zm00001d028463\Zm00001d028464-2	distal PET peak	P496	D207	coreset83	15
1	35721599	35724438	1	35732594	35739107	distal PET peak	distal PET peak	D204	D205	coreset83	15
1	35756411	35760163	1	35762077	35781345	distal PET peak	distal PET peak	D206	D207	coreset83	15
1	35762077	35781345	1	35784857	35791597	distal PET peak	distal PET peak	D207	D208	coreset83	15
1	35762077	35781345	1	35815707	35822055	distal PET peak	\Zm00001d028465-1	D207	P497	coreset83	15
1	35762077	35781345	1	35956130	35971844	distal PET peak	\Zm00001d028471\Zm00001d028472-2	D207	P499	coreset83	15
1	35784857	35791597	1	35815707	35822055	distal PET peak	\Zm00001d028465-1	D208	P497	coreset83	15
1	35932811	35935559	1	35956130	35971844	\Zm00001d028469-1	\Zm00001d028471\Zm00001d028472-2	P498	P499	coreset83	15
1	35942356	35947498	1	35956130	35971844	distal PET peak	\Zm00001d028471\Zm00001d028472-2	D209	P499	coreset83	15
1	35956130	35971844	1	36138798	36149511	\Zm00001d028471\Zm00001d028472-2	\Zm00001d028474-1	P499	P501	coreset83	15
1	36040550	36044426	1	36138798	36149511	\Zm00001d028473-1	\Zm00001d028474-1	P500	P501	coreset83	15
1	36044732	36051224	1	36107595	36110100	distal PET peak	distal PET peak	D210	D211	coreset83	15
1	36044732	36051224	1	36138798	36149511	distal PET peak	\Zm00001d028474-1	D210	P501	coreset83	15
1	36138798	36149511	1	36154209	36158902	\Zm00001d028474-1	distal PET peak	P501	D212	coreset83	15
1	36210380	36214496	1	36244803	36249331	\Zm00001d028475-1	\Zm00001d028477-1	P502	P503	coreset795	10
1	36210380	36214496	1	225973552	225978328	\Zm00001d028475-1	\Zm00001d032422\Zm00001d032423-2	P502	P1746	coreset795	10
1	36472923	36490117	1	36502771	36516467	\Zm00001d028481-1	\Zm00001d028482-1	P504	P505	coreset279	17
1	37165753	37170128	1	37195472	37201833	\Zm00001d028495-1	\Zm00001d028497-1	P508	P509	coreset196	10
1	37165753	37170128	1	37263545	37268027	\Zm00001d028495-1	\Zm00001d028503-1	P508	P510	coreset196	10
1	37263545	37268027	1	37280615	37287665	\Zm00001d028503-1	\Zm00001d028504-1	P510	P511	coreset196	10
1	37280615	37287665	1	37295327	37298908	\Zm00001d028504-1	distal PET peak	P511	D214	coreset196	10
1	37280615	37287665	1	37341415	37345812	\Zm00001d028504-1	\Zm00001d028505-1	P511	P512	coreset196	10
1	37295327	37298908	1	121456870	121464027	distal PET peak	\Zm00001d030310-1	D214	P1147	coreset196	10
1	37475403	37482328	1	37492953	37508095	\Zm00001d028509-1	\Zm00001d028510-1	P513	P514	coreset247	13
1	37492953	37508095	1	37530152	37534338	\Zm00001d028510-1	distal PET peak	P514	D215	coreset247	13
1	37492953	37508095	1	37577954	37595671	\Zm00001d028510-1	\Zm00001d028511-1	P514	P515	coreset247	13
1	37577954	37595671	1	37675339	37684273	\Zm00001d028511-1	\Zm00001d028512-1	P515	P516	coreset247	13
1	37675339	37684273	1	37915414	37928169	\Zm00001d028512-1	\Zm00001d028515-1	P516	P519	coreset247	13
1	37761017	37769214	1	37839521	37847589	\Zm00001d028513-1	\Zm00001d028514-1	P517	P518	coreset247	13
1	37761017	37769214	1	37915414	37928169	\Zm00001d028513-1	\Zm00001d028515-1	P517	P519	coreset247	13
1	37839521	37847589	1	37915414	37928169	\Zm00001d028514-1	\Zm00001d028515-1	P518	P519	coreset247	13
1	37915414	37928169	1	38076338	38083812	\Zm00001d028515-1	\Zm00001d028524\Zm00001d028523-2	P519	P520	coreset247	13
1	38076338	38083812	1	38233289	38238437	\Zm00001d028524\Zm00001d028523-2	\Zm00001d028527\Zm00001d028528-2	P520	P521	coreset247	13
1	38085064	38088730	1	38098207	38102261	distal PET peak	distal PET peak	D216	D217	coreset247	13
1	38085064	38088730	1	38233289	38238437	distal PET peak	\Zm00001d028527\Zm00001d028528-2	D216	P521	coreset247	13
1	38158416	38163065	1	38233289	38238437	distal PET peak	\Zm00001d028527\Zm00001d028528-2	D218	P521	coreset247	13
1	38240644	38243380	1	38254838	38260231	distal PET peak	\Zm00001d028529-1	D219	P522	coreset2612	1
1	38403036	38408737	1	38453268	38458610	\Zm00001d028533-1	\Zm00001d028534-1	P524	P525	coreset1	399
1	38453268	38458610	1	38513288	38532007	\Zm00001d028534-1	\Zm00001d028535\Zm00001d028536-2	P525	P526	coreset1	399
1	38513288	38532007	1	38580661	38600499	\Zm00001d028535\Zm00001d028536-2	\Zm00001d028537\Zm00001d028538-2	P526	P527	coreset1	399
1	38580661	38600499	1	38605849	38611388	\Zm00001d028537\Zm00001d028538-2	distal PET peak	P527	D220	coreset1	399
1	38580661	38600499	1	38636952	38648305	\Zm00001d028537\Zm00001d028538-2	\Zm00001d028539\Zm00001d028540-2	P527	P528	coreset1	399
1	38580661	38600499	1	38684076	38696250	\Zm00001d028537\Zm00001d028538-2	\Zm00001d028542\Zm00001d028541-2	P527	P529	coreset1	399
1	38580661	38600499	1	38703910	38705555	\Zm00001d028537\Zm00001d028538-2	distal PET peak	P527	D222	coreset1	399
1	38605849	38611388	1	38636952	38648305	distal PET peak	\Zm00001d028539\Zm00001d028540-2	D220	P528	coreset1	399
1	38636952	38648305	1	38684076	38696250	\Zm00001d028539\Zm00001d028540-2	\Zm00001d028542\Zm00001d028541-2	P528	P529	coreset1	399
1	38684076	38696250	1	38901814	38910293	\Zm00001d028542\Zm00001d028541-2	\Zm00001d028546-1	P529	P530	coreset1	399
1	38700909	38703004	1	38966893	38973686	distal PET peak	\Zm00001d028549-1	D221	P532	coreset1	399
1	38901814	38910293	1	38911182	38918811	\Zm00001d028546-1	\Zm00001d028547\Zm00001d028548-2	P530	P531	coreset1	399
1	38901814	38910293	1	38973747	38977710	\Zm00001d028546-1	\Zm00001d028550-1	P530	P533	coreset1	399
1	38911182	38918811	1	38966893	38973686	\Zm00001d028547\Zm00001d028548-2	\Zm00001d028549-1	P531	P532	coreset1	399
1	38911182	38918811	1	38973747	38977710	\Zm00001d028547\Zm00001d028548-2	\Zm00001d028550-1	P531	P533	coreset1	399
1	38973747	38977710	1	38993168	38999640	\Zm00001d028550-1	\Zm00001d028554\Zm00001d028555-2	P533	P534	coreset1	399
1	38993168	38999640	1	39083564	39093038	\Zm00001d028554\Zm00001d028555-2	\Zm00001d028556\Zm00001d028557-2	P534	P535	coreset1	399
1	39083564	39093038	1	39098498	39101561	\Zm00001d028556\Zm00001d028557-2	\Zm00001d028558-1	P535	P536	coreset1	399
1	39083564	39093038	1	39102689	39108403	\Zm00001d028556\Zm00001d028557-2	distal PET peak	P535	D223	coreset1	399
1	39083564	39093038	1	39159472	39164503	\Zm00001d028556\Zm00001d028557-2	distal PET peak	P535	D224	coreset1	399
1	39083564	39093038	1	39213430	39219138	\Zm00001d028556\Zm00001d028557-2	\Zm00001d028561\Zm00001d028562\Zm00001d028563\Zm00001d028564-4	P535	P537	coreset1	399
1	39102689	39108403	1	39159472	39164503	distal PET peak	distal PET peak	D223	D224	coreset1	399
1	39102689	39108403	1	39213430	39219138	distal PET peak	\Zm00001d028561\Zm00001d028562\Zm00001d028563\Zm00001d028564-4	D223	P537	coreset1	399
1	39213430	39219138	1	39230847	39248929	\Zm00001d028561\Zm00001d028562\Zm00001d028563\Zm00001d028564-4	\Zm00001d028565\Zm00001d028566-2	P537	P539	coreset1	399
1	39213430	39219138	1	39400067	39412151	\Zm00001d028561\Zm00001d028562\Zm00001d028563\Zm00001d028564-4	\Zm00001d028569-1	P537	P542	coreset1	399
1	39220163	39221749	1	39230847	39248929	\Zm00001d028563\Zm00001d028564-2	\Zm00001d028565\Zm00001d028566-2	P538	P539	coreset1	399
1	39230847	39248929	1	39355080	39360032	\Zm00001d028565\Zm00001d028566-2	distal PET peak	P539	D225	coreset1	399
1	39230847	39248929	1	39400067	39412151	\Zm00001d028565\Zm00001d028566-2	\Zm00001d028569-1	P539	P542	coreset1	399
1	39386164	39391569	1	39400067	39412151	\Zm00001d028567-1	\Zm00001d028569-1	P540	P542	coreset1	399
1	39392532	39396264	1	39400067	39412151	\Zm00001d028568-1	\Zm00001d028569-1	P541	P542	coreset1	399
1	39400067	39412151	1	39413510	39424688	\Zm00001d028569-1	\Zm00001d028570\Zm00001d028571-2	P542	P543	coreset1	399
1	39400067	39412151	1	54250715	54254482	\Zm00001d028569-1	\Zm00001d028998-1	P542	P724	coreset1	399
1	39413510	39424688	1	39460205	39468853	\Zm00001d028570\Zm00001d028571-2	\Zm00001d028572-1	P543	P544	coreset1	399
1	39460205	39468853	1	39487671	39496819	\Zm00001d028572-1	\Zm00001d028574-1	P544	P545	coreset1	399
1	39487671	39496819	1	39562765	39570498	\Zm00001d028574-1	\Zm00001d028575-1	P545	P546	coreset1	399
1	39487671	39496819	1	39584598	39593753	\Zm00001d028574-1	\Zm00001d028576-1	P545	P547	coreset1	399
1	39487671	39496819	1	39675301	39682710	\Zm00001d028574-1	\Zm00001d028577-1	P545	P548	coreset1	399
1	39562765	39570498	1	39584598	39593753	\Zm00001d028575-1	\Zm00001d028576-1	P546	P547	coreset1	399
1	39584598	39593753	1	39675301	39682710	\Zm00001d028576-1	\Zm00001d028577-1	P547	P548	coreset1	399
1	39596985	39601274	1	39675301	39682710	distal PET peak	\Zm00001d028577-1	D226	P548	coreset1	399
1	39596985	39601274	1	39744312	39756546	distal PET peak	\Zm00001d028579\Zm00001d028580-2	D226	P549	coreset1	399
1	39675301	39682710	1	39744312	39756546	\Zm00001d028577-1	\Zm00001d028579\Zm00001d028580-2	P548	P549	coreset1	399
1	39675301	39682710	1	40091142	40114548	\Zm00001d028577-1	\Zm00001d028587\Zm00001d028588\Zm00001d028586\Zm00001d028590-4	P548	P551	coreset1	399
1	40033190	40039560	1	40091142	40114548	\Zm00001d028585-1	\Zm00001d028587\Zm00001d028588\Zm00001d028586\Zm00001d028590-4	P550	P551	coreset1	399
1	40091142	40114548	1	40114564	40119467	\Zm00001d028587\Zm00001d028588\Zm00001d028586\Zm00001d028590-4	\Zm00001d028591-1	P551	P552	coreset1	399
1	40091142	40114548	1	40159507	40166925	\Zm00001d028587\Zm00001d028588\Zm00001d028586\Zm00001d028590-4	\Zm00001d028593-1	P551	P553	coreset1	399
1	40091142	40114548	1	40238674	40246672	\Zm00001d028587\Zm00001d028588\Zm00001d028586\Zm00001d028590-4	\Zm00001d028595\Zm00001d028596-2	P551	P554	coreset1	399
1	40091142	40114548	1	40251984	40269742	\Zm00001d028587\Zm00001d028588\Zm00001d028586\Zm00001d028590-4	\Zm00001d028597\Zm00001d028598-2	P551	P555	coreset1	399
1	40091142	40114548	1	40275287	40281367	\Zm00001d028587\Zm00001d028588\Zm00001d028586\Zm00001d028590-4	distal PET peak	P551	D229	coreset1	399
1	40159507	40166925	1	40251984	40269742	\Zm00001d028593-1	\Zm00001d028597\Zm00001d028598-2	P553	P555	coreset1	399
1	40159507	40166925	1	119352739	119355174	\Zm00001d028593-1	distal PET peak	P553	D458	coreset1	399
1	40166937	40171572	1	40238674	40246672	distal PET peak	\Zm00001d028595\Zm00001d028596-2	D227	P554	coreset1	399
1	40238674	40246672	1	40251984	40269742	\Zm00001d028595\Zm00001d028596-2	\Zm00001d028597\Zm00001d028598-2	P554	P555	coreset1	399
1	40238674	40246672	1	40282984	40288636	\Zm00001d028595\Zm00001d028596-2	\Zm00001d028599-1	P554	P556	coreset1	399
1	40247826	40250545	1	40251984	40269742	distal PET peak	\Zm00001d028597\Zm00001d028598-2	D228	P555	coreset1	399
1	40251984	40269742	1	40275287	40281367	\Zm00001d028597\Zm00001d028598-2	distal PET peak	P555	D229	coreset1	399
1	40251984	40269742	1	40282984	40288636	\Zm00001d028597\Zm00001d028598-2	\Zm00001d028599-1	P555	P556	coreset1	399
1	40282984	40288636	1	40350427	40356077	\Zm00001d028599-1	distal PET peak	P556	D230	coreset1	399
1	40282984	40288636	1	40356321	40357855	\Zm00001d028599-1	distal PET peak	P556	D231	coreset1	399
1	40407565	40415371	1	40423138	40432682	distal PET peak	\Zm00001d028601-1	D232	P557	coreset1773	2
1	40423138	40432682	1	40460047	40466119	\Zm00001d028601-1	distal PET peak	P557	D233	coreset1773	2
1	40513294	40517000	1	40710414	40720286	\Zm00001d028603-1	\Zm00001d028608-1	P558	P560	coreset651	5
1	40550543	40552936	1	40593417	40606850	distal PET peak	\Zm00001d028606-1	D234	P559	coreset651	5
1	40593417	40606850	1	40615766	40619420	\Zm00001d028606-1	distal PET peak	P559	D235	coreset651	5
1	40593417	40606850	1	40710414	40720286	\Zm00001d028606-1	\Zm00001d028608-1	P559	P560	coreset651	5
1	40710414	40720286	1	40771676	40773458	\Zm00001d028608-1	distal PET peak	P560	D236	coreset651	5
1	40779874	40793022	1	40799492	40804151	\Zm00001d028613\Zm00001d028612-2	distal PET peak	P561	D237	coreset2430	1
1	40932327	40937173	1	41016179	41023605	distal PET peak	\Zm00001d028619-1	D238	P563	coreset1003	4
1	40943363	40947805	1	41016179	41023605	\Zm00001d028616-1	\Zm00001d028619-1	P562	P563	coreset1003	4
1	41016179	41023605	1	41083902	41090869	\Zm00001d028619-1	\Zm00001d028620-1	P563	P564	coreset1003	4
1	41083902	41090869	1	41113666	41118398	\Zm00001d028620-1	\Zm00001d028621-1	P564	P565	coreset1003	4
1	41139326	41142265	1	41160886	41169298	distal PET peak	\Zm00001d028622\Zm00001d028623-2	D239	P566	coreset2425	1
1	41250809	41255194	1	41268623	41274686	distal PET peak	\Zm00001d028625-1	D240	P567	coreset2053	2
1	41268623	41274686	1	41290776	41296371	\Zm00001d028625-1	distal PET peak	P567	D241	coreset2053	2
1	41370067	41372900	1	41453028	41460501	distal PET peak	\Zm00001d028630\Zm00001d028631-2	D242	P568	coreset430	17
1	41453028	41460501	1	41567257	41576711	\Zm00001d028630\Zm00001d028631-2	\Zm00001d028639\Zm00001d028640-2	P568	P569	coreset430	17
1	41453028	41460501	1	41588024	41593897	\Zm00001d028630\Zm00001d028631-2	\Zm00001d028641-1	P568	P570	coreset430	17
1	41567257	41576711	1	41594079	41603442	\Zm00001d028639\Zm00001d028640-2	\Zm00001d028642-1	P569	P571	coreset430	17
1	41588024	41593897	1	41694656	41701792	\Zm00001d028641-1	\Zm00001d028643-1	P570	P572	coreset430	17
1	41594079	41603442	1	41694656	41701792	\Zm00001d028642-1	\Zm00001d028643-1	P571	P572	coreset430	17
1	41594079	41603442	1	41724575	41728290	\Zm00001d028642-1	\Zm00001d028647-1	P571	P574	coreset430	17
1	41722148	41723997	1	41789911	41807747	\Zm00001d028646-1	\Zm00001d028649\Zm00001d028651-2	P573	P575	coreset430	17
1	41724575	41728290	1	41789911	41807747	\Zm00001d028647-1	\Zm00001d028649\Zm00001d028651-2	P574	P575	coreset430	17
1	41789911	41807747	1	41811718	41813437	\Zm00001d028649\Zm00001d028651-2	\Zm00001d028652-1	P575	P576	coreset430	17
1	41789911	41807747	1	41831168	41837957	\Zm00001d028649\Zm00001d028651-2	\Zm00001d028653-1	P575	P577	coreset430	17
1	41789911	41807747	1	41843835	41846304	\Zm00001d028649\Zm00001d028651-2	\Zm00001d028654-1	P575	P578	coreset430	17
1	41789911	41807747	1	41896943	41903300	\Zm00001d028649\Zm00001d028651-2	\Zm00001d028655-1	P575	P579	coreset430	17
1	41831168	41837957	1	41843835	41846304	\Zm00001d028653-1	\Zm00001d028654-1	P577	P578	coreset430	17
1	41843835	41846304	1	41896943	41903300	\Zm00001d028654-1	\Zm00001d028655-1	P578	P579	coreset430	17
1	41896943	41903300	1	42115673	42125435	\Zm00001d028655-1	\Zm00001d028659\Zm00001d028660-2	P579	P580	coreset430	17
1	42115673	42125435	1	42127045	42130863	\Zm00001d028659\Zm00001d028660-2	\Zm00001d028661-1	P580	P581	coreset430	17
1	42228909	42233218	1	42279530	42293670	distal PET peak	\Zm00001d028664\Zm00001d028665-2	D243	P583	coreset642	17
1	42234822	42240716	1	42279530	42293670	\Zm00001d028662-1	\Zm00001d028664\Zm00001d028665-2	P582	P583	coreset642	17
1	42279530	42293670	1	42430762	42439028	\Zm00001d028664\Zm00001d028665-2	\Zm00001d028669\Zm00001d028668-2	P583	P584	coreset642	17
1	42279530	42293670	1	42439730	42443852	\Zm00001d028664\Zm00001d028665-2	\Zm00001d028669-1	P583	P585	coreset642	17
1	42279530	42293670	1	42448037	42467198	\Zm00001d028664\Zm00001d028665-2	\Zm00001d028670\Zm00001d028671-2	P583	P586	coreset642	17
1	42430762	42439028	1	42448037	42467198	\Zm00001d028669\Zm00001d028668-2	\Zm00001d028670\Zm00001d028671-2	P584	P586	coreset642	17
1	42439730	42443852	1	42448037	42467198	\Zm00001d028669-1	\Zm00001d028670\Zm00001d028671-2	P585	P586	coreset642	17
1	42448037	42467198	1	296314543	296320018	\Zm00001d028670\Zm00001d028671-2	\Zm00001d034559-1	P586	P2577	coreset642	17
1	42746231	42750576	1	42757024	42765532	\Zm00001d028675-1	\Zm00001d028676-1	P587	P588	coreset301	51
1	42746231	42750576	1	42782278	42792688	\Zm00001d028675-1	\Zm00001d028679\Zm00001d028680-2	P587	P589	coreset301	51
1	42757024	42765532	1	42782278	42792688	\Zm00001d028676-1	\Zm00001d028679\Zm00001d028680-2	P588	P589	coreset301	51
1	42782278	42792688	1	43039206	43047088	\Zm00001d028679\Zm00001d028680-2	\Zm00001d028685-1	P589	P590	coreset301	51
1	42782278	42792688	1	43078465	43091876	\Zm00001d028679\Zm00001d028680-2	\Zm00001d028686\Zm00001d028687-2	P589	P591	coreset301	51
1	42782278	42792688	1	43280089	43293883	\Zm00001d028679\Zm00001d028680-2	\Zm00001d028689\Zm00001d028690-2	P589	P592	coreset301	51
1	43039206	43047088	1	43078465	43091876	\Zm00001d028685-1	\Zm00001d028686\Zm00001d028687-2	P590	P591	coreset301	51
1	43039206	43047088	1	43280089	43293883	\Zm00001d028685-1	\Zm00001d028689\Zm00001d028690-2	P590	P592	coreset301	51
1	43078465	43091876	1	43280089	43293883	\Zm00001d028686\Zm00001d028687-2	\Zm00001d028689\Zm00001d028690-2	P591	P592	coreset301	51
1	43280089	43293883	1	43311110	43317606	\Zm00001d028689\Zm00001d028690-2	\Zm00001d028691-1	P592	P593	coreset301	51
1	43311110	43317606	1	43328227	43336582	\Zm00001d028691-1	\Zm00001d028692-1	P593	P594	coreset301	51
1	43311110	43317606	1	43341939	43354686	\Zm00001d028691-1	\Zm00001d028693\Zm00001d028695\Zm00001d028694-3	P593	P595	coreset301	51
1	43328227	43336582	1	43341939	43354686	\Zm00001d028692-1	\Zm00001d028693\Zm00001d028695\Zm00001d028694-3	P594	P595	coreset301	51
1	43328227	43336582	1	43354778	43361931	\Zm00001d028692-1	\Zm00001d028695\Zm00001d028696-2	P594	P596	coreset301	51
1	43328227	43336582	1	45106270	45109376	\Zm00001d028692-1	\Zm00001d028744-1	P594	P620	coreset301	51
1	43341939	43354686	1	43354778	43361931	\Zm00001d028693\Zm00001d028695\Zm00001d028694-3	\Zm00001d028695\Zm00001d028696-2	P595	P596	coreset301	51
1	43354778	43361931	1	43369578	43374255	\Zm00001d028695\Zm00001d028696-2	\Zm00001d028697-1	P596	P597	coreset301	51
1	43369578	43374255	1	43444442	43448527	\Zm00001d028697-1	\Zm00001d028698-1	P597	P598	coreset301	51
1	43369578	43374255	1	43613596	43622798	\Zm00001d028697-1	\Zm00001d028701-1	P597	P599	coreset301	51
1	43575089	43582325	1	43641945	43647603	distal PET peak	\Zm00001d028702-1	D244	P600	coreset301	51
1	43613596	43622798	1	43641945	43647603	\Zm00001d028701-1	\Zm00001d028702-1	P599	P600	coreset301	51
1	43613596	43622798	1	43719637	43729680	\Zm00001d028701-1	\Zm00001d028705-1	P599	P602	coreset301	51
1	43641945	43647603	1	43712302	43719584	\Zm00001d028702-1	\Zm00001d028704-1	P600	P601	coreset301	51
1	43712302	43719584	1	43719637	43729680	\Zm00001d028704-1	\Zm00001d028705-1	P601	P602	coreset301	51
1	43719637	43729680	1	43823023	43836276	\Zm00001d028705-1	\Zm00001d028707-1	P602	P603	coreset301	51
1	43719637	43729680	1	191123045	191128914	\Zm00001d028705-1	\Zm00001d031464\Zm00001d031465-2	P602	P1399	coreset301	51
1	43823023	43836276	1	43890724	43893374	\Zm00001d028707-1	\Zm00001d028708-1	P603	P604	coreset301	51
1	43823023	43836276	1	43893495	43896313	\Zm00001d028707-1	\Zm00001d028708-1	P603	P605	coreset301	51
1	43823023	43836276	1	43907414	43915910	\Zm00001d028707-1	\Zm00001d028711-1	P603	P606	coreset301	51
1	43893495	43896313	1	43907414	43915910	\Zm00001d028708-1	\Zm00001d028711-1	P605	P606	coreset301	51
1	43907414	43915910	1	44003723	44021551	\Zm00001d028711-1	\Zm00001d028713\Zm00001d028714-2	P606	P608	coreset301	51
1	43998020	44003571	1	44003723	44021551	\Zm00001d028712-1	\Zm00001d028713\Zm00001d028714-2	P607	P608	coreset301	51
1	44003723	44021551	1	44166278	44174598	\Zm00001d028713\Zm00001d028714-2	\Zm00001d028715-1	P608	P609	coreset301	51
1	44003723	44021551	1	44243996	44248750	\Zm00001d028713\Zm00001d028714-2	\Zm00001d028719\Zm00001d028720-2	P608	P611	coreset301	51
1	44166278	44174598	1	44243996	44248750	\Zm00001d028715-1	\Zm00001d028719\Zm00001d028720-2	P609	P611	coreset301	51
1	44179275	44181416	1	44243996	44248750	\Zm00001d028718-1	\Zm00001d028719\Zm00001d028720-2	P610	P611	coreset301	51
1	44339062	44342988	1	44354695	44366932	\Zm00001d028721\Zm00001d028722-2	\Zm00001d028725-1	P612	P613	coreset1298	9
1	44354695	44366932	1	44373066	44375454	\Zm00001d028725-1	distal PET peak	P613	D245	coreset1298	9
1	44354695	44366932	1	44380179	44383482	\Zm00001d028725-1	\Zm00001d028726-1	P613	P614	coreset1298	9
1	44354695	44366932	1	44508026	44529722	\Zm00001d028725-1	\Zm00001d028727\Zm00001d028728-2	P613	P615	coreset1298	9
1	44380179	44383482	1	44508026	44529722	\Zm00001d028726-1	\Zm00001d028727\Zm00001d028728-2	P614	P615	coreset1298	9
1	44508026	44529722	1	44530217	44539875	\Zm00001d028727\Zm00001d028728-2	\Zm00001d028731\Zm00001d028730-2	P615	P616	coreset1298	9
1	44508026	44529722	1	44540648	44545922	\Zm00001d028727\Zm00001d028728-2	\Zm00001d028731-1	P615	P617	coreset1298	9
1	44530217	44539875	1	44552895	44561183	\Zm00001d028731\Zm00001d028730-2	\Zm00001d028732\Zm00001d028733-2	P616	P618	coreset1298	9
1	44540648	44545922	1	44552895	44561183	\Zm00001d028731-1	\Zm00001d028732\Zm00001d028733-2	P617	P618	coreset1298	9
1	44972807	44978802	1	70116121	70127427	\Zm00001d028742-1	\Zm00001d029427\Zm00001d029428-2	P619	P874	coreset61	15
1	44972807	44978802	1	149242494	149245342	\Zm00001d028742-1	\Zm00001d030622-1	P619	P1181	coreset61	15
1	45015664	45018087	1	45168961	45175043	distal PET peak	\Zm00001d028745-1	D246	P621	coreset1723	2
1	45110685	45118533	1	45168961	45175043	distal PET peak	\Zm00001d028745-1	D247	P621	coreset1723	2
1	45260239	45265950	1	45268600	45281902	\Zm00001d028747\Zm00001d028748-2	\Zm00001d028749-1	P622	P623	coreset1	399
1	45268600	45281902	1	45283124	45291101	\Zm00001d028749-1	\Zm00001d028750-1	P623	P624	coreset1	399
1	45268600	45281902	1	45390906	45394737	\Zm00001d028749-1	distal PET peak	P623	D248	coreset1	399
1	45268600	45281902	1	45440921	45451105	\Zm00001d028749-1	distal PET peak	P623	D249	coreset1	399
1	45283124	45291101	1	45440921	45451105	\Zm00001d028750-1	distal PET peak	P624	D249	coreset1	399
1	45390906	45394737	1	45440921	45451105	distal PET peak	distal PET peak	D248	D249	coreset1	399
1	45440921	45451105	1	45506273	45514268	distal PET peak	\Zm00001d028751-1	D249	P625	coreset1	399
1	45506273	45514268	1	45535124	45540404	\Zm00001d028751-1	\Zm00001d028752-1	P625	P626	coreset1	399
1	45506273	45514268	1	45570110	45580542	\Zm00001d028751-1	\Zm00001d028753-1	P625	P627	coreset1	399
1	45506273	45514268	1	45594369	45606507	\Zm00001d028751-1	\Zm00001d028755\Zm00001d028754-2	P625	P628	coreset1	399
1	45506273	45514268	1	304633134	304639149	\Zm00001d028751-1	\Zm00001d034882-1	P625	P2715	coreset1	399
1	45535124	45540404	1	45570110	45580542	\Zm00001d028752-1	\Zm00001d028753-1	P626	P627	coreset1	399
1	45570110	45580542	1	45594369	45606507	\Zm00001d028753-1	\Zm00001d028755\Zm00001d028754-2	P627	P628	coreset1	399
1	45570110	45580542	1	177145369	177147620	\Zm00001d028753-1	distal PET peak	P627	D568	coreset1	399
1	45594369	45606507	1	45717035	45732482	\Zm00001d028755\Zm00001d028754-2	\Zm00001d028756\Zm00001d028757\Zm00001d028759-3	P628	P629	coreset1	399
1	45717035	45732482	1	45812948	45814958	\Zm00001d028756\Zm00001d028757\Zm00001d028759-3	distal PET peak	P629	D250	coreset1	399
1	45717035	45732482	1	45863084	45872436	\Zm00001d028756\Zm00001d028757\Zm00001d028759-3	\Zm00001d028761\Zm00001d028762-2	P629	P630	coreset1	399
1	45863084	45872436	1	45883944	45897576	\Zm00001d028761\Zm00001d028762-2	\Zm00001d028763-1	P630	P631	coreset1	399
1	45883944	45897576	1	45978416	45985123	\Zm00001d028763-1	\Zm00001d028767\Zm00001d028768-2	P631	P632	coreset1	399
1	45883944	45897576	1	45985624	45988082	\Zm00001d028763-1	distal PET peak	P631	D251	coreset1	399
1	45978416	45985123	1	46005802	46024970	\Zm00001d028767\Zm00001d028768-2	\Zm00001d028770\Zm00001d028771\Zm00001d028769-3	P632	P633	coreset1	399
1	45985624	45988082	1	46005802	46024970	distal PET peak	\Zm00001d028770\Zm00001d028771\Zm00001d028769-3	D251	P633	coreset1	399
1	46005802	46024970	1	46167279	46175848	\Zm00001d028770\Zm00001d028771\Zm00001d028769-3	\Zm00001d028774-1	P633	P635	coreset1	399
1	46005802	46024970	1	46177855	46184446	\Zm00001d028770\Zm00001d028771\Zm00001d028769-3	\Zm00001d028775-1	P633	P636	coreset1	399
1	46155070	46157174	1	46167279	46175848	\Zm00001d028773-1	\Zm00001d028774-1	P634	P635	coreset1	399
1	46167279	46175848	1	46186537	46199536	\Zm00001d028774-1	\Zm00001d028776\Zm00001d028777\Zm00001d028778\Zm00001d028779-4	P635	P637	coreset1	399
1	46167279	46175848	1	46199564	46203230	\Zm00001d028774-1	\Zm00001d028779\Zm00001d028780-2	P635	P638	coreset1	399
1	46177855	46184446	1	46186537	46199536	\Zm00001d028775-1	\Zm00001d028776\Zm00001d028777\Zm00001d028778\Zm00001d028779-4	P636	P637	coreset1	399
1	46177855	46184446	1	46199564	46203230	\Zm00001d028775-1	\Zm00001d028779\Zm00001d028780-2	P636	P638	coreset1	399
1	46186537	46199536	1	46199564	46203230	\Zm00001d028776\Zm00001d028777\Zm00001d028778\Zm00001d028779-4	\Zm00001d028779\Zm00001d028780-2	P637	P638	coreset1	399
1	46186537	46199536	1	46325627	46334261	\Zm00001d028776\Zm00001d028777\Zm00001d028778\Zm00001d028779-4	\Zm00001d028783-1	P637	P639	coreset1	399
1	46325627	46334261	1	46370862	46384911	\Zm00001d028783-1	\Zm00001d028784\Zm00001d028785\Zm00001d028786-3	P639	P640	coreset1	399
1	46370862	46384911	1	46388515	46396157	\Zm00001d028784\Zm00001d028785\Zm00001d028786-3	\Zm00001d028787-1	P640	P641	coreset1	399
1	46370862	46384911	1	46495458	46500440	\Zm00001d028784\Zm00001d028785\Zm00001d028786-3	\Zm00001d028793-1	P640	P642	coreset1	399
1	46370862	46384911	1	46665037	46681252	\Zm00001d028784\Zm00001d028785\Zm00001d028786-3	\Zm00001d028796\Zm00001d028797\Zm00001d028798-3	P640	P643	coreset1	399
1	46495458	46500440	1	46641902	46645124	\Zm00001d028793-1	distal PET peak	P642	D252	coreset1	399
1	46641902	46645124	1	46826943	46833497	distal PET peak	\Zm00001d028802-1	D252	P645	coreset1	399
1	46641902	46645124	1	46853543	46860325	distal PET peak	\Zm00001d028803-1	D252	P646	coreset1	399
1	46665037	46681252	1	46826943	46833497	\Zm00001d028796\Zm00001d028797\Zm00001d028798-3	\Zm00001d028802-1	P643	P645	coreset1	399
1	46818244	46823420	1	46826943	46833497	\Zm00001d028801-1	\Zm00001d028802-1	P644	P645	coreset1	399
1	46826943	46833497	1	46896769	46908012	\Zm00001d028802-1	\Zm00001d028804-1	P645	P647	coreset1	399
1	46853543	46860325	1	46896769	46908012	\Zm00001d028803-1	\Zm00001d028804-1	P646	P647	coreset1	399
1	46896769	46908012	1	46951290	46954082	\Zm00001d028804-1	\Zm00001d028806-1	P647	P648	coreset1	399
1	46896769	46908012	1	46954198	46967245	\Zm00001d028804-1	\Zm00001d028807\Zm00001d028806-2	P647	P649	coreset1	399
1	46896769	46908012	1	47024002	47027950	\Zm00001d028804-1	\Zm00001d028808-1	P647	P650	coreset1	399
1	46925235	46926735	1	46954198	46967245	distal PET peak	\Zm00001d028807\Zm00001d028806-2	D253	P649	coreset1	399
1	46954198	46967245	1	47127242	47138547	\Zm00001d028807\Zm00001d028806-2	\Zm00001d028809-1	P649	P651	coreset1	399
1	46954198	46967245	1	47140769	47152862	\Zm00001d028807\Zm00001d028806-2	\Zm00001d028810\Zm00001d028811-2	P649	P652	coreset1	399
1	47024002	47027950	1	47127242	47138547	\Zm00001d028808-1	\Zm00001d028809-1	P650	P651	coreset1	399
1	47100109	47102548	1	47127242	47138547	distal PET peak	\Zm00001d028809-1	D254	P651	coreset1	399
1	47140769	47152862	1	47153153	47155931	\Zm00001d028810\Zm00001d028811-2	\Zm00001d028811-1	P652	P653	coreset1	399
1	47140769	47152862	1	47209781	47214880	\Zm00001d028810\Zm00001d028811-2	distal PET peak	P652	D255	coreset1	399
1	47140769	47152862	1	47396990	47404192	\Zm00001d028810\Zm00001d028811-2	\Zm00001d028813-1	P652	P654	coreset1	399
1	47153153	47155931	1	47209781	47214880	\Zm00001d028811-1	distal PET peak	P653	D255	coreset1	399
1	47153153	47155931	1	156696614	156701076	\Zm00001d028811-1	distal PET peak	P653	D517	coreset1	399
1	47209781	47214880	1	47396990	47404192	distal PET peak	\Zm00001d028813-1	D255	P654	coreset1	399
1	47417398	47418949	1	245434347	245444615	\Zm00001d028814-1	\Zm00001d032978-1	P655	P1962	coreset1644	3
1	47564183	47569362	1	47569410	47596231	\Zm00001d028818-1	\Zm00001d028819\Zm00001d028820-2	P656	P657	coreset403	20
1	47569410	47596231	1	47637132	47640731	\Zm00001d028819\Zm00001d028820-2	\Zm00001d028822-1	P657	P658	coreset403	20
1	47569410	47596231	1	47655212	47659411	\Zm00001d028819\Zm00001d028820-2	\Zm00001d028823-1	P657	P659	coreset403	20
1	47569410	47596231	1	47726098	47733782	\Zm00001d028819\Zm00001d028820-2	\Zm00001d028824-1	P657	P660	coreset403	20
1	47637132	47640731	1	47655212	47659411	\Zm00001d028822-1	\Zm00001d028823-1	P658	P659	coreset403	20
1	47726098	47733782	1	47740897	47746139	\Zm00001d028824-1	distal PET peak	P660	D256	coreset403	20
1	47726098	47733782	1	47785470	47797088	\Zm00001d028824-1	\Zm00001d028826\Zm00001d028827-2	P660	P662	coreset403	20
1	47740897	47746139	1	47757872	47762381	distal PET peak	distal PET peak	D256	D257	coreset403	20
1	47746758	47753025	1	47785470	47797088	\Zm00001d028825-1	\Zm00001d028826\Zm00001d028827-2	P661	P662	coreset403	20
1	47757872	47762381	1	47785470	47797088	distal PET peak	\Zm00001d028826\Zm00001d028827-2	D257	P662	coreset403	20
1	47785470	47797088	1	69706880	69710803	\Zm00001d028826\Zm00001d028827-2	distal PET peak	P662	D339	coreset403	20
1	47980196	47989471	1	48082223	48091667	\Zm00001d028830-1	distal PET peak	P663	D258	coreset3655	1
1	48121293	48123817	1	48141717	48147392	distal PET peak	\Zm00001d028835-1	D259	P665	coreset2229	2
1	48124013	48131116	1	48141717	48147392	\Zm00001d028834-1	\Zm00001d028835-1	P664	P665	coreset2229	2
1	48278758	48284579	1	48334129	48340407	\Zm00001d028836\Zm00001d028837-2	\Zm00001d028841\Zm00001d028840-2	P666	P667	coreset3643	1
1	48746627	48749472	1	48799409	48805143	distal PET peak	distal PET peak	D260	D261	coreset3642	1
1	48929647	48936813	1	48947372	48962260	\Zm00001d028863-1	\Zm00001d028865\Zm00001d028866-2	P668	P669	coreset1300	11
1	48929647	48936813	1	49050596	49064815	\Zm00001d028863-1	\Zm00001d028867-1	P668	P670	coreset1300	11
1	48937215	48941129	1	48947372	48962260	distal PET peak	\Zm00001d028865\Zm00001d028866-2	D262	P669	coreset1300	11
1	48947372	48962260	1	49050596	49064815	\Zm00001d028865\Zm00001d028866-2	\Zm00001d028867-1	P669	P670	coreset1300	11
1	49050596	49064815	1	49083456	49085702	\Zm00001d028867-1	distal PET peak	P670	D263	coreset1300	11
1	49050596	49064815	1	49087129	49096938	\Zm00001d028867-1	\Zm00001d028868-1	P670	P671	coreset1300	11
1	49050596	49064815	1	49173961	49179451	\Zm00001d028867-1	\Zm00001d028870-1	P670	P672	coreset1300	11
1	49087129	49096938	1	49173961	49179451	\Zm00001d028868-1	\Zm00001d028870-1	P671	P672	coreset1300	11
1	49087129	49096938	1	49354571	49363149	\Zm00001d028868-1	distal PET peak	P671	D264	coreset1300	11
1	49173961	49179451	1	49386079	49395136	\Zm00001d028870-1	\Zm00001d028875-1	P672	P673	coreset1300	11
1	49354571	49363149	1	49386079	49395136	distal PET peak	\Zm00001d028875-1	D264	P673	coreset1300	11
1	49533026	49537814	1	49597072	49604194	\Zm00001d028880-1	\Zm00001d028885\Zm00001d028886-2	P674	P675	coreset3623	1
1	49801066	49805903	1	49817247	49824358	\Zm00001d028889-1	\Zm00001d028890-1	P676	P677	coreset374	16
1	49817247	49824358	1	50153417	50161311	\Zm00001d028890-1	\Zm00001d028899\Zm00001d028900-2	P677	P681	coreset374	16
1	49817247	49824358	1	50190983	50208962	\Zm00001d028890-1	\Zm00001d028901-1	P677	P682	coreset374	16
1	49987386	49997648	1	50022777	50035224	\Zm00001d028895\Zm00001d028894-2	\Zm00001d028896-1	P678	P679	coreset374	16
1	49987386	49997648	1	50190983	50208962	\Zm00001d028895\Zm00001d028894-2	\Zm00001d028901-1	P678	P682	coreset374	16
1	50022777	50035224	1	50138693	50147198	\Zm00001d028896-1	\Zm00001d028898-1	P679	P680	coreset374	16
1	50022777	50035224	1	50190983	50208962	\Zm00001d028896-1	\Zm00001d028901-1	P679	P682	coreset374	16
1	50138693	50147198	1	50153417	50161311	\Zm00001d028898-1	\Zm00001d028899\Zm00001d028900-2	P680	P681	coreset374	16
1	50153417	50161311	1	50190983	50208962	\Zm00001d028899\Zm00001d028900-2	\Zm00001d028901-1	P681	P682	coreset374	16
1	50190983	50208962	1	50209133	50213872	\Zm00001d028901-1	distal PET peak	P682	D265	coreset374	16
1	50190983	50208962	1	50227145	50236979	\Zm00001d028901-1	\Zm00001d028902\Zm00001d028903-2	P682	P683	coreset374	16
1	50190983	50208962	1	50512210	50525356	\Zm00001d028901-1	\Zm00001d028907-1	P682	P685	coreset374	16
1	50209133	50213872	1	50227145	50236979	distal PET peak	\Zm00001d028902\Zm00001d028903-2	D265	P683	coreset374	16
1	50394420	50397331	1	50442717	50446831	distal PET peak	\Zm00001d028905-1	D266	P684	coreset374	16
1	50442717	50446831	1	50449169	50456089	\Zm00001d028905-1	distal PET peak	P684	D267	coreset374	16
1	50449169	50456089	1	50512210	50525356	distal PET peak	\Zm00001d028907-1	D267	P685	coreset374	16
1	50718746	50721816	1	276363097	276367968	\Zm00001d028909-1	\Zm00001d033861-1	P686	P2309	coreset3581	1
1	50731448	50735652	1	50773392	50784736	distal PET peak	\Zm00001d028910-1	D268	P687	coreset3583	1
1	50861682	50866958	1	50878921	50882729	\Zm00001d028912-1	distal PET peak	P688	D269	coreset3572	1
1	51074787	51082417	1	51085965	51102440	\Zm00001d028915-1	distal PET peak	P689	D270	coreset2295	5
1	51074787	51082417	1	51123207	51134396	\Zm00001d028915-1	distal PET peak	P689	D272	coreset2295	5
1	51085965	51102440	1	51109163	51117341	distal PET peak	distal PET peak	D270	D271	coreset2295	5
1	51085965	51102440	1	51123207	51134396	distal PET peak	distal PET peak	D270	D272	coreset2295	5
1	51109163	51117341	1	51123207	51134396	distal PET peak	distal PET peak	D271	D272	coreset2295	5
1	51355346	51365199	1	51397481	51401961	\Zm00001d028916-1	distal PET peak	P690	D273	coreset326	26
1	51355346	51365199	1	51457297	51473305	\Zm00001d028916-1	\Zm00001d028917\Zm00001d028919\Zm00001d028918-3	P690	P691	coreset326	26
1	51402063	51409297	1	51453764	51456915	distal PET peak	distal PET peak	D274	D275	coreset326	26
1	51402063	51409297	1	51457297	51473305	distal PET peak	\Zm00001d028917\Zm00001d028919\Zm00001d028918-3	D274	P691	coreset326	26
1	51453764	51456915	1	51457297	51473305	distal PET peak	\Zm00001d028917\Zm00001d028919\Zm00001d028918-3	D275	P691	coreset326	26
1	51457297	51473305	1	51487936	51498878	\Zm00001d028917\Zm00001d028919\Zm00001d028918-3	\Zm00001d028920-1	P691	P692	coreset326	26
1	51457297	51473305	1	51587391	51594106	\Zm00001d028917\Zm00001d028919\Zm00001d028918-3	\Zm00001d028921-1	P691	P693	coreset326	26
1	51457297	51473305	1	51719272	51735627	\Zm00001d028917\Zm00001d028919\Zm00001d028918-3	\Zm00001d028923\Zm00001d028924\Zm00001d028925-3	P691	P695	coreset326	26
1	51487936	51498878	1	51600473	51604232	\Zm00001d028920-1	\Zm00001d028922-1	P692	P694	coreset326	26
1	51587391	51594106	1	51600473	51604232	\Zm00001d028921-1	\Zm00001d028922-1	P693	P694	coreset326	26
1	51587391	51594106	1	51719272	51735627	\Zm00001d028921-1	\Zm00001d028923\Zm00001d028924\Zm00001d028925-3	P693	P695	coreset326	26
1	51719272	51735627	1	51751911	51765539	\Zm00001d028923\Zm00001d028924\Zm00001d028925-3	\Zm00001d028926-1	P695	P696	coreset326	26
1	51751911	51765539	1	51830818	51850883	\Zm00001d028926-1	\Zm00001d028930-1	P696	P698	coreset326	26
1	51814147	51820599	1	51830818	51850883	\Zm00001d028928\Zm00001d028929-2	\Zm00001d028930-1	P697	P698	coreset326	26
1	51830818	51850883	1	51851714	51856912	\Zm00001d028930-1	distal PET peak	P698	D276	coreset326	26
1	51830818	51850883	1	51884002	51888759	\Zm00001d028930-1	distal PET peak	P698	D277	coreset326	26
1	51830818	51850883	1	51901672	51907673	\Zm00001d028930-1	distal PET peak	P698	D278	coreset326	26
1	51830818	51850883	1	265805307	265808009	\Zm00001d028930-1	\Zm00001d033529-1	P698	P2179	coreset326	26
1	51851714	51856912	1	51884002	51888759	distal PET peak	distal PET peak	D276	D277	coreset326	26
1	51851714	51856912	1	51901672	51907673	distal PET peak	distal PET peak	D276	D278	coreset326	26
1	52161604	52174420	1	52261930	52266137	\Zm00001d028935\Zm00001d028936-2	distal PET peak	P699	D279	coreset1844	2
1	52261930	52266137	1	52307842	52312443	distal PET peak	\Zm00001d028941-1	D279	P700	coreset1844	2
1	52498453	52511630	1	52512960	52524643	\Zm00001d028946-1	\Zm00001d028947\Zm00001d028948-2	P701	P702	coreset308	7
1	52512960	52524643	1	52581520	52595215	\Zm00001d028947\Zm00001d028948-2	\Zm00001d028949-1	P702	P703	coreset308	7
1	52581520	52595215	1	52643794	52649276	\Zm00001d028949-1	\Zm00001d028950\Zm00001d028951-2	P703	P704	coreset308	7
1	52643794	52649276	1	52673516	52677044	\Zm00001d028950\Zm00001d028951-2	distal PET peak	P704	D280	coreset308	7
1	52643794	52649276	1	52678155	52683189	\Zm00001d028950\Zm00001d028951-2	\Zm00001d028952-1	P704	P705	coreset308	7
1	52678155	52683189	1	52747133	52753390	\Zm00001d028952-1	\Zm00001d028953-1	P705	P706	coreset308	7
1	52747133	52753390	1	52834008	52842600	\Zm00001d028953-1	\Zm00001d028954-1	P706	P707	coreset308	7
1	52849013	52855862	1	52857068	52864202	\Zm00001d028955-1	\Zm00001d028957-1	P708	P709	coreset232	78
1	52849013	52855862	1	52870034	52871219	\Zm00001d028955-1	distal PET peak	P708	D281	coreset232	78
1	52849013	52855862	1	52871630	52880265	\Zm00001d028955-1	\Zm00001d028958-1	P708	P710	coreset232	78
1	52849013	52855862	1	53176096	53193777	\Zm00001d028955-1	\Zm00001d028965\Zm00001d028966\Zm00001d028968\Zm00001d028967-4	P708	P714	coreset232	78
1	52857068	52864202	1	52871630	52880265	\Zm00001d028957-1	\Zm00001d028958-1	P709	P710	coreset232	78
1	52871630	52880265	1	52938048	52948059	\Zm00001d028958-1	\Zm00001d028960-1	P710	P711	coreset232	78
1	52938048	52948059	1	53026308	53033929	\Zm00001d028960-1	\Zm00001d028962-1	P711	P712	coreset232	78
1	52938048	52948059	1	53140753	53146676	\Zm00001d028960-1	\Zm00001d028963\Zm00001d028964-2	P711	P713	coreset232	78
1	52938048	52948059	1	53176096	53193777	\Zm00001d028960-1	\Zm00001d028965\Zm00001d028966\Zm00001d028968\Zm00001d028967-4	P711	P714	coreset232	78
1	53026308	53033929	1	53140753	53146676	\Zm00001d028962-1	\Zm00001d028963\Zm00001d028964-2	P712	P713	coreset232	78
1	53140753	53146676	1	53176096	53193777	\Zm00001d028963\Zm00001d028964-2	\Zm00001d028965\Zm00001d028966\Zm00001d028968\Zm00001d028967-4	P713	P714	coreset232	78
1	53176096	53193777	1	53291781	53307464	\Zm00001d028965\Zm00001d028966\Zm00001d028968\Zm00001d028967-4	\Zm00001d028971\Zm00001d028972\Zm00001d028973-3	P714	P715	coreset232	78
1	53176096	53193777	1	53307688	53312575	\Zm00001d028965\Zm00001d028966\Zm00001d028968\Zm00001d028967-4	\Zm00001d028973-1	P714	P716	coreset232	78
1	53228590	53230917	1	53291781	53307464	distal PET peak	\Zm00001d028971\Zm00001d028972\Zm00001d028973-3	D282	P715	coreset232	78
1	53291781	53307464	1	53307688	53312575	\Zm00001d028971\Zm00001d028972\Zm00001d028973-3	\Zm00001d028973-1	P715	P716	coreset232	78
1	53291781	53307464	1	53450547	53464188	\Zm00001d028971\Zm00001d028972\Zm00001d028973-3	\Zm00001d028980\Zm00001d028983\Zm00001d028981\Zm00001d028982-4	P715	P718	coreset232	78
1	53307688	53312575	1	53392113	53398843	\Zm00001d028973-1	distal PET peak	P716	D284	coreset232	78
1	53307688	53312575	1	258217121	258222073	\Zm00001d028973-1	distal PET peak	P716	D902	coreset232	78
1	53326243	53334488	1	53365163	53374236	distal PET peak	\Zm00001d028974-1	D283	P717	coreset232	78
1	53365163	53374236	1	53392113	53398843	\Zm00001d028974-1	distal PET peak	P717	D284	coreset232	78
1	53392113	53398843	1	53450547	53464188	distal PET peak	\Zm00001d028980\Zm00001d028983\Zm00001d028981\Zm00001d028982-4	D284	P718	coreset232	78
1	53450547	53464188	1	53527584	53536510	\Zm00001d028980\Zm00001d028983\Zm00001d028981\Zm00001d028982-4	\Zm00001d028984-1	P718	P719	coreset232	78
1	53527584	53536510	1	53725625	53729209	\Zm00001d028984-1	distal PET peak	P719	D286	coreset232	78
1	53527584	53536510	1	53747879	53764805	\Zm00001d028984-1	\Zm00001d028988\Zm00001d028987-2	P719	P721	coreset232	78
1	53576274	53585884	1	53685191	53690403	\Zm00001d028986-1	distal PET peak	P720	D285	coreset232	78
1	53576274	53585884	1	53747879	53764805	\Zm00001d028986-1	\Zm00001d028988\Zm00001d028987-2	P720	P721	coreset232	78
1	53685191	53690403	1	53725625	53729209	distal PET peak	distal PET peak	D285	D286	coreset232	78
1	53725625	53729209	1	53747879	53764805	distal PET peak	\Zm00001d028988\Zm00001d028987-2	D286	P721	coreset232	78
1	53747879	53764805	1	53770493	53777914	\Zm00001d028988\Zm00001d028987-2	\Zm00001d028989-1	P721	P722	coreset232	78
1	54024385	54038552	1	54086504	54090401	\Zm00001d028996\Zm00001d028995-2	distal PET peak	P723	D287	coreset3366	1
1	54259898	54267058	1	54293652	54299421	\Zm00001d028999-1	distal PET peak	P725	D288	coreset708	8
1	54259898	54267058	1	54313246	54319072	\Zm00001d028999-1	distal PET peak	P725	D289	coreset708	8
1	54259898	54267058	1	54449649	54456402	\Zm00001d028999-1	\Zm00001d029004-1	P725	P727	coreset708	8
1	54293652	54299421	1	54313246	54319072	distal PET peak	distal PET peak	D288	D289	coreset708	8
1	54341829	54345437	1	54449649	54456402	\Zm00001d029002-1	\Zm00001d029004-1	P726	P727	coreset708	8
1	54449649	54456402	1	54457588	54480967	\Zm00001d029004-1	distal PET peak	P727	D290	coreset708	8
1	54457588	54480967	1	54573589	54582133	distal PET peak	\Zm00001d029008-1	D290	P728	coreset708	8
1	54573589	54582133	1	54621912	54641250	\Zm00001d029008-1	\Zm00001d029009-1	P728	P729	coreset708	8
1	54751407	54763230	1	54819759	54827961	\Zm00001d029010-1	\Zm00001d029011-1	P730	P731	coreset712	6
1	54819759	54827961	1	54924727	54935413	\Zm00001d029011-1	\Zm00001d029012-1	P731	P732	coreset712	6
1	54924727	54935413	1	54936614	54941755	\Zm00001d029012-1	\Zm00001d029014\Zm00001d029015-2	P732	P733	coreset712	6
1	54924727	54935413	1	54955705	54957920	\Zm00001d029012-1	distal PET peak	P732	D291	coreset712	6
1	54924727	54935413	1	55050783	55061250	\Zm00001d029012-1	\Zm00001d029020-1	P732	P734	coreset712	6
1	55050783	55061250	1	55111168	55116046	\Zm00001d029020-1	\Zm00001d029023-1	P734	P735	coreset712	6
1	55168033	55170142	1	55176308	55183166	distal PET peak	\Zm00001d029025-1	D292	P736	coreset566	15
1	55176308	55183166	1	55240113	55248588	\Zm00001d029025-1	\Zm00001d029027\Zm00001d029028-2	P736	P737	coreset566	15
1	55240113	55248588	1	55257669	55262593	\Zm00001d029027\Zm00001d029028-2	distal PET peak	P737	D293	coreset566	15
1	55240113	55248588	1	55368362	55375167	\Zm00001d029027\Zm00001d029028-2	\Zm00001d029030-1	P737	P738	coreset566	15
1	55240113	55248588	1	55452029	55456296	\Zm00001d029027\Zm00001d029028-2	\Zm00001d029033\Zm00001d029034-2	P737	P740	coreset566	15
1	55257669	55262593	1	55375296	55379311	distal PET peak	\Zm00001d029031-1	D293	P739	coreset566	15
1	55368362	55375167	1	55452029	55456296	\Zm00001d029030-1	\Zm00001d029033\Zm00001d029034-2	P738	P740	coreset566	15
1	55368362	55375167	1	55475250	55485927	\Zm00001d029030-1	distal PET peak	P738	D295	coreset566	15
1	55375296	55379311	1	55452029	55456296	\Zm00001d029031-1	\Zm00001d029033\Zm00001d029034-2	P739	P740	coreset566	15
1	55375296	55379311	1	55462614	55468336	\Zm00001d029031-1	distal PET peak	P739	D294	coreset566	15
1	55452029	55456296	1	55475250	55485927	\Zm00001d029033\Zm00001d029034-2	distal PET peak	P740	D295	coreset566	15
1	55475250	55485927	1	55556525	55566710	distal PET peak	\Zm00001d029036\Zm00001d029035-2	D295	P741	coreset566	15
1	55475250	55485927	1	55695891	55716133	distal PET peak	\Zm00001d029038\Zm00001d029040\Zm00001d029039-3	D295	P742	coreset566	15
1	55556525	55566710	1	55695891	55716133	\Zm00001d029036\Zm00001d029035-2	\Zm00001d029038\Zm00001d029040\Zm00001d029039-3	P741	P742	coreset566	15
1	55695891	55716133	1	55779114	55787279	\Zm00001d029038\Zm00001d029040\Zm00001d029039-3	\Zm00001d029041-1	P742	P743	coreset566	15
1	55926215	55931244	1	56028503	56036709	\Zm00001d029044-1	\Zm00001d029046-1	P744	P745	coreset709	6
1	56028503	56036709	1	56092694	56113259	\Zm00001d029046-1	\Zm00001d029048\Zm00001d029049\Zm00001d029050-3	P745	P747	coreset709	6
1	56036793	56045838	1	56092694	56113259	\Zm00001d029047-1	\Zm00001d029048\Zm00001d029049\Zm00001d029050-3	P746	P747	coreset709	6
1	56092694	56113259	1	56131500	56135167	\Zm00001d029048\Zm00001d029049\Zm00001d029050-3	distal PET peak	P747	D297	coreset709	6
1	56092694	56113259	1	56138697	56152876	\Zm00001d029048\Zm00001d029049\Zm00001d029050-3	\Zm00001d029051\Zm00001d029052-2	P747	P748	coreset709	6
1	56138697	56152876	1	56213466	56221348	\Zm00001d029051\Zm00001d029052-2	\Zm00001d029053-1	P748	P749	coreset709	6
1	56693361	56701293	1	56739886	56749963	distal PET peak	\Zm00001d029059-1	D298	P751	coreset10	45
1	56739886	56749963	1	56853046	56859322	\Zm00001d029059-1	\Zm00001d029062\Zm00001d029061-2	P751	P752	coreset10	45
1	56853046	56859322	1	56910588	56924779	\Zm00001d029062\Zm00001d029061-2	\Zm00001d029064\Zm00001d029065-2	P752	P753	coreset10	45
1	56853046	56859322	1	56974072	56984355	\Zm00001d029062\Zm00001d029061-2	\Zm00001d029066-1	P752	P754	coreset10	45
1	56853046	56859322	1	56995575	57002777	\Zm00001d029062\Zm00001d029061-2	\Zm00001d029067-1	P752	P755	coreset10	45
1	56853046	56859322	1	57130812	57139882	\Zm00001d029062\Zm00001d029061-2	\Zm00001d029072-1	P752	P757	coreset10	45
1	56910588	56924779	1	56974072	56984355	\Zm00001d029064\Zm00001d029065-2	\Zm00001d029066-1	P753	P754	coreset10	45
1	56910588	56924779	1	97113436	97117164	\Zm00001d029064\Zm00001d029065-2	\Zm00001d029975-1	P753	P1070	coreset10	45
1	56974072	56984355	1	56995575	57002777	\Zm00001d029066-1	\Zm00001d029067-1	P754	P755	coreset10	45
1	56974072	56984355	1	57044482	57046783	\Zm00001d029066-1	\Zm00001d029071-1	P754	P756	coreset10	45
1	56974072	56984355	1	57130812	57139882	\Zm00001d029066-1	\Zm00001d029072-1	P754	P757	coreset10	45
1	57130812	57139882	1	57249427	57278052	\Zm00001d029072-1	\Zm00001d029074\Zm00001d029075\Zm00001d029078\Zm00001d029077-4	P757	P758	coreset10	45
1	57249427	57278052	1	57290466	57291937	\Zm00001d029074\Zm00001d029075\Zm00001d029078\Zm00001d029077-4	distal PET peak	P758	D299	coreset10	45
1	57249427	57278052	1	57332954	57334800	\Zm00001d029074\Zm00001d029075\Zm00001d029078\Zm00001d029077-4	distal PET peak	P758	D300	coreset10	45
1	57249427	57278052	1	57390048	57399407	\Zm00001d029074\Zm00001d029075\Zm00001d029078\Zm00001d029077-4	\Zm00001d029083-1	P758	P759	coreset10	45
1	57249427	57278052	1	57455097	57457932	\Zm00001d029074\Zm00001d029075\Zm00001d029078\Zm00001d029077-4	\Zm00001d029085\Zm00001d029086-2	P758	P761	coreset10	45
1	57390048	57399407	1	57480629	57486865	\Zm00001d029083-1	\Zm00001d029089\Zm00001d029090-2	P759	P763	coreset10	45
1	57445331	57449297	1	57480629	57486865	\Zm00001d029084-1	\Zm00001d029089\Zm00001d029090-2	P760	P763	coreset10	45
1	57466384	57469092	1	57480629	57486865	\Zm00001d029087-1	\Zm00001d029089\Zm00001d029090-2	P762	P763	coreset10	45
1	57646936	57654582	1	57659054	57661043	\Zm00001d029095-1	distal PET peak	P764	D301	coreset1592	3
1	57646936	57654582	1	57674389	57679092	\Zm00001d029095-1	distal PET peak	P764	D302	coreset1592	3
1	57646936	57654582	1	57686480	57691920	\Zm00001d029095-1	distal PET peak	P764	D303	coreset1592	3
1	57987871	57992480	1	58014577	58021015	\Zm00001d029098-1	\Zm00001d029099\Zm00001d029100-2	P765	P766	coreset1985	2
1	58014577	58021015	1	58054300	58059059	\Zm00001d029099\Zm00001d029100-2	\Zm00001d029102-1	P766	P767	coreset1985	2
1	58176398	58184671	1	58196618	58201622	\Zm00001d029104-1	\Zm00001d029105-1	P768	P769	coreset1718	3
1	58196618	58201622	1	58271290	58278374	\Zm00001d029105-1	\Zm00001d029106\Zm00001d029107-2	P769	P770	coreset1718	3
1	58196618	58201622	1	58278871	58282085	\Zm00001d029105-1	\Zm00001d029107-1	P769	P771	coreset1718	3
1	59020938	59030469	1	59069711	59075310	\Zm00001d029122\Zm00001d029123\Zm00001d029124-3	\Zm00001d029125-1	P772	P773	coreset729	7
1	59069711	59075310	1	59104855	59113404	\Zm00001d029125-1	distal PET peak	P773	D304	coreset729	7
1	59104855	59113404	1	59131497	59136018	distal PET peak	\Zm00001d029126-1	D304	P774	coreset729	7
1	59104855	59113404	1	59161910	59164764	distal PET peak	distal PET peak	D304	D306	coreset729	7
1	59113951	59121754	1	59131497	59136018	distal PET peak	\Zm00001d029126-1	D305	P774	coreset729	7
1	59131497	59136018	1	59161910	59164764	\Zm00001d029126-1	distal PET peak	P774	D306	coreset729	7
1	59131497	59136018	1	59238780	59241153	\Zm00001d029126-1	distal PET peak	P774	D307	coreset729	7
1	59249956	59254933	1	59404841	59422957	\Zm00001d029127-1	\Zm00001d029129-1	P775	P776	coreset1599	3
1	59404841	59422957	1	59438104	59446113	\Zm00001d029129-1	\Zm00001d029130-1	P776	P777	coreset1599	3
1	59404841	59422957	1	59758982	59787303	\Zm00001d029129-1	\Zm00001d029133-1	P776	P778	coreset1599	3
1	59846986	59862852	1	59869973	59879048	distal PET peak	\Zm00001d029134-1	D308	P779	coreset3297	1
1	60181927	60192438	1	60225080	60230444	\Zm00001d029138\Zm00001d029139-2	\Zm00001d029140-1	P780	P781	coreset1	399
1	60181927	60192438	1	60322061	60347124	\Zm00001d029138\Zm00001d029139-2	\Zm00001d029142\Zm00001d029143\Zm00001d029141-3	P780	P782	coreset1	399
1	60225080	60230444	1	60322061	60347124	\Zm00001d029140-1	\Zm00001d029142\Zm00001d029143\Zm00001d029141-3	P781	P782	coreset1	399
1	60225080	60230444	1	180195539	180200364	\Zm00001d029140-1	\Zm00001d031159-1	P781	P1311	coreset1	399
1	60322061	60347124	1	60424925	60432145	\Zm00001d029142\Zm00001d029143\Zm00001d029141-3	\Zm00001d029144-1	P782	P783	coreset1	399
1	60424925	60432145	1	60526294	60536287	\Zm00001d029144-1	\Zm00001d029149-1	P783	P784	coreset1	399
1	60424925	60432145	1	60626875	60635714	\Zm00001d029144-1	\Zm00001d029150-1	P783	P785	coreset1	399
1	60424925	60432145	1	288172926	288183673	\Zm00001d029144-1	\Zm00001d034257-1	P783	P2467	coreset1	399
1	60526294	60536287	1	60626875	60635714	\Zm00001d029149-1	\Zm00001d029150-1	P784	P785	coreset1	399
1	60626875	60635714	1	60742320	60750334	\Zm00001d029150-1	\Zm00001d029151-1	P785	P786	coreset1	399
1	60742320	60750334	1	60872136	60875108	\Zm00001d029151-1	\Zm00001d029164-1	P786	P787	coreset1	399
1	60742320	60750334	1	60926848	60940552	\Zm00001d029151-1	\Zm00001d029169\Zm00001d029172\Zm00001d029170-3	P786	P790	coreset1	399
1	60872136	60875108	1	60884381	60890800	\Zm00001d029164-1	\Zm00001d029165-1	P787	P789	coreset1	399
1	60875151	60875974	1	60884381	60890800	\Zm00001d029164-1	\Zm00001d029165-1	P788	P789	coreset1	399
1	60884381	60890800	1	60926848	60940552	\Zm00001d029165-1	\Zm00001d029169\Zm00001d029172\Zm00001d029170-3	P789	P790	coreset1	399
1	60891375	60894019	1	60926848	60940552	distal PET peak	\Zm00001d029169\Zm00001d029172\Zm00001d029170-3	D309	P790	coreset1	399
1	60891375	60894019	1	60946668	60952329	distal PET peak	\Zm00001d029173-1	D309	P791	coreset1	399
1	60926848	60940552	1	60946668	60952329	\Zm00001d029169\Zm00001d029172\Zm00001d029170-3	\Zm00001d029173-1	P790	P791	coreset1	399
1	60926848	60940552	1	61040155	61048455	\Zm00001d029169\Zm00001d029172\Zm00001d029170-3	\Zm00001d029177-1	P790	P793	coreset1	399
1	60946668	60952329	1	60996369	61000586	\Zm00001d029173-1	\Zm00001d029174-1	P791	P792	coreset1	399
1	60996369	61000586	1	61040155	61048455	\Zm00001d029174-1	\Zm00001d029177-1	P792	P793	coreset1	399
1	61219706	61220826	1	61231012	61238190	distal PET peak	distal PET peak	D310	D311	coreset3261	1
1	61477253	61479327	1	61503192	61507723	distal PET peak	distal PET peak	D312	D313	coreset3262	1
1	61563960	61576684	1	61637704	61645707	\Zm00001d029188\Zm00001d029189-2	\Zm00001d029190\Zm00001d029192-2	P794	P795	coreset67	35
1	61637704	61645707	1	61660749	61671049	\Zm00001d029190\Zm00001d029192-2	\Zm00001d029191\Zm00001d029193-2	P795	P796	coreset67	35
1	61637704	61645707	1	62500956	62517287	\Zm00001d029190\Zm00001d029192-2	\Zm00001d029212\Zm00001d029214-2	P795	P802	coreset67	35
1	61660749	61671049	1	61776304	61786728	\Zm00001d029191\Zm00001d029193-2	\Zm00001d029195-1	P796	P797	coreset67	35
1	61660749	61671049	1	61894868	61907379	\Zm00001d029191\Zm00001d029193-2	\Zm00001d029198\Zm00001d029199\Zm00001d029197-3	P796	P798	coreset67	35
1	61776304	61786728	1	61894868	61907379	\Zm00001d029195-1	\Zm00001d029198\Zm00001d029199\Zm00001d029197-3	P797	P798	coreset67	35
1	61797502	61800352	1	61894868	61907379	distal PET peak	\Zm00001d029198\Zm00001d029199\Zm00001d029197-3	D314	P798	coreset67	35
1	61894868	61907379	1	62407639	62431341	\Zm00001d029198\Zm00001d029199\Zm00001d029197-3	\Zm00001d029206\Zm00001d029207\Zm00001d029208-3	P798	P799	coreset67	35
1	62407639	62431341	1	62446771	62448863	\Zm00001d029206\Zm00001d029207\Zm00001d029208-3	distal PET peak	P799	D315	coreset67	35
1	62407639	62431341	1	62460267	62467968	\Zm00001d029206\Zm00001d029207\Zm00001d029208-3	\Zm00001d029209-1	P799	P800	coreset67	35
1	62407639	62431341	1	62488555	62499965	\Zm00001d029206\Zm00001d029207\Zm00001d029208-3	\Zm00001d029211-1	P799	P801	coreset67	35
1	62407639	62431341	1	62500956	62517287	\Zm00001d029206\Zm00001d029207\Zm00001d029208-3	\Zm00001d029212\Zm00001d029214-2	P799	P802	coreset67	35
1	62446771	62448863	1	62460267	62467968	distal PET peak	\Zm00001d029209-1	D315	P800	coreset67	35
1	62460267	62467968	1	62488555	62499965	\Zm00001d029209-1	\Zm00001d029211-1	P800	P801	coreset67	35
1	62460267	62467968	1	62500956	62517287	\Zm00001d029209-1	\Zm00001d029212\Zm00001d029214-2	P800	P802	coreset67	35
1	62488555	62499965	1	62500956	62517287	\Zm00001d029211-1	\Zm00001d029212\Zm00001d029214-2	P801	P802	coreset67	35
1	62500956	62517287	1	62728097	62739327	\Zm00001d029212\Zm00001d029214-2	\Zm00001d029215\Zm00001d029216-2	P802	P803	coreset67	35
1	62728097	62739327	1	63022549	63038503	\Zm00001d029215\Zm00001d029216-2	\Zm00001d029222-1	P803	P805	coreset67	35
1	62742835	62749857	1	62994199	63000357	\Zm00001d029217\Zm00001d029218-2	distal PET peak	P804	D316	coreset67	35
1	62994199	63000357	1	63022549	63038503	distal PET peak	\Zm00001d029222-1	D316	P805	coreset67	35
1	63022549	63038503	1	63039131	63043446	\Zm00001d029222-1	\Zm00001d029223\Zm00001d029224-2	P805	P806	coreset67	35
1	63022549	63038503	1	63124447	63143070	\Zm00001d029222-1	\Zm00001d029226\Zm00001d029227\Zm00001d029228-3	P805	P807	coreset67	35
1	63124447	63143070	1	63212204	63227705	\Zm00001d029226\Zm00001d029227\Zm00001d029228-3	distal PET peak	P807	D317	coreset67	35
1	63124447	63143070	1	63230126	63243082	\Zm00001d029226\Zm00001d029227\Zm00001d029228-3	\Zm00001d029231\Zm00001d029232-2	P807	P808	coreset67	35
1	63124447	63143070	1	63324483	63328139	\Zm00001d029226\Zm00001d029227\Zm00001d029228-3	\Zm00001d029238-1	P807	P810	coreset67	35
1	63212204	63227705	1	63230126	63243082	distal PET peak	\Zm00001d029231\Zm00001d029232-2	D317	P808	coreset67	35
1	63230126	63243082	1	63276076	63287885	\Zm00001d029231\Zm00001d029232-2	\Zm00001d029234\Zm00001d029235-2	P808	P809	coreset67	35
1	63230126	63243082	1	63707261	63712034	\Zm00001d029231\Zm00001d029232-2	\Zm00001d029248-1	P808	P815	coreset67	35
1	63276076	63287885	1	63324483	63328139	\Zm00001d029234\Zm00001d029235-2	\Zm00001d029238-1	P809	P810	coreset67	35
1	63276076	63287885	1	63370467	63375786	\Zm00001d029234\Zm00001d029235-2	\Zm00001d029241-1	P809	P811	coreset67	35
1	63276076	63287885	1	63478120	63481722	\Zm00001d029234\Zm00001d029235-2	\Zm00001d029242-1	P809	P812	coreset67	35
1	63478120	63481722	1	63573123	63579622	\Zm00001d029242-1	\Zm00001d029243-1	P812	P813	coreset67	35
1	63478120	63481722	1	170448913	170452259	\Zm00001d029242-1	\Zm00001d030976-1	P812	P1261	coreset67	35
1	63587212	63593847	1	63707261	63712034	\Zm00001d029247\Zm00001d029246-2	\Zm00001d029248-1	P814	P815	coreset67	35
1	63836608	63839231	1	63857088	63873718	\Zm00001d029252-1	\Zm00001d029251\Zm00001d029255\Zm00001d029256\Zm00001d029254-4	P816	P817	coreset1347	9
1	63857088	63873718	1	63915120	63918631	\Zm00001d029251\Zm00001d029255\Zm00001d029256\Zm00001d029254-4	\Zm00001d029257-1	P817	P818	coreset1347	9
1	63857088	63873718	1	63926968	63933357	\Zm00001d029251\Zm00001d029255\Zm00001d029256\Zm00001d029254-4	\Zm00001d029258-1	P817	P819	coreset1347	9
1	63857088	63873718	1	63978467	63988546	\Zm00001d029251\Zm00001d029255\Zm00001d029256\Zm00001d029254-4	\Zm00001d029260-1	P817	P820	coreset1347	9
1	63857088	63873718	1	64036377	64050745	\Zm00001d029251\Zm00001d029255\Zm00001d029256\Zm00001d029254-4	\Zm00001d029263-1	P817	P821	coreset1347	9
1	63915120	63918631	1	63926968	63933357	\Zm00001d029257-1	\Zm00001d029258-1	P818	P819	coreset1347	9
1	63926968	63933357	1	63978467	63988546	\Zm00001d029258-1	\Zm00001d029260-1	P819	P820	coreset1347	9
1	63978467	63988546	1	64036377	64050745	\Zm00001d029260-1	\Zm00001d029263-1	P820	P821	coreset1347	9
1	64036377	64050745	1	64206128	64214246	\Zm00001d029263-1	\Zm00001d029264-1	P821	P822	coreset1347	9
1	64403223	64410907	1	64420064	64424419	\Zm00001d029269\Zm00001d029270-2	distal PET peak	P823	D318	coreset379	46
1	64403223	64410907	1	280588524	280613176	\Zm00001d029269\Zm00001d029270-2	\Zm00001d033993\Zm00001d033994\Zm00001d033995-3	P823	P2366	coreset379	46
1	64437692	64445783	1	64452428	64458365	\Zm00001d029272-1	distal PET peak	P824	D320	coreset2190	2
1	64437692	64445783	1	64473257	64480183	\Zm00001d029272-1	distal PET peak	P824	D322	coreset2190	2
1	64448909	64451897	1	64464528	64468356	distal PET peak	distal PET peak	D319	D321	coreset3180	1
1	64727895	64735725	1	64755403	64757723	\Zm00001d029281-1	distal PET peak	P825	D323	coreset1135	3
1	64727895	64735725	1	64839068	64843678	\Zm00001d029281-1	\Zm00001d029285-1	P825	P826	coreset1135	3
1	64839068	64843678	1	64843690	64856564	\Zm00001d029285-1	\Zm00001d029287\Zm00001d029288\Zm00001d029286-3	P826	P827	coreset1135	3
1	65263283	65265070	1	65306058	65319131	distal PET peak	\Zm00001d029297-1	D324	P828	coreset2191	2
1	65265241	65267168	1	65306058	65319131	distal PET peak	\Zm00001d029297-1	D325	P828	coreset2191	2
1	65496117	65502284	1	65848557	65859784	\Zm00001d029303\Zm00001d029304-2	\Zm00001d029319\Zm00001d029320\Zm00001d029321-3	P829	P832	coreset121	28
1	65603271	65606490	1	65615473	65622809	distal PET peak	\Zm00001d029314-1	D326	P830	coreset121	28
1	65615473	65622809	1	65848557	65859784	\Zm00001d029314-1	\Zm00001d029319\Zm00001d029320\Zm00001d029321-3	P830	P832	coreset121	28
1	65615473	65622809	1	181713836	181720735	\Zm00001d029314-1	\Zm00001d031191\Zm00001d031192\Zm00001d031188\Zm00001d031189-4	P830	P1317	coreset121	28
1	65781044	65787287	1	65848557	65859784	\Zm00001d029318-1	\Zm00001d029319\Zm00001d029320\Zm00001d029321-3	P831	P832	coreset121	28
1	65836307	65838654	1	65848557	65859784	distal PET peak	\Zm00001d029319\Zm00001d029320\Zm00001d029321-3	D327	P832	coreset121	28
1	65848557	65859784	1	65940828	65946418	\Zm00001d029319\Zm00001d029320\Zm00001d029321-3	\Zm00001d029324-1	P832	P833	coreset121	28
1	65940828	65946418	1	65989918	65995550	\Zm00001d029324-1	\Zm00001d029325-1	P833	P834	coreset121	28
1	65989918	65995550	1	66119799	66127964	\Zm00001d029325-1	\Zm00001d029328-1	P834	P835	coreset121	28
1	65989918	65995550	1	66241578	66257923	\Zm00001d029325-1	\Zm00001d029329\Zm00001d029330\Zm00001d029331-3	P834	P836	coreset121	28
1	66119799	66127964	1	66241578	66257923	\Zm00001d029328-1	\Zm00001d029329\Zm00001d029330\Zm00001d029331-3	P835	P836	coreset121	28
1	66119799	66127964	1	123357155	123360648	\Zm00001d029328-1	\Zm00001d030339-1	P835	P1148	coreset121	28
1	66241578	66257923	1	66316554	66329451	\Zm00001d029329\Zm00001d029330\Zm00001d029331-3	\Zm00001d029333-1	P836	P837	coreset121	28
1	66241578	66257923	1	66383442	66391317	\Zm00001d029329\Zm00001d029330\Zm00001d029331-3	\Zm00001d029336-1	P836	P838	coreset121	28
1	66316554	66329451	1	66333753	66338180	\Zm00001d029333-1	distal PET peak	P837	D328	coreset121	28
1	66316554	66329451	1	66383442	66391317	\Zm00001d029333-1	\Zm00001d029336-1	P837	P838	coreset121	28
1	66333753	66338180	1	66383442	66391317	distal PET peak	\Zm00001d029336-1	D328	P838	coreset121	28
1	66383442	66391317	1	66641367	66657291	\Zm00001d029336-1	\Zm00001d029343-1	P838	P842	coreset121	28
1	66511725	66514071	1	66569114	66575019	\Zm00001d029338-1	\Zm00001d029339-1	P839	P840	coreset3166	1
1	66634747	66640732	1	66641367	66657291	\Zm00001d029341\Zm00001d029342-2	\Zm00001d029343-1	P841	P842	coreset121	28
1	66822818	66829691	1	66851020	66853575	\Zm00001d029347-1	\Zm00001d029349-1	P843	P844	coreset3163	1
1	67034871	67045126	1	67438331	67443686	\Zm00001d029352-1	\Zm00001d029361-1	P845	P848	coreset3164	1
1	67219955	67233170	1	67298854	67315321	\Zm00001d029356-1	\Zm00001d029357\Zm00001d029358\Zm00001d029359-3	P846	P847	coreset404	12
1	67219955	67233170	1	67343439	67353120	\Zm00001d029356-1	distal PET peak	P846	D330	coreset404	12
1	67298854	67315321	1	67320579	67324434	\Zm00001d029357\Zm00001d029358\Zm00001d029359-3	distal PET peak	P847	D329	coreset404	12
1	67298854	67315321	1	67343439	67353120	\Zm00001d029357\Zm00001d029358\Zm00001d029359-3	distal PET peak	P847	D330	coreset404	12
1	67320579	67324434	1	189572762	189588288	distal PET peak	\Zm00001d031420\Zm00001d031421\Zm00001d031422-3	D329	P1377	coreset404	12
1	67343439	67353120	1	67433643	67438161	distal PET peak	distal PET peak	D330	D331	coreset404	12
1	67594493	67598390	1	67603430	67613299	\Zm00001d029365-1	\Zm00001d029366-1	P849	P850	coreset1360	8
1	67594493	67598390	1	67923649	67931502	\Zm00001d029365-1	\Zm00001d029371-1	P849	P851	coreset1360	8
1	67603430	67613299	1	67809269	67813194	\Zm00001d029366-1	distal PET peak	P850	D333	coreset1360	8
1	67603430	67613299	1	67923649	67931502	\Zm00001d029366-1	\Zm00001d029371-1	P850	P851	coreset1360	8
1	67721589	67724638	1	67923649	67931502	distal PET peak	\Zm00001d029371-1	D332	P851	coreset1360	8
1	67923649	67931502	1	67947451	67954863	\Zm00001d029371-1	distal PET peak	P851	D334	coreset1360	8
1	67923649	67931502	1	67958499	67975273	\Zm00001d029371-1	\Zm00001d029373\Zm00001d029374\Zm00001d029372-3	P851	P852	coreset1360	8
1	67947451	67954863	1	67958499	67975273	distal PET peak	\Zm00001d029373\Zm00001d029374\Zm00001d029372-3	D334	P852	coreset1360	8
1	68216213	68227301	1	68243838	68247137	\Zm00001d029376\Zm00001d029377-2	\Zm00001d029378-1	P853	P854	coreset1136	3
1	68216213	68227301	1	68247525	68251794	\Zm00001d029376\Zm00001d029377-2	distal PET peak	P853	D335	coreset1136	3
1	68247525	68251794	1	68259803	68263062	distal PET peak	distal PET peak	D335	D336	coreset1136	3
1	68390049	68398367	1	68587469	68592542	\Zm00001d029380-1	\Zm00001d029389-1	P855	P859	coreset1212	3
1	68537131	68540881	1	68547939	68552429	\Zm00001d029386-1	\Zm00001d029387-1	P856	P857	coreset3067	3
1	68537131	68540881	1	68565220	68569339	\Zm00001d029386-1	\Zm00001d029388-1	P856	P858	coreset3067	3
1	68547939	68552429	1	68565220	68569339	\Zm00001d029387-1	\Zm00001d029388-1	P857	P858	coreset3067	3
1	68587469	68592542	1	68662057	68684476	\Zm00001d029389-1	\Zm00001d029392\Zm00001d029393\Zm00001d029391-3	P859	P861	coreset1212	3
1	68594908	68599310	1	68662057	68684476	\Zm00001d029390-1	\Zm00001d029392\Zm00001d029393\Zm00001d029391-3	P860	P861	coreset1212	3
1	68804386	68811713	1	68888720	68895121	\Zm00001d029394\Zm00001d029395-2	\Zm00001d029396-1	P862	P863	coreset3148	1
1	68933462	68938872	1	69014293	69018376	\Zm00001d029397-1	\Zm00001d029400\Zm00001d029402-2	P864	P865	coreset3147	1
1	69158242	69160681	1	69170134	69172807	distal PET peak	\Zm00001d029407-1	D337	P866	coreset3145	1
1	69292002	69299194	1	69320181	69326094	\Zm00001d029408-1	\Zm00001d029410-1	P867	P868	coreset403	20
1	69292002	69299194	1	69731414	69737356	\Zm00001d029408-1	\Zm00001d029418-1	P867	P870	coreset403	20
1	69594957	69598469	1	69617465	69630291	distal PET peak	\Zm00001d029416\Zm00001d029417-2	D338	P869	coreset403	20
1	69617465	69630291	1	69731414	69737356	\Zm00001d029416\Zm00001d029417-2	\Zm00001d029418-1	P869	P870	coreset403	20
1	69617465	69630291	1	69742835	69755596	\Zm00001d029416\Zm00001d029417-2	\Zm00001d029419\Zm00001d029420-2	P869	P871	coreset403	20
1	69706880	69710803	1	69731414	69737356	distal PET peak	\Zm00001d029418-1	D339	P870	coreset403	20
1	69731414	69737356	1	69742835	69755596	\Zm00001d029418-1	\Zm00001d029419\Zm00001d029420-2	P870	P871	coreset403	20
1	69742835	69755596	1	69843127	69850529	\Zm00001d029419\Zm00001d029420-2	\Zm00001d029422-1	P871	P872	coreset403	20
1	69742835	69755596	1	69852506	69856736	\Zm00001d029419\Zm00001d029420-2	distal PET peak	P871	D340	coreset403	20
1	69917423	69921655	1	69935759	69938095	distal PET peak	distal PET peak	D341	D342	coreset3123	1
1	70061337	70071240	1	70116121	70127427	\Zm00001d029426-1	\Zm00001d029427\Zm00001d029428-2	P873	P874	coreset61	15
1	70116121	70127427	1	70210008	70220287	\Zm00001d029427\Zm00001d029428-2	\Zm00001d029429\Zm00001d029431-2	P874	P875	coreset61	15
1	70210008	70220287	1	70226790	70232380	\Zm00001d029429\Zm00001d029431-2	\Zm00001d029432-1	P875	P876	coreset61	15
1	70210008	70220287	1	70295482	70306074	\Zm00001d029429\Zm00001d029431-2	\Zm00001d029435-1	P875	P877	coreset61	15
1	70295482	70306074	1	70813590	70830819	\Zm00001d029435-1	\Zm00001d029443-1	P877	P881	coreset61	15
1	70445229	70449248	1	70500370	70504909	\Zm00001d029437-1	\Zm00001d029438-1	P878	P879	coreset61	15
1	70500370	70504909	1	70813590	70830819	\Zm00001d029438-1	\Zm00001d029443-1	P879	P881	coreset61	15
1	70782376	70786841	1	70807201	70810952	\Zm00001d029442-1	distal PET peak	P880	D343	coreset61	15
1	70782376	70786841	1	70813590	70830819	\Zm00001d029442-1	\Zm00001d029443-1	P880	P881	coreset61	15
1	70813590	70830819	1	70844696	70849255	\Zm00001d029443-1	distal PET peak	P881	D344	coreset61	15
1	70813590	70830819	1	70867325	70870212	\Zm00001d029443-1	\Zm00001d029444-1	P881	P882	coreset61	15
1	70813590	70830819	1	70967184	70977116	\Zm00001d029443-1	\Zm00001d029446-1	P881	P883	coreset61	15
1	70967184	70977116	1	71023972	71029448	\Zm00001d029446-1	distal PET peak	P883	D345	coreset61	15
1	71110881	71115185	1	71150307	71152541	distal PET peak	distal PET peak	D346	D347	coreset44	14
1	71110881	71115185	1	71154296	71159710	distal PET peak	\Zm00001d029447-1	D346	P884	coreset44	14
1	71110881	71115185	1	71160558	71165349	distal PET peak	\Zm00001d029448-1	D346	P885	coreset44	14
1	71154296	71159710	1	71818500	71822514	\Zm00001d029447-1	\Zm00001d029460-1	P884	P891	coreset44	14
1	71309494	71318639	1	71425697	71431402	\Zm00001d029449-1	\Zm00001d029454-1	P886	P887	coreset44	14
1	71425697	71431402	1	71516317	71524433	\Zm00001d029454-1	\Zm00001d029455-1	P887	P888	coreset44	14
1	71516317	71524433	1	71670249	71675899	\Zm00001d029455-1	\Zm00001d029457-1	P888	P889	coreset44	14
1	71516317	71524433	1	71829037	71838170	\Zm00001d029455-1	\Zm00001d029461-1	P888	P892	coreset44	14
1	71769294	71774244	1	71829037	71838170	\Zm00001d029459-1	\Zm00001d029461-1	P890	P892	coreset44	14
1	71818500	71822514	1	71829037	71838170	\Zm00001d029460-1	\Zm00001d029461-1	P891	P892	coreset44	14
1	71829037	71838170	1	71844270	71852002	\Zm00001d029461-1	\Zm00001d029462-1	P892	P893	coreset44	14
1	71844270	71852002	1	71980252	71989813	\Zm00001d029462-1	\Zm00001d029464-1	P893	P894	coreset44	14
1	71844270	71852002	1	196124638	196128691	\Zm00001d029462-1	\Zm00001d031607-1	P893	P1443	coreset44	14
1	71980252	71989813	1	72009201	72013319	\Zm00001d029464-1	\Zm00001d029467-1	P894	P895	coreset44	14
1	72226646	72229199	1	72296384	72306955	distal PET peak	\Zm00001d029473\Zm00001d029474-2	D348	P896	coreset18	67
1	72296384	72306955	1	72339481	72348613	\Zm00001d029473\Zm00001d029474-2	\Zm00001d029475-1	P896	P897	coreset18	67
1	72296384	72306955	1	72423397	72430399	\Zm00001d029473\Zm00001d029474-2	\Zm00001d029478-1	P896	P898	coreset18	67
1	72423397	72430399	1	72482479	72486126	\Zm00001d029478-1	distal PET peak	P898	D350	coreset18	67
1	72423397	72430399	1	72490077	72498667	\Zm00001d029478-1	distal PET peak	P898	D351	coreset18	67
1	72423397	72430399	1	72596918	72606997	\Zm00001d029478-1	\Zm00001d029482\Zm00001d029483-2	P898	P899	coreset18	67
1	72423397	72430399	1	183889161	183898491	\Zm00001d029478-1	\Zm00001d031253\Zm00001d031254-2	P898	P1337	coreset18	67
1	72490077	72498667	1	72596918	72606997	distal PET peak	\Zm00001d029482\Zm00001d029483-2	D351	P899	coreset18	67
1	72596918	72606997	1	72827085	72837929	\Zm00001d029482\Zm00001d029483-2	\Zm00001d029487-1	P899	P900	coreset18	67
1	72827085	72837929	1	72868881	72874456	\Zm00001d029487-1	\Zm00001d029488-1	P900	P901	coreset18	67
1	72827085	72837929	1	72880040	72886995	\Zm00001d029487-1	\Zm00001d029489-1	P900	P902	coreset18	67
1	72827085	72837929	1	72887856	72892915	\Zm00001d029487-1	distal PET peak	P900	D352	coreset18	67
1	72868881	72874456	1	72887856	72892915	\Zm00001d029488-1	distal PET peak	P901	D352	coreset18	67
1	72880040	72886995	1	72895563	72910580	\Zm00001d029489-1	\Zm00001d029490-1	P902	P903	coreset18	67
1	72887856	72892915	1	72895563	72910580	distal PET peak	\Zm00001d029490-1	D352	P903	coreset18	67
1	72892984	72895513	1	72895563	72910580	distal PET peak	\Zm00001d029490-1	D353	P903	coreset18	67
1	72895563	72910580	1	73078946	73082294	\Zm00001d029490-1	\Zm00001d029495-1	P903	P904	coreset18	67
1	72895563	72910580	1	73362317	73374246	\Zm00001d029490-1	\Zm00001d029498\Zm00001d029499-2	P903	P907	coreset18	67
1	73078946	73082294	1	73243179	73248117	\Zm00001d029495-1	\Zm00001d029497-1	P904	P905	coreset18	67
1	73243179	73248117	1	73362317	73374246	\Zm00001d029497-1	\Zm00001d029498\Zm00001d029499-2	P905	P907	coreset18	67
1	73243179	73248117	1	73706119	73709449	\Zm00001d029497-1	\Zm00001d029506-1	P905	P911	coreset18	67
1	73248734	73249817	1	73362317	73374246	\Zm00001d029497-1	\Zm00001d029498\Zm00001d029499-2	P906	P907	coreset18	67
1	73362317	73374246	1	73399117	73405021	\Zm00001d029498\Zm00001d029499-2	\Zm00001d029501-1	P907	P908	coreset18	67
1	73362317	73374246	1	73451713	73455676	\Zm00001d029498\Zm00001d029499-2	distal PET peak	P907	D355	coreset18	67
1	73362317	73374246	1	73571436	73578049	\Zm00001d029498\Zm00001d029499-2	\Zm00001d029505-1	P907	P910	coreset18	67
1	73380460	73383586	1	73399117	73405021	distal PET peak	\Zm00001d029501-1	D354	P908	coreset18	67
1	73435686	73438933	1	73451713	73455676	\Zm00001d029502-1	distal PET peak	P909	D355	coreset18	67
1	73571436	73578049	1	73706119	73709449	\Zm00001d029505-1	\Zm00001d029506-1	P910	P911	coreset18	67
1	73706119	73709449	1	299549037	299554055	\Zm00001d029506-1	\Zm00001d034674-1	P911	P2624	coreset18	67
1	74093942	74105529	1	74155526	74166937	\Zm00001d029515-1	\Zm00001d029516-1	P912	P913	coreset1201	3
1	74093942	74105529	1	74248557	74251463	\Zm00001d029515-1	\Zm00001d029519-1	P912	P914	coreset1201	3
1	74155526	74166937	1	74176437	74180367	\Zm00001d029516-1	distal PET peak	P913	D356	coreset1201	3
1	74504888	74507850	1	74532681	74537006	\Zm00001d029522-1	\Zm00001d029523-1	P915	P916	coreset718	10
1	74532681	74537006	1	74652469	74661843	\Zm00001d029523-1	\Zm00001d029525-1	P916	P918	coreset718	10
1	74538213	74543546	1	74652469	74661843	distal PET peak	\Zm00001d029525-1	D357	P918	coreset718	10
1	74538213	74543546	1	74781312	74791590	distal PET peak	\Zm00001d029526\Zm00001d029527-2	D357	P919	coreset718	10
1	74637543	74642644	1	74652469	74661843	\Zm00001d029524-1	\Zm00001d029525-1	P917	P918	coreset718	10
1	74652469	74661843	1	74746705	74751975	\Zm00001d029525-1	distal PET peak	P918	D358	coreset718	10
1	74652469	74661843	1	74753534	74758919	\Zm00001d029525-1	distal PET peak	P918	D359	coreset718	10
1	74746705	74751975	1	74781312	74791590	distal PET peak	\Zm00001d029526\Zm00001d029527-2	D358	P919	coreset718	10
1	74753534	74758919	1	74781312	74791590	distal PET peak	\Zm00001d029526\Zm00001d029527-2	D359	P919	coreset718	10
1	74781312	74791590	1	75041140	75045667	\Zm00001d029526\Zm00001d029527-2	distal PET peak	P919	D360	coreset718	10
1	75282467	75291120	1	75376978	75383828	\Zm00001d029534-1	\Zm00001d029539-1	P920	P921	coreset1926	2
1	75376978	75383828	1	75403370	75407173	\Zm00001d029539-1	\Zm00001d029540-1	P921	P922	coreset1926	2
1	75695189	75702291	1	75703767	75713824	\Zm00001d029546-1	\Zm00001d029548-1	P923	P924	coreset239	18
1	75695189	75702291	1	75795704	75807271	\Zm00001d029546-1	\Zm00001d029550\Zm00001d029551-2	P923	P925	coreset239	18
1	75695189	75702291	1	75892095	75895046	\Zm00001d029546-1	distal PET peak	P923	D361	coreset239	18
1	75703767	75713824	1	75795704	75807271	\Zm00001d029548-1	\Zm00001d029550\Zm00001d029551-2	P924	P925	coreset239	18
1	75795704	75807271	1	75898344	75907491	\Zm00001d029550\Zm00001d029551-2	\Zm00001d029552\Zm00001d029553-2	P925	P926	coreset239	18
1	75795704	75807271	1	76206345	76226202	\Zm00001d029550\Zm00001d029551-2	\Zm00001d029560\Zm00001d029561-2	P925	P930	coreset239	18
1	75892095	75895046	1	75898344	75907491	distal PET peak	\Zm00001d029552\Zm00001d029553-2	D361	P926	coreset239	18
1	75898344	75907491	1	76049981	76055614	\Zm00001d029552\Zm00001d029553-2	\Zm00001d029555-1	P926	P927	coreset239	18
1	75898344	75907491	1	76070186	76081112	\Zm00001d029552\Zm00001d029553-2	distal PET peak	P926	D362	coreset239	18
1	76049981	76055614	1	76064095	76069367	\Zm00001d029555-1	\Zm00001d029557-1	P927	P928	coreset239	18
1	76049981	76055614	1	76070186	76081112	\Zm00001d029555-1	distal PET peak	P927	D362	coreset239	18
1	76049981	76055614	1	76175755	76183974	\Zm00001d029555-1	\Zm00001d029559-1	P927	P929	coreset239	18
1	76070186	76081112	1	76520144	76526649	distal PET peak	\Zm00001d029563-1	D362	P931	coreset239	18
1	76175755	76183974	1	76206345	76226202	\Zm00001d029559-1	\Zm00001d029560\Zm00001d029561-2	P929	P930	coreset239	18
1	76206345	76226202	1	76605952	76619001	\Zm00001d029560\Zm00001d029561-2	\Zm00001d029567\Zm00001d029566-2	P930	P933	coreset239	18
1	76583101	76590358	1	76605952	76619001	\Zm00001d029564-1	\Zm00001d029567\Zm00001d029566-2	P932	P933	coreset239	18
1	76602957	76604790	1	76605952	76619001	distal PET peak	\Zm00001d029567\Zm00001d029566-2	D363	P933	coreset239	18
1	76605952	76619001	1	76841178	76846261	\Zm00001d029567\Zm00001d029566-2	\Zm00001d029571-1	P933	P935	coreset239	18
1	76770980	76777205	1	76847278	76851007	\Zm00001d029570-1	\Zm00001d029571-1	P934	P936	coreset2893	1
1	77000080	77004600	1	77062671	77071137	distal PET peak	\Zm00001d029573-1	D364	P937	coreset503	6
1	77062671	77071137	1	77084811	77087616	\Zm00001d029573-1	distal PET peak	P937	D365	coreset503	6
1	77062671	77071137	1	77702967	77705056	\Zm00001d029573-1	distal PET peak	P937	D367	coreset503	6
1	77558874	77561674	1	77615817	77618786	\Zm00001d029579-1	distal PET peak	P938	D366	coreset2986	1
1	77702967	77705056	1	77811905	77816319	distal PET peak	\Zm00001d029582-1	D367	P939	coreset503	6
1	77811905	77816319	1	77836861	77841820	\Zm00001d029582-1	\Zm00001d029583-1	P939	P940	coreset503	6
1	77836861	77841820	1	77957360	77960430	\Zm00001d029583-1	\Zm00001d029586-1	P940	P941	coreset503	6
1	78110685	78117479	1	78180075	78183407	\Zm00001d029590-1	distal PET peak	P942	D368	coreset2874	1
1	78238342	78242321	1	78348158	78352373	\Zm00001d029594-1	\Zm00001d029595-1	P943	P944	coreset1028	4
1	78348158	78352373	1	78378396	78381308	\Zm00001d029595-1	\Zm00001d029597-1	P944	P946	coreset1028	4
1	78352682	78361785	1	78378396	78381308	\Zm00001d029596-1	\Zm00001d029597-1	P945	P946	coreset1028	4
1	78378396	78381308	1	78390586	78401329	\Zm00001d029597-1	distal PET peak	P946	D369	coreset1028	4
1	78526413	78531230	1	78538355	78543353	distal PET peak	\Zm00001d029599-1	D370	P947	coreset2865	1
1	78767820	78773922	1	79093280	79108990	\Zm00001d029604-1	distal PET peak	P948	D373	coreset1627	3
1	78943227	78945200	1	79002896	79008386	distal PET peak	\Zm00001d029607-1	D371	P949	coreset2863	1
1	79024895	79027558	1	97310290	97328990	distal PET peak	\Zm00001d029978\Zm00001d029979-2	D372	P1072	coreset10	45
1	79093280	79108990	1	79109206	79114466	distal PET peak	distal PET peak	D373	D374	coreset1627	3
1	79093280	79108990	1	79115738	79119113	distal PET peak	\Zm00001d029608-1	D373	P950	coreset1627	3
1	79901955	79906112	1	79983057	79987687	\Zm00001d029619-1	\Zm00001d029620-1	P951	P952	coreset1594	3
1	79927605	79929453	1	79983057	79987687	distal PET peak	\Zm00001d029620-1	D375	P952	coreset1594	3
1	79983057	79987687	1	80178426	80182771	\Zm00001d029620-1	\Zm00001d029625-1	P952	P953	coreset1594	3
1	80237658	80240313	1	80249031	80253173	distal PET peak	distal PET peak	D376	D378	coreset2851	1
1	80240728	80244181	1	80257848	80260110	distal PET peak	\Zm00001d029626-1	D377	P954	coreset2852	1
1	80555527	80560857	1	80599890	80602506	\Zm00001d029627-1	\Zm00001d029628-1	P955	P956	coreset2850	1
1	80849031	80860483	1	80871513	80873530	\Zm00001d029635\Zm00001d029636\Zm00001d029637-3	distal PET peak	P957	D379	coreset613	7
1	80849031	80860483	1	80943447	80947839	\Zm00001d029635\Zm00001d029636\Zm00001d029637-3	\Zm00001d029645-1	P957	P958	coreset613	7
1	80943447	80947839	1	80970199	80977944	\Zm00001d029645-1	\Zm00001d029647\Zm00001d029646-2	P958	P959	coreset613	7
1	80970199	80977944	1	81306006	81315123	\Zm00001d029647\Zm00001d029646-2	\Zm00001d029648-1	P959	P960	coreset613	7
1	81306006	81315123	1	81318940	81322565	\Zm00001d029648-1	\Zm00001d029649-1	P960	P961	coreset613	7
1	81318940	81322565	1	81356595	81362918	\Zm00001d029649-1	\Zm00001d029652-1	P961	P963	coreset613	7
1	81335336	81344204	1	81356595	81362918	\Zm00001d029650\Zm00001d029651-2	\Zm00001d029652-1	P962	P963	coreset613	7
1	81611852	81618796	1	81671523	81677281	\Zm00001d029654-1	\Zm00001d029656\Zm00001d029658\Zm00001d029657-3	P964	P965	coreset1737	2
1	81671523	81677281	1	81696509	81703230	\Zm00001d029656\Zm00001d029658\Zm00001d029657-3	distal PET peak	P965	D380	coreset1737	2
1	81706275	81709267	1	81793215	81808444	distal PET peak	\Zm00001d029662\Zm00001d029663\Zm00001d029664-3	D381	P966	coreset714	6
1	81793215	81808444	1	82028240	82033037	\Zm00001d029662\Zm00001d029663\Zm00001d029664-3	\Zm00001d029669-1	P966	P967	coreset714	6
1	82028240	82033037	1	82085559	82088886	\Zm00001d029669-1	distal PET peak	P967	D382	coreset714	6
1	82028240	82033037	1	82097936	82104318	\Zm00001d029669-1	\Zm00001d029672\Zm00001d029673-2	P967	P968	coreset714	6
1	82028240	82033037	1	82272594	82280262	\Zm00001d029669-1	\Zm00001d029675\Zm00001d029676-2	P967	P969	coreset714	6
1	82272594	82280262	1	82293157	82297449	\Zm00001d029675\Zm00001d029676-2	distal PET peak	P969	D383	coreset714	6
1	82470143	82475982	1	82520108	82528441	\Zm00001d029679-1	\Zm00001d029680-1	P970	P971	coreset124	30
1	82470143	82475982	1	82565738	82576541	\Zm00001d029679-1	\Zm00001d029682\Zm00001d029683\Zm00001d029684-3	P970	P975	coreset124	30
1	82520108	82528441	1	82557420	82558858	\Zm00001d029680-1	\Zm00001d029681-1	P971	P974	coreset124	30
1	82520108	82528441	1	82565738	82576541	\Zm00001d029680-1	\Zm00001d029682\Zm00001d029683\Zm00001d029684-3	P971	P975	coreset124	30
1	82552955	82554706	1	82565738	82576541	\Zm00001d029681-1	\Zm00001d029682\Zm00001d029683\Zm00001d029684-3	P972	P975	coreset124	30
1	82554748	82557091	1	82565738	82576541	\Zm00001d029681-1	\Zm00001d029682\Zm00001d029683\Zm00001d029684-3	P973	P975	coreset124	30
1	82557420	82558858	1	82565738	82576541	\Zm00001d029681-1	\Zm00001d029682\Zm00001d029683\Zm00001d029684-3	P974	P975	coreset124	30
1	82565738	82576541	1	82709048	82714371	\Zm00001d029682\Zm00001d029683\Zm00001d029684-3	\Zm00001d029686-1	P975	P976	coreset124	30
1	82565738	82576541	1	82826511	82833474	\Zm00001d029682\Zm00001d029683\Zm00001d029684-3	\Zm00001d029688-1	P975	P977	coreset124	30
1	82709048	82714371	1	82826511	82833474	\Zm00001d029686-1	\Zm00001d029688-1	P976	P977	coreset124	30
1	82826511	82833474	1	82846139	82849422	\Zm00001d029688-1	distal PET peak	P977	D384	coreset124	30
1	82826511	82833474	1	82899037	82901563	\Zm00001d029688-1	distal PET peak	P977	D385	coreset124	30
1	82826511	82833474	1	88691839	88694568	\Zm00001d029688-1	\Zm00001d029822-1	P977	P1023	coreset124	30
1	83262792	83266283	1	83409451	83412222	\Zm00001d029707-1	\Zm00001d029709\Zm00001d029708-2	P978	P979	coreset610	7
1	83409451	83412222	1	83543910	83550041	\Zm00001d029709\Zm00001d029708-2	\Zm00001d029711-1	P979	P980	coreset610	7
1	83543910	83550041	1	83644679	83651850	\Zm00001d029711-1	\Zm00001d029714-1	P980	P981	coreset610	7
1	83644679	83651850	1	83652576	83664136	\Zm00001d029714-1	\Zm00001d029715-1	P981	P982	coreset610	7
1	83652576	83664136	1	83789802	83796535	\Zm00001d029715-1	\Zm00001d029716-1	P982	P983	coreset610	7
1	83652576	83664136	1	83799762	83806095	\Zm00001d029715-1	\Zm00001d029717-1	P982	P984	coreset610	7
1	83799762	83806095	1	83818438	83826750	\Zm00001d029717-1	\Zm00001d029718-1	P984	P985	coreset610	7
1	84024647	84033586	1	84033870	84041497	\Zm00001d029719-1	\Zm00001d029720\Zm00001d029721-2	P986	P987	coreset743	18
1	84033870	84041497	1	84135723	84140970	\Zm00001d029720\Zm00001d029721-2	\Zm00001d029722-1	P987	P988	coreset743	18
1	84033870	84041497	1	84156903	84160895	\Zm00001d029720\Zm00001d029721-2	\Zm00001d029723-1	P987	P989	coreset743	18
1	84033870	84041497	1	84223643	84234872	\Zm00001d029720\Zm00001d029721-2	\Zm00001d029725\Zm00001d029726-2	P987	P990	coreset743	18
1	84103163	84106435	1	249896741	249903866	distal PET peak	\Zm00001d033082\Zm00001d033084-2	D386	P2010	coreset1114	18
1	84135723	84140970	1	84223643	84234872	\Zm00001d029722-1	\Zm00001d029725\Zm00001d029726-2	P988	P990	coreset743	18
1	84156903	84160895	1	84223643	84234872	\Zm00001d029723-1	\Zm00001d029725\Zm00001d029726-2	P989	P990	coreset743	18
1	84223643	84234872	1	84281349	84284746	\Zm00001d029725\Zm00001d029726-2	distal PET peak	P990	D387	coreset743	18
1	84281349	84284746	1	84356724	84361913	distal PET peak	\Zm00001d029733-1	D387	P992	coreset743	18
1	84331846	84335935	1	84353241	84356590	\Zm00001d029729\Zm00001d029730-2	distal PET peak	P991	D388	coreset743	18
1	84331846	84335935	1	84356724	84361913	\Zm00001d029729\Zm00001d029730-2	\Zm00001d029733-1	P991	P992	coreset743	18
1	84331846	84335935	1	239026293	239030088	\Zm00001d029729\Zm00001d029730-2	\Zm00001d032812-1	P991	P1903	coreset743	18
1	84580449	84589027	1	84663979	84668219	\Zm00001d029736-1	\Zm00001d029738-1	P993	P994	coreset1228	3
1	84663979	84668219	1	85066638	85072357	\Zm00001d029738-1	\Zm00001d029744-1	P994	P995	coreset1228	3
1	85066638	85072357	1	85169716	85175976	\Zm00001d029744-1	\Zm00001d029747-1	P995	P996	coreset1228	3
1	85229639	85233198	1	85241695	85245254	distal PET peak	distal PET peak	D389	D390	coreset2807	1
1	85463546	85473501	1	85503995	85510481	\Zm00001d029750\Zm00001d029752-2	\Zm00001d029753-1	P997	P998	coreset1831	2
1	85463546	85473501	1	85551526	85562009	\Zm00001d029750\Zm00001d029752-2	\Zm00001d029754-1	P997	P999	coreset1831	2
1	85778967	85783974	1	86000119	86011024	\Zm00001d029756\Zm00001d029757-2	\Zm00001d029758-1	P1000	P1001	coreset1346	9
1	86000119	86011024	1	86060711	86067319	\Zm00001d029758-1	\Zm00001d029761-1	P1001	P1002	coreset1346	9
1	86000119	86011024	1	86128570	86138329	\Zm00001d029758-1	\Zm00001d029763\Zm00001d029762-2	P1001	P1003	coreset1346	9
1	86060711	86067319	1	86128570	86138329	\Zm00001d029761-1	\Zm00001d029763\Zm00001d029762-2	P1002	P1003	coreset1346	9
1	86060711	86067319	1	86147531	86156025	\Zm00001d029761-1	\Zm00001d029764-1	P1002	P1004	coreset1346	9
1	86101139	86103193	1	86128570	86138329	distal PET peak	\Zm00001d029763\Zm00001d029762-2	D391	P1003	coreset1346	9
1	86128570	86138329	1	86147531	86156025	\Zm00001d029763\Zm00001d029762-2	\Zm00001d029764-1	P1003	P1004	coreset1346	9
1	86128570	86138329	1	86256956	86268235	\Zm00001d029763\Zm00001d029762-2	\Zm00001d029768-1	P1003	P1006	coreset1346	9
1	86147531	86156025	1	86256956	86268235	\Zm00001d029764-1	\Zm00001d029768-1	P1004	P1006	coreset1346	9
1	86156451	86158484	1	209331289	209344223	\Zm00001d029764-1	\Zm00001d032009\Zm00001d032011\Zm00001d032010-3	P1005	P1582	coreset755	5
1	86290069	86292431	1	86324032	86332283	\Zm00001d029769-1	\Zm00001d029771-1	P1007	P1008	coreset1051	13
1	86290069	86292431	1	86350372	86358244	\Zm00001d029769-1	\Zm00001d029772-1	P1007	P1009	coreset1051	13
1	86324032	86332283	1	86350372	86358244	\Zm00001d029771-1	\Zm00001d029772-1	P1008	P1009	coreset1051	13
1	86324032	86332283	1	86453470	86464624	\Zm00001d029771-1	\Zm00001d029775\Zm00001d029776-2	P1008	P1011	coreset1051	13
1	86350372	86358244	1	86453470	86464624	\Zm00001d029772-1	\Zm00001d029775\Zm00001d029776-2	P1009	P1011	coreset1051	13
1	86350372	86358244	1	217999019	218006514	\Zm00001d029772-1	\Zm00001d032229-1	P1009	P1662	coreset1051	13
1	86387564	86392421	1	86453470	86464624	\Zm00001d029773-1	\Zm00001d029775\Zm00001d029776-2	P1010	P1011	coreset1051	13
1	86453470	86464624	1	86478553	86482939	\Zm00001d029775\Zm00001d029776-2	\Zm00001d029777-1	P1011	P1012	coreset1051	13
1	86635569	86643157	1	86731069	86742280	\Zm00001d029782-1	\Zm00001d029783-1	P1013	P1014	coreset1514	4
1	86731069	86742280	1	86743158	86749996	\Zm00001d029783-1	\Zm00001d029784-1	P1014	P1015	coreset1514	4
1	86731069	86742280	1	86767044	86778704	\Zm00001d029783-1	\Zm00001d029785-1	P1014	P1016	coreset1514	4
1	86743158	86749996	1	86767044	86778704	\Zm00001d029784-1	\Zm00001d029785-1	P1015	P1016	coreset1514	4
1	87745183	87749279	1	87833594	87843007	\Zm00001d029806-1	\Zm00001d029808\Zm00001d029809-2	P1017	P1018	coreset1803	2
1	87833594	87843007	1	88013937	88035403	\Zm00001d029808\Zm00001d029809-2	\Zm00001d029810\Zm00001d029811-2	P1018	P1019	coreset1803	2
1	88195555	88199769	1	88438008	88457816	\Zm00001d029814-1	\Zm00001d029818-1	P1020	P1021	coreset124	30
1	88438008	88457816	1	88460512	88470023	\Zm00001d029818-1	\Zm00001d029820-1	P1021	P1022	coreset124	30
1	88438008	88457816	1	88691839	88694568	\Zm00001d029818-1	\Zm00001d029822-1	P1021	P1023	coreset124	30
1	88438008	88457816	1	303094750	303109003	\Zm00001d029818-1	\Zm00001d034826-1	P1021	P2688	coreset124	30
1	88460512	88470023	1	88508850	88512588	\Zm00001d029820-1	distal PET peak	P1022	D392	coreset124	30
1	88460512	88470023	1	88701702	88705273	\Zm00001d029820-1	distal PET peak	P1022	D393	coreset124	30
1	89002149	89007184	1	89013705	89018743	\Zm00001d029826-1	\Zm00001d029827-1	P1024	P1025	coreset2774	1
1	89257414	89261973	1	89857993	89864946	\Zm00001d029832-1	\Zm00001d029846-1	P1026	P1028	coreset1073	14
1	89560544	89569110	1	253727599	253731592	\Zm00001d029839-1	distal PET peak	P1027	D881	coreset2766	1
1	89823072	89826820	1	89857993	89864946	distal PET peak	\Zm00001d029846-1	D394	P1028	coreset1073	14
1	89857993	89864946	1	89924566	89936467	\Zm00001d029846-1	\Zm00001d029847\Zm00001d029848-2	P1028	P1029	coreset1073	14
1	89857993	89864946	1	89936496	89942496	\Zm00001d029846-1	distal PET peak	P1028	D395	coreset1073	14
1	89924566	89936467	1	89936496	89942496	\Zm00001d029847\Zm00001d029848-2	distal PET peak	P1029	D395	coreset1073	14
1	89924566	89936467	1	89947202	89953152	\Zm00001d029847\Zm00001d029848-2	\Zm00001d029849-1	P1029	P1030	coreset1073	14
1	89924566	89936467	1	89954019	89965027	\Zm00001d029847\Zm00001d029848-2	\Zm00001d029850-1	P1029	P1031	coreset1073	14
1	89936496	89942496	1	89947202	89953152	distal PET peak	\Zm00001d029849-1	D395	P1030	coreset1073	14
1	89936496	89942496	1	89954019	89965027	distal PET peak	\Zm00001d029850-1	D395	P1031	coreset1073	14
1	89947202	89953152	1	89954019	89965027	\Zm00001d029849-1	\Zm00001d029850-1	P1030	P1031	coreset1073	14
1	90293927	90300726	1	90310200	90319465	\Zm00001d029852-1	\Zm00001d029853-1	P1032	P1033	coreset399	6
1	90310200	90319465	1	90435047	90448578	\Zm00001d029853-1	\Zm00001d029855-1	P1033	P1034	coreset399	6
1	90347060	90350144	1	90435047	90448578	distal PET peak	\Zm00001d029855-1	D396	P1034	coreset399	6
1	90435047	90448578	1	90492626	90499016	\Zm00001d029855-1	\Zm00001d029856-1	P1034	P1035	coreset399	6
1	90492626	90499016	1	90504543	90508376	\Zm00001d029856-1	\Zm00001d029857-1	P1035	P1036	coreset399	6
1	90504543	90508376	1	90522913	90526241	\Zm00001d029857-1	\Zm00001d029858-1	P1036	P1037	coreset399	6
1	90818799	90821711	1	90928009	90938767	\Zm00001d029859-1	\Zm00001d029861-1	P1038	P1040	coreset807	7
1	90866924	90871182	1	90928009	90938767	\Zm00001d029860-1	\Zm00001d029861-1	P1039	P1040	coreset807	7
1	90928009	90938767	1	90961956	90969615	\Zm00001d029861-1	\Zm00001d029865\Zm00001d029862-2	P1040	P1041	coreset807	7
1	90961956	90969615	1	91132891	91150736	\Zm00001d029865\Zm00001d029862-2	\Zm00001d029868\Zm00001d029869-2	P1041	P1042	coreset807	7
1	91132891	91150736	1	91153284	91156001	\Zm00001d029868\Zm00001d029869-2	distal PET peak	P1042	D397	coreset807	7
1	91132891	91150736	1	91249317	91258661	\Zm00001d029868\Zm00001d029869-2	\Zm00001d029872-1	P1042	P1043	coreset807	7
1	91153284	91156001	1	91249317	91258661	distal PET peak	\Zm00001d029872-1	D397	P1043	coreset807	7
1	91362454	91364640	1	91420725	91424730	distal PET peak	\Zm00001d029875-1	D398	P1044	coreset2746	1
1	91954093	91958357	1	91988752	91995312	distal PET peak	\Zm00001d029883\Zm00001d029884-2	D399	P1045	coreset2100	2
1	91988752	91995312	1	92003187	92008428	\Zm00001d029883\Zm00001d029884-2	distal PET peak	P1045	D400	coreset2100	2
1	92182499	92185371	1	92221154	92233591	distal PET peak	\Zm00001d029887\Zm00001d029886-2	D401	P1046	coreset766	5
1	92221154	92233591	1	92551421	92561812	\Zm00001d029887\Zm00001d029886-2	\Zm00001d029889-1	P1046	P1048	coreset766	5
1	92325963	92334154	1	92551421	92561812	\Zm00001d029888-1	\Zm00001d029889-1	P1047	P1048	coreset766	5
1	92551421	92561812	1	92732822	92739591	\Zm00001d029889-1	\Zm00001d029892-1	P1048	P1049	coreset766	5
1	92562010	92566230	1	92732822	92739591	distal PET peak	\Zm00001d029892-1	D402	P1049	coreset766	5
1	92819815	92827206	1	92851631	92853879	distal PET peak	distal PET peak	D403	D404	coreset777	5
1	92819815	92827206	1	92956780	92962285	distal PET peak	distal PET peak	D403	D405	coreset777	5
1	92956780	92962285	1	93132439	93139448	distal PET peak	\Zm00001d029898\Zm00001d029897-2	D405	P1050	coreset777	5
1	93132439	93139448	1	93191967	93197427	\Zm00001d029898\Zm00001d029897-2	\Zm00001d029899-1	P1050	P1051	coreset777	5
1	93191967	93197427	1	93302690	93307534	\Zm00001d029899-1	distal PET peak	P1051	D406	coreset777	5
1	94199821	94204712	1	304522031	304533964	\Zm00001d029917-1	\Zm00001d034877\Zm00001d034878-2	P1052	P2713	coreset1	399
1	94339325	94351296	1	94365316	94369892	\Zm00001d029919\Zm00001d029920-2	distal PET peak	P1053	D407	coreset1880	2
1	94339325	94351296	1	94477868	94482888	\Zm00001d029919\Zm00001d029920-2	\Zm00001d029922-1	P1053	P1054	coreset1880	2
1	94573519	94577838	1	300778311	300793130	\Zm00001d029923-1	\Zm00001d034723\Zm00001d034724-2	P1055	P2644	coreset94	66
1	94893431	94896590	1	94917447	94924002	distal PET peak	distal PET peak	D408	D409	coreset1624	3
1	94917447	94924002	1	94933132	94937729	distal PET peak	\Zm00001d029931-1	D409	P1056	coreset1624	3
1	94917447	94924002	1	94940648	94946635	distal PET peak	\Zm00001d029931\Zm00001d029932-2	D409	P1057	coreset1624	3
1	95219124	95222899	1	95769584	95772821	\Zm00001d029934-1	\Zm00001d029940-1	P1058	P1059	coreset2743	1
1	95374075	95376686	1	298807338	298818017	distal PET peak	\Zm00001d034650-1	D410	P2613	coreset18	67
1	95745351	95749209	1	296458418	296472790	distal PET peak	\Zm00001d034564\Zm00001d034565\Zm00001d034566-3	D411	P2580	coreset642	17
1	95961842	95968964	1	95997340	96001046	\Zm00001d029946-1	distal PET peak	P1060	D412	coreset2742	1
1	96080678	96088644	1	96143525	96148793	\Zm00001d029947\Zm00001d029948-2	\Zm00001d029950-1	P1061	P1062	coreset888	4
1	96143525	96148793	1	96213577	96220034	\Zm00001d029950-1	distal PET peak	P1062	D413	coreset888	4
1	96213577	96220034	1	96407315	96412189	distal PET peak	distal PET peak	D413	D414	coreset888	4
1	96293053	96296587	1	96407315	96412189	\Zm00001d029955-1	distal PET peak	P1063	D414	coreset888	4
1	96489166	96491686	1	189438232	189446027	distal PET peak	\Zm00001d031416-1	D415	P1376	coreset2740	1
1	96568298	96577479	1	96638027	96642375	\Zm00001d029963-1	\Zm00001d029964-1	P1064	P1065	coreset10	45
1	96568298	96577479	1	96700266	96704724	\Zm00001d029963-1	\Zm00001d029965-1	P1064	P1066	coreset10	45
1	96700266	96704724	1	96900453	96907038	\Zm00001d029965-1	\Zm00001d029968\Zm00001d029969-2	P1066	P1067	coreset10	45
1	96900453	96907038	1	97041490	97048972	\Zm00001d029968\Zm00001d029969-2	\Zm00001d029970-1	P1067	P1068	coreset10	45
1	97041490	97048972	1	97102934	97113006	\Zm00001d029970-1	\Zm00001d029974-1	P1068	P1069	coreset10	45
1	97102934	97113006	1	97113436	97117164	\Zm00001d029974-1	\Zm00001d029975-1	P1069	P1070	coreset10	45
1	97102934	97113006	1	97208259	97214874	\Zm00001d029974-1	\Zm00001d029976-1	P1069	P1071	coreset10	45
1	97102934	97113006	1	97310290	97328990	\Zm00001d029974-1	\Zm00001d029978\Zm00001d029979-2	P1069	P1072	coreset10	45
1	97208259	97214874	1	97310290	97328990	\Zm00001d029976-1	\Zm00001d029978\Zm00001d029979-2	P1071	P1072	coreset10	45
1	97310290	97328990	1	97329890	97340342	\Zm00001d029978\Zm00001d029979-2	\Zm00001d029980\Zm00001d029981-2	P1072	P1073	coreset10	45
1	97310290	97328990	1	97415482	97420804	\Zm00001d029978\Zm00001d029979-2	\Zm00001d029983-1	P1072	P1074	coreset10	45
1	97329890	97340342	1	97415482	97420804	\Zm00001d029980\Zm00001d029981-2	\Zm00001d029983-1	P1073	P1074	coreset10	45
1	97770455	97773328	1	302425065	302432977	distal PET peak	\Zm00001d034799-1	D416	P2676	coreset1117	22
1	97778067	97780875	1	284683278	284706800	distal PET peak	\Zm00001d034128\Zm00001d034129\Zm00001d034130\Zm00001d034131-4	D417	P2418	coreset451	22
1	98086707	98089324	1	98329889	98335026	distal PET peak	\Zm00001d029996-1	D418	P1075	coreset1854	2
1	98329889	98335026	1	98341204	98343305	\Zm00001d029996-1	distal PET peak	P1075	D419	coreset1854	2
1	98509034	98514009	1	98532017	98538299	\Zm00001d030002-1	distal PET peak	P1076	D420	coreset2735	1
1	98585834	98600577	1	98887422	98895371	\Zm00001d030005-1	\Zm00001d030007-1	P1077	P1078	coreset2141	2
1	98887422	98895371	1	98959247	98964048	\Zm00001d030007-1	\Zm00001d030009-1	P1078	P1079	coreset2141	2
1	99313176	99324023	1	99419338	99426180	\Zm00001d030012-1	\Zm00001d030014-1	P1080	P1081	coreset1231	3
1	99313176	99324023	1	296026625	296031845	\Zm00001d030012-1	\Zm00001d034550\Zm00001d034549-2	P1080	P2573	coreset1231	3
1	99419338	99426180	1	99769475	99780748	\Zm00001d030014-1	\Zm00001d030016-1	P1081	P1082	coreset1231	3
1	99935856	99952151	1	100083945	100091673	\Zm00001d030018\Zm00001d030019\Zm00001d030020-3	\Zm00001d030021-1	P1083	P1084	coreset2725	1
1	100216454	100219511	1	100347332	100349769	distal PET peak	distal PET peak	D421	D424	coreset2724	1
1	100221299	100226889	1	100343926	100346689	distal PET peak	distal PET peak	D422	D423	coreset2723	1
1	100645759	100654048	1	100701289	100711570	\Zm00001d030028-1	distal PET peak	P1085	D425	coreset2720	1
1	101084912	101092096	1	101164283	101167292	\Zm00001d030032-1	distal PET peak	P1086	D426	coreset2096	2
1	101084912	101092096	1	101175977	101178497	\Zm00001d030032-1	\Zm00001d030034-1	P1086	P1087	coreset2096	2
1	101373261	101383933	1	101464980	101469618	\Zm00001d030037\Zm00001d030038-2	\Zm00001d030040-1	P1088	P1089	coreset2719	1
1	102022871	102028131	1	102059208	102064629	\Zm00001d030047-1	\Zm00001d030048-1	P1090	P1091	coreset2721	1
1	102214912	102223264	1	102358318	102364356	\Zm00001d030051-1	\Zm00001d030053-1	P1092	P1093	coreset2080	2
1	102343947	102347322	1	102358318	102364356	distal PET peak	\Zm00001d030053-1	D427	P1093	coreset2080	2
1	102557359	102563890	1	102718563	102723316	\Zm00001d030059-1	distal PET peak	P1094	D428	coreset2715	1
1	103279144	103287097	1	103360207	103364256	\Zm00001d030069-1	distal PET peak	P1095	D429	coreset2718	1
1	103898513	103904173	1	103916978	103919717	\Zm00001d030076-1	distal PET peak	P1096	D430	coreset2713	1
1	104116936	104122646	1	104415538	104419282	\Zm00001d030079\Zm00001d030080-2	\Zm00001d030086-1	P1097	P1098	coreset2711	1
1	105034770	105035914	1	105180904	105187719	distal PET peak	\Zm00001d030094-1	D431	P1100	coreset1816	2
1	105036018	105041947	1	105180904	105187719	\Zm00001d030091-1	\Zm00001d030094-1	P1099	P1100	coreset1816	2
1	105528173	105530531	1	105548329	105556147	\Zm00001d030096-1	\Zm00001d030098-1	P1101	P1102	coreset2040	2
1	105533080	105534758	1	105548329	105556147	distal PET peak	\Zm00001d030098-1	D432	P1102	coreset2040	2
1	105943390	105946649	1	105964017	105968245	\Zm00001d030105-1	distal PET peak	P1103	D434	coreset2709	1
1	105947651	105949366	1	105970935	105976627	distal PET peak	distal PET peak	D433	D435	coreset2708	1
1	107087855	107097625	1	107331470	107340652	\Zm00001d030117-1	\Zm00001d030123-1	P1104	P1105	coreset1775	2
1	107087855	107097625	1	158762595	158764594	\Zm00001d030117-1	distal PET peak	P1104	D526	coreset1775	2
1	107761319	107767051	1	107864466	107868517	\Zm00001d030127-1	\Zm00001d030129-1	P1106	P1107	coreset738	7
1	107761319	107767051	1	107999766	108006200	\Zm00001d030127-1	\Zm00001d030130-1	P1106	P1108	coreset738	7
1	107992943	107997883	1	107999766	108006200	distal PET peak	\Zm00001d030130-1	D436	P1108	coreset738	7
1	107992943	107997883	1	108193302	108210710	distal PET peak	\Zm00001d030131\Zm00001d030132-2	D436	P1109	coreset738	7
1	107999766	108006200	1	108193302	108210710	\Zm00001d030130-1	\Zm00001d030131\Zm00001d030132-2	P1108	P1109	coreset738	7
1	108193302	108210710	1	108282061	108289825	\Zm00001d030131\Zm00001d030132-2	\Zm00001d030133-1	P1109	P1110	coreset738	7
1	108282061	108289825	1	108424753	108428497	\Zm00001d030133-1	\Zm00001d030138-1	P1110	P1111	coreset738	7
1	108482213	108486841	1	202883606	202889671	\Zm00001d030139-1	\Zm00001d031817-1	P1112	P1526	coreset561	11
1	108589412	108596691	1	108617539	108621082	\Zm00001d030143-1	distal PET peak	P1113	D437	coreset20	31
1	108589412	108596691	1	108660797	108666892	\Zm00001d030143-1	\Zm00001d030146-1	P1113	P1114	coreset20	31
1	108589412	108596691	1	109854172	109871605	\Zm00001d030143-1	distal PET peak	P1113	D440	coreset20	31
1	108660797	108666892	1	108713011	108727357	\Zm00001d030146-1	\Zm00001d030148\Zm00001d030149-2	P1114	P1115	coreset20	31
1	108713011	108727357	1	109044508	109053051	\Zm00001d030148\Zm00001d030149-2	\Zm00001d030152\Zm00001d030153-2	P1115	P1116	coreset20	31
1	109044508	109053051	1	109410086	109415263	\Zm00001d030152\Zm00001d030153-2	\Zm00001d030157-1	P1116	P1117	coreset20	31
1	109337070	109339922	1	109467528	109474626	distal PET peak	\Zm00001d030159-1	D438	P1119	coreset20	31
1	109410086	109415263	1	109467528	109474626	\Zm00001d030157-1	\Zm00001d030159-1	P1117	P1119	coreset20	31
1	109410086	109415263	1	159401795	159419019	\Zm00001d030157-1	\Zm00001d030781-1	P1117	P1216	coreset20	31
1	109417121	109423621	1	109467528	109474626	\Zm00001d030158-1	\Zm00001d030159-1	P1118	P1119	coreset20	31
1	109417121	109423621	1	109741313	109746702	\Zm00001d030158-1	\Zm00001d030163-1	P1118	P1120	coreset20	31
1	109741313	109746702	1	110296190	110300687	\Zm00001d030163-1	\Zm00001d030171-1	P1120	P1124	coreset20	31
1	109833754	109836002	1	109843261	109848650	distal PET peak	\Zm00001d030164-1	D439	P1121	coreset20	31
1	109843261	109848650	1	109854172	109871605	\Zm00001d030164-1	distal PET peak	P1121	D440	coreset20	31
1	109854172	109871605	1	110001517	110014583	distal PET peak	\Zm00001d030166\Zm00001d030167\Zm00001d030168-3	D440	P1123	coreset20	31
1	109893977	109896214	1	109909538	109912713	distal PET peak	\Zm00001d030165-1	D441	P1122	coreset20	31
1	109893977	109896214	1	110001517	110014583	distal PET peak	\Zm00001d030166\Zm00001d030167\Zm00001d030168-3	D441	P1123	coreset20	31
1	110001517	110014583	1	284168293	284170660	\Zm00001d030166\Zm00001d030167\Zm00001d030168-3	distal PET peak	P1123	D1048	coreset20	31
1	110215030	110217666	1	110296190	110300687	distal PET peak	\Zm00001d030171-1	D442	P1124	coreset20	31
1	110296190	110300687	1	110346711	110348936	\Zm00001d030171-1	\Zm00001d030172-1	P1124	P1126	coreset20	31
1	110342476	110346556	1	110376755	110380682	\Zm00001d030172-1	distal PET peak	P1125	D443	coreset20	31
1	110346711	110348936	1	110376755	110380682	\Zm00001d030172-1	distal PET peak	P1126	D443	coreset20	31
1	111871495	111875420	1	111887671	111889991	\Zm00001d030184-1	distal PET peak	P1127	D444	coreset2692	1
1	113272212	113274722	1	113433079	113438997	distal PET peak	\Zm00001d030213-1	D445	P1129	coreset1668	3
1	113397464	113402760	1	113433079	113438997	\Zm00001d030212-1	\Zm00001d030213-1	P1128	P1129	coreset1668	3
1	113433079	113438997	1	113476046	113480469	\Zm00001d030213-1	\Zm00001d030214-1	P1129	P1130	coreset1668	3
1	113695643	113704726	1	113768972	113774151	\Zm00001d030217-1	\Zm00001d030220-1	P1131	P1132	coreset2685	1
1	114071395	114075780	1	114093464	114097396	\Zm00001d030222-1	\Zm00001d030223-1	P1133	P1134	coreset2684	1
1	114809851	114812627	1	114869967	114874704	distal PET peak	\Zm00001d030231-1	D446	P1135	coreset2682	1
1	115447637	115453596	1	115456774	115464159	distal PET peak	\Zm00001d030239-1	D447	P1136	coreset2680	1
1	116002096	116004239	1	116018795	116021942	distal PET peak	distal PET peak	D448	D449	coreset2677	1
1	116906054	116910483	1	116929957	116936256	distal PET peak	\Zm00001d030253-1	D450	P1137	coreset2675	1
1	117618993	117625912	1	117647968	117660724	\Zm00001d030266-1	distal PET peak	P1138	D452	coreset1411	5
1	117646582	117647580	1	117671194	117693669	distal PET peak	distal PET peak	D451	D454	coreset1411	5
1	117647968	117660724	1	117665718	117671070	distal PET peak	distal PET peak	D452	D453	coreset1411	5
1	117647968	117660724	1	117671194	117693669	distal PET peak	distal PET peak	D452	D454	coreset1411	5
1	117665718	117671070	1	117671194	117693669	distal PET peak	distal PET peak	D453	D454	coreset1411	5
1	117726117	117728913	1	117871757	117875416	distal PET peak	\Zm00001d030267-1	D455	P1139	coreset2273	2
1	117830947	117834549	1	117871757	117875416	distal PET peak	\Zm00001d030267-1	D456	P1139	coreset2273	2
1	118850377	118855975	1	118871619	118880695	distal PET peak	\Zm00001d030282-1	D457	P1140	coreset895	4
1	118871619	118880695	1	119480392	119491551	\Zm00001d030282-1	distal PET peak	P1140	D459	coreset895	4
1	119480392	119491551	1	119839590	119849274	distal PET peak	\Zm00001d030290-1	D459	P1141	coreset895	4
1	119833795	119837906	1	119839590	119849274	distal PET peak	\Zm00001d030290-1	D460	P1141	coreset895	4
1	120675919	120686787	1	120739288	120744057	distal PET peak	\Zm00001d030300-1	D461	P1142	coreset1290	3
1	120675919	120686787	1	120785259	120795443	distal PET peak	distal PET peak	D461	D462	coreset1290	3
1	120785259	120795443	1	120799022	120805785	distal PET peak	\Zm00001d030301-1	D462	P1143	coreset1290	3
1	121004783	121009121	1	121170660	121175123	\Zm00001d030303-1	\Zm00001d030304-1	P1144	P1145	coreset196	10
1	121138979	121142024	1	121170660	121175123	distal PET peak	\Zm00001d030304-1	D463	P1145	coreset196	10
1	121170660	121175123	1	121351382	121355207	\Zm00001d030304-1	\Zm00001d030308-1	P1145	P1146	coreset196	10
1	121351382	121355207	1	121456870	121464027	\Zm00001d030308-1	\Zm00001d030310-1	P1146	P1147	coreset196	10
1	123382817	123401219	1	123403526	123411899	distal PET peak	distal PET peak	D464	D465	coreset1098	5
1	123382817	123401219	1	123415837	123439456	distal PET peak	\Zm00001d030340\Zm00001d030341-2	D464	P1149	coreset1098	5
1	123403526	123411899	1	123415837	123439456	distal PET peak	\Zm00001d030340\Zm00001d030341-2	D465	P1149	coreset1098	5
1	123415837	123439456	1	125670428	125679510	\Zm00001d030340\Zm00001d030341-2	\Zm00001d030357\Zm00001d030359-2	P1149	P1151	coreset1098	5
1	124329302	124331962	1	124400204	124406299	distal PET peak	\Zm00001d030348-1	D466	P1150	coreset1628	3
1	124333178	124336727	1	124400204	124406299	distal PET peak	\Zm00001d030348-1	D467	P1150	coreset1628	3
1	124400204	124406299	1	124671886	124674969	\Zm00001d030348-1	distal PET peak	P1150	D468	coreset1628	3
1	125175775	125178208	1	125229087	125231686	distal PET peak	distal PET peak	D469	D470	coreset2620	1
1	125664090	125670233	1	125670428	125679510	distal PET peak	\Zm00001d030357\Zm00001d030359-2	D471	P1151	coreset1098	5
1	126727574	126729187	1	126763015	126765576	distal PET peak	distal PET peak	D472	D473	coreset2610	1
1	126989754	126999260	1	127220799	127228988	\Zm00001d030372-1	\Zm00001d030373-1	P1152	P1153	coreset2608	1
1	129233661	129239600	1	129254718	129266202	distal PET peak	distal PET peak	D474	D476	coreset1649	3
1	129245305	129250159	1	129254718	129266202	distal PET peak	distal PET peak	D475	D476	coreset1649	3
1	129254718	129266202	1	129270915	129275925	distal PET peak	\Zm00001d030398-1	D476	P1154	coreset1649	3
1	131281223	131282734	1	131296078	131301847	distal PET peak	\Zm00001d030421-1	D477	P1155	coreset2600	1
1	135217261	135222826	1	135241438	135246541	distal PET peak	\Zm00001d030471-1	D478	P1156	coreset2026	2
1	135223705	135228561	1	135241438	135246541	distal PET peak	\Zm00001d030471-1	D479	P1156	coreset2026	2
1	136546562	136548392	1	136561660	136564487	distal PET peak	distal PET peak	D480	D481	coreset2592	1
1	140848035	140852897	1	140870167	140887224	\Zm00001d030516\Zm00001d030517-2	\Zm00001d030518-1	P1157	P1158	coreset2591	1
1	142029785	142033088	1	142191867	142196181	\Zm00001d030529\Zm00001d030530-2	\Zm00001d030532-1	P1159	P1160	coreset2586	1
1	142259463	142264126	1	142271061	142274399	distal PET peak	\Zm00001d030533-1	D482	P1161	coreset2584	1
1	142962977	142966714	1	143132687	143135403	\Zm00001d030544-1	distal PET peak	P1162	D483	coreset2583	1
1	143282102	143285696	1	143316371	143323814	\Zm00001d030550-1	\Zm00001d030551-1	P1163	P1164	coreset2582	1
1	143488038	143503019	1	143505854	143512157	distal PET peak	\Zm00001d030554-1	D484	P1165	coreset102	20
1	143505854	143512157	1	143570722	143573442	\Zm00001d030554-1	distal PET peak	P1165	D485	coreset102	20
1	143505854	143512157	1	143647191	143652297	\Zm00001d030554-1	\Zm00001d030555-1	P1165	P1166	coreset102	20
1	143505854	143512157	1	275849146	275856128	\Zm00001d030554-1	\Zm00001d033853-1	P1165	P2302	coreset102	20
1	143748732	143753285	1	143963809	143978421	\Zm00001d030556-1	\Zm00001d030557-1	P1167	P1168	coreset1685	3
1	143914811	143919180	1	143963809	143978421	distal PET peak	\Zm00001d030557-1	D486	P1168	coreset1685	3
1	143963809	143978421	1	143986072	143989655	\Zm00001d030557-1	\Zm00001d030558-1	P1168	P1169	coreset1685	3
1	144833088	144836178	1	296929001	296933294	distal PET peak	distal PET peak	D487	D1094	coreset2570	1
1	144848070	144851949	1	144864710	144876926	distal PET peak	distal PET peak	D488	D489	coreset2568	1
1	144857919	144861364	1	299187957	299208328	\Zm00001d030573-1	\Zm00001d034663\Zm00001d034662\Zm00001d034664-3	P1170	P2617	coreset18	67
1	145509943	145513208	1	145542206	145547254	distal PET peak	\Zm00001d030577-1	D490	P1171	coreset2566	1
1	145987834	145990153	1	250171770	250186330	distal PET peak	\Zm00001d033097\Zm00001d033098\Zm00001d033099-3	D491	P2015	coreset1114	18
1	146518968	146520466	1	146561012	146563149	distal PET peak	distal PET peak	D492	D493	coreset2564	1
1	146598060	146600510	1	146614125	146622566	distal PET peak	distal PET peak	D494	D495	coreset1764	2
1	146614125	146622566	1	146630797	146634018	distal PET peak	\Zm00001d030588-1	D495	P1172	coreset1764	2
1	147206966	147210770	1	147213417	147224517	distal PET peak	\Zm00001d030593-1	D496	P1173	coreset1765	2
1	147213417	147224517	1	147282635	147285240	\Zm00001d030593-1	distal PET peak	P1173	D497	coreset1765	2
1	147514098	147522867	1	147538752	147539665	\Zm00001d030598-1	distal PET peak	P1174	D499	coreset2554	1
1	147523269	147528314	1	147637450	147643042	distal PET peak	\Zm00001d030601-1	D498	P1175	coreset1755	2
1	147621664	147627635	1	147637450	147643042	distal PET peak	\Zm00001d030601-1	D500	P1175	coreset1755	2
1	148160781	148170104	1	148173607	148179919	\Zm00001d030609-1	distal PET peak	P1176	D501	coreset2559	3
1	148160781	148170104	1	148186857	148191261	\Zm00001d030609-1	distal PET peak	P1176	D502	coreset2559	3
1	148173607	148179919	1	148186857	148191261	distal PET peak	distal PET peak	D501	D502	coreset2559	3
1	148408440	148410897	1	148421412	148427214	distal PET peak	\Zm00001d030612-1	D503	P1177	coreset2543	1
1	148686734	148692868	1	148775770	148781083	\Zm00001d030614-1	distal PET peak	P1178	D505	coreset785	5
1	148767094	148773721	1	148820645	148826316	distal PET peak	\Zm00001d030618-1	D504	P1180	coreset785	5
1	148775770	148781083	1	148802914	148809205	distal PET peak	\Zm00001d030617-1	D505	P1179	coreset785	5
1	148802914	148809205	1	148828088	148835059	\Zm00001d030617-1	distal PET peak	P1179	D506	coreset785	5
1	148820645	148826316	1	148828088	148835059	\Zm00001d030618-1	distal PET peak	P1180	D506	coreset785	5
1	149603131	149607021	1	149612481	149617526	\Zm00001d030626-1	distal PET peak	P1182	D507	coreset1979	2
1	149612481	149617526	1	149687903	149697313	distal PET peak	\Zm00001d030627-1	D507	P1183	coreset1979	2
1	150126616	150134846	1	150286386	150297013	\Zm00001d030638\Zm00001d030639-2	\Zm00001d030640-1	P1184	P1185	coreset2275	2
1	150215015	150217921	1	150286386	150297013	distal PET peak	\Zm00001d030640-1	D508	P1185	coreset2275	2
1	150430458	150432979	1	150481648	150486788	distal PET peak	\Zm00001d030644-1	D509	P1186	coreset287	9
1	150481648	150486788	1	150539621	150542271	\Zm00001d030644-1	distal PET peak	P1186	D510	coreset287	9
1	150539621	150542271	1	239982331	239990113	distal PET peak	\Zm00001d032849-1	D510	P1912	coreset287	9
1	150719443	150722152	1	150769842	150772126	distal PET peak	distal PET peak	D511	D512	coreset2536	1
1	151022362	151031247	1	151218798	151227963	\Zm00001d030652-1	\Zm00001d030656-1	P1187	P1188	coreset35	21
1	151022362	151031247	1	151228306	151230529	\Zm00001d030652-1	\Zm00001d030657-1	P1187	P1189	coreset35	21
1	151218798	151227963	1	151462947	151473633	\Zm00001d030656-1	\Zm00001d030659-1	P1188	P1190	coreset35	21
1	151873276	151877475	1	151882829	151890084	\Zm00001d030665-1	distal PET peak	P1191	D513	coreset2529	1
1	152396737	152411667	1	152628644	152638196	\Zm00001d030676\Zm00001d030675-2	\Zm00001d030677-1	P1192	P1193	coreset1565	4
1	152396737	152411667	1	152664566	152675039	\Zm00001d030676\Zm00001d030675-2	\Zm00001d030678-1	P1192	P1194	coreset1565	4
1	152628644	152638196	1	152640373	152646622	\Zm00001d030677-1	distal PET peak	P1193	D514	coreset1565	4
1	152628644	152638196	1	152664566	152675039	\Zm00001d030677-1	\Zm00001d030678-1	P1193	P1194	coreset1565	4
1	152753037	152755131	1	152851022	152855436	\Zm00001d030681-1	\Zm00001d030683-1	P1195	P1197	coreset2266	2
1	152816033	152820218	1	152851022	152855436	\Zm00001d030682-1	\Zm00001d030683-1	P1196	P1197	coreset2266	2
1	154065768	154070861	1	154087346	154095241	\Zm00001d030696-1	\Zm00001d030697-1	P1198	P1199	coreset2518	1
1	156206900	156213692	1	156219689	156223746	\Zm00001d030727-1	distal PET peak	P1200	D515	coreset2517	1
1	156408059	156413267	1	156418915	156423235	distal PET peak	\Zm00001d030732-1	D516	P1201	coreset2515	1
1	156691358	156693836	1	156702316	156704335	\Zm00001d030733-1	distal PET peak	P1202	D518	coreset2510	1
1	156696614	156701076	1	180390106	180394937	distal PET peak	distal PET peak	D517	D577	coreset1	399
1	156874619	156881698	1	156927154	156931078	\Zm00001d030737-1	distal PET peak	P1203	D519	coreset1512	4
1	156874619	156881698	1	157112221	157121348	\Zm00001d030737-1	distal PET peak	P1203	D520	coreset1512	4
1	156874619	156881698	1	157121515	157126498	\Zm00001d030737-1	\Zm00001d030739-1	P1203	P1204	coreset1512	4
1	156927154	156931078	1	157112221	157121348	distal PET peak	distal PET peak	D519	D520	coreset1512	4
1	157308791	157320743	1	157340743	157343531	\Zm00001d030741-1	distal PET peak	P1205	D521	coreset1708	3
1	157308791	157320743	1	157344419	157347320	\Zm00001d030741-1	distal PET peak	P1205	D522	coreset1708	3
1	157308791	157320743	1	157402518	157406761	\Zm00001d030741-1	distal PET peak	P1205	D523	coreset1708	3
1	157506834	157518491	1	157564150	157571459	\Zm00001d030743-1	\Zm00001d030744-1	P1206	P1207	coreset2130	2
1	157528923	157532111	1	157564150	157571459	distal PET peak	\Zm00001d030744-1	D524	P1207	coreset2130	2
1	158116111	158122027	1	158212192	158215768	\Zm00001d030750\Zm00001d030751-2	distal PET peak	P1208	D525	coreset1267	3
1	158116111	158122027	1	158388217	158394030	\Zm00001d030750\Zm00001d030751-2	\Zm00001d030759-1	P1208	P1209	coreset1267	3
1	158388217	158394030	1	158428479	158447166	\Zm00001d030759-1	\Zm00001d030760-1	P1209	P1210	coreset1267	3
1	158941893	158946742	1	158954169	158961172	\Zm00001d030762-1	\Zm00001d030764\Zm00001d030765-2	P1211	P1212	coreset1566	4
1	158941893	158946742	1	159017252	159030969	\Zm00001d030762-1	\Zm00001d030766\Zm00001d030770\Zm00001d030767-3	P1211	P1213	coreset1566	4
1	158954169	158961172	1	159017252	159030969	\Zm00001d030764\Zm00001d030765-2	\Zm00001d030766\Zm00001d030770\Zm00001d030767-3	P1212	P1213	coreset1566	4
1	159017252	159030969	1	159062318	159070853	\Zm00001d030766\Zm00001d030770\Zm00001d030767-3	\Zm00001d030772\Zm00001d030773-2	P1213	P1214	coreset1566	4
1	159111435	159114559	1	159120449	159131562	\Zm00001d030774-1	distal PET peak	P1215	D527	coreset314	10
1	159111435	159114559	1	221453072	221459487	\Zm00001d030774-1	\Zm00001d032306-1	P1215	P1690	coreset314	10
1	159575610	159583252	1	159716044	159717730	\Zm00001d030784-1	\Zm00001d030786-1	P1217	P1218	coreset336	16
1	159716044	159717730	1	159733186	159739799	\Zm00001d030786-1	distal PET peak	P1218	D528	coreset336	16
1	159716044	159717730	1	197045410	197058045	\Zm00001d030786-1	\Zm00001d031636\Zm00001d031637-2	P1218	P1450	coreset336	16
1	159733186	159739799	1	159876912	159890582	distal PET peak	\Zm00001d030790\Zm00001d030791-2	D528	P1219	coreset336	16
1	159876912	159890582	1	160028949	160034192	\Zm00001d030790\Zm00001d030791-2	\Zm00001d030795-1	P1219	P1220	coreset336	16
1	162237736	162243980	1	162274397	162282551	\Zm00001d030833-1	\Zm00001d030834-1	P1221	P1222	coreset658	8
1	162274397	162282551	1	164025031	164033244	\Zm00001d030834-1	distal PET peak	P1222	D535	coreset658	8
1	162404398	162409700	1	162424411	162427047	distal PET peak	distal PET peak	D529	D530	coreset2454	1
1	162453644	162461283	1	162464045	162467863	\Zm00001d030837\Zm00001d030838-2	distal PET peak	P1223	D531	coreset2447	1
1	163149628	163152855	1	163159320	163163652	\Zm00001d030847\Zm00001d030849\Zm00001d030848-3	\Zm00001d030850-1	P1224	P1225	coreset2133	2
1	163159320	163163652	1	163238284	163242141	\Zm00001d030850-1	\Zm00001d030851-1	P1225	P1226	coreset2133	2
1	163602258	163604202	1	163633714	163641376	distal PET peak	\Zm00001d030856-1	D532	P1227	coreset1486	5
1	163633714	163641376	1	163672471	163675520	\Zm00001d030856-1	distal PET peak	P1227	D533	coreset1486	5
1	163633714	163641376	1	163695112	163699626	\Zm00001d030856-1	\Zm00001d030858-1	P1227	P1228	coreset1486	5
1	163633714	163641376	1	163873633	163878832	\Zm00001d030856-1	\Zm00001d030859-1	P1227	P1229	coreset1486	5
1	163672471	163675520	1	163695112	163699626	distal PET peak	\Zm00001d030858-1	D533	P1228	coreset1486	5
1	163879637	163881986	1	164034178	164043280	distal PET peak	\Zm00001d030863\Zm00001d030862-2	D534	P1231	coreset658	8
1	164015587	164022242	1	164025031	164033244	\Zm00001d030860\Zm00001d030861-2	distal PET peak	P1230	D535	coreset658	8
1	164015587	164022242	1	164034178	164043280	\Zm00001d030860\Zm00001d030861-2	\Zm00001d030863\Zm00001d030862-2	P1230	P1231	coreset658	8
1	164025031	164033244	1	164034178	164043280	distal PET peak	\Zm00001d030863\Zm00001d030862-2	D535	P1231	coreset658	8
1	164034178	164043280	1	164148596	164153575	\Zm00001d030863\Zm00001d030862-2	\Zm00001d030867-1	P1231	P1233	coreset658	8
1	164071862	164078491	1	164110773	164113683	\Zm00001d030864-1	distal PET peak	P1232	D536	coreset2442	1
1	164148596	164153575	1	164195319	164206331	\Zm00001d030867-1	\Zm00001d030868-1	P1233	P1234	coreset658	8
1	164977563	164984129	1	165024089	165026990	distal PET peak	distal PET peak	D537	D538	coreset2445	1
1	165587327	165588889	1	165601180	165610094	distal PET peak	distal PET peak	D539	D540	coreset376	26
1	165601180	165610094	1	165653896	165656559	distal PET peak	distal PET peak	D540	D541	coreset376	26
1	165601180	165610094	1	165688149	165692765	distal PET peak	distal PET peak	D540	D542	coreset376	26
1	165601180	165610094	1	165738512	165747338	distal PET peak	\Zm00001d030888-1	D540	P1235	coreset376	26
1	165738512	165747338	1	166008658	166018132	\Zm00001d030888-1	\Zm00001d030891-1	P1235	P1236	coreset376	26
1	166008658	166018132	1	166030794	166031763	\Zm00001d030891-1	distal PET peak	P1236	D543	coreset376	26
1	166008658	166018132	1	166127372	166135845	\Zm00001d030891-1	\Zm00001d030892-1	P1236	P1237	coreset376	26
1	166008658	166018132	1	166139165	166149334	\Zm00001d030891-1	\Zm00001d030893-1	P1236	P1238	coreset376	26
1	166127372	166135845	1	166139165	166149334	\Zm00001d030892-1	\Zm00001d030893-1	P1237	P1238	coreset376	26
1	166127372	166135845	1	166277243	166291627	\Zm00001d030892-1	\Zm00001d030895-1	P1237	P1240	coreset376	26
1	166127372	166135845	1	255169343	255174325	\Zm00001d030892-1	\Zm00001d033225-1	P1237	P2054	coreset376	26
1	166139165	166149334	1	166277243	166291627	\Zm00001d030893-1	\Zm00001d030895-1	P1238	P1240	coreset376	26
1	166139165	166149334	1	166617178	166634041	\Zm00001d030893-1	\Zm00001d030901\Zm00001d030902\Zm00001d030900-3	P1238	P1241	coreset376	26
1	166193347	166198135	1	166277243	166291627	\Zm00001d030894-1	\Zm00001d030895-1	P1239	P1240	coreset376	26
1	166277243	166291627	1	166617178	166634041	\Zm00001d030895-1	\Zm00001d030901\Zm00001d030902\Zm00001d030900-3	P1240	P1241	coreset376	26
1	166617178	166634041	1	166741220	166749485	\Zm00001d030901\Zm00001d030902\Zm00001d030900-3	\Zm00001d030908\Zm00001d030909\Zm00001d030907-3	P1241	P1242	coreset376	26
1	166741220	166749485	1	166756411	166764115	\Zm00001d030908\Zm00001d030909\Zm00001d030907-3	distal PET peak	P1242	D544	coreset376	26
1	166764573	166767738	1	166810187	166814202	\Zm00001d030910-1	\Zm00001d030911-1	P1243	P1244	coreset2436	1
1	166903202	166909365	1	166923152	166925781	distal PET peak	\Zm00001d030914-1	D545	P1245	coreset2433	1
1	167085293	167096156	1	167105619	167108556	\Zm00001d030915\Zm00001d030916-2	distal PET peak	P1246	D546	coreset2434	1
1	167760029	167764070	1	168020899	168036633	distal PET peak	\Zm00001d030935-1	D547	P1247	coreset1457	7
1	168020899	168036633	1	168041818	168052104	\Zm00001d030935-1	distal PET peak	P1247	D548	coreset1457	7
1	168020899	168036633	1	168063127	168071980	\Zm00001d030935-1	distal PET peak	P1247	D549	coreset1457	7
1	168020899	168036633	1	168074515	168087451	\Zm00001d030935-1	distal PET peak	P1247	D550	coreset1457	7
1	168041818	168052104	1	168063127	168071980	distal PET peak	distal PET peak	D548	D549	coreset1457	7
1	168041818	168052104	1	168074515	168087451	distal PET peak	distal PET peak	D548	D550	coreset1457	7
1	168063127	168071980	1	168074515	168087451	distal PET peak	distal PET peak	D549	D550	coreset1457	7
1	168389918	168406233	1	168452752	168461236	\Zm00001d030937\Zm00001d030938\Zm00001d030939-3	\Zm00001d030940-1	P1248	P1249	coreset2427	3
1	168389918	168406233	1	168486352	168499261	\Zm00001d030937\Zm00001d030938\Zm00001d030939-3	\Zm00001d030941\Zm00001d030942\Zm00001d030944-3	P1248	P1250	coreset2427	3
1	168452752	168461236	1	168486352	168499261	\Zm00001d030940-1	\Zm00001d030941\Zm00001d030942\Zm00001d030944-3	P1249	P1250	coreset2427	3
1	168642237	168647536	1	168696212	168709931	\Zm00001d030951\Zm00001d030952-2	\Zm00001d030953-1	P1251	P1252	coreset1544	4
1	168642237	168647536	1	168740699	168747771	\Zm00001d030951\Zm00001d030952-2	\Zm00001d030954-1	P1251	P1253	coreset1544	4
1	168696212	168709931	1	168740699	168747771	\Zm00001d030953-1	\Zm00001d030954-1	P1252	P1253	coreset1544	4
1	168740699	168747771	1	168913015	168917981	\Zm00001d030954-1	\Zm00001d030955-1	P1253	P1254	coreset1544	4
1	169036660	169041913	1	169228149	169233759	\Zm00001d030958-1	\Zm00001d030960-1	P1255	P1256	coreset1537	4
1	169228149	169233759	1	169235597	169242487	\Zm00001d030960-1	distal PET peak	P1256	D551	coreset1537	4
1	169228149	169233759	1	169288121	169293791	\Zm00001d030960-1	distal PET peak	P1256	D552	coreset1537	4
1	169235597	169242487	1	169288121	169293791	distal PET peak	distal PET peak	D551	D552	coreset1537	4
1	169597388	169602976	1	169604881	169618628	distal PET peak	\Zm00001d030967\Zm00001d030968-2	D553	P1257	coreset1890	2
1	169604881	169618628	1	169641585	169645584	\Zm00001d030967\Zm00001d030968-2	\Zm00001d030969-1	P1257	P1258	coreset1890	2
1	170167989	170176400	1	170183207	170189977	\Zm00001d030971-1	\Zm00001d030972-1	P1259	P1260	coreset2423	1
1	170397096	170399090	1	170448913	170452259	distal PET peak	\Zm00001d030976-1	D554	P1261	coreset67	35
1	172151821	172156752	1	172177465	172180464	\Zm00001d030987-1	\Zm00001d030988-1	P1262	P1263	coreset672	19
1	172151821	172156752	1	172351546	172357801	\Zm00001d030987-1	\Zm00001d030990-1	P1262	P1264	coreset672	19
1	172151821	172156752	1	172558534	172568543	\Zm00001d030987-1	\Zm00001d030996-1	P1262	P1267	coreset672	19
1	172177465	172180464	1	172450154	172458526	\Zm00001d030988-1	\Zm00001d030994\Zm00001d030995-2	P1263	P1266	coreset672	19
1	172351546	172357801	1	172423816	172426473	\Zm00001d030990-1	distal PET peak	P1264	D556	coreset672	19
1	172351546	172357801	1	172450154	172458526	\Zm00001d030990-1	\Zm00001d030994\Zm00001d030995-2	P1264	P1266	coreset672	19
1	172384609	172386839	1	172450154	172458526	distal PET peak	\Zm00001d030994\Zm00001d030995-2	D555	P1266	coreset672	19
1	172407660	172416267	1	172423816	172426473	\Zm00001d030993-1	distal PET peak	P1265	D556	coreset672	19
1	172407660	172416267	1	172450154	172458526	\Zm00001d030993-1	\Zm00001d030994\Zm00001d030995-2	P1265	P1266	coreset672	19
1	172423816	172426473	1	172450154	172458526	distal PET peak	\Zm00001d030994\Zm00001d030995-2	D556	P1266	coreset672	19
1	172450154	172458526	1	172558534	172568543	\Zm00001d030994\Zm00001d030995-2	\Zm00001d030996-1	P1266	P1267	coreset672	19
1	172558534	172568543	1	172709794	172717277	\Zm00001d030996-1	distal PET peak	P1267	D557	coreset672	19
1	172609166	172614108	1	172709794	172717277	\Zm00001d030997-1	distal PET peak	P1268	D557	coreset672	19
1	172694550	172697641	1	172709794	172717277	\Zm00001d030998-1	distal PET peak	P1269	D557	coreset672	19
1	172709794	172717277	1	172718592	172726479	distal PET peak	\Zm00001d030999-1	D557	P1270	coreset672	19
1	172709794	172717277	1	172829488	172840325	distal PET peak	\Zm00001d031002-1	D557	P1271	coreset672	19
1	172718592	172726479	1	172782868	172784831	\Zm00001d030999-1	distal PET peak	P1270	D558	coreset672	19
1	172718592	172726479	1	172829488	172840325	\Zm00001d030999-1	\Zm00001d031002-1	P1270	P1271	coreset672	19
1	172829488	172840325	1	172955977	172968344	\Zm00001d031002-1	\Zm00001d031005-1	P1271	P1272	coreset672	19
1	173164635	173168184	1	173174220	173191161	distal PET peak	\Zm00001d031009-1	D559	P1273	coreset2415	1
1	173439895	173444117	1	173657633	173659845	\Zm00001d031014-1	\Zm00001d031017-1	P1274	P1275	coreset2413	1
1	173935637	173942242	1	173946387	173949277	\Zm00001d031019\Zm00001d031020-2	distal PET peak	P1276	D560	coreset1722	2
1	173935637	173942242	1	174041896	174047378	\Zm00001d031019\Zm00001d031020-2	\Zm00001d031023-1	P1276	P1277	coreset1722	2
1	174050636	174053500	1	174111537	174116349	\Zm00001d031024-1	\Zm00001d031026-1	P1278	P1279	coreset2410	3
1	174050636	174053500	1	174126226	174134440	\Zm00001d031024-1	\Zm00001d031027\Zm00001d031028-2	P1278	P1280	coreset2410	3
1	174111537	174116349	1	174126226	174134440	\Zm00001d031026-1	\Zm00001d031027\Zm00001d031028-2	P1279	P1280	coreset2410	3
1	174136295	174142484	1	286076113	286086030	distal PET peak	\Zm00001d034188\Zm00001d034189-2	D561	P2437	coreset136	17
1	174741999	174756956	1	174767896	174773479	\Zm00001d031040\Zm00001d031041-2	distal PET peak	P1281	D562	coreset114	15
1	174741999	174756956	1	174810039	174817370	\Zm00001d031040\Zm00001d031041-2	\Zm00001d031044\Zm00001d031045-2	P1281	P1282	coreset114	15
1	174741999	174756956	1	174833111	174847021	\Zm00001d031040\Zm00001d031041-2	\Zm00001d031049\Zm00001d031047-2	P1281	P1283	coreset114	15
1	174741999	174756956	1	230713353	230733338	\Zm00001d031040\Zm00001d031041-2	\Zm00001d032567-1	P1281	P1807	coreset114	15
1	174767896	174773479	1	174810039	174817370	distal PET peak	\Zm00001d031044\Zm00001d031045-2	D562	P1282	coreset114	15
1	174810039	174817370	1	174833111	174847021	\Zm00001d031044\Zm00001d031045-2	\Zm00001d031049\Zm00001d031047-2	P1282	P1283	coreset114	15
1	174833111	174847021	1	174871180	174877794	\Zm00001d031049\Zm00001d031047-2	\Zm00001d031050-1	P1283	P1284	coreset114	15
1	174871180	174877794	1	175147793	175178217	\Zm00001d031050-1	\Zm00001d031058\Zm00001d031060\Zm00001d031059\Zm00001d031061-4	P1284	P1287	coreset114	15
1	174881676	174885905	1	175147793	175178217	\Zm00001d031053\Zm00001d031051-2	\Zm00001d031058\Zm00001d031060\Zm00001d031059\Zm00001d031061-4	P1285	P1287	coreset114	15
1	175079268	175082362	1	284750054	284761751	\Zm00001d031057-1	\Zm00001d034133-1	P1286	P2420	coreset451	22
1	175147793	175178217	1	175202339	175204513	\Zm00001d031058\Zm00001d031060\Zm00001d031059\Zm00001d031061-4	distal PET peak	P1287	D563	coreset114	15
1	175147793	175178217	1	175257394	175263721	\Zm00001d031058\Zm00001d031060\Zm00001d031059\Zm00001d031061-4	\Zm00001d031062-1	P1287	P1288	coreset114	15
1	175147793	175178217	1	175265283	175270978	\Zm00001d031058\Zm00001d031060\Zm00001d031059\Zm00001d031061-4	\Zm00001d031063-1	P1287	P1289	coreset114	15
1	175603733	175613260	1	175629973	175634836	\Zm00001d031065-1	\Zm00001d031066-1	P1290	P1291	coreset2404	1
1	175805931	175811940	1	175834385	175839096	\Zm00001d031068-1	distal PET peak	P1292	D564	coreset1085	5
1	175805931	175811940	1	175968536	175978837	\Zm00001d031068-1	\Zm00001d031070\Zm00001d031071\Zm00001d031072-3	P1292	P1293	coreset1085	5
1	175968536	175978837	1	175980074	175987427	\Zm00001d031070\Zm00001d031071\Zm00001d031072-3	\Zm00001d031073-1	P1293	P1294	coreset1085	5
1	175968536	175978837	1	175992153	175997169	\Zm00001d031070\Zm00001d031071\Zm00001d031072-3	\Zm00001d031074-1	P1293	P1295	coreset1085	5
1	175980074	175987427	1	175992153	175997169	\Zm00001d031073-1	\Zm00001d031074-1	P1294	P1295	coreset1085	5
1	176342826	176361183	1	176545909	176549717	\Zm00001d031079\Zm00001d031081-2	distal PET peak	P1296	D567	coreset2396	1
1	176521518	176524636	1	176538361	176543483	distal PET peak	distal PET peak	D565	D566	coreset2395	1
1	177145369	177147620	1	177157695	177164135	distal PET peak	\Zm00001d031098-1	D568	P1297	coreset1	399
1	177230842	177238647	1	177368501	177372443	\Zm00001d031099\Zm00001d031100-2	\Zm00001d031102-1	P1298	P1299	coreset2393	1
1	177561501	177564554	1	177576442	177585468	distal PET peak	\Zm00001d031109\Zm00001d031110-2	D570	P1300	coreset394	6
1	177576442	177585468	1	177785807	177790679	\Zm00001d031109\Zm00001d031110-2	\Zm00001d031113\Zm00001d031114-2	P1300	P1301	coreset394	6
1	177770972	177773446	1	177820802	177830721	distal PET peak	\Zm00001d031115-1	D571	P1302	coreset394	6
1	177785807	177790679	1	177820802	177830721	\Zm00001d031113\Zm00001d031114-2	\Zm00001d031115-1	P1301	P1302	coreset394	6
1	177820802	177830721	1	177975712	177995527	\Zm00001d031115-1	\Zm00001d031118\Zm00001d031119-2	P1302	P1303	coreset394	6
1	177975712	177995527	1	178019680	178027949	\Zm00001d031118\Zm00001d031119-2	\Zm00001d031120-1	P1303	P1304	coreset394	6
1	178715935	178719601	1	178796779	178807584	\Zm00001d031127-1	\Zm00001d031129\Zm00001d031128-2	P1305	P1306	coreset1477	6
1	178724016	178726336	1	178796779	178807584	distal PET peak	\Zm00001d031129\Zm00001d031128-2	D572	P1306	coreset1477	6
1	178796779	178807584	1	178833203	178835743	\Zm00001d031129\Zm00001d031128-2	distal PET peak	P1306	D573	coreset1477	6
1	178796779	178807584	1	178915507	178925815	\Zm00001d031129\Zm00001d031128-2	\Zm00001d031130\Zm00001d031131-2	P1306	P1307	coreset1477	6
1	178796779	178807584	1	178992089	179016201	\Zm00001d031129\Zm00001d031128-2	\Zm00001d031132\Zm00001d031134\Zm00001d031135\Zm00001d031136\Zm00001d031133-5	P1306	P1308	coreset1477	6
1	178915507	178925815	1	178992089	179016201	\Zm00001d031130\Zm00001d031131-2	\Zm00001d031132\Zm00001d031134\Zm00001d031135\Zm00001d031136\Zm00001d031133-5	P1307	P1308	coreset1477	6
1	179579458	179581695	1	179599781	179601602	distal PET peak	\Zm00001d031146-1	D574	P1309	coreset2390	1
1	179965593	179970489	1	180009694	180016180	\Zm00001d031158-1	distal PET peak	P1310	D575	coreset1	399
1	180009694	180016180	1	180195539	180200364	distal PET peak	\Zm00001d031159-1	D575	P1311	coreset1	399
1	180195539	180200364	1	180210422	180217545	\Zm00001d031159-1	distal PET peak	P1311	D576	coreset1	399
1	180276208	180279156	1	180290962	180296734	\Zm00001d031161-1	\Zm00001d031163-1	P1312	P1313	coreset1	399
1	180290962	180296734	1	180368828	180373623	\Zm00001d031163-1	\Zm00001d031164-1	P1313	P1314	coreset1	399
1	180290962	180296734	1	180390106	180394937	\Zm00001d031163-1	distal PET peak	P1313	D577	coreset1	399
1	180368828	180373623	1	180390106	180394937	\Zm00001d031164-1	distal PET peak	P1314	D577	coreset1	399
1	181557901	181561771	1	181571698	181591491	distal PET peak	\Zm00001d031182\Zm00001d031184\Zm00001d031183-3	D578	P1315	coreset121	28
1	181564186	181566357	1	181571698	181591491	distal PET peak	\Zm00001d031182\Zm00001d031184\Zm00001d031183-3	D579	P1315	coreset121	28
1	181571698	181591491	1	181856086	181861602	\Zm00001d031182\Zm00001d031184\Zm00001d031183-3	\Zm00001d031195\Zm00001d031196-2	P1315	P1319	coreset121	28
1	181630127	181636855	1	181713836	181720735	\Zm00001d031187\Zm00001d031186-2	\Zm00001d031191\Zm00001d031192\Zm00001d031188\Zm00001d031189-4	P1316	P1317	coreset121	28
1	181630127	181636855	1	181835262	181837527	\Zm00001d031187\Zm00001d031186-2	\Zm00001d031194-1	P1316	P1318	coreset121	28
[truncated: 22,220 more rows]
