# Supplementary material for: Long-range interactions between proximal and distal regulatory regions in maize
Source: Nat Commun. 2019 Jun 14;10:2633. doi: 10.1038/s41467-019-10603-4 (PMC6572780; doi:10.1038/s41467-019-10603-4)
Supplement: Supplementary file 21 — Supplementary Data 17 [file 41467_2019_10603_MOESM21_ESM.xlsx]

## Sheet: Enrichment of GO process terms
Supplementary Data 17. Enriched GO terms of top50 ChINs
Tissue	coreset No.	GO_acc	term_type	Term	query item	query total	bgitem	bgtotal	pvalue	FDR
ear	coreset16	GO:0016788	F	hydrolase activity, acting on ester bonds	8	42	951	25864	0.00013	0.0077
ear	coreset17	GO:0034357	C	photosynthetic membrane	7	36	404	25864	1.4e-06	5.6e-05
ear	coreset17	GO:0044436	C	thylakoid part	7	36	400	25864	1.3e-06	5.6e-05
ear	coreset17	GO:0042651	C	thylakoid membrane	7	36	363	25864	6.7e-07	5.6e-05
ear	coreset17	GO:0055035	C	plastid thylakoid membrane	6	36	339	25864	7.4e-06	0.00019
ear	coreset17	GO:0009535	C	chloroplast thylakoid membrane	6	36	337	25864	7.2e-06	0.00019
ear	coreset17	GO:0009579	C	thylakoid	7	36	546	25864	9.5e-06	0.0002
ear	coreset17	GO:0031976	C	plastid thylakoid	6	36	407	25864	2.1e-05	0.00031
ear	coreset17	GO:0009534	C	chloroplast thylakoid	6	36	406	25864	2e-05	0.00031
ear	coreset17	GO:0031984	C	organelle subcompartment	6	36	413	25864	2.2e-05	0.00031
ear	coreset17	GO:0015979	P	photosynthesis	5	36	247	25864	2.5e-05	0.00072
ear	coreset17	GO:0031090	C	organelle membrane	8	36	1250	25864	0.00027	0.0034
ear	coreset17	GO:0009507	C	chloroplast	9	36	2136	25864	0.0022	0.025
ear	coreset17	GO:0009536	C	plastid	9	36	2254	25864	0.0031	0.033
ear	coreset19	GO:0022402	P	cell cycle process	5	61	161	25864	4.5e-05	0.015
ear	coreset21	GO:0009719	P	response to endogenous stimulus	6	27	848	25864	0.00021	0.0037
ear	coreset21	GO:0009725	P	response to hormone stimulus	6	27	787	25864	0.00014	0.0037
ear	coreset21	GO:0042221	P	response to chemical stimulus	9	27	2052	25864	0.00016	0.0037
ear	coreset21	GO:0050896	P	response to stimulus	11	27	3551	25864	0.00051	0.0063
ear	coreset21	GO:0010033	P	response to organic substance	6	27	1030	25864	0.00058	0.0063
ear	coreset21	GO:0009055	F	electron carrier activity	5	27	628	25864	0.00044	0.022
ear	coreset29	GO:0009719	P	response to endogenous stimulus	6	28	848	25864	0.00026	0.0092
ear	coreset29	GO:0009725	P	response to hormone stimulus	6	28	787	25864	0.00017	0.0092
ear	coreset29	GO:0010033	P	response to organic substance	6	28	1030	25864	0.00071	0.017
ear	coreset32	GO:0016020	C	membrane	16	30	5709	25864	0.00018	0.0091
ear	coreset32	GO:0005623	C	cell	23	30	12261	25864	0.0011	0.018
ear	coreset32	GO:0044464	C	cell part	23	30	12261	25864	0.0011	0.018
ear	coreset35	GO:0043170	P	macromolecule metabolic process	12	15	7592	25864	7.3e-05	0.0036
ear	coreset35	GO:0044260	P	cellular macromolecule metabolic process	11	15	6785	25864	0.00019	0.0046
ear	coreset35	GO:0044238	P	primary metabolic process	12	15	9990	25864	0.0013	0.012
ear	coreset35	GO:0043687	P	post-translational protein modification	6	15	2107	25864	0.00077	0.012
ear	coreset35	GO:0006464	P	protein modification process	6	15	2263	25864	0.0011	0.012
ear	coreset35	GO:0043412	P	macromolecule modification	6	15	2387	25864	0.0015	0.012
ear	coreset35	GO:0044237	P	cellular metabolic process	11	15	9644	25864	0.005	0.036
ear	coreset35	GO:0019538	P	protein metabolic process	7	15	4447	25864	0.0079	0.049
ear	coreset37	GO:0030528	F	transcription regulator activity	5	28	974	25864	0.0036	0.026
ear	coreset37	GO:0003700	F	transcription factor activity	5	28	891	25864	0.0025	0.026
ear	coreset37	GO:0022857	F	transmembrane transporter activity	5	28	951	25864	0.0033	0.026
ear	coreset39	GO:0007165	P	signal transduction	7	45	754	25864	0.00031	0.02
ear	coreset39	GO:0023046	P	signaling process	7	45	806	25864	0.00047	0.02
ear	coreset39	GO:0023060	P	signal transmission	7	45	805	25864	0.00046	0.02
ear	coreset39	GO:0007242	P	intracellular signaling cascade	6	45	610	25864	0.00065	0.021
ear	coreset47	GO:0009414	P	response to water deprivation	7	57	254	25864	1.7e-06	0.00018
ear	coreset47	GO:0009415	P	response to water	7	57	264	25864	2.1e-06	0.00018
ear	coreset47	GO:0044282	P	small molecule catabolic process	7	57	289	25864	3.8e-06	0.00021
ear	coreset47	GO:0019748	P	secondary metabolic process	5	57	302	25864	0.00057	0.024
ear	coreset47	GO:0009628	P	response to abiotic stimulus	10	57	1397	25864	0.0009	0.03
shoot	coreset2	GO:0044271	P	cellular nitrogen compound biosynthetic process	12	117	427	25864	7.2e-07	0.00036
shoot	coreset2	GO:0034641	P	cellular nitrogen compound metabolic process	14	117	797	25864	1.8e-05	0.0044
shoot	coreset3	GO:0005576	C	extracellular region	7	66	575	25864	0.00069	0.046
shoot	coreset5	GO:0009579	C	thylakoid	9	71	546	25864	2e-05	0.004
shoot	coreset5	GO:0034357	C	photosynthetic membrane	6	71	404	25864	0.00091	0.045
shoot	coreset5	GO:0044436	C	thylakoid part	6	71	400	25864	0.00086	0.045
shoot	coreset5	GO:0042651	C	thylakoid membrane	6	71	363	25864	0.00052	0.045
shoot	coreset6	GO:0020037	F	heme binding	7	60	575	25864	0.00038	0.024
shoot	coreset6	GO:0046906	F	tetrapyrrole binding	7	60	591	25864	0.00045	0.024
shoot	coreset6	GO:0005506	F	iron ion binding	7	60	712	25864	0.0013	0.046
shoot	coreset8	GO:0009414	P	response to water deprivation	6	45	254	25864	5.7e-06	0.00035
shoot	coreset8	GO:0009415	P	response to water	6	45	264	25864	7e-06	0.00035
shoot	coreset14	GO:0004497	F	monooxygenase activity	5	53	255	25864	0.00019	0.024
shoot	coreset14	GO:0042742	P	defense response to bacterium	5	53	255	25864	0.00019	0.028
shoot	coreset14	GO:0009617	P	response to bacterium	5	53	310	25864	0.00046	0.034
shoot	coreset14	GO:0006970	P	response to osmotic stress	6	53	538	25864	0.00083	0.041
shoot	coreset15	GO:0009409	P	response to cold	6	66	318	25864	0.00018	0.046
shoot	coreset31	GO:0043231	C	intracellular membrane-bounded organelle	21	44	6999	25864	0.0027	0.044
shoot	coreset31	GO:0043226	C	organelle	22	44	7692	25864	0.0038	0.044
shoot	coreset31	GO:0043229	C	intracellular organelle	22	44	7690	25864	0.0038	0.044
shoot	coreset31	GO:0044424	C	intracellular part	25	44	8943	25864	0.0021	0.044
shoot	coreset31	GO:0043227	C	membrane-bounded organelle	21	44	7016	25864	0.0028	0.044
shoot	coreset31	GO:0005737	C	cytoplasm	22	44	6663	25864	0.00049	0.044
shoot	coreset31	GO:0044446	C	intracellular organelle part	13	44	3454	25864	0.0039	0.044
shoot	coreset31	GO:0044444	C	cytoplasmic part	20	44	6103	25864	0.0012	0.044
shoot	coreset31	GO:0044422	C	organelle part	13	44	3457	25864	0.004	0.044
shoot	coreset31	GO:0005622	C	intracellular	25	44	9452	25864	0.0049	0.049
shoot	coreset33	GO:0043531	F	ADP binding	5	40	169	25864	7e-06	0.00035
shoot	coreset36	GO:0005886	C	plasma membrane	10	33	2404	25864	0.0006	0.025
shoot	coreset36	GO:0016020	C	membrane	15	33	5709	25864	0.0024	0.05
shoot	coreset37	GO:0001883	F	purine nucleoside binding	8	21	3434	25864	0.0039	0.031
shoot	coreset37	GO:0001882	F	nucleoside binding	8	21	3443	25864	0.004	0.031
shoot	coreset37	GO:0004672	F	protein kinase activity	6	21	1661	25864	0.0017	0.031
shoot	coreset37	GO:0005524	F	ATP binding	8	21	3105	25864	0.0021	0.031
shoot	coreset37	GO:0016301	F	kinase activity	6	21	2034	25864	0.0046	0.031
shoot	coreset37	GO:0030554	F	adenyl nucleotide binding	8	21	3432	25864	0.0039	0.031
shoot	coreset37	GO:0016773	F	phosphotransferase activity, alcohol group as acceptor	6	21	1884	25864	0.0031	0.031
shoot	coreset37	GO:0032559	F	adenyl ribonucleotide binding	8	21	3266	25864	0.0029	0.031
shoot	coreset37	GO:0032555	F	purine ribonucleotide binding	8	21	3607	25864	0.0053	0.031
shoot	coreset37	GO:0032553	F	ribonucleotide binding	8	21	3607	25864	0.0053	0.031
shoot	coreset37	GO:0017076	F	purine nucleotide binding	8	21	3780	25864	0.0071	0.038
shoot	coreset43	GO:0005488	F	binding	10	10	15311	25864	0.0053	0.016
shoot	coreset43	GO:0005515	F	protein binding	5	10	5187	25864	0.033	0.05
shoot	coreset26	GO:0043227	C	membrane-bounded organelle	13	18	7016	25864	8.8e-05	0.0015
shoot	coreset26	GO:0043231	C	intracellular membrane-bounded organelle	13	18	6999	25864	8.5e-05	0.0015
shoot	coreset26	GO:0043229	C	intracellular organelle	13	18	7690	25864	0.00025	0.002
shoot	coreset26	GO:0043226	C	organelle	13	18	7692	25864	0.00025	0.002
shoot	coreset26	GO:0005634	C	nucleus	8	18	2821	25864	0.00032	0.0021
shoot	coreset26	GO:0030528	F	transcription regulator activity	5	18	974	25864	0.00044	0.0039
shoot	coreset26	GO:0003700	F	transcription factor activity	5	18	891	25864	0.00029	0.0039
shoot	coreset26	GO:0080090	P	regulation of primary metabolic process	7	18	1868	25864	0.00016	0.0042
shoot	coreset26	GO:0031326	P	regulation of cellular biosynthetic process	7	18	1823	25864	0.00014	0.0042
shoot	coreset26	GO:0010468	P	regulation of gene expression	7	18	1863	25864	0.00016	0.0042
shoot	coreset26	GO:0060255	P	regulation of macromolecule metabolic process	7	18	1909	25864	0.00018	0.0042
shoot	coreset26	GO:0009889	P	regulation of biosynthetic process	7	18	1828	25864	0.00014	0.0042
shoot	coreset26	GO:0010556	P	regulation of macromolecule biosynthetic process	7	18	1783	25864	0.00012	0.0042
shoot	coreset26	GO:0031323	P	regulation of cellular metabolic process	7	18	1976	25864	0.00023	0.0044
shoot	coreset26	GO:0019222	P	regulation of metabolic process	7	18	2085	25864	0.00032	0.0054
shoot	coreset26	GO:0050794	P	regulation of cellular process	8	18	2928	25864	0.00042	0.0062
shoot	coreset26	GO:0044424	C	intracellular part	13	18	8943	25864	0.0013	0.007
shoot	coreset26	GO:0045449	P	regulation of transcription	6	18	1708	25864	0.00078	0.0072
shoot	coreset26	GO:0034645	P	cellular macromolecule biosynthetic process	8	18	3306	25864	0.00095	0.0072
shoot	coreset26	GO:0050789	P	regulation of biological process	8	18	3207	25864	0.00077	0.0072
shoot	coreset26	GO:0019219	P	regulation of nucleobase, nucleoside, nucleotide and nucleic acid metabolic process	6	18	1755	25864	0.0009	0.0072
shoot	coreset26	GO:0010467	P	gene expression	8	18	3342	25864	0.001	0.0072
shoot	coreset26	GO:0009059	P	macromolecule biosynthetic process	8	18	3314	25864	0.00096	0.0072
shoot	coreset26	GO:0051171	P	regulation of nitrogen compound metabolic process	6	18	1773	25864	0.00094	0.0072
shoot	coreset26	GO:0016070	P	RNA metabolic process	7	18	2504	25864	0.00097	0.0072
shoot	coreset26	GO:0051252	P	regulation of RNA metabolic process	6	18	1719	25864	0.0008	0.0072
shoot	coreset26	GO:0006355	P	regulation of transcription, DNA-dependent	6	18	1706	25864	0.00077	0.0072
shoot	coreset26	GO:0032774	P	RNA biosynthetic process	6	18	1922	25864	0.0014	0.0088
shoot	coreset26	GO:0006350	P	transcription	6	18	1916	25864	0.0014	0.0088
shoot	coreset26	GO:0006351	P	transcription, DNA-dependent	6	18	1915	25864	0.0014	0.0088
shoot	coreset26	GO:0044249	P	cellular biosynthetic process	9	18	4603	25864	0.0018	0.011
shoot	coreset26	GO:0065007	P	biological regulation	8	18	3697	25864	0.002	0.011
shoot	coreset26	GO:0005622	C	intracellular	13	18	9452	25864	0.0023	0.011
shoot	coreset26	GO:0009058	P	biosynthetic process	9	18	4789	25864	0.0025	0.013
shoot	coreset26	GO:0044237	P	cellular metabolic process	13	18	9644	25864	0.0028	0.015
shoot	coreset26	GO:0006807	P	nitrogen compound metabolic process	8	18	4183	25864	0.0044	0.022
shoot	coreset26	GO:0005623	C	cell	14	18	12261	25864	0.0087	0.032
shoot	coreset26	GO:0044464	C	cell part	14	18	12261	25864	0.0087	0.032
shoot	coreset26	GO:0006139	P	nucleobase, nucleoside, nucleotide and nucleic acid metabolic process	7	18	3518	25864	0.0069	0.033
shoot	coreset26	GO:0003677	F	DNA binding	6	18	2665	25864	0.0075	0.034
shoot	coreset26	GO:0003676	F	nucleic acid binding	8	18	4480	25864	0.0068	0.034
