# Supplementary material for: Long-range interactions between proximal and distal regulatory regions in maize
Source: Nat Commun. 2019 Jun 14;10:2633. doi: 10.1038/s41467-019-10603-4 (PMC6572780; doi:10.1038/s41467-019-10603-4)
Supplement: Supplementary file 22 — Source data [file 41467_2019_10603_MOESM22_ESM.xlsx]

## Sheet: Figure1d
Figure 1d: 4C validation for the promoter of UB3 as viewpoint in immature ear and shoot
Immature ear:
data1: Nomalized 4C signal for UB3 in immature ear
chr	start	end	Normalized 4C signal
chr4	202615937	202619737	1
chr4	202617744	202621730	1
chr4	202619639	202623822	1
chr4	202621626	202626017	1
chr4	202623713	202628321	1
chr4	202625902	202630740	968.5
chr4	202628201	202633280	968.5
chr4	202630614	202635945	2281
chr4	202633148	202638742	4039.5
chr4	202635808	202641675	1534.5
chr4	202638601	202644749	127.5
chr4	202641531	202647968	206
chr4	202644603	202651333	1
chr4	202647821	202654845	1
chr4	202651189	202658501	200.5
chr4	202654705	202662298	1
chr4	202658369	202666226	1
chr4	202662176	202670277	1
chr4	202666120	202674434	1
chr4	202670189	202678679	1451.5
chr4	202674366	202682991	1649
chr4	202678628	202687354	569.5
chr4	202682951	202691757	420.5
chr4	202687321	202696194	413.5
chr4	202691730	202700658	233
chr4	202696175	202705141	2418.5
chr4	202700650	202709633	2486.5
chr4	202705147	202714118	1
chr4	202709654	202718581	104
chr4	202714158	202723004	3
chr4	202718641	202727368	1
chr4	202723084	202731652	1
chr4	202727469	202735835	26.5
chr4	202731773	202739896	1
chr4	202735970	202743822	195
chr4	202740036	202747609	469
chr4	202743957	202751262	860
chr4	202747733	202754790	1
chr4	202751369	202758211	5241.5
chr4	202754878	202761545	4905
chr4	202758279	202764810	91.5
chr4	202761593	202768028	582.5
chr4	202764840	202771215	487
chr4	202768039	202774391	1860
chr4	202771208	202777574	6436.5
chr4	202774367	202780782	5275.5
chr4	202777534	202784031	1
chr4	202780728	202787333	1
chr4	202783964	202790703	1
chr4	202787256	202794150	1849
chr4	202790618	202797682	2795
chr4	202794060	202801304	2147
chr4	202797590	202805017	852.5
chr4	202801214	202808819	91
chr4	202804933	202812706	42.5
chr4	202808740	202816671	1
chr4	202812631	202820712	1
chr4	202816601	202824823	1
chr4	202820645	202829002	1
chr4	202824759	202833246	1
chr4	202828939	202837553	4296.5
chr4	202833184	202841922	3031.5
chr4	202837490	202846353	96
chr4	202841858	202850849	6156.5
chr4	202846287	202855411	6516.5
chr4	202850781	202860040	924
chr4	202855342	202864738	1
chr4	202859971	202869506	1
chr4	202864670	202874341	380.5
chr4	202869439	202879244	238
chr4	202874277	202884211	8.5
chr4	202879182	202889239	57.5
chr4	202884153	202894326	1
chr4	202889187	202899464	1
chr4	202894279	202904650	2723.5
chr4	202899424	202909877	3115
chr4	202904617	202915136	1
chr4	202909852	202920421	1
chr4	202915120	202925721	1
chr4	202920415	202931027	741
chr4	202925726	202936328	3900.5
chr4	202931042	202941614	809.5
chr4	202936353	202946876	195.5
chr4	202941646	202952106	7
chr4	202946913	202957299	315
chr4	202952147	202962452	1
chr4	202957342	202967562	1
chr4	202962495	202972630	1
chr4	202967604	202977656	1
chr4	202972668	202982643	895.5
chr4	202977689	202987597	11.5
chr4	202982662	202992532	280.5
chr4	202987593	202997472	1184.5
chr4	202992496	203002448	1364.5
chr4	202997405	203007491	899.5
chr4	203002363	203012619	168
chr4	203007399	203017839	142.5
chr4	203012534	203023144	84
chr4	203017776	203028511	89.5
chr4	203023119	203033903	1
chr4	203028539	203039266	1
chr4	203033996	203044535	6
chr4	203039426	203049644	25.5
chr4	203044745	203054544	1.5
chr4	203049882	203059206	53.5
chr4	203054795	203063618	68.5
chr4	203059457	203067778	101.5
chr4	203063860	203071696	1.5
chr4	203068006	203075386	794
chr4	203071905	203078867	794
chr4	203075574	203082161	3728
chr4	203079032	203085290	2277
chr4	203082301	203088279	251.5
chr4	203085406	203091152	1
chr4	203088371	203093932	1659.5
chr4	203091220	203096645	1659.5
chr4	203093980	203099310	1
chr4	203096673	203101946	2415
chr4	203099321	203104571	4409.5
chr4	203101942	203107201	1865
chr4	203104552	203109850	226.5
chr4	203107168	203112531	1
chr4	203109805	203115257	1
chr4	203112475	203118039	1
chr4	203115191	203120886	1
chr4	203117964	203123809	1
chr4	203120805	203126813	1
chr4	203123722	203129903	1
chr4	203126724	203133083	2504
chr4	203129815	203136351	1996.5
chr4	203132999	203139703	2372
chr4	203136273	203143132	2907
chr4	203139633	203146631	175.5
chr4	203143072	203150190	2034
chr4	203146583	203153797	2049
chr4	203150154	203157441	1
chr4	203153775	203161106	10.5
chr4	203157434	203164779	460
chr4	203161115	203168443	1
chr4	203164804	203172082	1
chr4	203168484	203175679	96
chr4	203172135	203179223	140
chr4	203175742	203182704	11.5
chr4	203179292	203186115	11.5
chr4	203182776	203189454	1
chr4	203186189	203192720	1606.5
chr4	203189527	203195913	5046
chr4	203192790	203199036	1697
chr4	203195981	203202091	1660
chr4	203199101	203205081	617.5
chr4	203202152	203208011	904.5
chr4	203205139	203210882	854
chr4	203208064	203213700	1
chr4	203210931	203216469	1908.5
chr4	203213745	203219193	1520
chr4	203216510	203221876	518
chr4	203219229	203224523	1345
chr4	203221908	203227138	2
chr4	203224551	203229725	1
chr4	203227161	203232289	1
chr4	203229744	203234833	1
chr4	203232303	203237363	3047
chr4	203234844	203239883	3889.5
chr4	203237369	203242397	3826.5
chr4	203239885	203244909	2396
chr4	203242395	203247424	1
chr4	203244903	203249946	2191.5
chr4	203247414	203252478	1339.5
chr4	203249933	203255023	485.5
chr4	203252464	203257583	356.5
chr4	203255010	203260156	183.5
chr4	203257572	203262740	19.5
chr4	203260149	203265330	17
chr4	203262739	203267921	10.5
chr4	203265335	203270507	1
chr4	203267931	203273083	1
chr4	203270523	203275644	1
chr4	203273104	203278184	1
chr4	203275669	203280700	170.5
chr4	203278213	203283186	170.5
chr4	203280733	203285640	1
chr4	203283223	203288057	2
chr4	203285679	203290434	921.5
chr4	203288099	203292769	21.5
chr4	203290479	203295060	64
chr4	203292816	203297304	107
chr4	203295107	203299501	1138
chr4	203297351	203301652	253.5
chr4	203299547	203303756	240.5
chr4	203301697	203305816	345.5
chr4	203303800	203307831	1
chr4	203305858	203309805	1
chr4	203307872	203311738	1
chr4	203309844	203313632	1
chr4	203311776	203315489	1
chr4	203313668	203317310	3342.5
chr4	203315523	203319096	5804
chr4	203317342	203320851	1379.5
chr4	203319127	203322574	3445.5
chr4	203320880	203324268	2990.5
chr4	203322601	203325936	194.5
chr4	203324294	203327578	847.5
chr4	203325959	203329198	1024.5
chr4	203327599	203330796	1
chr4	203329216	203332377	186.5
chr4	203330813	203333941	579.5
chr4	203332391	203335491	280.5
chr4	203333953	203337028	1
chr4	203335502	203338554	1295
chr4	203337038	203340071	1906.5
chr4	203338563	203341578	460
chr4	203340078	203343079	460.5
chr4	203341585	203344572	2
chr4	203343085	203346060	185
chr4	203344578	203347543	511
chr4	203346065	203349020	1365
chr4	203347547	203350494	1
chr4	203349024	203351963	1
chr4	203350497	203353429	1
chr4	203351967	203354891	357.5
chr4	203353432	203356349	357.5
chr4	203354894	203357804	1
chr4	203356353	203359255	808
chr4	203357807	203360702	870.5
chr4	203359259	203362146	975.5
chr4	203360706	203363586	192
chr4	203362150	203365022	284
chr4	203363591	203366454	386
chr4	203365027	203367881	630
chr4	203366459	203369304	1266
chr4	203367887	203370721	1792
chr4	203369310	203372131	1
chr4	203370727	203373535	1
chr4	203372139	203374932	724.5
chr4	203373544	203376320	1
chr4	203374941	203377699	1
chr4	203376330	203379069	1
chr4	203377711	203380426	2563
chr4	203379081	203381772	2647.5
chr4	203380439	203383106	1
chr4	203381786	203384425	2911
chr4	203383120	203385731	1
chr4	203384440	203387023	1
chr4	203385746	203388300	1
chr4	203387037	203389562	273
chr4	203388314	203390809	3222
chr4	203389576	203392042	14
chr4	203390824	203393260	14
chr4	203392056	203394464	1
chr4	203393274	203395654	1
chr4	203394477	203396830	1
chr4	203395666	203397994	1
chr4	203396842	203399146	1
chr4	203398005	203400288	1
chr4	203399156	203401419	1
chr4	203400296	203402542	1750.5
chr4	203401426	203403657	123
chr4	203402548	203404767	252
chr4	203403662	203405872	169
chr4	203404770	203406974	22
chr4	203405873	203408076	9042
chr4	203406974	203409178	10167
chr4	203408073	203410283	1517
chr4	203409173	203411392	712.5
chr4	203410277	203412507	1
chr4	203411384	203413630	1022
chr4	203412498	203414763	1012
chr4	203413620	203415907	79.5
chr4	203414751	203417062	95
chr4	203415893	203418232	933
chr4	203417048	203419415	802.5
chr4	203418216	203420615	261
chr4	203419399	203421830	4830
chr4	203420598	203423063	3291.5
chr4	203421813	203424313	1
chr4	203423045	203425582	1
chr4	203424295	203426868	1
chr4	203425563	203428173	1
chr4	203426850	203429496	1
chr4	203428155	203430837	1
chr4	203429479	203432195	1
chr4	203430821	203433570	2326
chr4	203432180	203434959	2326
chr4	203433556	203436363	1
chr4	203434947	203437779	6419.5
chr4	203436353	203439204	6885.5
chr4	203437770	203440638	1
chr4	203439198	203442078	155.5
chr4	203440634	203443522	559.5
chr4	203442076	203444969	2713
chr4	203443522	203446416	8312.5
chr4	203444971	203447861	7219
chr4	203446419	203449303	1
chr4	203447866	203450739	1
chr4	203449310	203452168	3
chr4	203450748	203453588	1
chr4	203452178	203454999	1
chr4	203453600	203456397	1002
chr4	203455012	203457782	393
chr4	203456411	203459153	1.5
chr4	203457797	203460508	103
chr4	203459169	203461848	85
chr4	203460525	203463170	30.5
chr4	203461866	203464474	2345
chr4	203463189	203465760	2436.5
chr4	203464494	203467027	289.5
chr4	203465780	203468273	289.5
chr4	203467047	203469500	1
chr4	203468294	203470705	1
chr4	203469521	203471890	1
chr4	203470727	203473053	1
chr4	203471912	203474194	1
chr4	203473075	203475314	620.5
chr4	203474216	203476411	151
chr4	203475336	203477486	1
chr4	203476433	203478540	1079.5
chr4	203477508	203479571	1449.5
chr4	203478561	203480581	165.5
chr4	203479592	203481570	484.5
chr4	203480602	203482538	494
chr4	203481590	203483486	1395.5
chr4	203482557	203484414	1678
chr4	203483505	203485324	565.5
chr4	203484433	203486215	93.5
chr4	203485341	203487088	1
chr4	203486232	203487944	281
chr4	203487105	203488784	281
chr4	203487960	203489607	1081.5
chr4	203488799	203490416	812.5
chr4	203489622	203491209	85.5
chr4	203490430	203491989	1286
chr4	203491223	203492754	1825
chr4	203492001	203493508	1
chr4	203492767	203494248	2526
chr4	203493519	203494977	4001
chr4	203494259	203495695	4639.5
chr4	203494988	203496402	3174
chr4	203495705	203497099	1751.5
chr4	203496412	203497787	2240
chr4	203497108	203498465	798.5
chr4	203497795	203499134	1474
chr4	203498473	203499796	1
chr4	203499142	203500449	1
chr4	203499803	203501095	1
chr4	203500456	203501733	496.5
chr4	203501101	203502366	2249
chr4	203501740	203502991	1
chr4	203502372	203503611	1
chr4	203502997	203504225	988.5
chr4	203503616	203504833	5992
chr4	203504230	203505437	7511.5
chr4	203504838	203506035	7322.5
chr4	203505441	203506630	7655
chr4	203506040	203507220	3028.5
chr4	203506634	203507806	4087.5
chr4	203507224	203508389	19689
chr4	203507810	203508968	10916.5
chr4	203508392	203509545	4267
chr4	203508971	203510118	2186.5
chr4	203509547	203510688	1
chr4	203510120	203511256	1
chr4	203510691	203511822	1
chr4	203511259	203512385	1
chr4	203511824	203512947	6735.5
chr4	203512387	203513506	1
chr4	203512949	203514064	1
chr4	203513508	203514620	1
chr4	203514066	203515174	1
chr4	203514621	203515728	1
chr4	203515176	203516279	3673
chr4	203515729	203516830	9180
chr4	203516280	203517379	4535
chr4	203516831	203517927	1
chr4	203517380	203518475	1
chr4	203517928	203519021	1
chr4	203518476	203519567	3068.5
chr4	203519022	203520111	3068.5
chr4	203519567	203520655	2764.5
chr4	203520112	203521198	3451.5
chr4	203520656	203521741	1894.5
chr4	203521199	203522283	1
chr4	203521741	203522824	1
chr4	203522283	203523365	1
chr4	203522825	203523905	1
chr4	203523365	203524445	1123.5
chr4	203523906	203524985	6454
chr4	203524446	203525524	7613.5
chr4	203524985	203526063	1
chr4	203525524	203526602	1258
chr4	203526064	203527141	1258
chr4	203526602	203527680	453.5
chr4	203527141	203528219	1616
chr4	203527680	203528757	357
chr4	203528219	203529296	407
chr4	203528757	203529835	1791
chr4	203529296	203530374	834
chr4	203529835	203530913	1
chr4	203530374	203531453	1
chr4	203530913	203531992	1
chr4	203531452	203532532	1
chr4	203531992	203533072	1
chr4	203532532	203533612	3234.5
chr4	203533072	203534153	2208.5
chr4	203533612	203534694	9
chr4	203534153	203535235	1
chr4	203534693	203535776	1
chr4	203535235	203536318	1
chr4	203535776	203536860	1
chr4	203536318	203537402	1
chr4	203536859	203537945	1
chr4	203537402	203538488	1
chr4	203537944	203539031	1
chr4	203538487	203539574	1
chr4	203539030	203540118	3022
chr4	203539574	203540663	2579.5
chr4	203540118	203541208	1
chr4	203540662	203541753	1
chr4	203541207	203542298	970
chr4	203541752	203542844	5504.5
chr4	203542298	203543391	2614
chr4	203542844	203543938	162.5
chr4	203543390	203544486	1546.5
chr4	203543937	203545034	4998.5
chr4	203544485	203545583	11144.5
chr4	203545033	203546133	13859
chr4	203545582	203546684	8425.5
chr4	203546132	203547235	1
chr4	203546683	203547788	1
chr4	203547234	203548342	1
chr4	203547787	203548897	1
chr4	203548341	203549453	959
chr4	203548896	203550010	4779.5
chr4	203549452	203550569	5799.5
chr4	203550009	203551129	28277
chr4	203550567	203551690	33168
chr4	203551127	203552253	1
chr4	203551689	203552817	1
chr4	203552251	203553383	1
chr4	203552816	203553950	1
chr4	203553381	203554519	1
chr4	203553949	203555089	1
chr4	203554517	203555661	1
chr4	203555088	203556235	1
chr4	203555660	203556810	1
chr4	203556233	203557387	2279.5
chr4	203556809	203557966	4803.5
chr4	203557385	203558546	10561.5
chr4	203557964	203559128	10181.5
chr4	203558544	203559711	2804.5
chr4	203559126	203560296	1
chr4	203559710	203560883	1
chr4	203560295	203561472	1440.5
chr4	203560882	203562062	1
chr4	203561470	203562654	12848
chr4	203562060	203563248	5066.5
chr4	203562652	203563843	156
chr4	203563246	203564440	1
chr4	203563841	203565039	1
chr4	203564438	203565640	3266
chr4	203565037	203566242	8839
chr4	203565638	203566847	11474
chr4	203566240	203567453	10026
chr4	203566845	203568061	9766
chr4	203567451	203568671	4844
chr4	203568059	203569283	2839.5
chr4	203568669	203569896	1
chr4	203569281	203570512	2831.5
chr4	203569894	203571130	2831.5
chr4	203570510	203571749	1
chr4	203571128	203572370	214
chr4	203571747	203572993	4092.5
chr4	203572369	203573618	4537.5
chr4	203572992	203574244	9460.5
chr4	203573616	203574872	3721
chr4	203574243	203575502	1
chr4	203574871	203576133	1
chr4	203575501	203576765	1
chr4	203576132	203577398	1
chr4	203576764	203578032	1
chr4	203577397	203578666	1
chr4	203578031	203579302	1
chr4	203578666	203579937	1
chr4	203579301	203580573	1
chr4	203579937	203581208	2536
chr4	203580573	203581843	6614
chr4	203581209	203582478	6221.5
chr4	203581844	203583111	1472
chr4	203582479	203583744	1241.5
chr4	203583113	203584375	1
chr4	203583745	203585004	1
chr4	203584377	203585630	1
chr4	203585006	203586255	3868.5
chr4	203585633	203586877	3553.5
chr4	203586258	203587495	1
chr4	203586880	203588111	1
chr4	203587499	203588722	1
chr4	203588115	203589330	1
chr4	203588726	203589934	1
chr4	203589335	203590533	1
chr4	203589938	203591128	1
chr4	203590538	203591718	1
chr4	203591133	203592303	1
chr4	203591723	203592883	1
chr4	203592308	203593457	1
chr4	203592888	203594026	1
chr4	203593463	203594589	1
chr4	203594032	203595147	1
chr4	203594595	203595699	1
chr4	203595153	203596245	1
chr4	203595705	203596785	1
chr4	203596251	203597318	1
chr4	203596791	203597846	1
chr4	203597325	203598367	1
chr4	203597852	203598882	1
chr4	203598373	203599391	1
chr4	203598889	203599893	644.5
chr4	203599397	203600389	36.5
chr4	203599900	203600879	1
chr4	203600396	203601362	1
chr4	203600885	203601839	2525
chr4	203601368	203602309	267.5
chr4	203601845	203602773	1
chr4	203602315	203603231	1
chr4	203602779	203603682	1
chr4	203603237	203604128	1
chr4	203603688	203604568	1
chr4	203604134	203605001	1
chr4	203604573	203605430	1
chr4	203605007	203605852	1
chr4	203605435	203606270	7741.5
chr4	203605858	203606682	8636.5
chr4	203606275	203607090	1
chr4	203606687	203607492	18943.5
chr4	203607094	203607891	13137
chr4	203607497	203608285	9787
chr4	203607895	203608675	16295.5
chr4	203608289	203609061	12807.5
chr4	203608678	203609443	11709
chr4	203609064	203609822	4185.5
chr4	203609446	203610198	17404
chr4	203609825	203610571	29414.5
chr4	203610201	203610940	43111.5
chr4	203610573	203611308	68060.5
chr4	203610943	203611673	25000
chr4	203611310	203612035	1
chr4	203611675	203612396	58522.5
chr4	203612037	203612755	89636
chr4	203612398	203613113	74295.5
chr4	203612757	203613469	1
chr4	203617707	203618418	19253
chr4	203618062	203618776	18570.5
chr4	203618419	203619136	1769.5
chr4	203618778	203619498	6773.5
chr4	203619138	203619863	6886.5
chr4	203619500	203620230	3569
chr4	203619865	203620599	8223
chr4	203620232	203620972	8297.5
chr4	203620602	203621348	9806
chr4	203620975	203621727	8864.5
chr4	203621351	203622110	7561.5
chr4	203621731	203622498	2693
chr4	203622114	203622890	4327.5
chr4	203622502	203623286	8530.5
chr4	203622894	203623688	11975
chr4	203623291	203624095	17720
chr4	203623693	203624507	9017.5
chr4	203624100	203624926	14311.5
chr4	203624513	203625351	16181
chr4	203624932	203625783	10775.5
chr4	203625358	203626222	10330.5
chr4	203625790	203626669	1684
chr4	203626230	203627124	1
chr4	203626677	203627587	1
chr4	203627132	203628058	5390
chr4	203627595	203628539	5319.5
chr4	203628067	203629030	1613.5
chr4	203628548	203629530	1
chr4	203629039	203630041	5758.5
chr4	203629540	203630563	1881
chr4	203630052	203631097	2073
chr4	203630574	203631643	840.5
chr4	203631108	203632201	1
chr4	203631655	203632772	1
chr4	203632213	203633356	1
chr4	203632785	203633955	1
chr4	203633370	203634568	4594
chr4	203633969	203635196	3131.5
chr4	203634582	203635840	113
chr4	203635211	203636500	1
chr4	203635855	203637177	1
chr4	203636516	203637871	1086.5
chr4	203637194	203638583	1499
chr4	203637888	203639314	3805.5
chr4	203638601	203640063	1026
chr4	203639332	203640833	248.5
chr4	203640082	203641622	1165
chr4	203640852	203642431	2249.5
chr4	203641641	203643261	1460
chr4	203642451	203644112	3317.5
chr4	203643282	203644984	3317
chr4	203644133	203645878	1
chr4	203645005	203646792	10525
chr4	203645899	203647728	7666.5
chr4	203646813	203648685	556
chr4	203647749	203649662	2580.5
chr4	203648705	203650659	2604.5
chr4	203649682	203651675	2787
chr4	203650678	203652709	8716
chr4	203651694	203653759	5435
chr4	203652726	203654822	1
chr4	203653774	203655896	492.5
chr4	203654835	203656978	37.5
chr4	203655906	203658065	1
chr4	203656986	203659156	1
chr4	203658071	203660248	1
chr4	203659160	203661339	1
chr4	203660250	203662427	1
chr4	203661338	203663509	1
chr4	203662424	203664584	1
chr4	203663504	203665650	1
chr4	203664577	203666706	1
chr4	203665642	203667749	1
chr4	203666696	203668780	1
chr4	203667738	203669796	1
chr4	203668767	203670796	1
chr4	203669781	203671781	1
chr4	203670781	203672748	1
chr4	203671765	203673698	1
chr4	203672731	203674630	1
chr4	203673681	203675544	1
chr4	203674612	203676439	1
chr4	203675525	203677315	1
chr4	203676420	203678173	1
chr4	203677297	203679012	1
chr4	203678155	203679833	14.5
chr4	203678994	203680635	3446
chr4	203679815	203681420	9311
chr4	203680617	203682186	1
chr4	203681401	203682934	3579.5
chr4	203682168	203683666	1414
chr4	203682917	203684380	1016.5
chr4	203683649	203685078	1
chr4	203684364	203685761	1
chr4	203685062	203686427	1
chr4	203685745	203687078	12597
chr4	203686412	203687715	4250.5
chr4	203687063	203688338	1925.5
chr4	203687701	203688947	5065.5
chr4	203688324	203689543	2354
chr4	203688933	203690125	1746.5
chr4	203689529	203690696	3115.5
chr4	203690113	203691255	3333
chr4	203690684	203691802	1
chr4	203691243	203692338	1
chr4	203691790	203692864	2758.5
chr4	203692327	203693379	2492.5
chr4	203692853	203693884	117.5
chr4	203693368	203694380	1
chr4	203693874	203694866	102
chr4	203694370	203695344	359
chr4	203694857	203695813	237
chr4	203695335	203696274	2908.5
chr4	203695804	203696727	11856.5
chr4	203696265	203697172	1
chr4	203696719	203697610	1
chr4	203697164	203698041	1093
chr4	203697603	203698466	12530.5
chr4	203698034	203698884	16341
chr4	203698459	203699295	9750.5
chr4	203698877	203699701	4355
chr4	203699289	203700101	15390.5
chr4	203699695	203700496	16705.5
chr4	203700096	203700886	3535.5
chr4	203700491	203701270	1
chr4	203700880	203701649	12808.5
chr4	203701265	203702024	17829.5
chr4	203701645	203702395	1
chr4	203702020	203702761	1
chr4	203702391	203703123	10415
chr4	203702757	203703482	1
chr4	203703119	203703836	1
chr4	203703478	203704187	1740
chr4	203703833	203704535	4244
chr4	203704184	203704879	6154
chr4	203704532	203705221	5560
chr4	203704876	203705559	1
chr4	203705218	203705895	2708
chr4	203705556	203706228	4536
chr4	203705892	203706558	3294
chr4	203706225	203706886	7524
chr4	203706555	203707212	7886.5
chr4	203706883	203707535	2686.5
chr4	203707209	203707857	1
chr4	203707533	203708176	437
chr4	203707855	203708494	786.5
chr4	203708174	203708810	2337
chr4	203708492	203709125	7467.5
chr4	203708809	203709438	4891.5
chr4	203709123	203709750	1
chr4	203709437	203710060	1
chr4	203709748	203710370	7424.5
chr4	203710059	203710678	8723.5
chr4	203710369	203710985	17994
chr4	203710677	203711292	14344.5
chr4	203710985	203711598	2164
chr4	203711291	203711903	1150
chr4	203711597	203712207	1806.5
chr4	203711902	203712511	1806.5
chr4	203712207	203712815	8808.5
chr4	203712511	203713118	15165
chr4	203712815	203713422	1
chr4	203713118	203713725	4075
chr4	203713421	203714027	5828
chr4	203713724	203714330	10249
chr4	203714027	203714634	8893.5
chr4	203714330	203714937	1
chr4	203714634	203715240	1
chr4	203714937	203715544	1
chr4	203715241	203715848	1
chr4	203715545	203716153	1
chr4	203715849	203716459	1
chr4	203716154	203716765	1
chr4	203716459	203717072	2795.5
chr4	203716765	203717379	109.5
chr4	203717072	203717688	2114.5
chr4	203717380	203717997	3553.5
chr4	203717689	203718308	1
chr4	203717998	203718619	149.5
chr4	203718309	203718932	91
chr4	203718620	203719246	1
chr4	203718933	203719562	1
chr4	203719248	203719879	1
chr4	203719563	203720198	31
chr4	203719880	203720518	40
chr4	203720199	203720840	1
chr4	203720519	203721163	1
chr4	203720841	203721489	1
chr4	203721165	203721817	1721.5
chr4	203721491	203722147	1
chr4	203721819	203722479	466.5
chr4	203722149	203722813	645
chr4	203722481	203723149	1
chr4	203722815	203723489	3978
chr4	203723152	203723830	4011
chr4	203723491	203724175	1629.5
chr4	203723833	203724522	3870.5
chr4	203724178	203724873	5061
chr4	203724525	203725226	1438.5
chr4	203724876	203725583	1
chr4	203725229	203725943	1
chr4	203725586	203726306	1411
chr4	203725946	203726673	3581.5
chr4	203726310	203727044	2075
chr4	203726677	203727419	1023
chr4	203727048	203727798	3169
chr4	203727423	203728181	1270.5
chr4	203727802	203728569	1177.5
chr4	203728186	203728961	2274
chr4	203728573	203729358	4733
chr4	203728966	203729760	4375.5
chr4	203729363	203730168	3753.5
chr4	203729765	203730580	1
chr4	203730173	203730998	333.5
chr4	203730585	203731422	333.5
chr4	203731004	203731852	11310.5
chr4	203731428	203732288	9101.5
chr4	203731858	203732731	2907
chr4	203732295	203733180	5160.5
chr4	203732738	203733637	20454
chr4	203733187	203734100	16976.5
chr4	203733644	203734572	7514
chr4	203734108	203735051	7514
chr4	203734579	203735538	6
chr4	203735058	203736033	1275
chr4	203735546	203736537	717
chr4	203736041	203737050	1
chr4	203736546	203737573	3763.5
chr4	203737059	203738105	7816
chr4	203737582	203738647	16813.5
chr4	203738114	203739199	15889
chr4	203738657	203739763	3687
chr4	203739210	203740337	3687
chr4	203739773	203740923	5576.5
chr4	203740348	203741520	4955
chr4	203740934	203742130	1446
chr4	203741532	203742753	1694.5
chr4	203742143	203743389	4077.5
chr4	203742766	203744038	1
chr4	203743402	203744700	1
chr4	203744051	203745377	1
chr4	203744714	203746069	3524
chr4	203745392	203746775	73
chr4	203746083	203747497	1
chr4	203746790	203748234	2232
chr4	203747512	203748986	41
chr4	203748249	203749755	1
chr4	203749002	203750540	1
chr4	203749771	203751342	1
chr4	203750556	203752160	356
chr4	203751358	203752995	381
chr4	203752177	203753848	141
chr4	203753012	203754718	132
chr4	203753865	203755605	800
chr4	203754735	203756510	800
chr4	203755622	203757432	2108.5
chr4	203756527	203758371	1492.5
chr4	203757449	203759327	1442
chr4	203758388	203760300	1366.5
chr4	203759344	203761289	40.5
chr4	203760317	203762295	5346.5
chr4	203761306	203763315	5757.5
chr4	203762311	203764351	1
chr4	203763331	203765400	1
chr4	203764366	203766463	1
chr4	203765414	203767539	231
chr4	203766477	203768627	1
chr4	203767552	203769727	1
chr4	203768639	203770836	1
chr4	203769738	203771956	1
chr4	203770847	203773084	1
chr4	203771965	203774219	3958.5
chr4	203773092	203775362	4486.5
chr4	203774227	203776510	632.5
chr4	203775368	203777663	447
chr4	203776516	203778819	600
chr4	203777668	203779979	1703.5
chr4	203778823	203781139	386.5
chr4	203779981	203782300	1
chr4	203781141	203783461	271
chr4	203782301	203784620	303.5
chr4	203783461	203785777	1
chr4	203784619	203786930	1
chr4	203785774	203788079	18.5
chr4	203786927	203789223	81
chr4	203788075	203790361	89
chr4	203789218	203791492	1
chr4	203790355	203792616	53.5
chr4	203791485	203793732	10696
chr4	203792609	203794839	12746
chr4	203793724	203795937	1
chr4	203794830	203797025	1
chr4	203795928	203798103	1171.5
chr4	203797015	203799171	2293
chr4	203798093	203800229	1698
chr4	203799161	203801275	1
chr4	203800218	203802311	1
chr4	203801265	203803336	1
chr4	203802300	203804350	73.5
chr4	203803325	203805353	73.5
chr4	203804339	203806345	1
chr4	203805342	203807326	1
chr4	203806334	203808297	3021
chr4	203807316	203809258	3232.5
chr4	203808287	203810209	1
chr4	203809248	203811151	1291
chr4	203810199	203812083	3054
chr4	203811141	203813007	360.5
chr4	203812074	203813922	1
chr4	203812998	203814828	607
chr4	203813913	203815728	393.5
chr4	203814820	203816619	498.5
chr4	203815720	203817504	587
chr4	203816612	203818382	360
chr4	203817497	203819253	1
chr4	203818375	203820119	1
chr4	203819247	203820979	655.5
chr4	203820113	203821833	274
chr4	203820973	203822682	234.5
chr4	203821828	203823527	2
chr4	203822677	203824367	165.5
chr4	203823522	203825203	642.5
chr4	203824362	203826035	4710.5
chr4	203825199	203826864	4090.5
chr4	203826031	203827689	607
chr4	203826860	203828512	534
chr4	203827686	203829332	599.5
chr4	203828509	203830150	598.5
chr4	203829330	203830966	116.5
chr4	203830148	203831780	1
chr4	203830964	203832593	1
chr4	203831778	203833404	1
chr4	203832591	203834215	588
chr4	203833403	203835025	1389.5
chr4	203834214	203835835	886.5
chr4	203835025	203836644	1
chr4	203835834	203837454	2019.5
chr4	203836644	203838264	8190.5
chr4	203837454	203839075	8013
chr4	203838264	203839886	1
chr4	203839075	203840698	337.5
chr4	203839887	203841512	1
chr4	203840699	203842327	1
chr4	203841513	203843144	1937
chr4	203842328	203843962	1344
chr4	203843145	203844782	800
chr4	203843964	203845605	1033.5
chr4	203844784	203846430	361
chr4	203845607	203847258	346
chr4	203846432	203848088	3
chr4	203847260	203848921	1
chr4	203848091	203849758	2422
chr4	203848924	203850598	1987.5
chr4	203849761	203851442	280
chr4	203850602	203852289	2041.5
chr4	203851446	203853141	1696.5
chr4	203852293	203853997	1280.5
chr4	203853145	203854857	4364.5
chr4	203854001	203855722	4153.5
chr4	203854862	203856592	3480
chr4	203855727	203857468	4958.5
chr4	203856597	203858348	5425.5
chr4	203857473	203859234	5163.5
chr4	203858353	203860126	2145
chr4	203859240	203861024	143.5
chr4	203860132	203861928	429
chr4	203861030	203862838	252
chr4	203861934	203863754	1589
chr4	203862844	203864676	5495.5
chr4	203863760	203865605	4676
chr4	203864682	203866539	1091
chr4	203865611	203867479	1106
chr4	203866545	203868425	1
chr4	203867485	203869377	1
chr4	203868431	203870334	1
chr4	203869383	203871297	1
chr4	203870340	203872265	1
chr4	203871303	203873239	1
chr4	203872271	203874217	150.5
chr4	203873244	203875201	273
chr4	203874223	203876190	1
chr4	203875206	203877184	1
chr4	203876195	203878182	1
chr4	203877189	203879186	2884.5
chr4	203878187	203880194	1
chr4	203879190	203881206	1
chr4	203880198	203882223	25.5
chr4	203881211	203883245	561
chr4	203882228	203884272	4409.5
chr4	203883250	203885303	4169.5
chr4	203884277	203886340	1558
chr4	203885308	203887382	952
chr4	203886345	203888431	1
chr4	203887388	203889485	3589
chr4	203888437	203890546	2970
chr4	203889491	203891613	1943
chr4	203890552	203892688	86
chr4	203891620	203893770	386.5
chr4	203892695	203894860	349
chr4	203893778	203895959	1474.5
chr4	203894868	203897066	1642
chr4	203895967	203898181	330.5
chr4	203897074	203899307	88
chr4	203898190	203900442	53.5
chr4	203899316	203901587	195.5
chr4	203900452	203902744	93
chr4	203901598	203903912	16.5
chr4	203902755	203905091	1
chr4	203903923	203906284	1036.5
chr4	203905103	203907489	1213.5
chr4	203906296	203908708	2281
chr4	203907502	203909941	2428
chr4	203908722	203911190	2144
chr4	203909956	203912453	5302
chr4	203911205	203913733	1
chr4	203912469	203915029	1443.5
chr4	203913749	203916342	1393
chr4	203915046	203917672	18
chr4	203916359	203919018	872
chr4	203917688	203920380	2859.5
chr4	203919034	203921758	2534.5
chr4	203920396	203923151	1
chr4	203921774	203924558	1
chr4	203923166	203925977	1
chr4	203924571	203927409	1
chr4	203925990	203928852	1
chr4	203927421	203930306	1
chr4	203928863	203931770	1
chr4	203930316	203933243	1
chr4	203931780	203934726	256.5
chr4	203933253	203936218	1157
chr4	203934736	203937718	1
chr4	203936227	203939227	275
chr4	203937727	203940744	1649.5
chr4	203939235	203942269	1693.5
chr4	203940752	203943802	3.5
chr4	203942277	203945343	3890.5
chr4	203943810	203946891	2395
chr4	203945350	203948445	988
chr4	203946898	203950005	1551
chr4	203948452	203951570	2290
chr4	203950011	203953138	1
chr4	203951574	203954707	1
chr4	203953141	203956278	1
chr4	203954710	203957850	1
chr4	203956280	203959420	53.5
chr4	203957850	203960989	53.5
chr4	203959420	203962556	1
chr4	203960988	203964120	273
chr4	203962554	203965679	353.5
chr4	203964117	203967234	1
chr4	203965675	203968784	310
chr4	203967229	203970327	76.5
chr4	203968778	203971864	1.5
chr4	203970321	203973393	1
chr4	203971857	203974916	23.5
chr4	203973386	203976431	46
chr4	203974909	203977939	1077
chr4	203976424	203979441	1113
chr4	203977932	203980935	2048
chr4	203979434	203982423	865
chr4	203980928	203983904	518
chr4	203982416	203985379	503.5
chr4	203983898	203986848	21.5
chr4	203985373	203988309	20.5
chr4	203986841	203989763	44
chr4	203988302	203991210	60
chr4	203989756	203992648	1
chr4	203991202	203994079	88
chr4	203992641	203995502	88
chr4	203994071	203996916	896.5
chr4	203995494	203998322	777
chr4	203996908	203999719	66.5
chr4	203998313	204001108	584.5
chr4	203999711	204002487	1597.5
chr4	204001099	204003858	1
chr4	204002479	204005220	1
chr4	204003849	204006572	725
chr4	204005210	204007914	279
chr4	204006562	204009247	1565.5
chr4	204007905	204010569	1925
chr4	204009237	204011882	1
chr4	204010559	204013183	1
chr4	204011871	204014474	1
chr4	204013173	204015754	538.5
chr4	204014463	204017023	736.5
chr4	204015743	204018281	479
chr4	204017012	204019528	1
chr4	204018270	204020764	16.5
chr4	204019517	204021990	1
chr4	204020754	204023204	9.5
chr4	204021979	204024408	22.5
chr4	204023193	204025601	1
chr4	204024397	204026784	1
chr4	204025590	204027957	96
chr4	204026774	204029121	515
chr4	204027947	204030276	1831.5
chr4	204029111	204031422	2824
chr4	204030267	204032562	1545.5
chr4	204031414	204033694	1707.5
chr4	204032554	204034820	1
chr4	204033687	204035940	799
chr4	204034813	204037056	220
chr4	204035935	204038167	1
chr4	204037051	204039276	67.5
chr4	204038164	204040383	2053.5
chr4	204039273	204041488	1136
chr4	204040381	204042593	49.5
chr4	204041487	204043699	20
chr4	204042593	204044806	2.5
chr4	204043700	204045916	1
chr4	204044808	204047030	5057.5
chr4	204045919	204048147	6532.5
chr4	204047033	204049270	1758.5
chr4	204048151	204050399	824
chr4	204049275	204051534	1983
chr4	204050405	204052677	4194.5
chr4	204051541	204053829	1
chr4	204052685	204054990	1
chr4	204053837	204056161	397.5
chr4	204054999	204057343	2292.5
chr4	204056171	204058536	1567.5
chr4	204057353	204059741	480
chr4	204058547	204060960	1
chr4	204059754	204062192	541
chr4	204060973	204063439	268.5
chr4	204062206	204064702	179
chr4	204063454	204065981	179
chr4	204064717	204067277	190
chr4	204065997	204068591	1169
chr4	204067294	204069924	809
chr4	204068609	204071277	31
chr4	204069943	204072652	1122.5
chr4	204071297	204074048	2717.5
chr4	204072673	204075468	3080
chr4	204074071	204076913	2231.5
chr4	204075492	204078382	1539
chr4	204076937	204079878	2696.5
chr4	204078408	204081402	1281
chr4	204079905	204082953	1
chr4	204081429	204084533	1
chr4	204082981	204086142	1467
chr4	204084561	204087779	816.5
chr4	204086170	204089445	401.5
chr4	204087808	204091139	1
chr4	204089474	204092861	1
chr4	204091167	204094609	1
chr4	204092888	204096384	1490.5
chr4	204094636	204098185	1490.5
chr4	204096410	204100012	1
chr4	204098211	204101865	1
chr4	204100038	204103743	9176
chr4	204101891	204105648	7824.5
chr4	204103770	204107579	374.5
chr4	204105674	204109537	213.5
chr4	204107606	204111521	32.5
chr4	204109564	204113532	112.5
chr4	204111548	204115567	139.5
chr4	204113557	204117625	1
chr4	204115591	204119706	1
chr4	204117648	204121807	682.5
chr4	204119728	204123929	4
chr4	204121828	204126069	1
chr4	204123948	204128227	1.5
chr4	204126088	204130401	472.5
chr4	204128244	204132590	312
chr4	204130417	204134794	1
chr4	204132605	204137011	1
chr4	204134808	204139240	3755
chr4	204137024	204141479	2504
chr4	204139252	204143729	1
chr4	204141490	204145986	1
chr4	204143738	204148250	5085
chr4	204145994	204150519	136
chr4	204148256	204152790	195
chr4	204150523	204155063	272.5
chr4	204152793	204157335	984
chr4	204155064	204159605	984
chr4	204157335	204161869	983
chr4	204159602	204164127	969.5
chr4	204161865	204166376	237
chr4	204164120	204168614	1
chr4	204166367	204170839	225.5
chr4	204168603	204173050	1
chr4	204170827	204175244	1
chr4	204173036	204177421	531.5
chr4	204175228	204179577	2229
chr4	204177403	204181712	3132.5
chr4	204179558	204183825	3791
chr4	204181691	204185913	5579.5
chr4	204183802	204187975	4105
chr4	204185889	204190011	4764.5
chr4	204187950	204192018	3843.5
chr4	204189984	204193997	1
chr4	204191990	204195945	1
chr4	204193968	204197864	1
chr4	204195916	204199753	1
chr4	204197835	204201615	1
chr4	204199725	204203449	1
chr4	204201587	204205259	1806
chr4	204203423	204207046	4364
chr4	204205234	204208812	9129
chr4	204207023	204210559	5592.5
chr4	204208791	204212291	180
chr4	204210541	204214011	443
chr4	204212276	204215719	642.5
chr4	204213998	204217418	642.5
chr4	204215708	204219109	1105
chr4	204217409	204220794	1224
chr4	204219101	204222473	535.5
chr4	204220787	204224149	1407
chr4	204222468	204225821	1311
chr4	204224145	204227493	1125
chr4	204225819	204229165	2886
chr4	204227492	204230838	485.5
chr4	204229165	204232515	631.5
chr4	204230840	204234195	283
chr4	204232518	204235882	479.5
chr4	204234200	204237576	2055.5
chr4	204235888	204239278	3995
chr4	204237583	204240990	1881
chr4	204239286	204242714	1083.5
chr4	204241000	204244450	529
chr4	204242725	204246201	1
chr4	204244463	204247967	1
chr4	204246215	204249750	886
chr4	204247983	204251550	4116
chr4	204249767	204253368	77
chr4	204251568	204255205	1
chr4	204253386	204257061	1
chr4	204255224	204258937	56
chr4	204257080	204260833	56
chr4	204258957	204262750	1251
chr4	204260854	204264688	1251
chr4	204262771	204266648	1
chr4	204264710	204268630	971.5
chr4	204266670	204270634	696.5
chr4	204268652	204272660	96
chr4	204270656	204274708	1
chr4	204272682	204276779	1
chr4	204274730	204278873	790.5
chr4	204276802	204280990	1480
chr4	204278896	204283132	2092.5
chr4	204281014	204285298	9
chr4	204283156	204287491	215
chr4	204285323	204289710	337.5
chr4	204287517	204291958	107
chr4	204289737	204294235	1
chr4	204291986	204296545	163
chr4	204294266	204298888	727.5
chr4	204296577	204301268	1
chr4	204298923	204303688	1
chr4	204301305	204306152	75.5
chr4	204303729	204308663	3953
chr4	204306196	204311227	5702.5
chr4	204308712	204313850	1
chr4	204311281	204316535	100
chr4	204313908	204319287	1348
chr4	204316597	204322111	4492
chr4	204319354	204325011	4188
chr4	204322183	204327990	1
chr4	204325086	204331051	3022.5
chr4	204328069	204334195	1
chr4	204331132	204337420	766
chr4	204334276	204340726	766
chr4	204337501	204344106	1
chr4	204340803	204347553	1
chr4	204344178	204351058	1
chr4	204347618	204354606	1
chr4	204351112	204358181	3510
chr4	204354646	204361763	5522.5
chr4	204358204	204365330	2609
chr4	204361767	204368859	368.5
chr4	204365313	204372335	291
chr4	204368824	204375747	1
chr4	204372286	204379087	1
chr4	204375686	204382352	102.5
chr4	204379019	204385540	13.5
chr4	204382279	204388653	178
chr4	204385466	204391695	2160
chr4	204388580	204394671	1
chr4	204391626	204397589	1
chr4	204394608	204400457	1
chr4	204397532	204403285	2170
chr4	204400409	204406082	5422
chr4	204403245	204408861	4963
chr4	204406053	204411633	1976
chr4	204408843	204414411	1103.5
chr4	204411627	204417206	2218
chr4	204414416	204420028	2764.5
chr4	204417222	204422891	3703.5
chr4	204420056	204425806	1
chr4	204422931	204428785	1
chr4	204425858	204431842	1
chr4	204428850	204434989	1
chr4	204431920	204438242	1424
chr4	204435081	204441616	1552.5
chr4	204438348	204445126	880.5
chr4	204441737	204448791	310.5
chr4	204445264	204452628	279.5
chr4	204448946	204456653	1
chr4	204452799	204460883	589.5
chr4	204456841	204465337	924.5
chr4	204461089	204470027	37
chr4	204465558	204474968	1
chr4	204470263	204480171	1025.5
chr4	204475217	204485641	457
chr4	204480429	204491379	101
chr4	204485904	204497378	1
chr4	204491641	204503622	1
chr4	204497631	204510080	66.5
chr4	204503856	204516715	15
chr4	204510285	204523507	68
chr4	204516896	204530452	1
chr4	204523674	204537562	31
chr4	204530618	204544868	10
chr4	204537743	204552424	5
chr4	204545084	204560299	1457.5
chr4	204552691	204568545	979.5
chr4	204560618	204577204	3.5
chr4	204568911	204586307	1
chr4	204577609	204595871	102
chr4	204586740	204605891	86
chr4	204596316	204616331	86
data2: regions interacting with UB3 by 4C in immature ear
chr	start	end
chr4	203542298	203543391
chr4	203544485	203546133
chr4	203548896	203551129
chr4	203557385	203559128
chr4	203562060	203562654
chr4	203565037	203568671
chr4	203572369	203574244
chr4	203580573	203581843
chr4	203585633	203586255
chr4	203605858	203606270
chr4	203607094	203611308
chr4	203612037	203612755
chr4	203619138	203626222
chr4	203627595	203628539
chr4	203630052	203630563
chr4	203633969	203634568
chr4	203640852	203641622
chr4	203645899	203646792
chr4	203648705	203652709
chr4	203679815	203680635
chr4	203682168	203683666
chr4	203686412	203687078
chr4	203688324	203690696
chr4	203692327	203692864
chr4	203695804	203696274
chr4	203698034	203700101
chr4	203701265	203701649
data3: H3K4me3 signal in the regions near UB3 in immature ear
chr	start	end	Normalized H3K4me3 signal in chip-seq
4	203541151	203541151	3.73963
4	203541201	203541201	3.73963
4	203541251	203541251	3.73963
4	203541351	203541351	3.73963
4	203541401	203541401	7.47926
4	203541451	203541451	7.47926
4	203541651	203541651	3.73963
4	203541701	203541701	3.73963
4	203541751	203541751	7.47926
4	203541801	203541801	3.73963
4	203541851	203541851	3.73963
4	203542151	203542151	3.73963
4	203542201	203542201	3.73963
4	203542251	203542251	3.73963
4	203543051	203543051	3.73963
4	203543101	203543101	3.73963
4	203543151	203543151	7.47926
4	203543201	203543201	11.2189
4	203543251	203543251	18.6981
4	203543301	203543301	14.9585
4	203543351	203543351	7.47926
4	203543501	203543501	3.73963
4	203543551	203543551	7.47926
4	203543601	203543601	7.47926
4	203543651	203543651	3.73963
4	203543901	203543901	3.73963
4	203543951	203543951	3.73963
4	203544001	203544001	3.73963
4	203544101	203544101	3.73963
4	203544151	203544151	3.73963
4	203544201	203544201	7.47926
4	203544251	203544251	3.73963
4	203544301	203544301	3.73963
4	203544401	203544401	3.73963
4	203544451	203544451	3.73963
4	203544501	203544501	7.47926
4	203544551	203544551	7.47926
4	203544601	203544601	14.9585
4	203544651	203544651	11.2189
4	203544701	203544701	7.47926
4	203544751	203544751	7.47926
4	203544801	203544801	11.2189
4	203544851	203544851	7.47926
4	203545101	203545101	3.73963
4	203545151	203545151	3.73963
4	203545201	203545201	7.47926
4	203545251	203545251	3.73963
4	203545301	203545301	14.9585
4	203545351	203545351	14.9585
4	203545401	203545401	22.4378
4	203545451	203545451	11.2189
4	203545501	203545501	7.47926
4	203545551	203545551	3.73963
4	203545601	203545601	3.73963
4	203545651	203545651	14.9585
4	203545701	203545701	14.9585
4	203545751	203545751	22.4378
4	203545801	203545801	18.6981
4	203545851	203545851	22.4378
4	203545901	203545901	18.6981
4	203545951	203545951	7.47926
4	203546001	203546001	3.73963
4	203546051	203546051	14.9585
4	203546101	203546101	18.6981
4	203546151	203546151	22.4378
4	203546201	203546201	33.6567
4	203546251	203546251	48.6152
4	203546301	203546301	41.1359
4	203546351	203546351	22.4378
4	203546401	203546401	29.917
4	203546451	203546451	26.1774
4	203546501	203546501	26.1774
4	203546551	203546551	22.4378
4	203546601	203546601	41.1359
4	203546651	203546651	52.3548
4	203546701	203546701	41.1359
4	203546751	203546751	29.917
4	203546801	203546801	18.6981
4	203546851	203546851	11.2189
4	203546901	203546901	7.47926
4	203547001	203547001	18.6981
4	203547051	203547051	26.1774
4	203547101	203547101	33.6567
4	203547151	203547151	14.9585
4	203547201	203547201	11.2189
4	203547251	203547251	3.73963
4	203547351	203547351	3.73963
4	203547401	203547401	7.47926
4	203547451	203547451	7.47926
4	203547501	203547501	3.73963
4	203549801	203549801	3.73963
4	203549851	203549851	3.73963
4	203549901	203549901	11.2189
4	203549951	203549951	11.2189
4	203550001	203550001	11.2189
4	203550051	203550051	3.73963
4	203550201	203550201	7.47926
4	203550251	203550251	7.47926
4	203550301	203550301	7.47926
4	203550401	203550401	3.73963
4	203550451	203550451	3.73963
4	203550501	203550501	3.73963
4	203558001	203558001	7.47926
4	203558051	203558051	7.47926
4	203558101	203558101	7.47926
4	203558301	203558301	3.73963
4	203558351	203558351	3.73963
4	203558401	203558401	3.73963
4	203559151	203559151	3.73963
4	203559201	203559201	3.73963
4	203559251	203559251	3.73963
4	203559351	203559351	14.9585
4	203559401	203559401	14.9585
4	203559451	203559451	14.9585
4	203564901	203564901	3.73963
4	203564951	203564951	3.73963
4	203565001	203565001	7.47926
4	203565051	203565051	3.73963
4	203565101	203565101	3.73963
4	203565201	203565201	3.73963
4	203565251	203565251	3.73963
4	203565301	203565301	3.73963
4	203565451	203565451	3.73963
4	203565501	203565501	3.73963
4	203565551	203565551	7.47926
4	203565601	203565601	7.47926
4	203565651	203565651	7.47926
4	203565701	203565701	3.73963
4	203566051	203566051	3.73963
4	203566101	203566101	3.73963
4	203566151	203566151	3.73963
4	203567501	203567501	3.73963
4	203567551	203567551	3.73963
4	203567601	203567601	7.47926
4	203567651	203567651	3.73963
4	203567701	203567701	3.73963
4	203568001	203568001	3.73963
4	203568051	203568051	3.73963
4	203568101	203568101	3.73963
4	203568351	203568351	3.73963
4	203568401	203568401	7.47926
4	203568451	203568451	11.2189
4	203568501	203568501	7.47926
4	203568551	203568551	3.73963
4	203569851	203569851	3.73963
4	203569901	203569901	3.73963
4	203569951	203569951	3.73963
4	203571201	203571201	7.47926
4	203571251	203571251	11.2189
4	203571301	203571301	7.47926
4	203571351	203571351	7.47926
4	203571401	203571401	3.73963
4	203571451	203571451	7.47926
4	203571501	203571501	3.73963
4	203571551	203571551	3.73963
4	203571801	203571801	3.73963
4	203571851	203571851	3.73963
4	203571901	203571901	3.73963
4	203572451	203572451	3.73963
4	203572501	203572501	3.73963
4	203572551	203572551	3.73963
4	203574501	203574501	3.73963
4	203574551	203574551	3.73963
4	203574601	203574601	3.73963
4	203576301	203576301	3.73963
4	203576351	203576351	3.73963
4	203576401	203576401	3.73963
4	203580001	203580001	3.73963
4	203580051	203580051	3.73963
4	203580101	203580101	3.73963
4	203586551	203586551	3.73963
4	203586601	203586601	3.73963
4	203586651	203586651	3.73963
4	203588001	203588001	3.73963
4	203588051	203588051	7.47926
4	203588101	203588101	7.47926
4	203588151	203588151	7.47926
4	203588201	203588201	3.73963
4	203588251	203588251	3.73963
4	203588301	203588301	11.2189
4	203588351	203588351	11.2189
4	203588401	203588401	11.2189
4	203588551	203588551	3.73963
4	203588601	203588601	7.47926
4	203588651	203588651	14.9585
4	203588701	203588701	14.9585
4	203588751	203588751	7.47926
4	203588801	203588801	3.73963
4	203604051	203604051	3.73963
4	203604101	203604101	3.73963
4	203604151	203604151	3.73963
4	203604751	203604751	3.73963
4	203604801	203604801	3.73963
4	203604851	203604851	3.73963
4	203607001	203607001	3.73963
4	203607051	203607051	3.73963
4	203607101	203607101	3.73963
4	203607551	203607551	3.73963
4	203607601	203607601	3.73963
4	203607651	203607651	3.73963
4	203609601	203609601	3.73963
4	203609651	203609651	3.73963
4	203609701	203609701	3.73963
4	203610501	203610501	3.73963
4	203610551	203610551	3.73963
4	203610601	203610601	11.2189
4	203610651	203610651	7.47926
4	203610701	203610701	7.47926
4	203610901	203610901	3.73963
4	203610951	203610951	3.73963
4	203611001	203611001	7.47926
4	203611051	203611051	3.73963
4	203611101	203611101	3.73963
4	203611151	203611151	3.73963
4	203611201	203611201	3.73963
4	203611251	203611251	3.73963
4	203611401	203611401	3.73963
4	203611451	203611451	3.73963
4	203611501	203611501	3.73963
4	203611551	203611551	3.73963
4	203611601	203611601	11.2189
4	203611651	203611651	11.2189
4	203611701	203611701	18.6981
4	203611751	203611751	14.9585
4	203611801	203611801	14.9585
4	203611851	203611851	11.2189
4	203611901	203611901	7.47926
4	203611951	203611951	3.73963
4	203612001	203612001	11.2189
4	203612051	203612051	22.4378
4	203612101	203612101	18.6981
4	203612151	203612151	14.9585
4	203612201	203612201	3.73963
4	203612251	203612251	11.2189
4	203612301	203612301	7.47926
4	203612351	203612351	14.9585
4	203612401	203612401	7.47926
4	203612451	203612451	7.47926
4	203612551	203612551	3.73963
4	203612601	203612601	3.73963
4	203612651	203612651	3.73963
4	203612851	203612851	3.73963
4	203612901	203612901	7.47926
4	203612951	203612951	7.47926
4	203613001	203613001	3.73963
4	203613101	203613101	3.73963
4	203613151	203613151	3.73963
4	203613201	203613201	3.73963
4	203613551	203613551	3.73963
4	203613601	203613601	3.73963
4	203613651	203613651	3.73963
4	203614001	203614001	3.73963
4	203614051	203614051	3.73963
4	203614101	203614101	14.9585
4	203614151	203614151	14.9585
4	203614201	203614201	14.9585
4	203614251	203614251	3.73963
4	203614301	203614301	3.73963
4	203614351	203614351	7.47926
4	203614401	203614401	14.9585
4	203614451	203614451	14.9585
4	203614501	203614501	14.9585
4	203614551	203614551	14.9585
4	203614601	203614601	14.9585
4	203614651	203614651	29.917
4	203614701	203614701	29.917
4	203614751	203614751	33.6567
4	203614801	203614801	22.4378
4	203614851	203614851	18.6981
4	203614901	203614901	29.917
4	203614951	203614951	26.1774
4	203615001	203615001	22.4378
4	203615051	203615051	3.73963
4	203615251	203615251	3.73963
4	203615301	203615301	3.73963
4	203615351	203615351	7.47926
4	203615401	203615401	7.47926
4	203615451	203615451	7.47926
4	203615501	203615501	3.73963
4	203615601	203615601	3.73963
4	203615651	203615651	3.73963
4	203615701	203615701	11.2189
4	203615751	203615751	7.47926
4	203615801	203615801	7.47926
4	203615851	203615851	3.73963
4	203615901	203615901	3.73963
4	203615951	203615951	7.47926
4	203616001	203616001	3.73963
4	203616401	203616401	7.47926
4	203616451	203616451	7.47926
4	203616501	203616501	7.47926
4	203616701	203616701	3.73963
4	203616751	203616751	3.73963
4	203616801	203616801	3.73963
4	203616901	203616901	3.73963
4	203616951	203616951	3.73963
4	203617001	203617001	3.73963
4	203617201	203617201	3.73963
4	203617251	203617251	3.73963
4	203617301	203617301	3.73963
4	203618101	203618101	3.73963
4	203618151	203618151	3.73963
4	203618201	203618201	3.73963
4	203618301	203618301	3.73963
4	203618351	203618351	3.73963
4	203618401	203618401	3.73963
4	203618651	203618651	3.73963
4	203618701	203618701	3.73963
4	203618751	203618751	3.73963
4	203620051	203620051	3.73963
4	203620101	203620101	3.73963
4	203620151	203620151	3.73963
4	203622851	203622851	3.73963
4	203622901	203622901	3.73963
4	203622951	203622951	3.73963
4	203623401	203623401	3.73963
4	203623451	203623451	3.73963
4	203623501	203623501	7.47926
4	203623551	203623551	3.73963
4	203624051	203624051	3.73963
4	203624101	203624101	3.73963
4	203624151	203624151	3.73963
4	203624851	203624851	3.73963
4	203624901	203624901	3.73963
4	203624951	203624951	3.73963
4	203625001	203625001	3.73963
4	203625051	203625051	3.73963
4	203625101	203625101	3.73963
4	203628301	203628301	3.73963
4	203628351	203628351	3.73963
4	203629101	203629101	3.73963
4	203629151	203629151	3.73963
4	203629201	203629201	3.73963
4	203630151	203630151	3.73963
4	203630201	203630201	3.73963
4	203630251	203630251	3.73963
4	203633501	203633501	3.73963
4	203633551	203633551	7.47926
4	203633601	203633601	7.47926
4	203633651	203633651	3.73963
4	203634751	203634751	3.73963
4	203634801	203634801	3.73963
4	203634851	203634851	3.73963
4	203635401	203635401	3.73963
4	203635451	203635451	3.73963
4	203635501	203635501	3.73963
4	203636251	203636251	3.73963
4	203636301	203636301	3.73963
4	203636351	203636351	3.73963
4	203637501	203637501	3.73963
4	203637551	203637551	3.73963
4	203637951	203637951	3.73963
4	203638001	203638001	7.47926
4	203638051	203638051	7.47926
4	203638101	203638101	3.73963
4	203639351	203639351	3.73963
4	203639401	203639401	3.73963
4	203639451	203639451	3.73963
4	203640701	203640701	3.73963
4	203640751	203640751	3.73963
4	203640801	203640801	7.47926
4	203640851	203640851	3.73963
4	203640901	203640901	3.73963
4	203641451	203641451	3.73963
4	203641501	203641501	3.73963
4	203641551	203641551	3.73963
4	203648051	203648051	3.73963
4	203648101	203648101	3.73963
4	203648151	203648151	3.73963
4	203654751	203654751	3.73963
4	203654801	203654801	3.73963
4	203654851	203654851	3.73963
4	203681101	203681101	3.73963
4	203681151	203681151	3.73963
4	203681201	203681201	3.73963
4	203683101	203683101	7.47926
4	203683151	203683151	7.47926
4	203683201	203683201	7.47926
4	203687751	203687751	3.73963
4	203687801	203687801	3.73963
4	203687851	203687851	3.73963
4	203689151	203689151	3.73963
4	203689201	203689201	3.73963
4	203689251	203689251	3.73963
4	203695551	203695551	3.73963
4	203695601	203695601	3.73963
4	203695651	203695651	3.73963
4	203695751	203695751	3.73963
4	203695801	203695801	3.73963
4	203695851	203695851	3.73963
4	203696001	203696001	7.47926
4	203696051	203696051	7.47926
4	203696101	203696101	7.47926
4	203696201	203696201	3.73963
4	203696251	203696251	3.73963
4	203696301	203696301	3.73963
4	203696951	203696951	3.73963
4	203697001	203697001	3.73963
4	203697051	203697051	3.73963
4	203699051	203699051	3.73963
4	203699101	203699101	3.73963
4	203699151	203699151	3.73963
4	203700101	203700101	3.73963
4	203700151	203700151	3.73963
4	203700201	203700201	3.73963
4	203700401	203700401	3.73963
4	203700451	203700451	3.73963
4	203700551	203700551	3.73963
4	203700601	203700601	3.73963
4	203700651	203700651	7.47926
4	203700701	203700701	3.73963
4	203700751	203700751	3.73963
4	203700851	203700851	3.73963
4	203700901	203700901	3.73963
4	203700951	203700951	7.47926
4	203701001	203701001	3.73963
4	203701051	203701051	3.73963
4	203701201	203701201	3.73963
4	203701251	203701251	3.73963
4	203701301	203701301	3.73963
4	203701501	203701501	3.73963
4	203701551	203701551	3.73963
4	203701601	203701601	3.73963
4	203701951	203701951	3.73963
data4: H3K27ac signal in the regions near UB3 in immature ear
chr	start	end	Normalized H3K27ac signal in chip-seq
4	203540001	203540001	0.550694
4	203540051	203540051	0.82604
4	203540101	203540101	0.550694
4	203540151	203540151	0.550694
4	203540201	203540201	0.275347
4	203540401	203540401	0.275347
4	203540451	203540451	0.275347
4	203540501	203540501	0.275347
4	203540801	203540801	0.275347
4	203540851	203540851	0.275347
4	203540901	203540901	0.275347
4	203541401	203541401	0.275347
4	203541451	203541451	0.275347
4	203541601	203541601	0.275347
4	203541651	203541651	0.82604
4	203541701	203541701	1.10139
4	203541751	203541751	1.37673
4	203541801	203541801	0.82604
4	203541851	203541851	0.82604
4	203541901	203541901	0.550694
4	203541951	203541951	0.550694
4	203542001	203542001	0.275347
4	203542101	203542101	0.275347
4	203542151	203542151	0.275347
4	203542201	203542201	0.275347
4	203542251	203542251	0.550694
4	203542301	203542301	0.550694
4	203542351	203542351	1.10139
4	203542401	203542401	0.550694
4	203542451	203542451	0.82604
4	203542501	203542501	0.275347
4	203542551	203542551	0.82604
4	203542601	203542601	0.550694
4	203542651	203542651	1.37673
4	203542701	203542701	1.37673
4	203542751	203542751	1.92743
4	203542801	203542801	3.30416
4	203542851	203542851	4.40555
4	203542901	203542901	4.95624
4	203542951	203542951	4.95624
4	203543001	203543001	6.05763
4	203543051	203543051	8.2604
4	203543101	203543101	11.5646
4	203543151	203543151	13.492
4	203543201	203543201	15.4194
4	203543251	203543251	15.9701
4	203543301	203543301	20.1003
4	203543351	203543351	21.477
4	203543401	203543401	20.3757
4	203543451	203543451	17.8975
4	203543501	203543501	18.7236
4	203543551	203543551	14.5934
4	203543601	203543601	11.2892
4	203543651	203543651	8.2604
4	203543701	203543701	9.36179
4	203543751	203543751	9.91248
4	203543801	203543801	12.1153
4	203543851	203543851	11.8399
4	203543901	203543901	11.0139
4	203543951	203543951	7.43436
4	203544001	203544001	7.43436
4	203544051	203544051	9.08644
4	203544101	203544101	13.492
4	203544151	203544151	16.2455
4	203544201	203544201	19.5496
4	203544251	203544251	23.1291
4	203544301	203544301	26.7086
4	203544351	203544351	29.1868
4	203544401	203544401	31.3895
4	203544451	203544451	30.8388
4	203544501	203544501	31.6649
4	203544551	203544551	31.1142
4	203544601	203544601	31.9402
4	203544651	203544651	29.4621
4	203544701	203544701	28.9114
4	203544751	203544751	29.1868
4	203544801	203544801	26.7086
4	203544851	203544851	24.7812
4	203544901	203544901	21.7524
4	203544951	203544951	23.1291
4	203545001	203545001	22.8538
4	203545051	203545051	24.5059
4	203545101	203545101	23.9552
4	203545151	203545151	27.2593
4	203545201	203545201	26.4333
4	203545251	203545251	27.2593
4	203545301	203545301	23.4045
4	203545351	203545351	23.9552
4	203545401	203545401	20.9264
4	203545451	203545451	18.4482
4	203545501	203545501	22.3031
4	203545551	203545551	23.9552
4	203545601	203545601	26.1579
4	203545651	203545651	21.7524
4	203545701	203545701	19.825
4	203545751	203545751	19.5496
4	203545801	203545801	18.7236
4	203545851	203545851	18.9989
4	203545901	203545901	18.1729
4	203545951	203545951	16.2455
4	203546001	203546001	15.6948
4	203546051	203546051	14.8687
4	203546101	203546101	13.492
4	203546151	203546151	12.9413
4	203546201	203546201	14.5934
4	203546251	203546251	15.1441
4	203546301	203546301	14.8687
4	203546351	203546351	14.8687
4	203546401	203546401	15.1441
4	203546451	203546451	16.2455
4	203546501	203546501	16.2455
4	203546551	203546551	19.5496
4	203546601	203546601	20.9264
4	203546651	203546651	22.8538
4	203546701	203546701	21.477
4	203546751	203546751	24.5059
4	203546801	203546801	25.3319
4	203546851	203546851	25.0566
4	203546901	203546901	23.1291
4	203546951	203546951	25.3319
4	203547001	203547001	30.5635
4	203547051	203547051	33.317
4	203547101	203547101	31.1142
4	203547151	203547151	25.0566
4	203547201	203547201	18.1729
4	203547251	203547251	11.2892
4	203547301	203547301	6.33298
4	203547351	203547351	3.02881
4	203547401	203547401	3.85485
4	203547451	203547451	3.30416
4	203547501	203547501	3.85485
4	203547551	203547551	3.02881
4	203547601	203547601	3.02881
4	203547651	203547651	3.02881
4	203547701	203547701	3.30416
4	203547751	203547751	2.20277
4	203547801	203547801	1.92743
4	203547851	203547851	1.10139
4	203547901	203547901	1.10139
4	203547951	203547951	1.37673
4	203548001	203548001	0.82604
4	203548051	203548051	0.82604
4	203548101	203548101	1.10139
4	203548151	203548151	1.37673
4	203548201	203548201	1.37673
4	203548251	203548251	0.82604
4	203548301	203548301	0.82604
4	203548351	203548351	1.37673
4	203548401	203548401	1.37673
4	203548451	203548451	1.37673
4	203548501	203548501	0.550694
4	203548551	203548551	0.275347
4	203548601	203548601	1.37673
4	203548651	203548651	1.65208
4	203548701	203548701	1.92743
4	203548751	203548751	0.82604
4	203548801	203548801	0.82604
4	203548851	203548851	0.550694
4	203548901	203548901	1.92743
4	203548951	203548951	2.47812
4	203549001	203549001	2.47812
4	203549051	203549051	2.20277
4	203549101	203549101	2.20277
4	203549151	203549151	2.47812
4	203549201	203549201	2.20277
4	203549251	203549251	1.37673
4	203549301	203549301	0.550694
4	203549351	203549351	0.275347
4	203549401	203549401	1.10139
4	203549451	203549451	2.75347
4	203549501	203549501	3.57951
4	203549551	203549551	5.23159
4	203549601	203549601	4.95624
4	203549651	203549651	5.78228
4	203549701	203549701	6.05763
4	203549751	203549751	8.8111
4	203549801	203549801	8.8111
4	203549851	203549851	7.15902
4	203549901	203549901	6.60832
4	203549951	203549951	6.33298
4	203550001	203550001	6.60832
4	203550051	203550051	5.23159
4	203550101	203550101	5.50694
4	203550151	203550151	4.95624
4	203550201	203550201	4.6809
4	203550251	203550251	4.40555
4	203550301	203550301	4.95624
4	203550351	203550351	4.1302
4	203550401	203550401	4.1302
4	203550451	203550451	5.50694
4	203550501	203550501	6.88367
4	203550551	203550551	6.88367
4	203550601	203550601	5.78228
4	203550651	203550651	4.95624
4	203550701	203550701	4.40555
4	203550751	203550751	4.40555
4	203550801	203550801	2.75347
4	203550851	203550851	1.65208
4	203551201	203551201	0.275347
4	203551251	203551251	0.275347
4	203551301	203551301	0.550694
4	203551351	203551351	0.275347
4	203551401	203551401	0.275347
4	203557151	203557151	0.550694
4	203557201	203557201	0.82604
4	203557251	203557251	2.75347
4	203557301	203557301	2.20277
4	203557351	203557351	4.1302
4	203557401	203557401	4.1302
4	203557451	203557451	7.15902
4	203557501	203557501	9.91248
4	203557551	203557551	10.7385
4	203557601	203557601	9.63714
4	203557651	203557651	10.1878
4	203557701	203557701	11.2892
4	203557751	203557751	11.8399
4	203557801	203557801	8.53575
4	203557851	203557851	6.05763
4	203557901	203557901	4.1302
4	203557951	203557951	3.85485
4	203558001	203558001	5.23159
4	203558051	203558051	5.78228
4	203558101	203558101	4.95624
4	203558151	203558151	5.50694
4	203558201	203558201	5.50694
4	203558251	203558251	5.78228
4	203558301	203558301	4.6809
4	203558351	203558351	6.33298
4	203558401	203558401	6.60832
4	203558451	203558451	6.33298
4	203558501	203558501	5.23159
4	203558551	203558551	5.78228
4	203558601	203558601	5.50694
4	203558651	203558651	5.23159
4	203558701	203558701	4.1302
4	203558751	203558751	4.95624
4	203558801	203558801	5.23159
4	203558851	203558851	8.53575
4	203558901	203558901	8.8111
4	203558951	203558951	11.2892
4	203559001	203559001	12.1153
4	203559051	203559051	14.318
4	203559101	203559101	11.8399
4	203559151	203559151	10.7385
4	203559201	203559201	8.53575
4	203559251	203559251	9.91248
4	203559301	203559301	8.8111
4	203559351	203559351	7.70971
4	203559401	203559401	5.23159
4	203559451	203559451	4.1302
4	203559501	203559501	3.85485
4	203559551	203559551	3.02881
4	203559601	203559601	2.20277
4	203559651	203559651	1.37673
4	203559701	203559701	0.550694
4	203559751	203559751	0.550694
4	203559801	203559801	0.275347
4	203559901	203559901	0.275347
4	203559951	203559951	0.550694
4	203560001	203560001	0.82604
4	203560051	203560051	0.550694
4	203560101	203560101	0.275347
4	203560251	203560251	0.82604
4	203560301	203560301	1.37673
4	203560351	203560351	1.65208
4	203560401	203560401	1.10139
[truncated: 4,629 more rows]

## Sheet: Figure 4a
Figure 4a: The number of proximal PET peaks (P) interacting with various number of distal PET peaks (D) in immature ear
Proximal PET peak				Distal PET peaks
chr	start	end	annotaion of P	D interacting the same P	No. of D interacting with the same P
7	111547332	111551818	\Zm00001d020402	\7-111503955-111506814	1
1	229863278	229869421	\Zm00001d032536	\1-229881612-229883965	1
5	175019540	175023581	\Zm00001d016755	\5-174948440-174952288	1
2	21308431	21316767	\Zm00001d002744	\2-21293492-21296716	1
6	110967940	110986441	\Zm00001d037060\Zm00001d037059	\6-111070215-111072906	1
6	118904627	118915511	\Zm00001d037271	\6-118952384-118956885	1
3	8847957	8860988	\Zm00001d039608\Zm00001d039607	\3-8833435-8835516	1
1	285584645	285590090	\Zm00001d034164	\1-285483539-285490832	1
7	136897748	136916967	\Zm00001d020930\Zm00001d020931\Zm00001d020929	\7-136980396-136983230\7-137011743-137014542	2
9	137292604	137295900	\Zm00001d047621	\9-137373986-137376289	1
1	237764328	237770565	\Zm00001d032771	\1-237746550-237750490	1
3	172737604	172753026	\Zm00001d042584\Zm00001d042585\Zm00001d042583	\3-172758893-172761445\3-172767158-172770095	2
3	168474721	168481636	\Zm00001d042461\Zm00001d042460	\3-168488881-168492136\3-168498185-168500768\3-168320787-168323787	3
6	144114432	144130320	\Zm00001d037981	\6-144225671-144253768\6-144086971-144110553	2
5	214440365	214447136	\Zm00001d018105\Zm00001d018106	\5-214478897-214484834	1
9	6762648	6769174	\Zm00001d044902	\9-6772580-6778289	1
8	149501216	149511146	\Zm00001d011399\Zm00001d011398	\8-149606506-149609597\8-149481895-149485369	2
1	265492237	265498325	\Zm00001d033520\Zm00001d033521	\1-265482857-265484765	1
3	202954018	202963086	\Zm00001d043529	\3-204152264-204154333	1
3	162107003	162119179	\Zm00001d042340\Zm00001d042341	\3-162164305-162168013	1
4	159862640	159869816	\Zm00001d051471	\4-159904888-159909414\4-159909652-159912043	2
9	144460552	144469634	\Zm00001d047890\Zm00001d047892	\9-144489928-144492107	1
1	273076697	273084244	\Zm00001d033766	\1-273171741-273175403\1-273268255-273274695	2
2	175346087	175351877	\Zm00001d005472	\2-175394103-175398350	1
1	255563879	255569865	\Zm00001d033241	\1-255512887-255516049	1
8	135266355	135276115	\Zm00001d010967	\8-135441338-135446349\8-135174975-135178568	2
4	15444328	15449259	\Zm00001d049082	\4-15248747-15253934	1
7	21925842	21931715	\Zm00001d019207	\7-22037408-22039484\7-21893479-21894337	2
8	177728056	177733643	\Zm00001d012643	\8-177713116-177721777	1
6	134210654	134218007	\Zm00001d037693	\6-134232418-134235600\6-134166048-134168337	2
1	256998225	257023842	\Zm00001d033273\Zm00001d033274\Zm00001d033272	\1-256992793-256997347	1
5	213274415	213296324	\Zm00001d018056\Zm00001d018057	\5-213335988-213339972\5-223393323-223396314\5-213156332-213163819	3
4	235822391	235833862	\Zm00001d053595	\4-236074981-236080539	1
5	193961390	193973497	\Zm00001d017384	\5-194047431-194049974\5-194067970-194070926	2
9	102307378	102311447	\Zm00001d046683	\9-102186186-102187990	1
4	184151074	184163817	\Zm00001d052231\Zm00001d052232\Zm00001d052233	\4-184281533-184283678	1
7	162530738	162533363	\Zm00001d021761	\7-162502085-162509065	1
8	179118039	179124957	\Zm00001d012718	\8-179157220-179160479\8-179161337-179163105	2
6	122233748	122246402	\Zm00001d037346	\6-122261246-122265842\6-122270521-122283786	2
6	41339815	41343884	\Zm00001d035693	\6-41282168-41284822	1
4	47819815	47825656	\Zm00001d049851	\4-48049120-48051279	1
1	34918813	34923142	\Zm00001d028433	\1-34851442-34855597	1
7	112012807	112018274	\Zm00001d020409	\7-112119278-112122456	1
8	155792917	155798658	\Zm00001d011607	\8-155807371-155811224	1
3	176149515	176154908	\Zm00001d042668\Zm00001d042669	\3-176112897-176116923	1
7	146341562	146344573	\Zm00001d021214	\7-146364149-146368601	1
9	65969476	65975266	\Zm00001d046136	\9-66028441-66030110\9-66030184-66033174	2
3	162006070	162016663	\Zm00001d042338	\3-161956981-161959227	1
6	159798337	159807856	\Zm00001d038557\Zm00001d038558	\6-159864614-159868125	1
6	68229477	68234848	\Zm00001d036045	\6-68207227-68210147	1
9	149623384	149635459	\Zm00001d048083	\9-149713028-149715041\9-149715102-149721486\9-149723187-149727329\9-149766219-149770014	4
1	197758130	197764028	\Zm00001d031659	\1-197773215-197778105	1
8	102780338	102786179	\Zm00001d010170	\8-102979293-102983776	1
2	149584380	149590447	\Zm00001d004936	\2-149559041-149562804	1
6	115443014	115447546	\Zm00001d037198	\6-115325443-115331397	1
4	18120681	18123049	\Zm00001d049154	\4-18058374-18060097	1
4	193545028	193549667	\Zm00001d052584	\4-193373391-193376012	1
8	166512860	166522542	\Zm00001d012015	\8-166335242-166340322	1
3	182588060	182602592	\Zm00001d042872\Zm00001d042874\Zm00001d042875	\3-182677830-182680488	1
2	3542914	3551718	\Zm00001d001959	\2-3554152-3556651\2-3449031-3453905	2
4	238358846	238369446	\Zm00001d053659\Zm00001d053660	\4-238422492-238426108\4-238335681-238339667	2
5	27671015	27674878	\Zm00001d013989	\5-27684523-27688700	1
5	57150247	57159113	\Zm00001d014642\Zm00001d014643\Zm00001d014644	\5-57108640-57110919\5-57112436-57113733	2
2	185945564	185951725	\Zm00001d005748	\2-185987431-185991780\2-185856025-185860019	2
1	86000252	86007754	\Zm00001d029758	\1-85837802-85840457	1
1	53365455	53374224	\Zm00001d028974	\1-53392123-53399246\1-53326243-53334231	2
10	141655040	141677927	\Zm00001d026236\Zm00001d026237\Zm00001d026235	\10-141650830-141653095	1
6	157937548	157943886	\Zm00001d038469	\6-157946176-157955042	1
1	38732691	38737970	\Zm00001d028543	\1-38703493-38707102	1
8	165152632	165156508	\Zm00001d011956	\8-152745430-152747830	1
4	38997209	39004511	\Zm00001d049660	\4-38972136-38975772	1
6	152370211	152374172	\Zm00001d038250	\6-152409756-152411780	1
1	271129013	271132879	\Zm00001d033683	\1-271209739-271211670	1
5	91458648	91465063	\Zm00001d015459	\5-91400900-91403362	1
7	130344419	130355906	\Zm00001d020727	\7-130310405-130312791	1
5	220721218	220730060	\Zm00001d018432	\5-220801188-220804196	1
4	160584941	160601414	\Zm00001d051504\Zm00001d051505	\4-160673528-160677654	1
2	183286550	183291776	\Zm00001d005684	\2-183271978-183276830	1
1	28608263	28618671	\Zm00001d028265\Zm00001d028266	\1-28572521-28580405\1-28591036-28594301	2
8	7741750	7752680	\Zm00001d008404\Zm00001d008405	\8-7253884-7257799\8-7702765-7711352	2
6	99532555	99541692	\Zm00001d036741	\6-99523880-99529097	1
2	82431622	82437830	\Zm00001d004094	\2-82521807-82524695\2-82405769-82408712	2
3	148430437	148458412	\Zm00001d042042\Zm00001d042043\Zm00001d042044\Zm00001d042045	\3-148341500-148344171	1
2	199250359	199268661	\Zm00001d006124\Zm00001d006125\Zm00001d006126	\2-199400204-199404227	1
5	172828555	172843734	\Zm00001d016697\Zm00001d016696	\5-172804103-172807686	1
7	37484371	37499849	\Zm00001d019495	\7-37499953-37516905\7-37810962-37829895	2
5	2554075	2558552	\Zm00001d012970	\5-2484355-2489318	1
2	22293067	22295719	\Zm00001d002775	\2-22247681-22251808	1
7	138115581	138120568	\Zm00001d020964\Zm00001d020965	\7-138064004-138067497	1
3	31718800	31726367	\Zm00001d040201	\3-31710888-31712653	1
5	174009822	174015903	\Zm00001d016719	\5-174054781-174056233\5-174360889-174363636\5-175233699-175239714\5-173900816-173906262	4
1	286737971	286747619	\Zm00001d034205	\1-286751128-286753816\1-286639654-286642832\1-286734829-286737335	3
1	214314331	214323534	\Zm00001d032142	\1-213695826-213699415\1-214049790-214053544	2
8	102989007	102997069	\Zm00001d010174	\8-103149885-103153905\8-102979293-102983776	2
7	85031669	85036395	\Zm00001d020004	\7-84186588-84193026	1
4	82297157	82302081	\Zm00001d050339	\4-82127482-82129490	1
2	196571894	196584899	\Zm00001d006053\Zm00001d006051\Zm00001d006052	\2-196592853-196597784\2-196599460-196603919	2
1	193341591	193351204	\Zm00001d031534	\1-193351767-193354033	1
4	221209213	221214449	\Zm00001d053233\Zm00001d053234	\4-221500490-221502617	1
3	52777166	52780529	\Zm00001d040603	\3-52790123-52791577	1
7	10933204	10935975	\Zm00001d018966	\7-10971356-10972711	1
8	127824573	127835158	\Zm00001d010788\Zm00001d010787	\8-127685750-127687679	1
3	194802153	194811586	\Zm00001d043293	\3-194733787-194741687	1
2	164594538	164598627	\Zm00001d005228	\2-164537622-164540703	1
2	25022447	25032634	\Zm00001d002866\Zm00001d002867	\2-24997317-25001180	1
1	30515820	30522081	\Zm00001d028317	\1-30539869-30548995\1-30475484-30479305	2
6	114058130	114065370	\Zm00001d037155	\6-113923505-113933483	1
3	31620076	31642728	\Zm00001d040191\Zm00001d040192\Zm00001d040193	\3-31710888-31712653	1
4	91831754	91834672	\Zm00001d050479	\4-91541408-91544158	1
6	149389252	149403929	\Zm00001d038147	\6-149373256-149375210	1
5	143449682	143457161	\Zm00001d016081	\5-143332411-143335597\5-143357680-143360434	2
6	165659843	165667575	\Zm00001d038844	\6-165671081-165681720\6-165691027-165694138\6-165701211-165710951	3
8	89835364	89845508	\Zm00001d009927	\8-89665278-89670317\8-89695124-89700237	2
1	214576196	214587809	\Zm00001d032153	\1-214646710-214650232\1-214503987-214507442\1-214507882-214511720\1-214524954-214528260\1-214531418-214533618	5
9	154419375	154427444	\Zm00001d048311	\9-154320090-154327135\9-154359377-154362861	2
1	238610893	238631147	\Zm00001d032801\Zm00001d032802	\1-238597017-238602399	1
3	43823936	43829626	\Zm00001d040449	\3-43841554-43845485	1
5	21904084	21910647	\Zm00001d013834	\5-21960320-21963543\5-21986423-21990396	2
2	28947195	28953537	\Zm00001d002990	\2-28965162-28968287	1
3	231398804	231413071	\Zm00001d044549\Zm00001d044547\Zm00001d044548	\3-213439854-213442400	1
7	129921609	129925136	\Zm00001d020717	\7-129871096-129873426	1
2	213466421	213472286	\Zm00001d006651	\2-213351111-213356697	1
5	207665130	207674636	\Zm00001d017818	\5-207644719-207651611\5-207652759-207659552	2
4	59927683	59933081	\Zm00001d050017	\4-59909572-59911863	1
10	8647309	8657979	\Zm00001d023521	\10-8710747-8719926	1
8	117335425	117343355	\Zm00001d010480	\8-117226648-117229838	1
5	180620626	180627831	\Zm00001d016941	\5-180566398-180569827	1
3	182658774	182666485	\Zm00001d042880	\3-182677830-182680488	1
4	29278822	29286357	\Zm00001d049400	\4-29503055-29508655	1
4	243871886	243882131	\Zm00001d053935	\4-244513514-244521894	1
1	23624270	23636408	\Zm00001d028130\Zm00001d028129	\1-23700538-23702335	1
1	56093063	56113136	\Zm00001d029048\Zm00001d029049\Zm00001d029050	\1-56131524-56134662\1-249092405-249099023	2
1	303464584	303469992	\Zm00001d034838	\1-303410687-303412885	1
10	149333838	149341140	\Zm00001d026645	\10-149344422-149360339\10-149322552-149326051	2
3	186051269	186058580	\Zm00001d042993	\3-186067458-186069656\3-186075931-186079823	2
1	298850682	298863070	\Zm00001d034651	\1-298930391-298934519	1
4	117909125	117914537	\Zm00001d050714	\4-117729447-117732120	1
5	191613850	191622727	\Zm00001d017282	\5-191682739-191686265	1
7	119409944	119416331	\Zm00001d020500	\7-119427217-119430239\7-119122455-119127000\7-119297235-119299595\7-119305404-119309142	4
8	23546792	23562361	\Zm00001d008875	\8-23440229-23441912	1
7	11814556	11823377	\Zm00001d018982\Zm00001d018983	\7-11862523-11864390	1
6	149153845	149160452	\Zm00001d038135	\6-149000930-149003065	1
3	37402281	37413673	\Zm00001d040311	\3-37345330-37350533	1
4	180065938	180074636	\Zm00001d052111	\4-180039515-180042248	1
3	216209725	216215571	\Zm00001d044004	\3-216146433-216149498\3-216163158-216164918	2
1	17998184	18007890	\Zm00001d027938\Zm00001d027939	\1-17983050-17992916	1
6	167696784	167713845	\Zm00001d038959\Zm00001d038960\Zm00001d038961	\6-167630357-167632423\6-167661361-167663930	2
10	110234748	110239323	\Zm00001d025233	\10-110315911-110319352	1
7	116163012	116170548	\Zm00001d020460	\7-116222485-116226559\7-116257265-116262712\7-116075349-116080376\7-116104940-116109411\7-116112192-116114858	5
7	171252883	171258828	\Zm00001d022148	\7-171168363-171172886	1
2	112046057	112052564	\Zm00001d004439	\2-112067824-112070862	1
1	91249313	91258662	\Zm00001d029872	\1-91954589-91958312	1
7	94949024	94961242	\Zm00001d020134\Zm00001d020135	\7-95123883-95129502	1
3	847409	856198	\Zm00001d039268\Zm00001d039269	\3-876100-878892	1
1	13757418	13762887	\Zm00001d027799	\1-13780812-13785813	1
1	23955448	23964330	\Zm00001d028139	\1-23983572-23985760\1-23882204-23887295	2
6	8558174	8561927	\Zm00001d035183	\6-8542115-8543136	1
1	39743741	39756420	\Zm00001d028579\Zm00001d028580	\1-39597069-39601267	1
1	271803223	271809842	\Zm00001d033706	\1-271786367-271792955	1
6	151714763	151721849	\Zm00001d038209	\6-151735653-151742016	1
1	172782857	172784942	\Zm00001d031000	\1-172794129-172798549	1
1	29783852	29798059	\Zm00001d028303	\1-29662622-29664508	1
1	31804919	31812117	\Zm00001d028355\Zm00001d028356	\1-31905742-31910470\1-31794240-31797769	2
5	216545871	216553677	\Zm00001d018204	\5-216482784-216490265\5-216499793-216504910	2
8	172072689	172081246	\Zm00001d012301\Zm00001d012302	\8-172148338-172151872	1
1	196943070	196951328	\Zm00001d031635	\1-197072809-197077281	1
5	148938979	148942897	\Zm00001d016182	\5-148926001-148929106	1
4	44637135	44645138	\Zm00001d049786	\4-44707070-44709234	1
2	24850927	24855850	\Zm00001d002860	\2-24912306-24915523	1
2	227317759	227321841	\Zm00001d007302	\2-227491239-227493470	1
5	210035796	210062927	\Zm00001d017912\Zm00001d017913\Zm00001d017914\Zm00001d017915\Zm00001d017916	\5-209994245-209999183	1
10	134917340	134923738	\Zm00001d025960	\10-134935590-134937826\10-134835034-134837576	2
3	178110411	178112938	\Zm00001d042718	\3-178092495-178103553	1
8	164427892	164434624	\Zm00001d011915	\8-164414589-164416027	1
3	188432965	188449258	\Zm00001d043075\Zm00001d043076	\3-188609536-188613286\3-188419559-188424508	2
8	168570166	168575803	\Zm00001d012128	\8-168537980-168540452	1
3	29088437	29092746	\Zm00001d040141\Zm00001d040142	\3-28822879-28827981	1
6	93868128	93874137	\Zm00001d036588\Zm00001d036589	\6-93720493-93724323	1
7	113898741	113910036	\Zm00001d020432	\7-113878814-113882255\7-113884399-113895139	2
4	231018309	231024806	\Zm00001d053429	\4-231063888-231067645	1
5	78724206	78732499	\Zm00001d015188\Zm00001d015186	\5-78687149-78689492	1
5	70572226	70575116	\Zm00001d014969	\5-70464624-70467306	1
10	149360634	149366444	\Zm00001d026647\Zm00001d026648	\10-149344422-149360339	1
3	231836704	231853346	\Zm00001d044567	\3-231853664-231866436\3-231872662-231877849\3-231733498-231743491	3
5	221204590	221210867	\Zm00001d018460	\5-221222506-221230297\5-221195001-221203397	2
3	20996221	21004919	\Zm00001d039966	\3-20852358-20860436\3-20880122-20885133	2
2	20918188	20921810	\Zm00001d002737	\2-20644818-20648069	1
8	14996130	15015307	\Zm00001d008622\Zm00001d008623	\8-15019451-15023521	1
1	228679276	228693389	\Zm00001d032502\Zm00001d032503	\1-228702463-228703449	1
3	192349128	192370302	\Zm00001d043220\Zm00001d043221\Zm00001d043222\Zm00001d043223\Zm00001d043224	\3-192288249-192292168	1
9	104904724	104913150	\Zm00001d046766	\9-104954058-104958126	1
8	53992568	53999461	\Zm00001d009309	\8-53878561-53880476\8-53966976-53971975	2
3	182284437	182296357	\Zm00001d042861\Zm00001d042862\Zm00001d042863	\3-182309663-182315044	1
4	4604610	4614279	\Zm00001d048736\Zm00001d048737	\4-4653485-4656233	1
4	55306524	55313571	\Zm00001d049954	\4-55336367-55338863\4-55425892-55430152	2
3	196320513	196326836	\Zm00001d043318	\3-196777406-196783417\3-196145448-196147666\3-196286031-196288185	3
4	6204747	6207634	\Zm00001d048839\Zm00001d048840	\4-6181307-6187050	1
9	128176614	128179905	\Zm00001d047378	\9-128211702-128216388	1
6	61877796	61886082	\Zm00001d035954	\6-61855420-61856556	1
1	216311584	216317626	\Zm00001d032190	\1-216341016-216342580\1-216349285-216352364	2
7	134111733	134121759	\Zm00001d020828	\7-134147544-134152047\7-134242563-134246561\7-134100303-134107319	3
1	5418628	5429803	\Zm00001d027441\Zm00001d027440	\1-5141370-5145213	1
8	76422163	76430705	\Zm00001d009702	\8-76443938-76446690\8-76235150-76239215	2
8	35430371	35431832	\Zm00001d009083	\8-35215472-35222151	1
1	702048	718003	\Zm00001d027259	\1-699820-701768	1
1	32470429	32479491	\Zm00001d028373	\1-32496499-32498936	1
9	58176439	58188485	\Zm00001d046039	\9-58160017-58168226	1
9	99812214	99817898	\Zm00001d046632	\9-99501255-99507219\9-99782866-99784896\9-99794055-99796824	3
2	22697418	22702734	\Zm00001d002789	\2-22721914-22725004	1
1	250336490	250352933	\Zm00001d033107\Zm00001d033108\Zm00001d033109	\1-250357777-250361415	1
1	102058684	102064415	\Zm00001d030048	\1-101752936-101755073	1
5	197044291	197051821	\Zm00001d017475	\5-197028893-197034814	1
5	57053325	57059359	\Zm00001d014641	\5-57108640-57110919	1
10	5598473	5606836	\Zm00001d023437	\10-5556628-5558563	1
3	57354865	57359012	\Zm00001d040677	\3-57336138-57338721	1
3	220575757	220584158	\Zm00001d044153	\3-220538714-220542521	1
1	143505985	143511981	\Zm00001d030554	\1-143488224-143498229	1
4	240516128	240527395	\Zm00001d053755\Zm00001d053756\Zm00001d053754	\4-240498506-240501005	1
2	48708055	48712420	\Zm00001d003575	\2-48689998-48694138	1
4	3670654	3675314	\Zm00001d048705	\4-3687181-3693685\4-3645427-3649362	2
2	184485999	184491199	\Zm00001d005716	\2-184459680-184461746	1
4	6864559	6872253	\Zm00001d048876	\4-6878046-6880253	1
3	47873629	47881542	\Zm00001d040519\Zm00001d040520\Zm00001d040518	\3-47888937-47891949\3-47901888-47904492	2
1	20019890	20034340	\Zm00001d028005\Zm00001d028006	\1-20105227-20111025\1-19989339-19995219\1-20005767-20011138	3
3	15044049	15048809	\Zm00001d039796	\3-15376689-15380491	1
5	21281414	21285114	\Zm00001d013812	\5-21290947-21294989	1
2	3091473	3108703	\Zm00001d001931\Zm00001d001933\Zm00001d001934\Zm00001d001935\Zm00001d001932	\2-3085792-3089749	1
1	252661275	252678789	\Zm00001d033167\Zm00001d033168	\1-252629610-252634797	1
7	166041104	166048246	\Zm00001d021930	\7-166071648-166074557	1
8	17969712	17977983	\Zm00001d008728\Zm00001d008730\Zm00001d008731	\8-17920274-17925779	1
10	148710031	148717702	\Zm00001d026598\Zm00001d026599	\10-148664625-148667830	1
10	134774570	134782358	\Zm00001d025958	\10-134928757-134932503	1
4	28931628	28938028	\Zm00001d049391	\4-28759045-28764118	1
9	145760332	145767600	\Zm00001d047938	\9-145877358-145883141	1
5	89126003	89133037	\Zm00001d015414	\5-89369287-89373992	1
5	45949946	45954054	\Zm00001d014421	\5-45914916-45916574	1
1	288646823	288651799	\Zm00001d034293	\1-288589599-288594364	1
7	44696437	44700671	\Zm00001d019585	\7-44888264-44893003	1
5	7485612	7491708	\Zm00001d013267	\5-7497036-7502553	1
6	167439597	167444802	\Zm00001d038948	\6-167445487-167455676	1
4	165916352	165930781	\Zm00001d051658\Zm00001d051659\Zm00001d051662\Zm00001d051660\Zm00001d051661	\4-112041947-112044824	1
9	137795686	137810536	\Zm00001d047638\Zm00001d047637	\9-137823722-137826715	1
1	71425628	71431422	\Zm00001d029454	\1-71291415-71293139	1
7	177287538	177288847	\Zm00001d022420	\7-177315551-177320396	1
1	86128743	86138125	\Zm00001d029763\Zm00001d029762	\1-86147811-86154920\1-86257151-86259265\1-86101246-86103088	3
1	91133962	91147176	\Zm00001d029868\Zm00001d029869	\1-91153288-91155749	1
9	141193467	141216254	\Zm00001d047761\Zm00001d047762	\9-141169126-141176247	1
7	178216909	178223059	\Zm00001d022467\Zm00001d022468	\7-178246343-178254931	1
2	36509889	36512370	\Zm00001d003220	\2-36532350-36534836	1
1	22839724	22845485	\Zm00001d028094	\1-22872632-22875350	1
7	158635914	158641184	\Zm00001d021633	\7-158754694-158762978	1
9	138405764	138415210	\Zm00001d047661	\9-138425683-138427786\9-138370369-138372171\9-138386203-138390711	3
9	48269405	48274085	\Zm00001d045940\Zm00001d045941	\9-48377642-48380824	1
8	116645171	116655363	\Zm00001d010466	\8-116681334-116684254\8-116791343-116804533	2
8	119256183	119267832	\Zm00001d010525\Zm00001d010526	\8-119274631-119279734	1
8	130403391	130408031	\Zm00001d010851	\8-130363712-130371211	1
1	69014492	69018373	\Zm00001d029400\Zm00001d029402	\1-69105365-69110721	1
9	132365677	132369643	\Zm00001d047492	\9-132348360-132351147	1
3	164485459	164494093	\Zm00001d042398	\3-75077745-75080038	1
9	93155992	93161161	\Zm00001d046509	\9-93167317-93172574	1
8	23812418	23816493	\Zm00001d008883	\8-23705453-23711464	1
9	13613335	13619207	\Zm00001d045125	\9-13650134-13652919	1
2	208537084	208547680	\Zm00001d006449\Zm00001d006450\Zm00001d006451	\2-208572614-208575706	1
4	59678577	59681786	\Zm00001d050016	\4-59700746-59706947	1
3	189133804	189148433	\Zm00001d043095\Zm00001d043096	\3-189119673-189124310	1
5	15167634	15174160	\Zm00001d013603	\5-15178792-15183242\5-15195041-15197594	2
6	154049954	154057437	\Zm00001d038304	\6-154170460-154175003	1
2	19335342	19345260	\Zm00001d002690	\2-19353848-19355670	1
2	4625363	4628897	\Zm00001d002025	\2-4605324-4608557	1
7	146031047	146044086	\Zm00001d021207\Zm00001d021208	\7-146065892-146068512\7-146091832-146093852	2
3	95278870	95287363	\Zm00001d041073	\3-95292096-95299832\3-95301034-95309899	2
9	36869207	36896094	\Zm00001d045746\Zm00001d045747	\9-36923446-36929768	1
9	1976658	1982683	\Zm00001d044771\Zm00001d044772	\9-2015554-2019613	1
1	284749951	284758678	\Zm00001d034133	\1-284864048-284865592	1
7	140470630	140478209	\Zm00001d021013\Zm00001d021014\Zm00001d021015	\7-140483115-140496894	1
1	50227144	50230889	\Zm00001d028902	\1-50209254-50213843	1
8	135869406	135876459	\Zm00001d010984	\8-135937969-135949414	1
10	86457036	86470085	\Zm00001d024755\Zm00001d024754	\10-86732110-86735680\10-86354428-86359054	2
1	180290234	180296717	\Zm00001d031163	\1-180390076-180394830	1
1	166139099	166149227	\Zm00001d030893	\1-165977741-165980730	1
1	15758895	15768879	\Zm00001d027867\Zm00001d027868	\1-15781927-15784041	1
8	166760237	166770029	\Zm00001d012029	\8-166829655-166836236	1
10	114815904	114822679	\Zm00001d025342	\10-114938132-114942119	1
3	47521129	47523934	\Zm00001d040508\Zm00001d040509	\3-47619569-47627204	1
1	181309274	181314928	\Zm00001d031177\Zm00001d031178	\1-181299831-181303119	1
7	130293049	130302619	\Zm00001d020726	\7-130310405-130312791	1
5	59818239	59828475	\Zm00001d014697\Zm00001d014698	\5-59886990-59891937	1
1	209719665	209724558	\Zm00001d032024	\1-209734963-209738714\1-209827843-209830373	2
8	18998640	19007373	\Zm00001d008752	\8-19066270-19069505	1
5	6548081	6557163	\Zm00001d013206	\5-6571297-6578437	1
1	33646022	33653766	\Zm00001d028401	\1-33615645-33621814	1
10	142070596	142082107	\Zm00001d026253	\10-142060613-142069504	1
8	30690154	30695899	\Zm00001d009029	\8-30727932-30729429	1
2	233392029	233406365	\Zm00001d007502\Zm00001d007503	\2-233451803-233454917\2-233367073-233368949	2
2	210195381	210210801	\Zm00001d006509\Zm00001d006510\Zm00001d006511	\2-210230325-210233201\2-210291861-210295586\2-210181449-210189455	3
9	142102304	142113238	\Zm00001d047799\Zm00001d047800	\9-142119680-142122981	1
4	15973219	15979358	\Zm00001d049099	\4-16061697-16067075	1
5	39173231	39179942	\Zm00001d014280	\5-39154044-39168466	1
9	157595859	157610077	\Zm00001d048512\Zm00001d048513	\9-157572395-157586938	1
3	183052024	183058638	\Zm00001d042887	\3-183205016-183209978\3-182892851-182896540\3-182975149-182977836\3-183015759-183017982	4
3	203949967	203962358	\Zm00001d043563	\3-204040570-204045124	1
9	86010188	86016076	\Zm00001d046383	\9-86095069-86101446	1
1	302037325	302040659	\Zm00001d034777	\1-302045276-302053732	1
2	190555529	190558257	\Zm00001d005841	\2-190429990-190438557	1
10	128265304	128291504	\Zm00001d025747\Zm00001d025748\Zm00001d025745\Zm00001d025746\Zm00001d025749	\10-128086623-128091075	1
5	197639247	197656256	\Zm00001d017500\Zm00001d017499\Zm00001d017501	\5-197590908-197591989	1
3	11830534	11834235	\Zm00001d039683	\3-11815461-11825987	1
1	23952911	23955076	\Zm00001d028138	\1-23983572-23985760	1
3	229346297	229354209	\Zm00001d044479	\3-229379542-229382593\3-229382851-229384931\3-229257196-229262639	3
5	7768370	7774894	\Zm00001d013281	\5-7804590-7808926	1
4	202305770	202311755	\Zm00001d052838\Zm00001d052839	\4-202381496-202382823	1
10	78795068	78802049	\Zm00001d024573	\10-78716656-78717983	1
1	243993692	244000969	\Zm00001d032935	\1-243899821-243901592\1-243951255-243953944	2
3	208582294	208587293	\Zm00001d043729	\3-208572083-208577400	1
9	110795909	110800352	\Zm00001d046921	\9-110879161-110885074	1
9	148605048	148616382	\Zm00001d048040\Zm00001d048041	\9-148726519-148740286	1
1	58015226	58021213	\Zm00001d029100	\1-57995516-57998677	1
7	173081624	173093857	\Zm00001d022224\Zm00001d022225\Zm00001d022226\Zm00001d022223	\7-173141498-173144866\7-173146094-173149083	2
7	119107672	119114506	\Zm00001d020496	\7-119122455-119127000\7-119305404-119309142	2
1	302526026	302531121	\Zm00001d034807	\1-302495498-302499450	1
9	150376512	150379453	\Zm00001d048112	\9-150362707-150366384	1
5	171265705	171270356	\Zm00001d016651	\5-171309383-171314150	1
5	81108044	81118499	\Zm00001d015247\Zm00001d015248	\5-81054306-81069249	1
10	134166750	134177471	\Zm00001d025941\Zm00001d025940	\10-134317420-134323211	1
5	164449201	164457718	\Zm00001d016483	\5-164369428-164373576	1
4	978248	986072	\Zm00001d048594\Zm00001d048595	\4-961377-963007	1
1	306918744	306922147	\Zm00001d034962	\1-306906132-306915033	1
6	151745413	151754837	\Zm00001d038211	\6-151816675-151818901\6-151712641-151714538\6-151735653-151742016	3
10	70576188	70582433	\Zm00001d024429	\10-70653866-70658307	1
1	283456117	283460183	\Zm00001d034078	\1-283557100-283559789	1
7	177996343	178006133	\Zm00001d022451	\7-178010464-178016907\7-177949405-177951908\7-177966962-177969369\7-177986789-177989302	4
2	63706432	63711907	\Zm00001d003864	\2-63641334-63644768	1
1	12352802	12361671	\Zm00001d027731	\1-12291602-12298768	1
3	25955242	25960832	\Zm00001d040076	\3-26138537-26142585\3-26155456-26160772	2
7	18792045	18800776	\Zm00001d019139	\7-18872208-18876223	1
5	66760884	66773590	\Zm00001d014875	\5-66806069-66809185	1
3	207414999	207417968	\Zm00001d043687\Zm00001d043688	\3-207425584-207429416	1
5	221149270	221159567	\Zm00001d018455	\5-221222506-221230297	1
4	21164449	21167571	\Zm00001d049218	\4-222208954-222211843	1
7	176973947	176993687	\Zm00001d022406\Zm00001d022407	\7-176873310-176880914	1
1	203009853	203012154	\Zm00001d031826	\1-203117537-203121019	1
8	154583431	154589417	\Zm00001d011565\Zm00001d011566\Zm00001d011564	\8-154604543-154613694	1
1	114870495	114874728	\Zm00001d030231	\1-114810055-114812431	1
7	144741821	144746779	\Zm00001d021168	\7-144713680-144717347	1
6	113003480	113007181	\Zm00001d037120	\6-112991029-112998137	1
6	81806339	81813219	\Zm00001d036283	\6-81724197-81728059	1
8	97441194	97448692	\Zm00001d010055	\8-97519174-97523333	1
6	120997995	121001816	\Zm00001d037321	\6-121003381-121013994	1
10	29146665	29154908	\Zm00001d023929	\10-29224022-29226327	1
1	52307969	52312246	\Zm00001d028941	\1-52262070-52265826	1
9	4247357	4254035	\Zm00001d044828	\9-4260613-4263308	1
8	96359014	96365167	\Zm00001d010033	\8-96384576-96391812	1
3	22421636	22427577	\Zm00001d039997\Zm00001d039998	\3-22164394-22167797\3-22382496-22387065	2
3	167813305	167826417	\Zm00001d042445	\3-168043367-168046891\3-167751450-167759015	2
7	171307644	171311246	\Zm00001d022150	\7-171294923-171297699	1
6	75751571	75757186	\Zm00001d036178	\6-75839881-75843369	1
1	190382187	190388108	\Zm00001d031451	\1-190420966-190424064\1-190545945-190552386	2
6	139624996	139636882	\Zm00001d037847\Zm00001d037848	\6-139771925-139779856	1
9	3483759	3498104	\Zm00001d044814	\9-3328081-3330083	1
8	121425428	121429733	\Zm00001d010596	\8-121438894-121441321\8-121443443-121445357\8-121405231-121409271\8-121410210-121411731	4
8	78657793	78661228	\Zm00001d009736	\8-78681334-78684174	1
4	232853571	232858636	\Zm00001d053518	\4-232949278-232953139	1
2	155300394	155307703	\Zm00001d005036	\2-155226897-155231585	1
2	14443511	14452145	\Zm00001d002514	\2-14462422-14465634	1
5	55869616	55875770	\Zm00001d014617\Zm00001d014618	\5-55885120-55887392\5-55861256-55865233	2
3	198917955	198928206	\Zm00001d043404\Zm00001d043405	\3-198948205-198951874	1
1	237879438	237892081	\Zm00001d032776\Zm00001d032775	\1-237903941-237906652	1
7	146018864	146028784	\Zm00001d021204\Zm00001d021205	\7-146065892-146068512	1
10	146661657	146672817	\Zm00001d026475\Zm00001d026476	\10-146572054-146574216	1
4	241707955	241718508	\Zm00001d053819	\4-241787652-241790398	1
9	134139135	134147846	\Zm00001d047536	\9-134248940-134250468	1
1	35246667	35265416	\Zm00001d028447	\1-35266095-35270958	1
2	6446069	6455867	\Zm00001d002134\Zm00001d002135	\2-6488460-6493485	1
10	147842990	147851729	\Zm00001d026536	\10-147873755-147879688	1
7	131852828	131860759	\Zm00001d020772	\7-131981820-131987303\7-131838183-131841006	2
1	195522309	195525564	\Zm00001d031586	\1-195396038-195403108\1-195404317-195405381	2
4	192455821	192459156	\Zm00001d052533	\4-192474040-192475345	1
1	16224623	16232015	\Zm00001d027876	\1-16048445-16051597	1
1	41083986	41090664	\Zm00001d028620	\1-41139544-41142443	1
1	17971614	17976738	\Zm00001d027937	\1-17983050-17992916	1
1	223034701	223039116	\Zm00001d032337	\1-223020393-223024245	1
8	133673765	133677440	\Zm00001d010923\Zm00001d010924	\8-133662472-133665109	1
3	155269950	155276553	\Zm00001d042182	\3-155324810-155326357\3-155328189-155330842	2
3	210580109	210591052	\Zm00001d043805	\3-210529161-210531505	1
6	163893191	163906894	\Zm00001d038753\Zm00001d038754	\6-163862543-163869282	1
4	10528054	10538304	\Zm00001d048949\Zm00001d048948	\4-10499538-10503777	1
4	216310000	216323740	\Zm00001d053150\Zm00001d053151	\4-216475579-216478942\4-216222337-216226880	2
5	33024917	33031638	\Zm00001d014117	\5-33054237-33058008	1
1	193764413	193777503	\Zm00001d031543	\1-194107353-194109537	1
4	214560736	214566017	\Zm00001d053120	\4-214546901-214549039	1
1	241074605	241079540	\Zm00001d032873	\1-241001677-241007436\1-241026015-241030298	2
4	20460224	20466782	\Zm00001d049202	\4-20388015-20393561	1
5	205943740	205954886	\Zm00001d017755	\5-206100902-206103522\5-206104559-206113242\5-205923135-205929558	3
1	305712576	305726474	\Zm00001d034926	\1-305704038-305706115	1
9	21678228	21681051	\Zm00001d045425	\9-21641263-21643296	1
2	128167651	128185783	\Zm00001d004667	\2-128142477-128150118\2-128155134-128159291\2-128160162-128166613	3
2	239623440	239629991	\Zm00001d007786	\2-239635911-239637453	1
3	23107613	23113735	\Zm00001d040019	\3-23046361-23049781	1
3	4455812	4463514	\Zm00001d039439	\3-4587531-4593963	1
2	4850930	4871122	\Zm00001d002037\Zm00001d002038\Zm00001d002039	\2-4893367-4894532	1
1	18018385	18022329	\Zm00001d027941	\1-17983050-17992916	1
3	142030859	142040203	\Zm00001d041877	\3-142007897-142010904	1
5	23307930	23319599	\Zm00001d013867\Zm00001d013868	\5-23283727-23287630	1
6	94021734	94029607	\Zm00001d036597\Zm00001d036598	\6-94190050-94193997	1
2	213740529	213744299	\Zm00001d006658	\2-213597547-213603067	1
6	139762481	139771546	\Zm00001d037852	\6-139771925-139779856	1
3	119830280	119839286	\Zm00001d041439	\3-119889094-119892455	1
6	23488532	23491757	\Zm00001d035367	\6-23387048-23390488	1
3	218230864	218252065	\Zm00001d044060\Zm00001d044061	\3-218252130-218255297\3-218135075-218138733\3-218138947-218145856	3
9	80611096	80620918	\Zm00001d046330	\9-80502227-80504049	1
7	103966730	103971694	\Zm00001d020277	\7-103862579-103866238	1
6	151941931	151964300	\Zm00001d038221\Zm00001d038222\Zm00001d038223	\6-151964502-151967789\6-151968318-151972539\6-151871813-151874837	3
6	163851469	163862209	\Zm00001d038750\Zm00001d038751	\6-163832688-163835408	1
5	216112305	216115196	\Zm00001d018191	\5-216125017-216127257\5-216016929-216018477	2
6	158064802	158070705	\Zm00001d038473	\6-157985290-157987914\6-158037696-158043164	2
9	156885367	156900203	\Zm00001d048470\Zm00001d048471	\9-156935916-156937176	1
4	85369653	85376018	\Zm00001d050389	\4-85487746-85489385\4-85247384-85250839	2
2	13207614	13213074	\Zm00001d002457	\2-13295994-13302296	1
9	148182441	148188491	\Zm00001d048021	\9-148198052-148199943	1
2	52834893	52845536	\Zm00001d003658\Zm00001d003659	\2-52908971-52912964\2-52536355-52542652	2
1	24770840	24780059	\Zm00001d028162	\1-24818891-24827534\1-24870600-24875840	2
9	109893757	109901525	\Zm00001d046905	\9-109910483-109918352	1
4	31727339	31736570	\Zm00001d049477\Zm00001d049479	\4-31452207-31455036	1
10	16721767	16730614	\Zm00001d023718	\10-16731367-16735660	1
4	155608318	155615191	\Zm00001d051350	\4-155633409-155635814	1
10	131801324	131805517	\Zm00001d025862	\10-131845836-131850297	1
1	221831160	221842335	\Zm00001d032311\Zm00001d032312	\1-283084581-283087610\1-221697076-221700506\1-221792386-221796540\1-221797170-221798583	4
1	46005903	46024954	\Zm00001d028770\Zm00001d028771\Zm00001d028769	\1-45985527-45988384	1
8	116485056	116491809	\Zm00001d010463	\8-116442832-116445839	1
2	209229615	209241721	\Zm00001d006470\Zm00001d006471	\2-209319260-209321223	1
3	225692733	225703547	\Zm00001d044354\Zm00001d044355\Zm00001d044356	\3-225652806-225656539	1
3	148706620	148720395	\Zm00001d042050\Zm00001d042051\Zm00001d042052	\3-148885725-148893648	1
1	13452998	13464975	\Zm00001d027787	\1-13243431-13247796	1
6	108438503	108450767	\Zm00001d036989	\6-108500673-108508416\6-108398195-108401646	2
8	124865446	124870664	\Zm00001d010697	\8-124936702-124941090	1
1	49056654	49064768	\Zm00001d028867	\1-49043237-49045657	1
4	160240667	160248021	\Zm00001d051484\Zm00001d051485	\4-160155013-160159709	1
1	302532510	302544956	\Zm00001d034808\Zm00001d034809	\1-302495498-302499450	1
2	16973214	16989091	\Zm00001d002620\Zm00001d002621	\2-17062772-17066219\2-17066763-17081849	2
1	297184596	297189516	\Zm00001d034586	\1-297171233-297180677	1
8	177652067	177663770	\Zm00001d012640	\8-177679241-177683393	1
1	249593046	249601732	\Zm00001d033074	\1-249544822-249550592	1
4	195815035	195821437	\Zm00001d052651	\4-195831118-195833643\4-195972365-195975652	2
5	7239513	7244134	\Zm00001d013259	\5-7244187-7254257	1
3	187039373	187054185	\Zm00001d043031\Zm00001d043029	\3-187054203-187059923	1
1	270551989	270560568	\Zm00001d033673	\1-270561051-270566120\1-270325870-270328735\1-270480473-270485884\1-270487195-270489024\1-270489171-270490112\1-270494627-270497240\1-270506447-270514057	7
5	209780395	209784867	\Zm00001d017900	\5-209797213-209802568	1
7	128421649	128429230	\Zm00001d020687	\7-128556045-128560002	1
6	91005593	91009325	\Zm00001d036517	\6-91065855-91069697	1
5	23534569	23546702	\Zm00001d013873\Zm00001d013874	\5-23497656-23503077	1
1	36587235	36593423	\Zm00001d028484	\1-36540414-36543438	1
1	40091159	40113693	\Zm00001d028587\Zm00001d028588\Zm00001d028586\Zm00001d028590	\1-40145019-40147275\1-40259185-40263625	2
5	65144326	65148786	\Zm00001d014842\Zm00001d014843	\5-65052086-65054818	1
8	130917124	130925788	\Zm00001d010863	\8-131051542-131053285	1
7	136720250	136727201	\Zm00001d020925\Zm00001d020926	\7-136733105-136734674\7-137011743-137014542\7-137015144-137018392	3
3	168482284	168485846	\Zm00001d042461	\3-168498185-168500768	1
1	94339350	94351059	\Zm00001d029919\Zm00001d029920	\1-94365316-94369674	1
10	105413034	105419993	\Zm00001d025124	\10-105423738-105431371	1
2	49051313	49057076	\Zm00001d003584	\2-48871412-48874624	1
3	186399926	186405734	\Zm00001d043011	\3-186436108-186443916	1
4	241805366	241814902	\Zm00001d053824\Zm00001d053825	\4-241629750-241635528	1
6	156630672	156637805	\Zm00001d038411	\6-156645823-156651590	1
4	205501341	205507425	\Zm00001d052937\Zm00001d052938	\4-205518903-205526543	1
9	136183704	136191916	\Zm00001d047579\Zm00001d047580	\9-136215326-136218440\9-136254018-136263522	2
2	22931405	22934449	\Zm00001d002797	\2-23016865-23019347	1
7	171980299	171992320	\Zm00001d022180\Zm00001d022179	\7-171918205-171921443\7-171963167-171964609	2
6	134046352	134058701	\Zm00001d037688	\6-133991161-133994575\6-133996333-134001369\6-134036248-134044312	3
10	145209068	145219087	\Zm00001d026398	\10-145202038-145206029	1
9	148990558	148995458	\Zm00001d048054	\9-148927186-148929864	1
2	3557280	3568590	\Zm00001d001960\Zm00001d001961	\2-3449031-3453905	1
3	36814468	36824634	\Zm00001d040303	\3-36666431-36671244	1
7	123561690	123566335	\Zm00001d020578	\7-123591799-123596144	1
5	94708945	94713909	\Zm00001d015513	\5-94722717-94727390\5-95093216-95100023	2
5	25534793	25539872	\Zm00001d013941\Zm00001d013943	\5-25521715-25524370	1
10	54269962	54277982	\Zm00001d024187	\10-54315689-54318185\10-54402783-54405944\10-53882449-53885549	3
10	30313937	30318012	\Zm00001d023939	\10-30600653-30602922	1
9	131737829	131745442	\Zm00001d047483	\9-131727307-131731195	1
3	187675099	187683854	\Zm00001d043058	\3-187437631-187442811\3-187663111-187666196	2
9	151239901	151243739	\Zm00001d048164\Zm00001d048165	\9-151306876-151311948	1
8	103459795	103465200	\Zm00001d010191\Zm00001d010192	\8-104486809-104493900	1
5	191540534	191544252	\Zm00001d017279	\5-191515802-191518874	1
2	20246127	20255396	\Zm00001d002716	\2-20342532-20347212\2-20363246-20365959\2-20470556-20472452	3
2	211803770	211811290	\Zm00001d006597	\2-211815230-211822283	1
3	197705474	197709283	\Zm00001d043361	\3-197691071-197696371	1
1	213639337	213647471	\Zm00001d032116	\1-213695826-213699415\1-213748371-213751968\1-213569627-213574202	3
5	66773750	66781041	\Zm00001d014876\Zm00001d014877	\5-66806069-66809185	1
1	300205360	300211981	\Zm00001d034700	\1-300246746-300249065\1-300137326-300142258	2
4	164197987	164200146	\Zm00001d051604	\4-164241764-164244764	1
6	138651210	138659500	\Zm00001d037814	\6-138605253-138607460	1
3	27832679	27838165	\Zm00001d040107	\3-27808878-27811011	1
8	24522878	24534158	\Zm00001d008900\Zm00001d008902\Zm00001d008901	\8-24240945-24245688	1
9	95184058	95196894	\Zm00001d046545	\9-95169548-95174103	1
9	48526117	48531840	\Zm00001d045945	\9-48377642-48380824	1
9	129911058	129916539	\Zm00001d047436	\9-129972921-129978636	1
1	203125461	203139433	\Zm00001d031833\Zm00001d031832	\1-203179064-203183646	1
9	23154639	23157362	\Zm00001d045463	\9-23199322-23203085	1
5	151834294	151840425	\Zm00001d016237	\5-152246428-152250328	1
1	4714435	4733375	\Zm00001d027411	\1-4594275-4599098	1
3	169068459	169075995	\Zm00001d042481\Zm00001d042482	\3-169088322-169091244	1
1	49801173	49805426	\Zm00001d028889	\1-49812602-49816880	1
1	167085293	167096729	\Zm00001d030915\Zm00001d030916	\1-167105861-167108152\1-167317935-167320271\1-167760052-167763987	3
8	166551557	166559031	\Zm00001d012017	\8-166523429-166527222	1
6	37812020	37815482	\Zm00001d035631	\6-37792829-37795762	1
2	13845567	13853082	\Zm00001d002489	\2-13859088-13861112\2-13825246-13827045	2
1	225913324	225918319	\Zm00001d032418	\1-225890490-225891559	1
7	176456975	176466796	\Zm00001d022380\Zm00001d022381	\7-176479489-176486555	1
1	39584724	39593557	\Zm00001d028576	\1-39597069-39601267	1
1	303239868	303251418	\Zm00001d034828\Zm00001d034829\Zm00001d034830	\1-303086644-303092339	1
6	108692979	108698752	\Zm00001d037000	\6-108711374-108713671	1
2	191851141	191855461	\Zm00001d005890	\2-191922547-191924781	1
5	76703981	76710718	\Zm00001d015131	\5-76659936-76661122	1
1	1026705	1038565	\Zm00001d027266\Zm00001d027268\Zm00001d027267	\1-1065095-1068988	1
8	21236471	21241758	\Zm00001d008808	\8-21223769-21228880	1
2	239864449	239871050	\Zm00001d007799\Zm00001d007800	\2-239853463-239854714	1
10	85509104	85514071	\Zm00001d024729	\10-85275527-85283510\10-85453770-85458726	2
2	29235367	29246014	\Zm00001d003003\Zm00001d003004	\2-29256094-29259516\2-29260006-29265587\2-29214284-29221984	3
5	168373776	168378932	\Zm00001d016584	\5-168242174-168256654	1
7	88403437	88410715	\Zm00001d020042	\7-88427265-88429331\7-88532402-88534441	2
1	686442	698937	\Zm00001d027258	\1-572006-574527	1
9	101210133	101216036	\Zm00001d046665	\9-101223680-101228123	1
1	186834713	186838317	\Zm00001d031344	\1-186850275-186851760	1
2	83749712	83755810	\Zm00001d004118	\2-83764069-83767068	1
10	68269083	68273750	\Zm00001d024382	\10-68223707-68230242	1
9	121719043	121727995	\Zm00001d047202	\9-121689506-121694512	1
7	36379847	36383963	\Zm00001d019483	\7-36398409-36401519	1
7	127578809	127590008	\Zm00001d020673	\7-127435191-127439676	1
1	199648921	199655740	\Zm00001d031725	\1-199201490-199202575\1-199522350-199527869	2
1	25105271	25121186	\Zm00001d028169\Zm00001d028170	\1-25057926-25062478\1-25066344-25069628	2
7	180720100	180729936	\Zm00001d022594	\7-180533904-180543540	1
5	86076738	86079405	\Zm00001d015355	\5-85924043-85926236	1
4	27241492	27246098	\Zm00001d049346	\4-27360234-27368994	1
3	218701690	218713033	\Zm00001d044088	\3-218667518-218671349	1
2	178764793	178774078	\Zm00001d005570	\2-178624666-178629229	1
5	14322443	14328118	\Zm00001d013559	\5-14181718-14189848	1
1	67229426	67232689	\Zm00001d029356	\1-67343626-67352495	1
9	156718206	156726604	\Zm00001d048460	\9-156749270-156750289	1
9	157171749	157176755	\Zm00001d048494	\9-157228838-157230356	1
8	19234091	19245746	\Zm00001d008759\Zm00001d008758	\8-19066270-19069505	1
6	115492498	115499057	\Zm00001d037199	\6-115448124-115452044	1
4	6222137	6227566	\Zm00001d048841	\4-6181307-6187050\4-6202926-6203991	2
1	283157193	283166159	\Zm00001d034072	\1-283084581-283087610\1-283123750-283126748	2
1	211227816	211233229	\Zm00001d032069	\1-211197817-211198852\1-211200096-211201426	2
4	235370707	235377481	\Zm00001d053585	\4-235262587-235265979	1
2	170850634	170856800	\Zm00001d005356\Zm00001d005355	\2-170864983-170867808	1
1	290344062	290356816	\Zm00001d034350\Zm00001d034351	\1-290361894-290368692	1
10	112298447	112311048	\Zm00001d025278	\10-112557334-112565843\10-112290311-112292468	2
5	214558444	214570885	\Zm00001d018111\Zm00001d018112	\5-214622261-214625981\5-214478897-214484834	2
4	27314069	27317811	\Zm00001d049347	\4-27360234-27368994	1
3	163613612	163624965	\Zm00001d042372	\3-163629837-163634529\3-163734424-163742044\3-163762067-163764049	3
1	79505189	79510139	\Zm00001d029613	\1-79425075-79428176	1
7	131225005	131230183	\Zm00001d020754	\7-131262136-131263987	1
2	190822245	190827570	\Zm00001d005850\Zm00001d005849	\2-190835384-190838406	1
5	206587190	206592946	\Zm00001d017781	\5-206499525-206503540\5-206555271-206557009	2
3	5014796	5028678	\Zm00001d039465	\3-5110016-5116617\3-4978868-4980805	2
2	193000303	193009472	\Zm00001d005926\Zm00001d005927	\2-193097487-193101332	1
7	2765082	2768330	\Zm00001d018702\Zm00001d018703\Zm00001d018704	\7-2844239-2849256	1
1	275428670	275435385	\Zm00001d033839	\1-275457843-275462295\1-275463000-275465651\1-275712591-275714987	3
1	240463974	240474784	\Zm00001d032858	\1-240509322-240512038	1
5	210184642	210189046	\Zm00001d017925	\5-210145509-210150967	1
9	156168151	156178341	\Zm00001d048431\Zm00001d048432	\9-156292772-156308432\9-111503180-111508893\9-156102379-156105979	3
10	124858125	124870450	\Zm00001d025644\Zm00001d025645\Zm00001d025646	\10-124892585-124896603\10-125012663-125016154	2
9	102099332	102117500	\Zm00001d046680\Zm00001d046681\Zm00001d046679	\9-102186186-102187990\9-102319227-102326462\9-101908550-101915330\9-101922345-101924768\9-101981722-101986069\9-102042868-102044955\9-102081686-102084388	7
3	97491256	97505866	\Zm00001d041105	\3-97377487-97379783	1
3	137459112	137461721	\Zm00001d041778	\3-137819394-137825510	1
5	220519604	220527805	\Zm00001d018423	\5-220480061-220509035\5-220509090-220514575	2
1	156874681	156881549	\Zm00001d030737	\1-156927357-156929970\1-157114523-157121355	2
5	198240265	198249495	\Zm00001d017513	\5-198258191-198267839	1
3	158435977	158448737	\Zm00001d042272	\3-158458890-158460441	1
1	270388803	270394831	\Zm00001d033671\Zm00001d033672	\1-270480473-270485884\1-270353679-270355421	2
5	7391510	7409528	\Zm00001d013264\Zm00001d013265	\5-7497036-7502553\5-7254999-7257616	2
3	12342961	12349979	\Zm00001d039697	\3-12203671-12210320	1
7	115405500	115414134	\Zm00001d020454	\7-115479038-115483372	1
6	147114764	147122727	\Zm00001d038081	\6-147162066-147164989	1
1	195091307	195096722	\Zm00001d031577	\1-195018342-195021110	1
9	157559827	157565334	\Zm00001d048510	\9-157572395-157586938	1
2	114011251	114016996	\Zm00001d004472	\2-114080069-114082084	1
8	22486086	22489086	\Zm00001d008845	\8-22424982-22427040	1
7	172479645	172490248	\Zm00001d022193	\7-172541231-172548774\7-172568409-172571008	2
4	189310899	189324436	\Zm00001d052409\Zm00001d052411\Zm00001d052410	\4-189213278-189219306	1
2	14721375	14727658	\Zm00001d002523	\2-14784605-14787442\2-14701629-14704095\2-14713315-14716445	3
9	110935442	110941271	\Zm00001d046923	\9-110879161-110885074	1
3	34108641	34111680	\Zm00001d040252	\3-34120950-34123735	1
6	166054172	166074575	\Zm00001d038863\Zm00001d038864\Zm00001d038865	\6-166082139-166090296\6-166035323-166038678	2
2	10104168	10116685	\Zm00001d002312\Zm00001d002313	\2-10126779-10133308	1
5	217742592	217765645	\Zm00001d018275\Zm00001d018274	\5-217772520-217775899	1
9	155391860	155399500	\Zm00001d048389	\9-155380634-155382836	1
10	23243491	23246869	\Zm00001d023815	\10-23121164-23125940	1
3	215925799	215932351	\Zm00001d043993	\3-215864422-215867297\3-215907815-215910099	2
1	54033138	54038562	\Zm00001d028996\Zm00001d028995	\1-54086578-54090514	1
1	265770688	265777857	\Zm00001d033528	\1-265788112-265791473\1-265764080-265766366	2
1	269046958	269059643	\Zm00001d033623\Zm00001d033624	\1-269068727-269072600	1
10	76538254	76541982	\Zm00001d024529\Zm00001d024530	\10-76470960-76473734	1
3	189692117	189699356	\Zm00001d043117	\3-189655567-189660387	1
2	3822885	3827754	\Zm00001d001979	\2-3878065-3884308	1
4	12131740	12138573	\Zm00001d049000	\4-12075919-12081511	1
2	149547471	149556901	\Zm00001d004933\Zm00001d004934	\2-149559041-149562804\2-149625092-149627879\2-149493682-149497481	3
7	166375012	166386309	\Zm00001d021935\Zm00001d021936	\7-166195291-166199265\7-166254418-166264987	2
10	75993737	76003864	\Zm00001d024523	\10-76077194-76080349\10-76084596-76085570	2
1	82028455	82033083	\Zm00001d029669	\1-82086034-82088835	1
1	294976620	294994751	\Zm00001d034508\Zm00001d034509	\1-294899876-294903568	1
6	52271164	52278403	\Zm00001d035817	\6-52280940-52289014	1
3	199569846	199575291	\Zm00001d043429	\3-92332227-92335437	1
8	166859782	166870385	\Zm00001d012034	\8-166878805-166887377	1
7	38443871	38454038	\Zm00001d019510	\7-38640523-38642650	1
1	97418555	97420739	\Zm00001d029983	\1-97453163-97456241	1
5	214342716	214358379	\Zm00001d018103\Zm00001d018104	\5-214478897-214484834	1
2	41016415	41033346	\Zm00001d003345\Zm00001d003346\Zm00001d003349\Zm00001d003347	\2-41136742-41143485	1
5	78393028	78404081	\Zm00001d015173\Zm00001d015174\Zm00001d015175	\5-78383259-78385035	1
1	282157585	282167090	\Zm00001d034045	\1-282137953-282139807	1
3	187165727	187174587	\Zm00001d043038	\3-187183275-187185160\3-187210249-187217116	2
1	236125540	236131966	\Zm00001d032724	\1-236149881-236151950\1-236160738-236163543	2
1	245007131	245015405	\Zm00001d032969	\1-244937673-244943726	1
1	77936356	77940926	\Zm00001d029584	\1-77748375-77751048	1
7	160254993	160261668	\Zm00001d021690	\7-160133744-160137120\7-160147168-160149758	2
2	184842037	184846681	\Zm00001d005726	\2-184883291-184884504\2-184921310-184922978\2-184924493-184930928	3
8	92431773	92435887	\Zm00001d009960	\8-92586541-92591752	1
5	219477195	219490638	\Zm00001d018375	\5-219460731-219465299	1
1	296065743	296072936	\Zm00001d034552	\1-296032884-296040370	1
5	218579294	218602552	\Zm00001d018331\Zm00001d018332\Zm00001d018333	\5-218603382-218607896	1
10	91794869	91799489	\Zm00001d024875	\10-91776253-91778304	1
4	24419765	24427495	\Zm00001d049286	\4-24604068-24611271\4-24314815-24317154	2
7	22842273	22848369	\Zm00001d019228	\7-22869977-22872940\7-22886748-22889839	2
4	143177620	143192206	\Zm00001d051110\Zm00001d051111	\4-143203002-143210402	1
4	18371336	18376819	\Zm00001d049158	\4-18393407-18396862\4-18286584-18292277	2
5	28775560	28781456	\Zm00001d014015	\5-28814776-28819596	1
2	11826004	11829976	\Zm00001d002393	\2-11839435-11841383	1
8	96544361	96548252	\Zm00001d010039	\8-96500907-96501754\8-96524310-96528330	2
3	28974472	28979047	\Zm00001d040137	\3-28822879-28827981	1
3	183114904	183120534	\Zm00001d042892	\3-183181446-183183900\3-183205016-183209978\3-182975149-182977836\3-183015759-183017982	4
1	197095	199682	\Zm00001d027239	\1-171495-179827	1
4	7810258	7825051	\Zm00001d048910\Zm00001d048911\Zm00001d048914\Zm00001d048913	\4-7954834-7963160\4-7745366-7748310	2
5	21545232	21553456	\Zm00001d013828	\5-21557075-21562024	1
1	290469557	290473764	\Zm00001d034355\Zm00001d034356	\1-290361894-290368692	1
7	51334096	51339050	\Zm00001d019696	\7-51136066-51138443	1
9	147622888	147628588	\Zm00001d047999	\9-147641233-147648211	1
4	164950869	164958215	\Zm00001d051626	\4-164593272-164598813\4-164928115-164934209	2
1	259820569	259833243	\Zm00001d033346\Zm00001d033347	\1-259764421-259768989	1
6	100862284	100867946	\Zm00001d036785	\6-100808701-100811038	1
2	183062345	183070112	\Zm00001d005675	\2-182931511-182934026	1
5	88156590	88162883	\Zm00001d015395	\5-88224929-88228086	1
3	8454200	8464474	\Zm00001d039584	\3-8351024-8353490	1
6	124088532	124094168	\Zm00001d037387	\6-124069891-124074811	1
3	234123787	234130736	\Zm00001d044654	\3-234108512-234110585	1
4	44000054	44007573	\Zm00001d049769	\4-44222400-44225077	1
3	216389982	216402591	\Zm00001d044008	\3-216408648-216413320\3-216460084-216464521	2
9	151731618	151735325	\Zm00001d048179	\9-151916458-151921124	1
2	61201213	61205800	\Zm00001d003830	\2-61211344-61214404	1
10	144206044	144220244	\Zm00001d026359\Zm00001d026361\Zm00001d026360	\10-144222868-144233624	1
7	120923886	120927051	\Zm00001d020526	\7-121044849-121049022	1
4	115490762	115497145	\Zm00001d050689\Zm00001d050690	\4-116063958-116064986\4-114866935-114869615	2
1	5326725	5333761	\Zm00001d027436\Zm00001d027437	\1-5141370-5145213\1-5167188-5176344	2
5	69451627	69457098	\Zm00001d014947	\5-69506699-69508249	1
4	165572382	165579838	\Zm00001d051642\Zm00001d051643	\4-165588460-165592145	1
3	228694395	228702022	\Zm00001d044458\Zm00001d044459	\3-228424564-228427204	1
1	21286118	21291155	\Zm00001d028039	\1-21199709-21201309	1
9	92067120	92073789	\Zm00001d046488	\9-92087563-92089383\9-92089672-92090636\9-92132328-92134409	3
1	158115167	158122057	\Zm00001d030750\Zm00001d030751	\1-158428575-158441206\1-157896017-157902161	2
2	196798783	196804462	\Zm00001d006059	\2-196745233-196748449	1
4	130432445	130439750	\Zm00001d050913	\4-130542957-130544337	1
5	64067720	64091076	\Zm00001d014814	\5-64029406-64032664	1
6	112716397	112724442	\Zm00001d037113	\6-112790855-112796270\6-112699250-112703237	2
1	283072609	283083887	\Zm00001d034068\Zm00001d034069	\1-283123750-283126748	1
1	53576274	53586320	\Zm00001d028986	\1-53685512-53689976	1
1	174810467	174817370	\Zm00001d031044\Zm00001d031045	\1-174755079-174756903\1-174767954-174773520	2
3	116327410	116333501	\Zm00001d041397	\3-116358213-116360393	1
9	130642311	130655303	\Zm00001d047452	\9-130690209-130701768\9-130550188-130556471\9-130636421-130638946	3
9	135544556	135555011	\Zm00001d047560	\9-135485561-135488042\9-135489996-135496447	2
3	123765670	123768246	\Zm00001d041491	\3-123750127-123754407	1
1	20404631	20415284	\Zm00001d028017	\1-151085699-151089408	1
5	29809844	29822849	\Zm00001d014033	\5-29829459-29842594	1
5	101146953	101155206	\Zm00001d015614	\5-102431749-102433986	1
5	10458200	10462977	\Zm00001d013400	\5-10530741-10534243	1
8	117764058	117767428	\Zm00001d010492	\8-117776612-117784075	1
2	49332138	49336788	\Zm00001d003598	\2-49255285-49258932	1
2	190806457	190815887	\Zm00001d005848	\2-190835384-190838406	1
4	91278133	91283651	\Zm00001d050475\Zm00001d050474	\4-91459320-91461442	1
1	195943845	195951285	\Zm00001d031601	\1-195962024-195966426	1
1	77555292	77561914	\Zm00001d029579	\1-77702875-77705936	1
1	40780661	40792750	\Zm00001d028613\Zm00001d028612	\1-40799015-40803815	1
1	276063866	276069262	\Zm00001d033858	\1-276050084-276055249	1
2	29458222	29471424	\Zm00001d003015	\2-29529532-29530779\2-29545045-29548180	2
9	49734192	49746864	\Zm00001d045956\Zm00001d045957	\9-49588657-49591965\9-49594875-49601728\9-49627956-49629991	3
10	30969325	30978077	\Zm00001d023945	\10-76804358-76810163	1
5	197221473	197231689	\Zm00001d017478\Zm00001d017479	\5-197267656-197273438	1
3	181634029	181644412	\Zm00001d042840	\3-181595495-181604507	1
7	142481537	142494004	\Zm00001d021087	\7-142437019-142443893	1
5	64991762	64994653	\Zm00001d014839	\5-65031579-65033827	1
8	132966236	132971775	\Zm00001d010906\Zm00001d010907	\8-132951491-132953935	1
5	50061853	50069170	\Zm00001d014491	\5-50133184-50135670	1
9	132370320	132377557	\Zm00001d047492\Zm00001d047493	\9-132346147-132347927\9-132348360-132351147	2
6	134932849	134937176	\Zm00001d037713	\6-135013459-135019178	1
6	143240760	143247892	\Zm00001d037949	\6-143136734-143138514\6-143149455-143152746\6-143194315-143202486	3
7	37897875	37903078	\Zm00001d019501	\7-37905336-37924718\7-37810962-37829895	2
5	190225268	190238616	\Zm00001d017246\Zm00001d017247	\5-190276704-190281677\5-190287291-190288734\5-190293079-190295615\5-190191114-190195760	4
1	272418769	272422781	\Zm00001d033734	\1-123544707-123547201	1
4	206844933	206853295	\Zm00001d052974	\4-206587999-206590747	1
10	147104288	147117531	\Zm00001d026492\Zm00001d026495\Zm00001d026493\Zm00001d026494	\10-147012413-147015322	1
1	277726133	277730768	\Zm00001d033896	\1-277656673-277661024	1
1	19499934	19502998	\Zm00001d027990	\1-19565078-19572070	1
8	172398682	172406544	\Zm00001d012321\Zm00001d012322	\8-172390834-172391941	1
6	166378081	166386073	\Zm00001d038885\Zm00001d038886	\6-166353090-166359924	1
7	22127417	22132358	\Zm00001d019216	\7-22229997-22235290	1
2	189703521	189709545	\Zm00001d005821\Zm00001d005822	\2-189862521-189864914	1
5	45954732	45963536	\Zm00001d014422	\5-45878050-45883719\5-45914916-45916574	2
10	11979385	11984212	\Zm00001d023611	\10-11965876-11968036	1
7	4245308	4251948	\Zm00001d018752	\7-4231312-4236008	1
6	151804284	151808627	\Zm00001d038216	\6-151816675-151818901\6-151735653-151742016	2
7	142426403	142431100	\Zm00001d021082\Zm00001d021084\Zm00001d021085	\7-142437019-142443893	1
3	153590096	153599629	\Zm00001d042147\Zm00001d042148	\3-153724715-153729410\3-153766413-153768926	2
2	35064643	35069439	\Zm00001d003190	\2-35183154-35185055\2-35215602-35217231	2
9	154556071	154562281	\Zm00001d048329	\9-154574278-154576253	1
8	175568687	175586688	\Zm00001d012505\Zm00001d012504	\8-175674153-175678366	1
1	23264199	23272542	\Zm00001d028115\Zm00001d028116\Zm00001d028114	\1-23249692-23251919\1-23252100-23254571	2
5	175225400	175232168	\Zm00001d016764	\5-175233699-175239714	1
1	8370825	8378703	\Zm00001d027580\Zm00001d027582\Zm00001d027581	\1-8388602-8394441	1
7	166606092	166620302	\Zm00001d021943\Zm00001d021942	\7-166583773-166586141	1
9	8300105	8315693	\Zm00001d044961	\9-8142384-8149153	1
2	201118388	201127718	\Zm00001d006192	\2-201152268-201159920	1
2	215773302	215776739	\Zm00001d006745	\2-215811589-215818391	1
4	245026190	245036674	\Zm00001d054004\Zm00001d054005	\4-244908010-244913608	1
7	130744023	130747600	\Zm00001d020737	\7-130571420-130572574\7-130717317-130723425	2
2	30532494	30542417	\Zm00001d003052\Zm00001d003053	\2-30458714-30463871	1
10	15093998	15099224	\Zm00001d023680	\10-14701950-14707095\10-15083033-15088121	2
2	241665065	241670141	\Zm00001d007881	\2-241577802-241580535	1
1	172151755	172156584	\Zm00001d030987	\1-172186523-172189956	1
1	297075962	297079159	\Zm00001d034584	\1-297171233-297180677	1
6	123580862	123596799	\Zm00001d037377	\6-123567983-123569712	1
4	159321242	159325081	\Zm00001d051456	\4-159171880-159176676\4-159270696-159276226\4-159276365-159280648	3
4	68131472	68137491	\Zm00001d050131	\4-68055153-68060061	1
5	218380138	218385691	\Zm00001d018318	\5-218359709-218364941	1
2	208863601	208875561	\Zm00001d006459	\2-208884124-208887905	1
10	115190704	115207070	\Zm00001d025352\Zm00001d025353	\10-115364522-115368198	1
3	4315562	4319724	\Zm00001d039437	\3-4262799-4273663\3-4281766-4285407	2
9	138538349	138544090	\Zm00001d047664	\9-138553740-138559603	1
7	150894794	150918445	\Zm00001d021395\Zm00001d021396	\7-150919506-150922656	1
1	91420700	91426103	\Zm00001d029875	\1-91362368-91364608	1
7	167275562	167298503	\Zm00001d021970\Zm00001d021971	\7-167302979-167327789	1
4	233615445	233622899	\Zm00001d053547	\4-233635281-233638945\4-233777672-233782998	2
10	147918548	147931503	\Zm00001d026540	\10-147873755-147879688	1
3	11918188	11923391	\Zm00001d039691	\3-12018752-12020950	1
5	221212622	221216464	\Zm00001d018461	\5-221195001-221203397	1
10	9445801	9451095	\Zm00001d023540	\10-9464718-9468348	1
3	201602806	201604811	\Zm00001d043483	\3-201614158-201622147	1
3	10751289	10757707	\Zm00001d039653	\3-10557585-10561546	1
1	241220005	241223288	\Zm00001d032875	\1-241001677-241007436	1
9	20377232	20384511	\Zm00001d045387	\9-20344476-20346181\9-20365471-20367084	2
1	174833158	174846589	\Zm00001d031049\Zm00001d031047	\1-174767954-174773520	1
8	177396471	177400571	\Zm00001d012624	\8-177323693-177325635	1
3	235431966	235441992	\Zm00001d044704\Zm00001d044705	\3-235300236-235303547	1
10	142045658	142059953	\Zm00001d026252	\10-142251589-142260168	1
7	147999140	148001790	\Zm00001d021289	\7-148064167-148067622	1
1	7712905	7719651	\Zm00001d027537	\1-7774047-7782626	1
7	15552346	15567876	\Zm00001d019081\Zm00001d019079	\7-15385315-15409962	1
6	116123163	116127887	\Zm00001d037214	\6-116109562-116114252	1
7	137985206	137994349	\Zm00001d020961	\7-138006626-138015178	1
4	12969415	12972002	\Zm00001d049026	\4-12981720-12985307	1
10	147854185	147858257	\Zm00001d026537	\10-147873755-147879688	1
2	922268	948016	\Zm00001d001787\Zm00001d001788	\2-891082-892892	1
1	194368047	194372322	\Zm00001d031562	\1-194332094-194336205\1-194346398-194353093\1-194353337-194355547	3
9	149817026	149826547	\Zm00001d048085	\9-149766219-149770014\9-149789335-149792392	2
5	10346262	10357335	\Zm00001d013397\Zm00001d013398	\5-10337353-10339669	1
1	16136921	16143523	\Zm00001d027875	\1-16048445-16051597	1
9	139630591	139634876	\Zm00001d047705	\9-139642641-139644941	1
6	159739707	159750197	\Zm00001d038547\Zm00001d038548\Zm00001d038549	\6-159750248-159754819	1
2	42355006	42357330	\Zm00001d003382\Zm00001d003383	\2-42562875-42564775	1
2	15447133	15452448	\Zm00001d002562	\2-15526555-15533646\2-15400594-15405095\2-15429053-15434594	3
1	221630730	221635961	\Zm00001d032310	\1-221697076-221700506	1
3	25850367	25855219	\Zm00001d040075	\3-25950964-25954974	1
1	17959478	17967477	\Zm00001d027936	\1-17983050-17992916	1
3	214474022	214480794	\Zm00001d043948	\3-214449902-214460380	1
10	145445194	145454264	\Zm00001d026421	\10-145455021-145466078	1
5	79497853	79503196	\Zm00001d015209	\5-79391939-79396779	1
5	219139355	219149336	\Zm00001d018355\Zm00001d018356	\5-219149434-219152676	1
2	198517077	198523897	\Zm00001d006110	\2-198534545-198539070\2-198481804-198484908\2-198486759-198489328	3
3	207540608	207554196	\Zm00001d043691\Zm00001d043692	\3-207425584-207429416	1
8	138811540	138822104	\Zm00001d011095\Zm00001d011096	\8-138656141-138669401	1
2	10490905	10512995	\Zm00001d002332\Zm00001d002334\Zm00001d002333	\2-10577647-10579851	1
8	121656087	121661705	\Zm00001d010604	\8-121742854-121746175	1
10	6918527	6931399	\Zm00001d023479	\10-6939990-6943002	1
10	143489020	143496698	\Zm00001d026317	\10-143551932-143556180\10-143389849-143393140	2
3	144491739	144495241	\Zm00001d041938	\3-144476011-144478731	1
2	217962440	217978686	\Zm00001d006854\Zm00001d006855\Zm00001d006856	\2-217773404-217778250\2-217786806-217790731	2
6	170338453	170347708	\Zm00001d039115\Zm00001d039116	\6-170237370-170239921	1
1	205164612	205167998	\Zm00001d031878	\1-205154267-205155813	1
5	42062188	42066129	\Zm00001d014344	\5-42132419-42136762	1
4	69406272	69412781	\Zm00001d050150	\4-69413674-69438043	1
8	92078376	92082619	\Zm00001d009952	\8-92183217-92185477	1
3	43697868	43708602	\Zm00001d040445\Zm00001d040446	\3-43737356-43739572	1
1	7237516	7240299	\Zm00001d027515	\1-7251107-7258953	1
10	143236215	143240677	\Zm00001d026303	\10-143270408-143279508	1
9	96779401	96783513	\Zm00001d046577\Zm00001d046579	\9-96784265-96807998	1
3	212717900	212724727	\Zm00001d043879	\3-212705130-212710518	1
9	69426723	69431791	\Zm00001d046175	\9-69457343-69460198	1
2	215778950	215786916	\Zm00001d006746\Zm00001d006745	\2-215811589-215818391\2-215758485-215760784	2
3	21833701	21838931	\Zm00001d039987	\3-21807215-21810842	1
5	8893911	8907917	\Zm00001d013339\Zm00001d013340	\5-8868707-8870577	1
7	162967164	162989385	\Zm00001d021784\Zm00001d021785	\7-162922728-162926079	1
3	10368556	10373374	\Zm00001d039649	\3-10382297-10389458	1
3	214143431	214155687	\Zm00001d043932\Zm00001d043933	\3-214182904-214186346\3-214227338-214230181	2
3	16733330	16738300	\Zm00001d039854\Zm00001d039855	\3-16784251-16794303	1
1	11661250	11668488	\Zm00001d027708	\1-11636537-11637795	1
10	147738196	147746792	\Zm00001d026530	\10-147763352-147768344	1
3	217056620	217068306	\Zm00001d044024	\3-217076109-217078511\3-217078892-217088795\3-214182904-214186346	3
8	5209950	5217017	\Zm00001d008323	\8-5178802-5181888	1
2	159739561	159743431	\Zm00001d005127	\2-159744287-159761434	1
2	210694798	210706769	\Zm00001d006539\Zm00001d006540\Zm00001d006538	\2-210675185-210677245	1
8	108099508	108107045	\Zm00001d010294	\8-108196289-108198781\8-108603239-108611931	2
3	156799715	156805428	\Zm00001d042225	\3-156981421-156985187	1
2	185604727	185615204	\Zm00001d005743	\2-185659968-185661223	1
4	177076543	177087165	\Zm00001d052041\Zm00001d052042\Zm00001d052040	\4-177087850-177093312	1
1	165738770	165747356	\Zm00001d030888	\1-165601274-165606427\1-165607813-165609727\1-165654255-165656477\1-165688363-165692200	4
7	112900449	112906716	\Zm00001d020419	\7-112722750-112726552	1
5	194375500	194386169	\Zm00001d017392	\5-194363626-194367886	1
7	177123170	177135200	\Zm00001d022414\Zm00001d022415\Zm00001d022416	\7-177144860-177152264	1
1	237678631	237686107	\Zm00001d032768	\1-237746550-237750490\1-237664136-237666338	2
5	26096253	26102030	\Zm00001d013954\Zm00001d013955	\5-26160457-26166890	1
1	280690348	280707011	\Zm00001d033998\Zm00001d033999\Zm00001d034000	\1-280661205-280667252	1
10	6444009	6445265	\Zm00001d023466	\10-6625755-6628070	1
4	79155159	79162917	\Zm00001d050293	\4-79102401-79105309	1
5	22861510	22866815	\Zm00001d013858	\5-22932335-22934745	1
2	231909173	231922552	\Zm00001d007444\Zm00001d007446\Zm00001d007445	\2-231770524-231775876	1
10	140683535	140693517	\Zm00001d026192\Zm00001d026194	\10-140697315-140701087\10-140660092-140665233	2
1	15174748	15181147	\Zm00001d027851	\1-15188192-15192075\1-15237996-15242203	2
5	205938040	205941797	\Zm00001d017754	\5-205923135-205929558	1
10	143360380	143370690	\Zm00001d026311\Zm00001d026310	\10-143389849-143393140	1
3	190099003	190113928	\Zm00001d043145\Zm00001d043146\Zm00001d043144	\3-215549814-215552699	1
2	21889118	21899345	\Zm00001d002761	\2-21939705-21941141\2-21953048-21959572	2
9	145888610	145892638	\Zm00001d047940\Zm00001d047941	\9-145877358-145883141	1
5	12263358	12266930	\Zm00001d013466	\5-12241321-12247482	1
3	184169862	184175864	\Zm00001d042926	\3-184291568-184294255\3-184100672-184101823	2
10	132193034	132201685	\Zm00001d025871\Zm00001d025872	\10-132284716-132287843	1
4	163127815	163133379	\Zm00001d051571	\4-166554482-166558341	1
1	239982489	239990262	\Zm00001d032849	\1-240244253-240248121	1
9	90617580	90624842	\Zm00001d046454	\9-90646687-90656387\9-90709692-90710900\9-90822511-90827235	3
7	147848022	147859965	\Zm00001d021285	\7-147947513-147949645\7-147830883-147835223\7-147836754-147838372	3
4	162733735	162740317	\Zm00001d051556	\4-162744479-162750591\4-162645360-162649519	2
4	177819527	177830732	\Zm00001d052051	\4-177775710-177778700	1
8	162562025	162570909	\Zm00001d011843	\8-162544445-162551108\8-162554435-162556134	2
3	57960195	57964939	\Zm00001d040682	\3-57903782-57907588	1
9	149611744	149621831	\Zm00001d048082	\9-149713028-149715041\9-149715102-149721486	2
9	154431185	154436780	\Zm00001d048312	\9-154349944-154354451	1
3	13250308	13255281	\Zm00001d039735	\3-13334613-13338486	1
1	194266310	194273000	\Zm00001d031560	\1-194332094-194336205	1
5	55124440	55132605	\Zm00001d014609	\5-55217836-55223592\5-54543710-54550181	2
9	100659383	100668948	\Zm00001d046654\Zm00001d046655	\9-100554893-100557875	1
5	199884118	199892538	\Zm00001d017570	\5-199978391-199982369	1
9	134013198	134021638	\Zm00001d047531\Zm00001d047532	\9-133965578-133976556	1
4	153914270	153922914	\Zm00001d051320	\4-2430453-2434863\4-153854849-153863344	2
6	145329859	145333474	\Zm00001d038018	\6-145377332-145382331	1
4	229169668	229176080	\Zm00001d053395	\4-229253756-229256054\4-229113457-229115986	2
2	203193525	203201870	\Zm00001d006263	\2-203204653-203207579\2-202996015-203000178	2
10	138676348	138686008	\Zm00001d026109	\10-138691043-138693162	1
2	48535542	48538934	\Zm00001d003573	\2-48689998-48694138\2-48475528-48480599	2
7	172571060	172580077	\Zm00001d022194	\7-172378056-172387193\7-172541231-172548774	2
4	144573154	144577808	\Zm00001d051125	\4-144554294-144556172	1
2	206392152	206401712	\Zm00001d006388\Zm00001d006389	\2-206511761-206514072\2-206210838-206215688	2
1	5410964	5416792	\Zm00001d027439	\1-302965755-302970621\1-5141370-5145213	2
4	3785354	3790133	\Zm00001d048707	\4-3687181-3693685	1
2	192022863	192033586	\Zm00001d005894	\2-191845074-191849140\2-191922547-191924781	2
1	278177455	278186959	\Zm00001d033906	\1-278143305-278146778\1-278148910-278151036\1-278159119-278162814	3
2	197573676	197579769	\Zm00001d006080\Zm00001d006081	\2-197708510-197711229	1
5	191689690	191701638	\Zm00001d017284\Zm00001d017285	\5-191682739-191686265	1
3	143905625	143913529	\Zm00001d041927	\3-144114600-144118666	1
6	145626153	145633784	\Zm00001d038029\Zm00001d038030\Zm00001d038031	\6-145707045-145713561	1
1	204743330	204756644	\Zm00001d031869\Zm00001d031870\Zm00001d031871	\1-204774024-204779638\1-204946648-204950135	2
2	17323836	17344713	\Zm00001d002629\Zm00001d002630	\2-17429219-17432814\2-17240663-17246740	2
2	37944440	37955032	\Zm00001d003251\Zm00001d003250	\2-37922324-37925153	1
1	194112150	194129024	\Zm00001d031553\Zm00001d031554\Zm00001d031555	\1-194346398-194353093\1-194360339-194362658\1-194103470-194107304	3
1	175376281	175382010	\Zm00001d031064	\1-175834829-175838873	1
1	276984461	276990560	\Zm00001d033872	\1-277117637-277121572	1
1	11951184	11961266	\Zm00001d027715	\1-11976585-11984187	1
3	5704672	5711493	\Zm00001d039488	\3-5687348-5691097	1
7	156770591	156781384	\Zm00001d021579	\7-156483355-156492387\7-156570030-156573317\7-156578025-156585259	3
8	13284892	13292623	\Zm00001d008570	\8-13354309-13358092\8-13263795-13269128	2
2	157610808	157623589	\Zm00001d005080\Zm00001d005081\Zm00001d005082	\2-157664439-157669875	1
4	148591247	148599275	\Zm00001d051203	\4-148636655-148640087	1
8	109066415	109071025	\Zm00001d010309	\8-108975192-108980633	1
5	82610204	82615090	\Zm00001d015282	\5-82662158-82664994	1
4	63441665	63446236	\Zm00001d050063	\4-63356520-63358911	1
3	10537953	10550031	\Zm00001d039650	\3-10557585-10561546\3-10382297-10389458	2
8	150234052	150247954	\Zm00001d011427	\8-150214449-150218606	1
10	122636886	122646028	\Zm00001d025571\Zm00001d025572	\10-122558830-122564345	1
10	144809488	144815262	\Zm00001d026381	\10-144715797-144721762	1
6	106595535	106608259	\Zm00001d036925	\6-106466072-106467152	1
3	158685726	158690660	\Zm00001d042282	\3-158641161-158642609\3-158651994-158653408	2
10	14826949	14834020	\Zm00001d023675	\10-14701950-14707095	1
6	157426619	157450063	\Zm00001d038449\Zm00001d038450\Zm00001d038451	\6-157475611-157480264	1
1	255747664	255754347	\Zm00001d033244	\1-255512887-255516049	1
7	127684145	127692169	\Zm00001d020675	\7-127701222-127704884\7-127733103-127736366	2
1	13160443	13184843	\Zm00001d027768\Zm00001d027769	\1-13004108-13011072	1
3	117575995	117585363	\Zm00001d041410	\3-117751120-117753180\3-117893201-117894699\3-117393234-117398696	3
9	79553579	79557450	\Zm00001d046305	\9-79632847-79637669	1
5	204015086	204019082	\Zm00001d017677	\5-204115520-204118481	1
9	32283610	32301547	\Zm00001d045665	\9-32423354-32426149\9-32487592-32490186	2
7	5740238	5757933	\Zm00001d018806\Zm00001d018807	\7-5781660-5783269\7-5794790-5797394	2
6	5773423	5776308	\Zm00001d035113	\6-89064693-89066542	1
4	169983005	169988677	\Zm00001d051799	\4-169974289-169976418	1
9	2939704	2945922	\Zm00001d044806	\9-2977601-2982518\9-2840143-2848305\9-2881137-2883934	3
5	7106599	7110995	\Zm00001d013249	\5-7124089-7127309	1
5	221108253	221120166	\Zm00001d018449\Zm00001d018450\Zm00001d018452\Zm00001d018451	\5-220955689-220959205	1
7	133242040	133245593	\Zm00001d020799	\7-133453432-133455709	1
9	156323441	156331455	\Zm00001d048437	\9-156353220-156361261\9-32423354-32426149\9-156292772-156308432	3
3	218074628	218081531	\Zm00001d044057\Zm00001d044059	\3-218135075-218138733\3-218138947-218145856	2
1	244543765	244547408	\Zm00001d032955	\1-244525749-244530188	1
9	111031177	111035331	\Zm00001d046925	\9-110879161-110885074\9-110989875-110993537\9-111014418-111018390	3
2	116603559	116612761	\Zm00001d004525\Zm00001d004524	\2-116469859-116472158	1
8	167540296	167544943	\Zm00001d012063\Zm00001d012064	\8-167551031-167561384	1
10	14650372	14659720	\Zm00001d023671\Zm00001d023672	\10-14701950-14707095\10-14619571-14622349	2
8	159834933	159842552	\Zm00001d011719\Zm00001d011720	\8-159853644-159856705	1
5	151134836	151143843	\Zm00001d016228	\5-151059673-151063227	1
1	37341062	37345700	\Zm00001d028505	\1-37360999-37363426	1
5	220202776	220215658	\Zm00001d018408\Zm00001d018409	\5-220188083-220191008	1
3	215007384	215013229	\Zm00001d043963	\3-215024420-215028174	1
3	213456528	213467506	\Zm00001d043905\Zm00001d043906	\3-213269201-213273691	1
5	174791831	174796601	\Zm00001d016745	\5-174768186-174770418	1
5	167998676	168005410	\Zm00001d016577	\5-167888062-167890216	1
9	12094310	12099833	\Zm00001d045087\Zm00001d045088	\9-12056030-12057651	1
3	214387354	214393413	\Zm00001d043946	\3-214445926-214448810	1
3	208291956	208303362	\Zm00001d043721\Zm00001d043722	\3-208312833-208318872	1
8	57883652	57889463	\Zm00001d009349	\8-57901738-57904814	1
6	133752713	133756714	\Zm00001d037677	\6-133846719-133849700	1
2	233416727	233422213	\Zm00001d007504	\2-233444149-233446516	1
10	143196249	143214008	\Zm00001d026301\Zm00001d026300\Zm00001d026302	\10-143270408-143279508	1
7	176881607	176886441	\Zm00001d022405	\7-176863634-176868610	1
10	131217308	131237963	\Zm00001d025830	\10-131184757-131191852\10-131192720-131203142\10-131208554-131217259	3
1	229901213	229913659	\Zm00001d032539\Zm00001d032537\Zm00001d032538	\1-229733954-229737584\1-229870188-229872567\1-229872780-229875596\1-229881612-229883965	4
10	20022983	20027178	\Zm00001d023784	\10-21098110-21101057	1
4	175532174	175536155	\Zm00001d051966	\4-175548963-175551695\4-175599134-175604738	2
9	150522552	150525651	\Zm00001d048127	\9-150537152-150541270	1
8	37788960	37795829	\Zm00001d009123	\8-37912929-37915276\8-37939867-37942643	2
1	168643475	168647297	\Zm00001d030951\Zm00001d030952	\1-168699857-168710481	1
8	169609173	169616282	\Zm00001d012178	\8-169624549-169628281	1
3	99756259	99763145	\Zm00001d041136\Zm00001d041137	\3-99766234-99778157	1
9	146751895	146767500	\Zm00001d047973\Zm00001d047972	\9-146848190-146850481\9-147148085-147149870	2
7	157319143	157333353	\Zm00001d021588	\7-157348845-157354827	1
3	227051613	227059796	\Zm00001d044394\Zm00001d044395	\3-227066419-227068575\3-227284568-227291271	2
3	157882415	157888260	\Zm00001d042260\Zm00001d042262	\3-157890691-157897443\3-157754957-157759617	2
3	232586879	232595357	\Zm00001d044584	\3-232566163-232568109	1
2	62501845	62509325	\Zm00001d003851	\2-62403263-62410159	1
5	1496056	1508535	\Zm00001d012875	\5-1390868-1398258	1
3	156120718	156138907	\Zm00001d042211\Zm00001d042212	\3-156232472-156235249	1
6	153481859	153490605	\Zm00001d038289	\6-153502868-153505970	1
3	134955047	134964556	\Zm00001d041719	\3-134795108-134798651	1
3	25806498	25811815	\Zm00001d040071	\3-25950964-25954974	1
4	14332084	14337648	\Zm00001d049059	\4-14317491-14320501	1
4	152667930	152683143	\Zm00001d051307\Zm00001d051308	\4-152739892-152741128\4-152756912-152760747\4-152889533-152895884	3
5	18187157	18201190	\Zm00001d013707\Zm00001d013706	\5-18083146-18085850	1
7	148805712	148810555	\Zm00001d021321	\7-148790101-148793957	1
5	53681267	53685635	\Zm00001d014568	\5-53691789-53700679	1
1	210203791	210212513	\Zm00001d032040	\1-210281878-210284342\1-210390389-210391432\1-210184671-210189799	3
2	39690633	39705833	\Zm00001d003309\Zm00001d003310	\2-39666062-39670230	1
3	49895532	49906174	\Zm00001d040562	\3-49917077-49920175\3-50110731-50112516\3-49883565-49886587	3
10	58998742	59007980	\Zm00001d024239	\10-59097654-59101025	1
5	82986642	83001121	\Zm00001d015293	\5-83047888-83050852	1
2	27519264	27525803	\Zm00001d002939	\2-27607325-27609908	1
5	178194937	178200008	\Zm00001d016841	\5-178167354-178170942	1
7	6102784	6105890	\Zm00001d018816	\7-6115110-6120882	1
8	72046239	72049373	\Zm00001d009591	\8-72057660-72062872	1
8	27591253	27596174	\Zm00001d008963	\8-27601601-27609541	1
3	200563399	200569246	\Zm00001d043458	\3-200615551-200618548	1
2	75022162	75030773	\Zm00001d004006	\2-74211767-74215909	1
5	4869228	4875220	\Zm00001d013112\Zm00001d013113	\5-4793303-4796696	1
7	181605968	181612320	\Zm00001d022626	\7-181284547-181290958	1
3	209788801	209812036	\Zm00001d043775	\3-209671039-209673099	1
9	20385913	20405687	\Zm00001d045388\Zm00001d045389\Zm00001d045390	\9-20443409-20445067	1
9	13417234	13424106	\Zm00001d045119	\9-13137262-13146670	1
4	169989956	169993673	\Zm00001d051800	\4-169974289-169976418	1
2	9271344	9278898	\Zm00001d002274	\2-9287691-9297321	1
1	258514026	258531232	\Zm00001d033310	\1-258596905-258609504	1
7	157693999	157699358	\Zm00001d021596	\7-157715277-157719947	1
3	1162211	1177268	\Zm00001d039293\Zm00001d039294\Zm00001d039292	\3-1054131-1061942	1
1	53450553	53464089	\Zm00001d028980\Zm00001d028983\Zm00001d028981\Zm00001d028982	\1-53392123-53399246	1
7	130285669	130290154	\Zm00001d020725	\7-130310405-130312791	1
1	106178765	106185239	\Zm00001d030108	\1-105964152-105968082\1-105970935-105976157	2
3	208697493	208705624	\Zm00001d043736	\3-208722786-208724968	1
3	214342756	214346518	\Zm00001d043942	\3-214328062-214331880	1
1	12329244	12343687	\Zm00001d027727\Zm00001d027729\Zm00001d027728	\1-12291602-12298768	1
4	28325445	28344244	\Zm00001d049379	\4-28353973-28356539	1
8	117898629	117907019	\Zm00001d010493	\8-117776612-117784075\8-117809506-117812840	2
3	196552831	196566868	\Zm00001d043324\Zm00001d043325	\3-196690851-196695426	1
7	106753325	106762650	\Zm00001d020325	\7-106846200-106848981	1
5	25630823	25634945	\Zm00001d013947	\5-25617275-25624630	1
1	268253302	268263015	\Zm00001d033600	\1-268295798-268299105	1
9	156571973	156591965	\Zm00001d048443\Zm00001d048444\Zm00001d048446\Zm00001d048445	\9-156592178-156598152	1
8	165931895	165940403	\Zm00001d011985	\8-165881157-165886740	1
1	51813971	51820030	\Zm00001d028928\Zm00001d028929	\1-51901741-51906951	1
2	5175506	5179178	\Zm00001d002063	\2-5055405-5068520	1
5	144949389	144953787	\Zm00001d016106	\5-145021848-145024053	1
5	60598859	60604306	\Zm00001d014723	\5-60589950-60593643	1
4	241635957	241649839	\Zm00001d053818	\4-241601605-241604817\4-241629750-241635528	2
1	38045021	38049268	\Zm00001d028522	\1-37915414-37921420	1
8	121523985	121535467	\Zm00001d010601\Zm00001d010602	\8-121088529-121091201\8-121405231-121409271	2
7	125798584	125800928	\Zm00001d020635	\7-125694668-125700250	1
1	11003061	11017216	\Zm00001d027680	\1-11043402-11045859	1
5	11739404	11753027	\Zm00001d013445\Zm00001d013444	\5-11699649-11708476	1
2	9539747	9549243	\Zm00001d002283	\2-9554704-9561570\2-9597655-9599457\2-9599497-9604218	3
7	150647520	150668657	\Zm00001d021388\Zm00001d021387\Zm00001d021389	\7-150630593-150635797	1
7	150641937	150647394	\Zm00001d021386	\7-150630593-150635797	1
10	78538001	78551482	\Zm00001d024567\Zm00001d024568	\10-78457186-78459977	1
1	200255450	200263118	\Zm00001d031737	\1-200028881-200034223	1
1	220967232	220974894	\Zm00001d032298	\1-54314143-54318941\1-220826623-220829228	2
7	156177669	156186574	\Zm00001d021564\Zm00001d021565	\7-156195493-156207751	1
2	214231477	214236384	\Zm00001d006682	\2-214214988-214217851	1
9	154301805	154304780	\Zm00001d048309	\9-154320090-154327135	1
2	197128362	197135211	\Zm00001d006065	\2-197182360-197185873\2-197190305-197198962\2-197117721-197121380	3
2	32423768	32434480	\Zm00001d003106	\2-32494938-32499565	1
7	31998216	32007249	\Zm00001d019398	\7-31880651-31884757	1
10	127904590	127916045	\Zm00001d025734	\10-127710440-127713850	1
6	153203538	153214497	\Zm00001d038281	\6-153179503-153181312	1
2	6548541	6553037	\Zm00001d002139	\2-6488460-6493485	1
1	286889164	286898777	\Zm00001d034212	\1-286874269-286876295	1
5	217571033	217580520	\Zm00001d018261	\5-217585440-217588683	1
3	204831460	204850888	\Zm00001d043599\Zm00001d043600	\3-204875360-204877575\3-204748553-204751527\3-204767273-204772110	3
3	196587141	196608267	\Zm00001d043327	\3-196690851-196695426	1
6	162655934	162658840	\Zm00001d038695	\6-162641063-162644970	1
4	163584101	163596436	\Zm00001d051588\Zm00001d051589	\4-183169095-183170701	1
3	107563455	107569068	\Zm00001d041236	\3-107576361-107579780\3-107678980-107681704\3-107683757-107686370\3-107720829-107722985\3-107490441-107492540	5
9	135970429	135982784	\Zm00001d047573\Zm00001d047571	\9-135887406-135895846	1
1	198077369	198084563	\Zm00001d031665	\1-198041005-198049685	1
2	834699	839860	\Zm00001d001785	\2-891082-892892	1
5	210201942	210218051	\Zm00001d017926\Zm00001d017927\Zm00001d017928	\5-210197139-210199254	1
1	2989492	2997937	\Zm00001d027326	\1-2966311-2970207	1
7	174715357	174719788	\Zm00001d022296\Zm00001d022297	\7-174702738-174707576	1
5	175542224	175550711	\Zm00001d016771\Zm00001d016772	\5-175410907-175415521	1
4	156359703	156368060	\Zm00001d051373\Zm00001d051374\Zm00001d051375	\4-156231319-156233669	1
5	163098079	163103895	\Zm00001d016461	\5-163290110-163295481	1
2	17148721	17159572	\Zm00001d002625	\2-17240663-17246740\2-17429219-17432814\2-17066763-17081849	3
5	7918329	7932386	\Zm00001d013289\Zm00001d013290	\5-7836804-7840355	1
3	166835688	166839713	\Zm00001d042425	\3-166825044-166827596	1
4	166357674	166366613	\Zm00001d051676	\4-166467938-166471718	1
4	187983488	187991375	\Zm00001d052353	\4-187919266-187924639	1
8	151703770	151708578	\Zm00001d011478	\8-151870716-151877368	1
3	3809836	3815025	\Zm00001d039414	\3-3782425-3787146	1
9	135603248	135612630	\Zm00001d047562	\9-135704354-135707762\9-135708281-135710994\9-135785273-135789403\9-135887406-135895846\9-135489996-135496447	5
9	108530874	108542226	\Zm00001d046865	\9-108504608-108508561	1
5	172809524	172820969	\Zm00001d016693\Zm00001d016694	\5-172797059-172800059\5-172804103-172807686	2
5	89133088	89136323	\Zm00001d015415	\5-89369287-89373992	1
8	179228695	179232755	\Zm00001d012725	\8-179212577-179217426	1
2	220439307	220441996	\Zm00001d007031	\2-220392467-220399048\2-220419418-220420007	2
8	172022294	172049982	\Zm00001d012292\Zm00001d012294\Zm00001d012293\Zm00001d012295	\8-171919890-171922567	1
5	188272008	188285089	\Zm00001d017186\Zm00001d017187	\5-188173839-188181592	1
5	21833977	21861803	\Zm00001d013829	\5-21557075-21562024	1
6	127807494	127809738	\Zm00001d037514\Zm00001d037515	\6-127737717-127743316	1
3	1991938	1994717	\Zm00001d039330	\3-1962692-1966326	1
5	194993964	195003276	\Zm00001d017403	\5-195025302-195028314\5-195072965-195075186\5-194987854-194990457	3
3	22470421	22479679	\Zm00001d040002	\3-22382496-22387065	1
2	205397618	205401367	\Zm00001d006351	\2-205403289-205415855	1
2	25942772	25950484	\Zm00001d002890\Zm00001d002891	\2-25970618-25974280	1
5	217946310	217952095	\Zm00001d018287	\5-217996561-218000174	1
4	172421388	172424689	\Zm00001d051854\Zm00001d051855	\4-172458523-172462777	1
2	28254223	28268102	\Zm00001d002966\Zm00001d002967	\2-28298864-28301413\2-28301934-28305246	2
4	202670803	202681688	\Zm00001d052855\Zm00001d052856	\4-202686666-202688203	1
1	190930411	190949098	\Zm00001d031458	\1-190919784-190927033	1
9	100121757	100134781	\Zm00001d046642\Zm00001d046643	\9-99782866-99784896\9-100082318-100087166\9-100107574-100111253	3
7	147801593	147808332	\Zm00001d021283\Zm00001d021284	\7-147830883-147835223	1
6	39658049	39665521	\Zm00001d035657	\6-39647601-39650796	1
9	142327219	142338073	\Zm00001d047808	\9-142385887-142390539	1
9	8110366	8121368	\Zm00001d044951	\9-8136059-8138201\9-8142384-8149153\9-8084041-8086452	3
5	195095356	195100563	\Zm00001d017409	\5-195114661-195116342\5-195167364-195172710\5-195072965-195075186	3
9	10904064	10918900	\Zm00001d045042\Zm00001d045043	\9-10836232-10841185	1
3	149543057	149550226	\Zm00001d042066	\3-149602414-149606326	1
4	167212732	167231716	\Zm00001d051702\Zm00001d051703\Zm00001d051704	\4-167151077-167152823	1
8	154567221	154577785	\Zm00001d011563	\8-154604543-154613694	1
6	169317372	169324798	\Zm00001d039052	\6-169369558-169373758\6-169299480-169303837\6-169305267-169311963	3
8	15168724	15176362	\Zm00001d008625	\8-15019451-15023521	1
1	231347395	231361033	\Zm00001d032587	\1-231361388-231372905	1
10	20844034	20849976	\Zm00001d023792	\10-20874773-20889111\10-20832511-20840585	2
7	163879859	163888694	\Zm00001d021828	\7-164019574-164031556	1
6	162526358	162531091	\Zm00001d038683	\6-162465844-162473512	1
4	89086790	89090220	\Zm00001d050452	\4-89637369-89644884	1
1	47874911	47884729	\Zm00001d028828\Zm00001d028829	\1-48086219-48091685	1
8	11115799	11126728	\Zm00001d008512	\8-11029048-11033947	1
3	169237246	169243743	\Zm00001d042486	\3-169260320-169263296	1
1	33743505	33758422	\Zm00001d028405\Zm00001d028406	\1-33776009-33782982\1-33990993-34001870\1-33683148-33686320	3
4	33184680	33190416	\Zm00001d049525	\4-33159288-33163951\4-33165870-33167741	2
9	149105320	149112973	\Zm00001d048061	\9-149138528-149141149	1
9	135940140	135948282	\Zm00001d047570	\9-135887406-135895846	1
1	10613926	10624248	\Zm00001d027667	\1-10570148-10577632	1
8	154550424	154556426	\Zm00001d011562	\8-154604543-154613694	1
4	244545383	244561122	\Zm00001d053976\Zm00001d053977\Zm00001d053978\Zm00001d053979\Zm00001d053980	\4-244513514-244521894	1
5	210108002	210116139	\Zm00001d017923\Zm00001d017920	\5-210145509-210150967\5-210097221-210105822	2
10	35674340	35680582	\Zm00001d024000	\10-35970172-35977958	1
7	118719532	118723711	\Zm00001d020492	\7-118545596-118549091\7-118595507-118597175	2
10	1444181	1454556	\Zm00001d023246\Zm00001d023247	\10-1392237-1394538	1
5	156107858	156113601	\Zm00001d016298	\5-156135845-156138720	1
7	107145140	107150917	\Zm00001d020332	\7-107130779-107132096\7-107132305-107134161	2
6	68997618	69004828	\Zm00001d036050	\6-69035194-69038229	1
3	187946197	187956295	\Zm00001d043063	\3-206327323-206332374\3-187937605-187942059	2
4	171066482	171073966	\Zm00001d051823\Zm00001d051824	\4-171077871-171080590	1
4	155226855	155232897	\Zm00001d051340	\4-155244036-155247476	1
1	19959008	19969990	\Zm00001d028002\Zm00001d028003\Zm00001d028004	\1-20005767-20011138	1
1	7688022	7702276	\Zm00001d027536	\1-7774047-7782626	1
5	3880059	3903903	\Zm00001d013053\Zm00001d013054\Zm00001d013055\Zm00001d013052	\5-3930555-3934375	1
2	237362136	237366354	\Zm00001d007682	\2-237291296-237295509	1
4	10444865	10450179	\Zm00001d048945\Zm00001d048946	\4-10499538-10503777	1
1	9636319	9645187	\Zm00001d027636\Zm00001d027637	\1-9621494-9629601	1
9	127687145	127694262	\Zm00001d047361	\9-127518740-127521428	1
2	200524341	200527879	\Zm00001d006173\Zm00001d006172	\2-200510614-200515608	1
2	5311017	5321953	\Zm00001d002068	\2-5439265-5444237\2-5253142-5254840	2
3	19350424	19360574	\Zm00001d039919\Zm00001d039918	\3-19206816-19212400	1
9	154972019	154985029	\Zm00001d048360\Zm00001d048359	\9-154947786-154948992	1
7	181212306	181217597	\Zm00001d022619	\7-181284547-181290958	1
5	209970298	209981780	\Zm00001d017907\Zm00001d017908	\5-209994245-209999183	1
4	231209772	231212989	\Zm00001d053433	\4-231229517-231232524	1
10	137333032	137338991	\Zm00001d026063	\10-137348259-137351664	1
4	37783468	37787981	\Zm00001d049619\Zm00001d049618	\4-37868314-37871254	1
6	136354390	136357494	\Zm00001d037751	\6-136405364-136407618\6-136326852-136333099\6-136333833-136334983	3
2	223188934	223193014	\Zm00001d007139	\2-223201300-223203135	1
9	134365959	134373663	\Zm00001d047539	\9-134439028-134459574	1
4	232558676	232563354	\Zm00001d053513	\4-232586520-232589834\4-232518637-232525255	2
5	35582924	35602396	\Zm00001d014188	\5-35607978-35618383\5-35618747-35631428	2
5	154198535	154202926	\Zm00001d016260	\5-154183354-154188504	1
3	19235577	19239946	\Zm00001d039914	\3-19206816-19212400	1
2	12025471	12030328	\Zm00001d002403	\2-11937033-11941340	1
1	78767848	78773947	\Zm00001d029604	\1-78939006-78945432\1-79065855-79067424	2
10	30400746	30406577	\Zm00001d023940\Zm00001d023941	\10-30378714-30384591	1
1	291604338	291615870	\Zm00001d034387	\1-291559037-291563103	1
1	173134809	173141507	\Zm00001d031008	\1-173174226-173179815	1
5	195187931	195192362	\Zm00001d017412\Zm00001d017413	\5-195177079-195181482	1
1	15960767	15975507	\Zm00001d027869	\1-16002415-16003513	1
1	184086209	184093521	\Zm00001d031256	\1-183899429-183903006	1
1	7983089	7992340	\Zm00001d027544	\1-8032193-8042525\1-7970482-7972904\1-7974155-7980377	3
5	207409227	207412086	\Zm00001d017808	\5-189416245-189417686	1
8	64587059	64594734	\Zm00001d009439	\8-64407399-64410691	1
8	161919161	161934769	\Zm00001d011810\Zm00001d011812\Zm00001d011813\Zm00001d011811	\8-161906235-161908161	1
5	17452081	17470497	\Zm00001d013688\Zm00001d013689	\5-17511717-17519223\5-17544468-17548718	2
3	19184796	19190182	\Zm00001d039912	\3-19128092-19134486	1
8	135034474	135039251	\Zm00001d010957	\8-134970936-134972496	1
2	200829055	200834992	\Zm00001d006180	\2-200818310-200820102	1
4	116194094	116197114	\Zm00001d050694	\4-116206081-116208764	1
2	65734104	65761057	\Zm00001d003895\Zm00001d003896\Zm00001d003897	\2-65783835-65787058\2-66092104-66095304\2-66174099-66183757\2-60093333-60103494	4
8	136008445	136014026	\Zm00001d010987\Zm00001d010988	\8-135937969-135949414	1
4	3831551	3846013	\Zm00001d048710\Zm00001d048711\Zm00001d048712\Zm00001d048709	\4-3687181-3693685	1
5	194312758	194320882	\Zm00001d017391	\5-194356837-194359901\5-194360286-194361519\5-194363626-194367886	3
3	199602355	199620947	\Zm00001d043431\Zm00001d043430	\3-199527352-199535025	1
9	155346765	155351706	\Zm00001d048387	\9-155380634-155382836	1
9	113384087	113390257	\Zm00001d046966	\9-113360986-113363343	1
3	161492052	161494211	\Zm00001d042329	\3-161412430-161426841	1
1	117872074	117875143	\Zm00001d030267	\1-117831087-117834122	1
3	192793909	192802311	\Zm00001d043239	\3-193122105-193123089	1
9	91531639	91535849	\Zm00001d046472	\9-91481369-91483772	1
7	18879647	18882840	\Zm00001d019142	\7-52673531-52681729	1
1	83500251	83502648	\Zm00001d029710	\1-83552083-83554325	1
6	115544440	115547653	\Zm00001d037200	\6-115448124-115452044	1
7	172339541	172345419	\Zm00001d022190	\7-172361038-172367509\7-172378056-172387193\7-172324532-172330360	3
10	66569975	66573071	\Zm00001d024357	\10-66582558-66587243	1
2	10625983	10639473	\Zm00001d002343\Zm00001d002344\Zm00001d002345	\2-10660612-10662398	1
1	246674001	246680322	\Zm00001d033004	\1-246592348-246595455	1
10	112575075	112578299	\Zm00001d025283	\10-112557334-112565843	1
3	207409604	207414835	\Zm00001d043687	\3-207425584-207429416	1
3	35716389	35729521	\Zm00001d040286	\3-35658112-35659126	1
2	10602112	10610038	\Zm00001d002341	\2-10622982-10625122	1
5	118082527	118086563	\Zm00001d015767	\5-118049591-118053513	1
10	10312076	10316323	\Zm00001d023565	\10-10404902-10408124\10-10409204-10411074	2
2	24833537	24845343	\Zm00001d002857\Zm00001d002859	\2-24997317-25001180	1
1	232692038	232701376	\Zm00001d032637	\1-232730393-232735259	1
9	102335492	102339496	\Zm00001d046684	\9-102319227-102326462	1
1	60742417	60750805	\Zm00001d029151	\1-60776489-60778787\1-60675903-60679292	2
4	86239060	86243363	\Zm00001d050403	\4-86254071-86256581	1
8	103879020	103887804	\Zm00001d010201	\8-103826651-103831413	1
7	174473603	174483020	\Zm00001d022286	\7-174462297-174466818	1
1	40159402	40171631	\Zm00001d028593	\1-40145019-40147275	1
10	74153715	74163022	\Zm00001d024497	\10-74188256-74198844\10-74096298-74100776	2
5	213446119	213452184	\Zm00001d018058	\5-213462162-213465370\5-213335988-213339972	2
2	216883525	216897688	\Zm00001d006794\Zm00001d006795\Zm00001d006796	\2-216902282-216907104\2-216935932-216954464	2
10	18980033	18999862	\Zm00001d023756\Zm00001d023757	\10-139988270-139990275	1
3	167603789	167619377	\Zm00001d042442\Zm00001d042443	\3-167191276-167195644	1
1	12170331	12184323	\Zm00001d027722\Zm00001d027723	\1-12207005-12209292\1-12291602-12298768	2
3	146853829	146862118	\Zm00001d041993\Zm00001d041994	\3-146866629-146869710	1
8	17622412	17629310	\Zm00001d008716	\8-17669973-17672413	1
2	236406284	236409858	\Zm00001d007625	\2-236426444-236429457	1
3	22560398	22566339	\Zm00001d040004	\3-22581719-22584042	1
3	121949559	121953704	\Zm00001d041467	\3-122014404-122016200	1
6	95056334	95059447	\Zm00001d036623	\6-95104970-95108596\6-95030208-95034369	2
8	141804156	141807367	\Zm00001d011174	\8-141818667-141822738	1
5	46336662	46339817	\Zm00001d014425	\5-46271029-46273346	1
3	3076401	3080390	\Zm00001d039383	\3-2938186-2951039	1
3	4120093	4124599	\Zm00001d039432	\3-4138472-4145340\3-4111423-4116700	2
8	176256072	176260642	\Zm00001d012534\Zm00001d012535	\8-176280096-176281782	1
6	107622461	107630712	\Zm00001d036965	\6-107778064-107781586	1
1	291095406	291115984	\Zm00001d034371\Zm00001d034372\Zm00001d034373	\1-291162000-291164614	1
1	295994899	295999821	\Zm00001d034547\Zm00001d034548	\1-296032884-296040370	1
3	66475421	66486724	\Zm00001d040798	\3-66441865-66444489	1
10	19074775	19079063	\Zm00001d023760	\10-19157677-19160327	1
2	17897045	17903681	\Zm00001d002642	\2-17913928-17915951\2-17916427-17919181\2-17763236-17767279\2-17837295-17844106	4
5	81095362	81107575	\Zm00001d015246	\5-81054306-81069249\5-81069287-81074018	2
9	110056414	110065235	\Zm00001d046909	\9-110042887-110051227	1
1	229340478	229344354	\Zm00001d032522	\1-229323182-229325843	1
6	166202358	166221316	\Zm00001d038873\Zm00001d038874\Zm00001d038875\Zm00001d038877\Zm00001d038876	\6-166274430-166278538	1
5	45146800	45150915	\Zm00001d014413	\5-44980014-44983127	1
2	6770366	6779328	\Zm00001d002146\Zm00001d002147	\2-5055405-5068520\2-6691186-6695346	2
4	148674936	148681818	\Zm00001d051205\Zm00001d051206\Zm00001d051207	\4-148636655-148640087	1
7	164993777	165002753	\Zm00001d021869\Zm00001d021870	\7-165004349-165007941	1
1	59020424	59032645	\Zm00001d029122\Zm00001d029123\Zm00001d029124	\1-59105174-59108991\1-59161958-59164613	2
1	55375271	55379229	\Zm00001d029031	\1-55257669-55262576	1
10	9582395	9602256	\Zm00001d023543\Zm00001d023544	\10-9926103-9930933	1
1	152398308	152406559	\Zm00001d030675	\1-152640531-152646840	1
10	149286983	149291822	\Zm00001d026643	\10-149322552-149326051	1
5	31556894	31570454	\Zm00001d014072\Zm00001d014073\Zm00001d014074	\5-31584704-31593159	1
9	153382047	153387564	\Zm00001d048259	\9-153401600-153409374	1
10	23895501	23910779	\Zm00001d023838\Zm00001d023839	\10-23949893-23951647	1
9	144017650	144025029	\Zm00001d047875	\9-144001774-144004491	1
6	94600583	94604281	\Zm00001d036615	\6-94472808-94479308	1
1	66569192	66575225	\Zm00001d029339	\1-66392934-66394824	1
3	228343190	228352991	\Zm00001d044447	\3-228318997-228325710\3-228327010-228340771	2
1	16947475	16956582	\Zm00001d027893	\1-16867970-16869835	1
7	165926201	165936172	\Zm00001d021920	\7-165941185-165944073	1
6	95650752	95656580	\Zm00001d036631	\6-95624076-95636135	1
5	221087798	221093419	\Zm00001d018447	\5-220955689-220959205	1
3	4494187	4500658	\Zm00001d039444	\3-4511434-4515938\3-4516502-4519948\3-4557540-4558919\3-4559253-4565769\3-4587531-4593963	5
10	35922883	35925603	\Zm00001d024005	\10-35970172-35977958\10-35853197-35861130	2
6	157801866	157807001	\Zm00001d038465	\6-157834618-157844154	1
1	237430933	237439006	\Zm00001d032753	\1-237840304-237848923	1
5	58170204	58179500	\Zm00001d014667\Zm00001d014668	\5-58252010-58253412	1
1	37492959	37506895	\Zm00001d028510	\1-37578035-37583777	1
5	76698750	76703241	\Zm00001d015131	\5-76659936-76661122	1
2	16957360	16963061	\Zm00001d002618	\2-17046629-17048385\2-17051931-17055519\2-17062772-17066219\2-17066763-17081849\2-16780326-16785824	5
2	22823444	22836116	\Zm00001d002796	\2-22721914-22725004	1
9	128743358	128754571	\Zm00001d047399\Zm00001d047398	\9-128908491-128912436\9-128937947-128942741	2
6	121591413	121598923	\Zm00001d037329	\6-121471599-121475110\6-121526857-121533343	2
1	220367689	220372911	\Zm00001d032283	\1-220304818-220308691	1
8	12209176	12213831	\Zm00001d008539	\8-12304264-12305271	1
1	3571046	3576269	\Zm00001d027355	\1-3643640-3648381\1-3555052-3558947	2
5	14942382	14947742	\Zm00001d013588	\5-14918434-14921105	1
8	126888136	126894651	\Zm00001d010753\Zm00001d010754	\8-126909686-126913952\8-126914110-126918076	2
5	64781907	64786539	\Zm00001d014834	\5-64847783-64852440	1
5	210958161	210978076	\Zm00001d017965\Zm00001d017964\Zm00001d017966	\5-210920472-210923740	1
1	197062237	197068159	\Zm00001d031638	\1-197072809-197077281	1
3	151472960	151480573	\Zm00001d042114\Zm00001d042115\Zm00001d042116	\3-150813998-150816562\3-150960360-150964035\3-151219178-151223586\3-151437121-151441915	4
3	48594107	48604816	\Zm00001d040536	\3-48750289-48755090	1
3	228231351	228250341	\Zm00001d044443	\3-228318997-228325710	1
3	204440760	204449188	\Zm00001d043587	\3-204425603-204426672	1
7	11244879	11252138	\Zm00001d018973	\7-11265800-11269603	1
9	101395269	101402350	\Zm00001d046667\Zm00001d046668	\9-101223680-101228123	1
7	14745177	14747867	\Zm00001d019061	\7-14769583-14773448	1
9	15920529	15928914	\Zm00001d045201\Zm00001d045202	\9-15886793-15889787	1
4	155256275	155265089	\Zm00001d051343\Zm00001d051344\Zm00001d051342	\4-155244036-155247476	1
3	137016244	137023515	\Zm00001d041773	\3-137084913-137087945\3-137100123-137103887	2
6	155282037	155289478	\Zm00001d038358	\6-155323306-155325314	1
1	52849630	52855883	\Zm00001d028955	\1-52870098-52871238	1
8	151277743	151284569	\Zm00001d011467	\8-92586541-92591752	1
3	185489074	185499437	\Zm00001d042973	\3-185419282-185420563	1
6	29706936	29715803	\Zm00001d035505\Zm00001d035506	\6-29656996-29666528	1
6	97377340	97381208	\Zm00001d036676	\6-97438859-97441775	1
5	220822059	220838079	\Zm00001d018435	\5-220815827-220820400	1
7	9615844	9625883	\Zm00001d018930	\7-9600309-9601457	1
3	202105063	202111715	\Zm00001d043503	\3-202089912-202100135	1
3	219391567	219395299	\Zm00001d044106	\3-219423467-219426460	1
4	150959367	150964587	\Zm00001d051258\Zm00001d051259	\4-150945074-150947912	1
4	214482800	214496194	\Zm00001d053118\Zm00001d053119	\4-214444029-214446968	1
3	128050782	128057543	\Zm00001d041578	\3-128023083-128026566	1
8	160336375	160342723	\Zm00001d011736	\8-160326838-160333314	1
2	20398076	20405978	\Zm00001d002718	\2-20342532-20347212\2-20363246-20365959	2
3	215385430	215398111	\Zm00001d043970\Zm00001d043971\Zm00001d043972	\3-215400928-215403819\3-215404038-215409467	2
2	145977732	145989937	\Zm00001d004877	\2-145972224-145977482	1
3	211598891	211621238	\Zm00001d043841\Zm00001d043842	\3-211586839-211591295	1
9	154289681	154292658	\Zm00001d048307	\9-154311107-154314250\9-154320090-154327135\9-154349944-154354451	3
10	113107535	113112124	\Zm00001d025296	\10-112981507-112985527	1
1	109737730	109746910	\Zm00001d030163	\1-109821936-109823577\1-109657790-109661015	2
1	275606468	275612162	\Zm00001d033846	\1-275457843-275462295	1
8	10660998	10666671	\Zm00001d008503	\8-10724165-10727586\8-10751707-10755584	2
3	182224368	182230625	\Zm00001d042856\Zm00001d042857	\3-182199500-182203142	1
7	129791730	129799486	\Zm00001d020714	\7-129871096-129873426\7-129710644-129714384	2
1	163153600	163158881	\Zm00001d030849	\1-163442245-163446277	1
8	154850552	154856949	\Zm00001d011578	\8-154842979-154845572	1
1	56138879	56152142	\Zm00001d029051\Zm00001d029052	\1-56213277-56217095\1-56131524-56134662	2
8	13684863	13691176	\Zm00001d008588	\8-13638799-13647164	1
6	172332077	172339336	\Zm00001d039196\Zm00001d039197	\6-172426903-172432801	1
1	35131389	35137380	\Zm00001d028443	\1-35237376-35244431	1
4	33816693	33821475	\Zm00001d049541	\4-33838366-33842993	1
1	44553112	44560188	\Zm00001d028732\Zm00001d028733	\1-44542088-44543815	1
4	159936562	159945286	\Zm00001d051474\Zm00001d051475	\4-159953743-159958021	1
4	5761322	5773922	\Zm00001d048801\Zm00001d048802	\4-5748104-5755320	1
1	284171750	284186318	\Zm00001d034108\Zm00001d034109	\1-284189757-284194351\1-284246564-284248581	2
4	161518942	161526007	\Zm00001d051527	\4-161507342-161515236	1
5	7088500	7095485	\Zm00001d013247	\5-7124089-7127309	1
9	2255488	2261044	\Zm00001d044783	\9-2463880-2467248	1
5	173612601	173619301	\Zm00001d016715	\5-174768186-174770418	1
5	219985117	220004238	\Zm00001d018400\Zm00001d018401	\5-219974321-219976006	1
8	135761865	135766023	\Zm00001d010982	\8-135937969-135949414	1
6	81274133	81274937	\Zm00001d036272	\6-81253991-81255662	1
5	147040371	147044840	\Zm00001d016149	\5-147099760-147101977\5-146950312-146957619	2
8	121854759	121864031	\Zm00001d010614\Zm00001d010615	\8-121870253-121874964	1
10	112969731	112979765	\Zm00001d025294	\10-112927364-112938776	1
8	117739689	117745360	\Zm00001d010491	\8-117776612-117784075	1
1	66822772	66829773	\Zm00001d029347	\1-66926184-66928657	1
5	210856340	210872366	\Zm00001d017956\Zm00001d017958\Zm00001d017957	\5-210880046-210882054	1
10	131490883	131502461	\Zm00001d025847\Zm00001d025848	\10-131514773-131520616	1
4	21750869	21759986	\Zm00001d049228	\4-21788379-21790936	1
6	108383466	108396686	\Zm00001d036987	\6-108451500-108456509	1
10	98107883	98114627	\Zm00001d024990	\10-98098915-98103326	1
8	123180882	123190375	\Zm00001d010658\Zm00001d010659	\8-123204562-123206281\8-123214522-123218351\8-123143821-123148939	3
1	211942812	211948114	\Zm00001d032081	\1-211960189-211963525	1
3	210067482	210080135	\Zm00001d043782	\3-210161606-210164391\3-210025559-210028207\3-210053450-210057915	3
5	214778560	214784306	\Zm00001d018126	\5-214755248-214758766	1
1	102358382	102364320	\Zm00001d030053	\1-102344022-102347294	1
3	190349965	190370750	\Zm00001d043156\Zm00001d043157\Zm00001d043158\Zm00001d043159	\3-190334936-190337181	1
2	35242934	35249707	\Zm00001d003193	\2-35183154-35185055\2-35215602-35217231	2
5	218427882	218440893	\Zm00001d018320\Zm00001d018321\Zm00001d018319	\5-218386793-218389641	1
7	166111647	166115566	\Zm00001d021933	\7-166195291-166199265	1
4	17755298	17759834	\Zm00001d049148	\4-17778883-17781212	1
1	172829582	172840084	\Zm00001d031002	\1-172794129-172798549	1
5	4889847	4898951	\Zm00001d013116	\5-5052543-5057068	1
8	25917027	25932495	\Zm00001d008933\Zm00001d008934\Zm00001d008932	\8-25963060-25966754	1
2	185573202	185591857	\Zm00001d005740\Zm00001d005741\Zm00001d005742	\2-185856025-185860019	1
4	117596314	117599604	\Zm00001d050712	\4-117729447-117732120	1
1	3223533	3235241	\Zm00001d027337\Zm00001d027338\Zm00001d027339	\1-3143575-3146363	1
6	27971699	27978374	\Zm00001d035462	\6-28111288-28114639	1
4	18637572	18658279	\Zm00001d049165\Zm00001d049166	\4-18773020-18775720\4-18613188-18614349	2
2	17989158	18000236	\Zm00001d002644	\2-18016839-18027682	1
2	202411815	202425863	\Zm00001d006231\Zm00001d006232\Zm00001d006233	\2-202377849-202380201	1
3	197781258	197790186	\Zm00001d043367	\3-197841943-197845278	1
10	134644667	134657698	\Zm00001d025955	\10-134727588-134734929	1
2	185221408	185229770	\Zm00001d005736\Zm00001d005735	\2-185231021-185237973\2-186195279-186196723	2
10	138048021	138060800	\Zm00001d026083	\10-138080969-138087222\10-137980051-137981144	2
10	144418760	144428701	\Zm00001d026366\Zm00001d026367\Zm00001d026368	\10-144451983-144455504	1
7	135308132	135322232	\Zm00001d020881	\7-135381789-135386755	1
3	15908668	15927213	\Zm00001d039822\Zm00001d039824\Zm00001d039821	\3-15942087-15944962\3-16001271-16008845	2
4	156491322	156494279	\Zm00001d051380	\4-156465851-156467817	1
8	147818196	147825813	\Zm00001d011352	\8-147731525-147732643\8-147802484-147804783	2
2	168135767	168146776	\Zm00001d005295	\2-168107538-168113267	1
10	89418266	89427962	\Zm00001d024816	\10-89408237-89416880	1
4	29638383	29648118	\Zm00001d049409	\4-29616978-29620700	1
2	11854876	11862963	\Zm00001d002394	\2-11814723-11819525\2-11839435-11841383	2
7	112712546	112721200	\Zm00001d020418	\7-112643098-112647439	1
4	157554204	157555258	\Zm00001d051412	\4-157544107-157546188	1
9	68367535	68372638	\Zm00001d046161	\9-68344507-68348908	1
8	162605613	162610979	\Zm00001d011845	\8-162632404-162636748\8-162637060-162641327	2
4	7399910	7418316	\Zm00001d048901\Zm00001d048902	\4-7347803-7352011	1
9	128994268	129000919	\Zm00001d047403	\9-128896253-128898192\9-128908491-128912436	2
1	152628771	152638136	\Zm00001d030677	\1-152640531-152646840	1
6	87190826	87200717	\Zm00001d036410	\6-87380277-87387059	1
9	13117370	13123821	\Zm00001d045112	\9-13137262-13146670\9-13147195-13151578	2
7	95251511	95255394	\Zm00001d020136	\7-95318006-95319537\7-95344548-95346719\7-95204499-95207079	3
3	58919107	58923171	\Zm00001d040697	\3-58935679-58940066	1
7	137148871	137158731	\Zm00001d020937\Zm00001d020936	\7-137174670-137176036\7-137176040-137181169\7-137135835-137138146	3
7	148138392	148150037	\Zm00001d021295	\7-148064167-148067622	1
4	179914797	179927921	\Zm00001d052110	\4-179897926-179914347	1
2	5454639	5461423	\Zm00001d002075	\2-5485607-5490197\2-5491450-5492866\2-5498839-5502134	3
4	224106559	224116374	\Zm00001d053286	\4-224094627-224104498	1
8	153564802	153572652	\Zm00001d011527	\8-153578179-153583998\8-153614779-153617076	2
4	155166421	155172221	\Zm00001d051338	\4-185169206-185172671	1
3	2981973	2989741	\Zm00001d039382	\3-3069340-3071541	1
6	54784446	54799460	\Zm00001d035841	\6-54771741-54780041	1
2	7109926	7120373	\Zm00001d002172	\2-7245297-7249742\2-7099608-7105345	2
2	50417303	50421547	\Zm00001d003615	\2-50468029-50472006	1
4	151407721	151412602	\Zm00001d051272	\4-151383659-151385691	1
4	207127297	207133469	\Zm00001d052981	\4-207229347-207232519\4-207248723-207250140\4-207315195-207320349\4-207088099-207089945\4-207089954-207091980	5
3	9287000	9291602	\Zm00001d039621	\3-9356717-9359673	1
1	28712652	28716885	\Zm00001d028269	\1-28650762-28657417	1
10	149273306	149280863	\Zm00001d026640\Zm00001d026641\Zm00001d026642	\10-149322552-149326051	1
10	35841706	35845206	\Zm00001d024003	\10-35853197-35861130\10-35828469-35831478	2
7	172077346	172080336	\Zm00001d022181	\7-172133994-172137024	1
1	255265355	255298188	\Zm00001d033231\Zm00001d033233\Zm00001d033232\Zm00001d033234	\1-255298842-255302860\1-255303103-255305929	2
10	102402973	102405776	\Zm00001d025066	\10-102423370-102429333	1
1	278134225	278139963	\Zm00001d033905	\1-278143305-278146778\1-278148910-278151036\1-278159119-278162814	3
1	108589615	108596414	\Zm00001d030143	\1-108660895-108662964	1
4	173798668	173803881	\Zm00001d051889	\4-173660820-173661890	1
5	197273627	197285978	\Zm00001d017482\Zm00001d017485	\5-197357479-197359236	1
5	38195378	38198282	\Zm00001d014253	\5-38173637-38175635	1
4	189188562	189198630	\Zm00001d052405	\4-189213278-189219306	1
2	59225035	59232765	\Zm00001d003784	\2-59212907-59215578	1
6	100657848	100665680	\Zm00001d036780	\6-100627901-100630816	1
4	6133725	6156812	\Zm00001d048833\Zm00001d048835\Zm00001d048836\Zm00001d048834	\4-6027008-6029253	1
3	233646754	233651968	\Zm00001d044632	\3-233667791-233669305	1
4	244820959	244835273	\Zm00001d053996\Zm00001d053997\Zm00001d053998	\4-244884922-244894782	1
4	15749917	15756895	\Zm00001d049091	\4-15739602-15740587	1
5	210773477	210784480	\Zm00001d017951\Zm00001d017953\Zm00001d017952	\5-210710078-210713902	1
8	166063465	166070826	\Zm00001d011994	\8-166043145-166047861	1
3	199099023	199115440	\Zm00001d043419\Zm00001d043420	\3-198948205-198951874	1
2	205252037	205261551	\Zm00001d006346\Zm00001d006347\Zm00001d006348	\2-205242948-205247526	1
10	147983481	147992321	\Zm00001d026547\Zm00001d026546	\10-147970741-147972860	1
1	243647929	243651888	\Zm00001d032932	\1-243636878-243644260	1
3	220587777	220596275	\Zm00001d044154	\3-220538714-220542521	1
4	168595249	168617465	\Zm00001d051740\Zm00001d051741	\4-168697152-168701279	1
3	4947978	4958843	\Zm00001d039460\Zm00001d039461	\3-4974852-4978793	1
10	134983916	134995058	\Zm00001d025967\Zm00001d025966	\10-134960456-134963403\10-134964080-134967724	2
4	177832897	177837890	\Zm00001d052053	\4-177896819-177898496\4-177904026-177905831	2
1	216770019	216783160	\Zm00001d032197\Zm00001d032198	\1-216679541-216681554	1
9	98842727	98852619	\Zm00001d046616	\9-98963141-98971883	1
10	129940964	129948184	\Zm00001d025799	\10-129847653-129852115	1
1	60946661	60952363	\Zm00001d029173	\1-60891580-60893975	1
3	194881189	194907284	\Zm00001d043294\Zm00001d043295	\3-194733787-194741687	1
9	122421611	122426282	\Zm00001d047214	\9-122509378-122513196	1
5	61631460	61642246	\Zm00001d014755\Zm00001d014756	\5-61608783-61610380	1
5	93093683	93098956	\Zm00001d015485	\5-93175611-93178336	1
7	142450983	142456034	\Zm00001d021086	\7-142437019-142443893	1
8	164238722	164262531	\Zm00001d011900\Zm00001d011902\Zm00001d011903\Zm00001d011901\Zm00001d011904	\8-164281087-164287941	1
5	54555841	54559334	\Zm00001d014594	\5-54543710-54550181	1
1	270219039	270226380	\Zm00001d033669	\1-270199908-270202687	1
7	112550348	112565143	\Zm00001d020417	\7-112573791-112578017\7-112643098-112647439	2
5	18219089	18229455	\Zm00001d013708\Zm00001d013709	\5-18083146-18085850	1
5	217524429	217549622	\Zm00001d018258\Zm00001d018259\Zm00001d018260	\5-217567070-217570095	1
6	32900754	32913665	\Zm00001d035551\Zm00001d035552\Zm00001d035553	\6-32919576-32923355\6-33025250-33027292	2
1	194155029	194159865	\Zm00001d031556\Zm00001d031557	\1-194346398-194353093	1
1	227385436	227390058	\Zm00001d032458	\1-227374471-227377474	1
7	86218455	86223944	\Zm00001d020020	\7-147131405-147132621	1
4	14931292	14933591	\Zm00001d049076	\4-14941624-14945217	1
9	12897364	12905006	\Zm00001d045107\Zm00001d045108	\9-13137262-13146670	1
2	214796504	214803709	\Zm00001d006705	\2-214876892-214879737	1
3	194381629	194385340	\Zm00001d043286	\3-194408472-194417799	1
8	69754165	69762749	\Zm00001d009548\Zm00001d009549	\8-69464073-69466917	1
1	286082590	286085638	\Zm00001d034189	\1-174136381-174142322	1
1	234264371	234271956	\Zm00001d032683	\1-234340757-234343237\1-234152627-234155201	2
3	216527756	216537532	\Zm00001d044015\Zm00001d044014	\3-216636599-216640204\3-216655761-216658054\3-216677414-216682272	3
1	84223795	84233205	\Zm00001d029725\Zm00001d029726	\1-84251532-84253515	1
1	195508679	195511405	\Zm00001d031584	\1-195396038-195403108\1-195404317-195405381	2
1	157309113	157319966	\Zm00001d030741	\1-157341422-157343536\1-157344977-157347016\1-157402888-157406527	3
5	3961596	3968592	\Zm00001d013058	\5-3930555-3934375	1
4	141101502	141107174	\Zm00001d051080	\4-141084616-141087325	1
1	248251364	248254413	\Zm00001d033038	\1-248471731-248475614	1
1	286972735	286983786	\Zm00001d034217	\1-286881892-286884744	1
7	165260728	165267669	\Zm00001d021876\Zm00001d021877	\7-165272745-165278267	1
10	76728844	76737429	\Zm00001d024532	\10-76804358-76810163\10-76673099-76677161	2
3	181363367	181367952	\Zm00001d042828\Zm00001d042829	\3-181385284-181389457	1
8	176013080	176025786	\Zm00001d012520\Zm00001d012521	\8-176027002-176029548	1
3	28708202	28715470	\Zm00001d040130	\3-28822879-28827981	1
1	306614420	306620157	\Zm00001d034954	\1-306636957-306640232\1-306542458-306546323	2
3	42671122	42680500	\Zm00001d040422	\3-42648817-42652243	1
10	145132591	145159770	\Zm00001d026394\Zm00001d026395\Zm00001d026396\Zm00001d026397	\10-145202038-145206029	1
3	110840270	110844276	\Zm00001d041299	\3-123195540-123196540	1
3	126576688	126584852	\Zm00001d041548	\3-126656070-126660369	1
6	168190934	168199365	\Zm00001d038981	\6-168120320-168121593	1
6	152308704	152321126	\Zm00001d038248\Zm00001d038249	\6-152197495-152205456	1
7	19289046	19295947	\Zm00001d019150	\7-19276905-19279896	1
8	122779982	122797185	\Zm00001d010640\Zm00001d010639	\8-122853558-122854883	1
3	202740064	202758138	\Zm00001d043525\Zm00001d043527\Zm00001d043526	\3-204040570-204045124	1
3	196700206	196709546	\Zm00001d043328\Zm00001d043329	\3-196775349-196777197\3-196777406-196783417	2
1	201193926	201204965	\Zm00001d031769\Zm00001d031767	\1-201270510-201273687	1
4	26180210	26183848	\Zm00001d049319\Zm00001d049321\Zm00001d049320	\4-26258662-26260860	1
1	17309388	17318408	\Zm00001d027907	\1-17323491-17327394	1
6	169159122	169162800	\Zm00001d039042\Zm00001d039043	\6-169136792-169141801	1
2	163610310	163614860	\Zm00001d005208\Zm00001d005209	\2-163644750-163645746\2-163646689-163648552	2
8	153753080	153758101	\Zm00001d011535\Zm00001d011536	\8-153870230-153872473	1
4	209502125	209503922	\Zm00001d053020	\4-209673163-209675063	1
4	223892026	223895241	\Zm00001d053280\Zm00001d053281	\4-223794870-223799876	1
7	833978	847560	\Zm00001d018609\Zm00001d018610\Zm00001d018611	\7-867566-869500\7-818614-821235	2
1	78402476	78406328	\Zm00001d029598	\1-78393146-78401508	1
1	204950501	204959585	\Zm00001d031872	\1-204961496-204979319	1
4	215586721	215593507	\Zm00001d053138	\4-215527085-215532469	1
2	244108787	244116069	\Zm00001d007960	\2-244096614-244101908	1
7	10853683	10859281	\Zm00001d018965	\7-11265800-11269603	1
1	68216130	68227612	\Zm00001d029376\Zm00001d029377	\1-68189212-68191364	1
2	206976344	206979331	\Zm00001d006410	\2-206931268-206935758	1
4	164047340	164055874	\Zm00001d051594\Zm00001d051596\Zm00001d051595	\4-164069419-164076663	1
1	166277092	166291083	\Zm00001d030895	\1-166613588-166616175	1
5	176042721	176055113	\Zm00001d016792\Zm00001d016791	\5-176032836-176035325	1
4	224049903	224052226	\Zm00001d053284\Zm00001d053285	\4-224094627-224104498	1
5	79545434	79571659	\Zm00001d015210\Zm00001d015211\Zm00001d015212	\5-79391939-79396779	1
10	137258527	137261701	\Zm00001d026056	\10-137240979-137244466	1
1	265805307	265807983	\Zm00001d033529	\1-265791706-265800865	1
5	198269584	198289944	\Zm00001d017514	\5-198258191-198267839	1
5	223230149	223238648	\Zm00001d018561	\5-223266833-223279953	1
9	101854384	101860871	\Zm00001d046675	\9-101908550-101915330	1
10	133217514	133227607	\Zm00001d025893\Zm00001d025894	\10-133236016-133240361	1
8	67366152	67370039	\Zm00001d009497	\8-67263019-67265423	1
3	140622744	140631297	\Zm00001d041852	\3-140528010-140536282	1
1	197839098	197844752	\Zm00001d031660	\1-197773215-197778105	1
10	144634468	144641589	\Zm00001d026376\Zm00001d026377	\10-144715797-144721762	1
1	50189494	50208880	\Zm00001d028901	\1-50214363-50217223	1
2	29170018	29179902	\Zm00001d002999\Zm00001d003000	\2-29214284-29221984\2-29143992-29147360	2
1	202176280	202186819	\Zm00001d031798\Zm00001d031799\Zm00001d031800\Zm00001d031801	\1-202114612-202118124	1
2	178661948	178667018	\Zm00001d005566	\2-178678576-178679506\2-178464490-178468043\2-178624666-178629229	3
7	7854650	7875677	\Zm00001d018869\Zm00001d018871\Zm00001d018870	\7-7904024-7908542	1
5	9458592	9463452	\Zm00001d013357	\5-9443811-9447537	1
3	22149343	22156265	\Zm00001d039993	\3-22164394-22167797\3-22090203-22094267\3-22104324-22107709	3
8	128718982	128729258	\Zm00001d010816\Zm00001d010818	\8-128672566-128675684	1
8	8350885	8356622	\Zm00001d008425	\8-8340163-8342449	1
3	224631123	224643173	\Zm00001d044303	\3-224740563-224743818\3-224621766-224629469	2
1	286410895	286415041	\Zm00001d034198	\1-286335661-286338852	1
10	128930786	128938277	\Zm00001d025764\Zm00001d025765	\10-128984071-128988673\10-129111719-129121358	2
5	22410410	22418104	\Zm00001d013845	\5-22472940-22477391\5-22401660-22405475	2
2	168004915	168009037	\Zm00001d005293	\2-168107538-168113267\2-168123233-168129812	2
9	112603871	112612011	\Zm00001d046952	\9-112756844-112758762	1
3	22048639	22054115	\Zm00001d039990\Zm00001d039991	\3-22090203-22094267\3-22104324-22107709\3-22107896-22109623\3-22140360-22147479\3-22164394-22167797\3-22371447-22373899\3-21870746-21873136\3-22039610-22044772	8
2	43084257	43093542	\Zm00001d003400\Zm00001d003401	\2-43025821-43028051	1
2	17713744	17757537	\Zm00001d002641	\2-17758767-17760299\2-17761553-17762718\2-17763236-17767279	3
8	142216577	142220434	\Zm00001d011183	\8-142279198-142281285\8-142389031-142394676	2
2	42495923	42499874	\Zm00001d003386	\2-42562875-42564775\2-42482125-42485119	2
6	124548475	124585372	\Zm00001d037401	\6-124532538-124542591	1
3	208810269	208816433	\Zm00001d043741	\3-208843865-208845290	1
5	56266923	56271509	\Zm00001d014623	\5-56213193-56214834	1
6	100563644	100573155	\Zm00001d036778	\6-100717928-100722258	1
6	41487161	41493665	\Zm00001d035696	\6-41287420-41289881	1
5	86083665	86093679	\Zm00001d015356	\5-86118597-86124822\5-85924043-85926236	2
2	53370499	53375984	\Zm00001d003671	\2-53359017-53361104	1
1	158389349	158393377	\Zm00001d030759	\1-158428575-158441206	1
10	127317557	127322813	\Zm00001d025716	\10-127476459-127481505	1
10	81139481	81145512	\Zm00001d024630	\10-81229045-81235439	1
8	169573220	169578378	\Zm00001d012177	\8-169562722-169564949	1
7	126099469	126111758	\Zm00001d020641\Zm00001d020642	\7-153373195-153376794	1
5	32106521	32114505	\Zm00001d014093	\5-32166707-32171254	1
3	174459553	174469138	\Zm00001d042627	\3-174536573-174543580\3-174543671-174551529\3-174554131-174557340	3
8	124954260	124971577	\Zm00001d010699\Zm00001d010698\Zm00001d010700	\8-125096999-125099357\8-45078419-45080799\8-124856462-124863653	3
10	146323314	146332145	\Zm00001d026464\Zm00001d026462\Zm00001d026463	\10-146385372-146388195	1
10	115524069	115528190	\Zm00001d025360	\10-115547152-115549832\10-115549986-115551308\10-115554899-115558246\10-115672017-115677468\10-149344422-149360339	5
4	203542739	203548136	\Zm00001d052889	\4-203557648-203559521\4-203506578-203515269	2
5	10603452	10609346	\Zm00001d013412	\5-10649674-10652177	1
1	146630795	146634133	\Zm00001d030588	\1-146608475-146627881	1
5	3225570	3234250	\Zm00001d013015\Zm00001d013014	\5-3247285-3249800	1
3	105718779	105730381	\Zm00001d041214	\3-105776170-105778182	1
1	19592532	19599004	\Zm00001d027992	\1-19654874-19660324\1-19565078-19572070	2
9	158448589	158466138	\Zm00001d048546	\9-158439924-158445804	1
10	6337775	6349706	\Zm00001d023462	\10-6284280-6286093	1
10	4256537	4267126	\Zm00001d023373\Zm00001d023374	\10-4244627-4249805	1
7	148757534	148770767	\Zm00001d021318	\7-148965968-148970247	1
6	126613459	126620069	\Zm00001d037478\Zm00001d037479	\6-126503425-126505964	1
1	7391734	7407198	\Zm00001d027523\Zm00001d027524\Zm00001d027525	\1-7494430-7497549	1
3	191222413	191236772	\Zm00001d043194\Zm00001d043195\Zm00001d043196	\3-191267029-191268239\3-191135170-191142673	2
5	126371197	126377843	\Zm00001d015852	\5-126312832-126313817	1
8	17870320	17878204	\Zm00001d008724	\8-17920274-17925779	1
6	152040545	152054998	\Zm00001d038229\Zm00001d038228	\6-152127989-152132024	1
9	158363873	158377681	\Zm00001d048544\Zm00001d048545	\9-158406083-158414627	1
3	26978830	26980075	\Zm00001d040087	\3-202701860-202704792	1
3	114709757	114717814	\Zm00001d041374\Zm00001d041375	\3-114764933-114767252	1
2	147982922	147988476	\Zm00001d004909	\2-147948249-147951500	1
10	140328416	140341436	\Zm00001d026175	\10-140315574-140317822	1
9	96884563	96897889	\Zm00001d046581	\9-97101349-97103033\9-96784265-96807998	2
7	164013821	164018358	\Zm00001d021829	\7-164019574-164031556	1
10	100592329	100595367	\Zm00001d025033	\10-100644002-100651636	1
7	8338303	8346297	\Zm00001d018883	\7-8299914-8302783	1
4	18475767	18479480	\Zm00001d049161	\4-18514769-18519438	1
5	6585806	6590420	\Zm00001d013208	\5-6571297-6578437	1
2	19444495	19459578	\Zm00001d002696\Zm00001d002695	\2-19430223-19431960	1
3	5912351	5917991	\Zm00001d039496	\3-5826588-5832188	1
2	14987984	15006368	\Zm00001d002540\Zm00001d002541\Zm00001d002538\Zm00001d002539	\2-14781393-14784324	1
1	248450821	248463722	\Zm00001d033047	\1-248471731-248475614\1-248489660-248493924\1-248314807-248323915	3
6	60266753	60274035	\Zm00001d035918	\6-60225103-60227758	1
1	14583379	14603263	\Zm00001d027824	\1-14603424-14607438	1
5	204627665	204636442	\Zm00001d017702	\5-204677112-204680148	1
7	124671017	124675821	\Zm00001d020607	\7-124633110-124635581	1
10	134657701	134660863	\Zm00001d025955	\10-134727588-134734929	1
6	3073245	3077440	\Zm00001d035046	\6-3026774-3030180	1
2	85795818	85804509	\Zm00001d004139	\2-200931442-200933513	1
2	189989557	189998248	\Zm00001d005826	\2-190017466-190020180	1
3	161286061	161293660	\Zm00001d042325	\3-161354367-161356250\3-161472560-161476291\3-161478550-161489122	3
7	152604434	152612015	\Zm00001d021453\Zm00001d021454	\7-152577876-152586212	1
4	176833533	176849423	\Zm00001d052026\Zm00001d052027\Zm00001d052028\Zm00001d052025	\4-176852998-176858002	1
9	142585702	142591745	\Zm00001d047820	\9-142512072-142515916	1
10	144773505	144782901	\Zm00001d026379	\10-144715797-144721762\10-144727047-144729916	2
1	213528039	213532287	\Zm00001d032115	\1-213569627-213574202	1
2	51999564	52018001	\Zm00001d003652\Zm00001d003653\Zm00001d003654\Zm00001d003650\Zm00001d003651	\2-51954425-51960694	1
3	44604351	44611532	\Zm00001d040462	\3-44593901-44598879	1
6	115813583	115818795	\Zm00001d037207	\6-115751643-115756862	1
4	31016078	31021157	\Zm00001d049459	\4-31093968-31098425\4-30889528-30891594	2
7	149246024	149252299	\Zm00001d021338	\7-149172680-149180072	1
9	147308995	147318893	\Zm00001d047988	\9-147329642-147335691	1
5	16257281	16263342	\Zm00001d013653	\5-16263985-16277628	1
1	281760141	281767087	\Zm00001d034035	\1-281795858-281798531	1
5	21892281	21896902	\Zm00001d013831\Zm00001d013832	\5-21960320-21963543\5-21986423-21990396	2
5	51373294	51382865	\Zm00001d014517\Zm00001d014518	\5-51291346-51298741	1
1	64437691	64445836	\Zm00001d029272	\1-64420078-64424419	1
10	106318256	106322060	\Zm00001d025141	\10-106409106-106410144\10-106294370-106298901	2
1	26765009	26777387	\Zm00001d028216	\1-26719025-26725366	1
3	12153261	12163574	\Zm00001d039694	\3-12203671-12210320\3-12083604-12089293	2
6	154794164	154797878	\Zm00001d038336\Zm00001d038335	\6-154814485-154819713	1
5	203483692	203490732	\Zm00001d017666	\5-203494549-203503275	1
1	289123273	289133694	\Zm00001d034319\Zm00001d034318	\1-289148721-289153418\1-289176871-289179312\1-289010332-289014217	3
1	297437617	297450633	\Zm00001d034597	\1-297399822-297402665	1
8	174609813	174617010	\Zm00001d012443\Zm00001d012444	\8-174631485-174637045	1
5	61075404	61082628	\Zm00001d014732\Zm00001d014733	\5-61102437-61107287	1
3	6764779	6775301	\Zm00001d039521\Zm00001d039520	\3-6667825-6675254	1
4	219369464	219378304	\Zm00001d053197	\4-219504038-219514473\4-219340559-219346496	2
2	15665375	15671227	\Zm00001d002572	\2-15675151-15680548	1
2	216754007	216762181	\Zm00001d006790	\2-216502473-216507560	1
1	29670275	29678079	\Zm00001d028299	\1-29662622-29664508	1
3	202400883	202402443	\Zm00001d043515	\3-202421319-202429707	1
3	208447407	208458103	\Zm00001d043726\Zm00001d043727	\3-208548838-208551411	1
4	6743211	6760642	\Zm00001d048867	\4-6799808-6804145	1
5	220776226	220790595	\Zm00001d018433	\5-220801188-220804196\5-220733094-220736277	2
1	285467386	285473689	\Zm00001d034163	\1-285483539-285490832	1
2	74144524	74158404	\Zm00001d003993	\2-74211767-74215909\2-74346057-74348163\2-73920168-73923387\2-74078967-74082151\2-74088275-74093482\2-74132104-74133470	6
5	51639824	51652131	\Zm00001d014526\Zm00001d014525	\5-51905954-51907590	1
5	206189331	206205945	\Zm00001d017765\Zm00001d017766\Zm00001d017764	\5-206100902-206103522\5-206104559-206113242	2
1	32136064	32139986	\Zm00001d028362	\1-32106213-32111429	1
8	105773743	105779903	\Zm00001d010243	\8-105833911-105837480	1
7	162206046	162210554	\Zm00001d021753	\7-162502085-162509065	1
7	164534816	164537693	\Zm00001d021853	\7-164634256-164636227	1
5	196740309	196755099	\Zm00001d017466\Zm00001d017467\Zm00001d017468\Zm00001d017465	\5-196630969-196635228\5-196731953-196735221	2
10	19501059	19508823	\Zm00001d023768\Zm00001d023769	\10-19805316-19811816	1
8	109458019	109470480	\Zm00001d010321	\8-109378160-109382233	1
3	221790452	221812808	\Zm00001d044202\Zm00001d044203\Zm00001d044204\Zm00001d044201	\3-221873191-221875896	1
2	216907632	216917891	\Zm00001d006797	\2-216935932-216954464	1
7	132731680	132738275	\Zm00001d020788\Zm00001d020789	\7-132758609-132764492\7-132971360-132977185	2
5	174299928	174312690	\Zm00001d016724	\5-174360889-174363636	1
2	32080835	32091729	\Zm00001d003101\Zm00001d003102	\2-32169069-32172531\2-32055340-32060381	2
4	13725880	13729940	\Zm00001d049043	\4-13846899-13859204	1
3	54360464	54369803	\Zm00001d040622\Zm00001d040621	\3-54325917-54328652	1
6	154041114	154046159	\Zm00001d038303	\6-154004086-154007450\6-154010810-154014553	2
3	231129843	231139034	\Zm00001d044534	\3-231178625-231184140\3-231118029-231120788	2
1	27305421	27316127	\Zm00001d028230	\1-27322943-27324785	1
4	207927700	207930320	\Zm00001d052992	\4-207913623-207918349	1
2	232669058	232675757	\Zm00001d007479\Zm00001d007478	\2-232572417-232574523	1
8	17286373	17297001	\Zm00001d008691\Zm00001d008692	\8-17242641-17244517	1
6	143608144	143611137	\Zm00001d037961	\6-143587165-143591048	1
10	142405311	142412038	\Zm00001d026269	\10-142425658-142427210\10-142427516-142430371	2
7	95575717	95579857	\Zm00001d020144\Zm00001d020147	\7-95731279-95733403\7-95789465-95791840	2
9	5020630	5026707	\Zm00001d044845	\9-5037050-5039468	1
3	151325444	151334726	\Zm00001d042111	\3-151219178-151223586\3-151237670-151240962	2
2	11662398	11672024	\Zm00001d002388	\2-11653159-11655912	1
4	60876456	60887263	\Zm00001d050024	\4-60845056-60868956	1
1	87744855	87749872	\Zm00001d029806	\1-87807557-87809490\1-87693357-87696370\1-87718045-87719988	3
4	145540667	145552308	\Zm00001d051138\Zm00001d051139	\4-145899684-145905707	1
8	27983809	27993618	\Zm00001d008974	\8-28571282-28579815	1
7	130687717	130693486	\Zm00001d020736	\7-130717317-130723425	1
9	154443732	154483112	\Zm00001d048314\Zm00001d048316\Zm00001d048317\Zm00001d048318\Zm00001d048319\Zm00001d048320\Zm00001d048321\Zm00001d048315\Zm00001d048322	\9-154320090-154327135\9-154349944-154354451	2
5	19006741	19020851	\Zm00001d013741\Zm00001d013742	\5-19021142-19024283\5-19041824-19045385	2
6	109727529	109734491	\Zm00001d037032	\6-109757784-109759976	1
5	46040788	46046526	\Zm00001d014423	\5-46271029-46273346	1
7	12660662	12664734	\Zm00001d019002	\7-12685769-12687068\7-12808161-12810208	2
5	62614788	62621701	\Zm00001d014772	\5-62644706-62648975	1
1	285957430	285963924	\Zm00001d034186\Zm00001d034187	\1-286053854-286057387	1
9	104329374	104336689	\Zm00001d046748	\9-104301169-104304438	1
6	120775931	120782555	\Zm00001d037318	\6-120830769-120832883\6-120741930-120746672	2
7	125255496	125263613	\Zm00001d020620	\7-125282055-125285614\7-125361436-125363290	2
2	50472153	50485168	\Zm00001d003616	\2-50138715-50146984	1
10	129670179	129685095	\Zm00001d025788\Zm00001d025789	\10-129636815-129645455	1
1	219088480	219094498	\Zm00001d032253\Zm00001d032255	\1-219143254-219145306\1-219155579-219162206	2
6	151066317	151074050	\Zm00001d038191	\6-151074280-151081567	1
2	204252050	204260064	\Zm00001d006310\Zm00001d006311	\2-204287532-204289507	1
5	206057987	206064609	\Zm00001d017761	\5-206100902-206103522\5-206104559-206113242	2
3	130622350	130627827	\Zm00001d041635	\3-130527569-130530760	1
7	162559450	162569083	\Zm00001d021762	\7-162502085-162509065	1
2	59720072	59723943	\Zm00001d003797	\2-59743466-59744909\2-60093333-60103494	2
1	14699284	14708462	\Zm00001d027837\Zm00001d027838	\1-14747692-14750540	1
3	199045335	199055539	\Zm00001d043414\Zm00001d043415\Zm00001d043413	\3-199032854-199037526	1
2	216957864	216966797	\Zm00001d006798	\2-216986807-216988558\2-216935932-216954464	2
5	211176873	211187226	\Zm00001d017978	\5-211195332-211203753\5-211396125-211403495	2
10	14593751	14596990	\Zm00001d023669	\10-14619571-14622349	1
8	10290537	10297377	\Zm00001d008493	\8-10212839-10216519	1
8	115323874	115328782	\Zm00001d010442	\8-115384030-115389762\8-115259798-115262113	2
7	171315922	171324436	\Zm00001d022151	\7-171294923-171297699	1
5	219233092	219242588	\Zm00001d018366	\5-219222039-219230419	1
1	44972280	44978839	\Zm00001d028742	\1-44985478-44987579\1-44919239-44925183	2
1	219478155	219486146	\Zm00001d032262	\1-219337617-219347671	1
3	215423019	215426286	\Zm00001d043973	\3-215404038-215409467	1
10	62827465	62836805	\Zm00001d024300	\10-62775088-62778724	1
3	20821227	20827257	\Zm00001d039964	\3-20852358-20860436	1
1	33589761	33601134	\Zm00001d028400	\1-33615645-33621814\1-33489321-33495330	2
1	299437459	299445767	\Zm00001d034670\Zm00001d034671	\1-299462981-299465388	1
5	196993560	197002593	\Zm00001d017473\Zm00001d017474	\5-197028893-197034814	1
3	153558626	153574177	\Zm00001d042146	\3-153466344-153471460\3-153478107-153480201\3-153504635-153505798	3
1	336935	340258	\Zm00001d027249\Zm00001d027250	\1-276402-281805	1
5	58223786	58233228	\Zm00001d014669	\5-58248378-58251042\5-58466767-58469019	2
3	158561950	158566284	\Zm00001d042275	\3-158641161-158642609	1
9	105849670	105855812	\Zm00001d046783	\9-105858895-105865903\9-105700819-105704457	2
7	110022552	110031652	\Zm00001d020374	\7-109910049-109914628	1
9	124176966	124186090	\Zm00001d047253	\9-124231336-124235278\9-124293484-124297688\9-124401836-124404438	3
8	1076616	1081890	\Zm00001d008205	\8-1050248-1053220	1
3	199010101	199017083	\Zm00001d043410	\3-199032854-199037526\3-199042256-199043300	2
1	257334503	257340657	\Zm00001d033280	\1-257347611-257358374	1
1	32946119	32951659	\Zm00001d028388	\1-33041516-33045222\1-32931664-32937606	2
1	3115003	3132573	\Zm00001d027334	\1-3133306-3137699	1
1	263294150	263299154	\Zm00001d033459	\1-263282111-263283936	1
3	215825466	215838709	\Zm00001d043991	\3-215780954-215792444	1
8	162937988	162950465	\Zm00001d011855	\8-163154121-163156514	1
1	15192412	15197479	\Zm00001d027852	\1-15237996-15242203\1-15309025-15314777	2
5	126420229	126427188	\Zm00001d015853	\5-126402569-126407854	1
10	134514792	134523789	\Zm00001d025947\Zm00001d025948	\10-134475290-134478809	1
1	214670113	214680733	\Zm00001d032156	\1-214646710-214650232	1
5	203138414	203141693	\Zm00001d017650	\5-203110459-203121521	1
4	124418289	124424147	\Zm00001d050816	\4-124308886-124311146	1
10	114034980	114039205	\Zm00001d025319	\10-114020047-114021162	1
1	21976759	22004470	\Zm00001d028070\Zm00001d028071\Zm00001d028072\Zm00001d028073	\1-22051076-22066631\1-21900074-21903244	2
2	116861648	116869033	\Zm00001d004535\Zm00001d004534	\2-117109041-117114168	1
1	162683149	162688630	\Zm00001d030841\Zm00001d030842	\1-162762291-162764539	1
2	238190798	238200163	\Zm00001d007719	\2-238174195-238175973	1
3	188381619	188389521	\Zm00001d043074\Zm00001d043073	\3-188419559-188424508	1
1	264082077	264088957	\Zm00001d033490	\1-263592136-263597065	1
8	97568295	97575782	\Zm00001d010060	\8-97622444-97625144\8-97747757-97751704\8-97539172-97542568	3
9	105914532	105921167	\Zm00001d046784	\9-105858895-105865903	1
7	10078478	10086884	\Zm00001d018943	\7-10111550-10120296	1
9	129668704	129673030	\Zm00001d047425	\9-129654904-129657491	1
2	139439748	139442929	\Zm00001d004790	\2-155226897-155231585	1
2	75640684	75651506	\Zm00001d004012	\2-75664041-75670953	1
2	179314164	179322090	\Zm00001d005578	\2-179167122-179175606	1
8	157439656	157450873	\Zm00001d011648\Zm00001d011649	\8-157455805-157457096	1
5	196587012	196591033	\Zm00001d017462	\5-196630969-196635228	1
1	279597116	279605877	\Zm00001d033957	\1-279727343-279731502	1
1	266017644	266024900	\Zm00001d033532	\1-265791706-265800865	1
3	194075595	194094232	\Zm00001d043274	\3-194060113-194067285	1
3	27951961	27959855	\Zm00001d040109\Zm00001d040110	\3-27965895-27967652\3-27937480-27938655	2
2	19203851	19215202	\Zm00001d002683\Zm00001d002684\Zm00001d002685	\2-19090935-19093148	1
6	36095673	36103913	\Zm00001d035601	\6-35997285-36001830	1
5	52953222	52966101	\Zm00001d014553\Zm00001d014554	\5-52927227-52930392\5-52939191-52941270	2
1	105180714	105189746	\Zm00001d030094	\1-105447595-105449844	1
7	74389536	74404141	\Zm00001d019905	\7-74377597-74387022	1
4	235779524	235784992	\Zm00001d053594	\4-235646057-235651344	1
3	117919927	117928079	\Zm00001d041414	\3-117877599-117879845	1
4	153189777	153193242	\Zm00001d051313	\4-153212398-153217294	1
6	154855972	154877312	\Zm00001d038339\Zm00001d038340\Zm00001d038342\Zm00001d038341	\6-154814485-154819713	1
1	10489442	10494479	\Zm00001d027665	\1-10296514-10298990	1
7	167420597	167437319	\Zm00001d021977\Zm00001d021976	\7-167498895-167507538	1
6	97504462	97507894	\Zm00001d036683\Zm00001d036684	\6-97570304-97573163	1
5	206410076	206421206	\Zm00001d017777\Zm00001d017778	\5-206499525-206503540	1
3	203337267	203341805	\Zm00001d043541	\3-203361859-203366450	1
4	230975852	230978960	\Zm00001d053427	\4-231063888-231067645	1
2	4058450	4062977	\Zm00001d001990	\2-4020176-4023483	1
2	1304888	1316327	\Zm00001d001809	\2-1293871-1299807	1
1	39241023	39248133	\Zm00001d028566	\1-39355552-39360049	1
2	208170147	208177540	\Zm00001d006438	\2-208183940-208194364	1
9	92058295	92066805	\Zm00001d046487	\9-92132328-92134409	1
2	6632496	6642753	\Zm00001d002143	\2-6691186-6695346	1
1	271171862	271174287	\Zm00001d033684	\1-271209739-271211670	1
8	27188105	27197320	\Zm00001d008957	\8-27305717-27308956	1
5	72689915	72702647	\Zm00001d015025\Zm00001d015026	\5-72575503-72577322	1
10	56992410	56998772	\Zm00001d024213	\10-57030026-57031484	1
10	75942543	75946861	\Zm00001d024522	\10-76084596-76085570	1
3	174886541	174894352	\Zm00001d042639	\3-174870973-174878408	1
10	1473526	1479448	\Zm00001d023254\Zm00001d023253	\10-1495316-1498425	1
2	11319423	11327861	\Zm00001d002372\Zm00001d002373	\2-11337586-11343410	1
4	2822009	2827300	\Zm00001d048658	\4-2828940-2837445\4-2912358-2913269\4-2913623-2915823	3
4	207027376	207033593	\Zm00001d052978	\4-207089954-207091980	1
3	197006868	197022484	\Zm00001d043336\Zm00001d043337\Zm00001d043338	\3-196974676-196976503	1
1	294255905	294264704	\Zm00001d034487	\1-294334692-294337034	1
3	199635378	199643187	\Zm00001d043432	\3-199729342-199737532	1
7	131674919	131681179	\Zm00001d020768	\7-131594297-131597980	1
1	274108339	274116409	\Zm00001d033800	\1-274232594-274244039	1
3	24749020	24759265	\Zm00001d040047\Zm00001d040048	\3-24837340-24842547\3-24654870-24658161	2
10	87296626	87303360	\Zm00001d024772	\10-87312140-87313561\10-87314593-87323475	2
5	82961037	82975374	\Zm00001d015292\Zm00001d015291	\5-82876860-82880946	1
5	9968930	9978287	\Zm00001d013370	\5-9859849-9861729\5-9863431-9865738\5-9887919-9891880	3
3	150852560	150859544	\Zm00001d042107	\3-150960360-150964035\3-150813998-150816562	2
2	193500886	193511581	\Zm00001d005944\Zm00001d005945\Zm00001d005946	\2-193412588-193415468	1
8	115725310	115730013	\Zm00001d010451	\8-115737007-115742225	1
6	110124778	110127382	\Zm00001d037041	\6-110099738-110102701	1
3	183640092	183647795	\Zm00001d042907	\3-183657525-183660518	1
9	125241428	125246852	\Zm00001d047275	\9-125066204-125071373	1
8	150400993	150408186	\Zm00001d011433	\8-150371876-150374758\8-150387406-150395693	2
9	70088040	70093216	\Zm00001d046182	\9-70145501-70153157	1
6	154462215	154472601	\Zm00001d038325	\6-154508559-154509806\6-154437366-154439744\6-154446769-154451060	3
1	174111452	174116335	\Zm00001d031026	\1-174136381-174142322	1
3	158095956	158104896	\Zm00001d042267	\3-158112874-158116027\3-158150889-158153965	2
9	90490792	90496513	\Zm00001d046450	\9-90646687-90656387	1
7	102491729	102495114	\Zm00001d020257	\7-102506425-102508546	1
5	217821196	217843110	\Zm00001d018278\Zm00001d018279\Zm00001d018280\Zm00001d018281	\5-217939214-217943337	1
1	45535419	45540308	\Zm00001d028752	\1-45391002-45394242	1
1	191262549	191266106	\Zm00001d031470	\1-191117395-191122511	1
7	39149580	39160421	\Zm00001d019515	\7-39051792-39053766	1
5	205823069	205830274	\Zm00001d017746	\5-205740572-205745349	1
7	29407887	29424561	\Zm00001d019354	\7-29443180-29463948	1
5	14083020	14100632	\Zm00001d013549\Zm00001d013550\Zm00001d013552\Zm00001d013553\Zm00001d013551	\5-14101222-14104303\5-14178370-14179545\5-14181718-14189848	3
8	54219380	54222558	\Zm00001d009312	\8-54231071-54234506	1
4	177046873	177054670	\Zm00001d052039	\4-177087850-177093312	1
10	96649774	96661385	\Zm00001d024953	\10-96631575-96637171	1
10	90997042	91008536	\Zm00001d024858	\10-91008548-91013308	1
8	1234500	1241500	\Zm00001d008208\Zm00001d008209	\8-1169817-1172745	1
4	37705590	37712735	\Zm00001d049617	\4-37686774-37693031	1
3	40217243	40226580	\Zm00001d040366	\3-40203447-40210059	1
1	75898401	75908048	\Zm00001d029552\Zm00001d029553	\1-76149790-76153435	1
2	188709535	188715495	\Zm00001d005790\Zm00001d005789	\2-188733946-188736022	1
7	178365100	178370203	\Zm00001d022475\Zm00001d022476\Zm00001d022477	\7-178353251-178356594	1
6	136155059	136158786	\Zm00001d037744	\6-136134645-136135934	1
1	3537701	3550911	\Zm00001d027354	\1-3530985-3534089	1
8	106920589	106930676	\Zm00001d010271	\8-106931200-106933445\8-106913904-106919312	2
1	200646752	200650651	\Zm00001d031745	\1-200663202-200665209	1
3	129821338	129835738	\Zm00001d041624\Zm00001d041625	\3-129686592-129691578	1
5	220880578	220905495	\Zm00001d018437\Zm00001d018439\Zm00001d018440\Zm00001d018438	\5-220877049-220879942	1
5	33511543	33516373	\Zm00001d014129	\5-33503991-33507063	1
1	96143711	96148760	\Zm00001d029950	\1-96213795-96217549	1
3	198901887	198916969	\Zm00001d043402\Zm00001d043403	\3-198876274-198878679\3-198897940-198901151	2
1	235994943	236002922	\Zm00001d032719	\1-235946022-235949385	1
4	237081597	237086898	\Zm00001d053625	\4-237144011-237146149\4-237054833-237060662	2
3	191696249	191702834	\Zm00001d043206	\3-191715158-191720870	1
2	18471200	18476550	\Zm00001d002656	\2-18553201-18563113	1
7	166765367	166776978	\Zm00001d021946	\7-166727394-166729858	1
3	161429578	161435855	\Zm00001d042328	\3-161472560-161476291\3-161478550-161489122\3-161412430-161426841	3
8	21508075	21518635	\Zm00001d008817	\8-21595033-21601152\8-21492544-21503501	2
4	188337776	188343778	\Zm00001d052367	\4-188368848-188369477	1
10	133083536	133109743	\Zm00001d025887\Zm00001d025888\Zm00001d025886\Zm00001d025889	\10-133213953-133217371	1
7	167716987	167728197	\Zm00001d021998	\7-167711873-167716144	1
2	31845274	31856012	\Zm00001d003089	\2-31816357-31820996	1
7	176167342	176191539	\Zm00001d022366\Zm00001d022367\Zm00001d022368	\7-176281077-176287422	1
5	96945643	96949690	\Zm00001d015550	\5-97093556-97096263	1
2	21197688	21203331	\Zm00001d002742	\2-21293492-21296716	1
1	205921731	205930834	\Zm00001d031898	\1-205871742-205875561	1
2	51105990	51112873	\Zm00001d003632	\2-51172249-51173516	1
5	219154792	219171978	\Zm00001d018358\Zm00001d018359\Zm00001d018360\Zm00001d018361	\5-219004833-219013392\5-219149434-219152676	2
3	15956667	15963263	\Zm00001d039826\Zm00001d039825	\3-16001271-16008845\3-15942087-15944962	2
7	128746155	128751567	\Zm00001d020692	\7-128588422-128591807	1
6	166584082	166591373	\Zm00001d038894	\6-166645935-166650972	1
2	15736261	15741970	\Zm00001d002573	\2-15675151-15680548\2-15696657-15697940	2
8	154127490	154132434	\Zm00001d011543	\8-154156364-154159171	1
8	67478486	67489052	\Zm00001d009498	\8-67263019-67265423\8-67371044-67375582\8-67461559-67464411	3
10	29358418	29363876	\Zm00001d023931\Zm00001d023932	\10-29343486-29348085	1
2	13583844	13597474	\Zm00001d002476\Zm00001d002477	\2-13577739-13583673	1
1	40593417	40598171	\Zm00001d028606	\1-40598696-40606848\1-40460428-40465900	2
10	149381436	149400076	\Zm00001d026649\Zm00001d026651\Zm00001d026652\Zm00001d026650	\10-149432336-149434296\10-149446275-149450435\10-149451044-149453916\10-149454765-149456367\10-149344422-149360339	5
8	180246400	180260015	\Zm00001d012763	\8-180231117-180235153	1
9	8667566	8676046	\Zm00001d044973	\9-8828390-8832770	1
2	24280547	24299144	\Zm00001d002842\Zm00001d002841\Zm00001d002843	\2-24391939-24396779\2-24415103-24419300	2
4	240110206	240116574	\Zm00001d053739	\4-240093278-240099068	1
7	136984492	136989295	\Zm00001d020932	\7-137015144-137018392	1
1	96080622	96089717	\Zm00001d029947\Zm00001d029948	\1-96213795-96217549	1
1	258836761	258856483	\Zm00001d033316\Zm00001d033318\Zm00001d033317	\1-257687476-257690968	1
8	155127602	155143724	\Zm00001d011588\Zm00001d011590\Zm00001d011589	\8-155146009-155149106	1
1	67603506	67613168	\Zm00001d029366	\1-67721589-67724737\1-67947545-67954466	2
5	175212728	175222055	\Zm00001d016761\Zm00001d016762	\5-175233699-175239714	1
10	15539932	15545580	\Zm00001d023689	\10-15554940-15559334	1
9	93065269	93070881	\Zm00001d046508	\9-93167317-93172574\9-92965445-92971156	2
2	57846720	57852633	\Zm00001d003761	\2-57860950-57864503	1
3	180796562	180807517	\Zm00001d042809	\3-180826016-180828894\3-180829001-180844989	2
4	201303929	201310540	\Zm00001d052798\Zm00001d052799	\4-201289810-201292839	1
5	195904178	195909974	\Zm00001d017441	\5-195948162-195950287\5-196068154-196072484	2
4	231447791	231453339	\Zm00001d053438	\4-231479113-231480948\4-231063888-231067645	2
8	141581307	141594749	\Zm00001d011167\Zm00001d011168	\8-141818667-141822738	1
3	34651676	34655673	\Zm00001d040263	\3-34549073-34552032\3-34552993-34556394	2
2	25533934	25554744	\Zm00001d002879\Zm00001d002880\Zm00001d002881\Zm00001d002878	\2-25313963-25320904	1
7	169180980	169193631	\Zm00001d022059\Zm00001d022060	\7-169120961-169123270	1
1	195670887	195681669	\Zm00001d031593	\1-195396038-195403108	1
3	193857173	193862511	\Zm00001d043269\Zm00001d043268	\3-193873079-193877025\3-193925506-193931459	2
4	230456566	230463631	\Zm00001d053404	\4-230468757-230471116	1
3	187239828	187260279	\Zm00001d043043\Zm00001d043044\Zm00001d043045	\3-187334137-187339551\3-187210249-187217116\3-187217253-187218923	3
9	144996507	145005895	\Zm00001d047910	\9-144967491-144970858	1
5	151041694	151047885	\Zm00001d016225	\5-151059673-151063227	1
7	33490095	33511149	\Zm00001d019432	\7-33473626-33479427\7-33479593-33489790	2
9	149342157	149347992	\Zm00001d048070	\9-149322086-149325637	1
2	110916030	110920333	\Zm00001d004424	\2-110942783-110946066	1
3	206832280	206838220	\Zm00001d043669	\3-206772096-206778472	1
8	13551153	13562158	\Zm00001d008581\Zm00001d008582	\8-13638799-13647164	1
7	136124421	136137989	\Zm00001d020904\Zm00001d020903	\7-136156352-136162697\7-136107683-136111558	2
9	121405535	121411986	\Zm00001d047189\Zm00001d047190	\9-121438784-121441767	1
5	8063984	8073157	\Zm00001d013301\Zm00001d013302	\5-8054458-8062294	1
8	175592701	175604214	\Zm00001d012506\Zm00001d012507\Zm00001d012508	\8-175674153-175678366	1
10	149651140	149658061	\Zm00001d026668	\10-149639214-149643297	1
4	227811760	227815399	\Zm00001d053369	\4-227776062-227777867	1
2	209131816	209137336	\Zm00001d006467	\2-209202193-209204871\2-208922914-208926532\2-208976937-208980588	3
4	12580903	12587248	\Zm00001d049016	\4-12594020-12597417\4-12611366-12615538	2
8	97929073	97933174	\Zm00001d010063	\8-98034682-98037428\8-97916939-97921193	2
7	132927423	132931993	\Zm00001d020793	\7-132971360-132977185	1
7	157734255	157749682	\Zm00001d021598	\7-157369158-157379841\7-157521871-157530587\7-157715277-157719947	3
5	218906952	218916850	\Zm00001d018343	\5-218880190-218881412\5-218895647-218901099	2
1	275947799	275956438	\Zm00001d033855	\1-275940629-275942104	1
6	153932086	153957610	\Zm00001d038301\Zm00001d038302	\6-154004086-154007450\6-154010810-154014553\6-153765845-153770408\6-153770536-153779562\6-153887965-153891558	5
7	129916418	129920843	\Zm00001d020717	\7-129994971-130000547\7-129871096-129873426	2
5	91103376	91110249	\Zm00001d015451	\5-91056264-91061492	1
9	101770095	101778911	\Zm00001d046673	\9-101908550-101915330	1
5	180471986	180477812	\Zm00001d016938	\5-180566398-180569827	1
3	191470655	191473487	\Zm00001d043204	\3-191573320-191578506	1
8	162132589	162135861	\Zm00001d011821	\8-162220626-162229003	1
6	106201006	106207859	\Zm00001d036911	\6-106358209-106364338	1
1	178991809	179015986	\Zm00001d031132\Zm00001d031134\Zm00001d031135\Zm00001d031136\Zm00001d031133	\1-179376363-179378948\1-179537897-179544798	2
2	12400171	12416774	\Zm00001d002424\Zm00001d002426\Zm00001d002427\Zm00001d002425	\2-12427265-12433083	1
1	117618647	117625047	\Zm00001d030266	\1-117387455-117389695	1
10	10214924	10224197	\Zm00001d023559\Zm00001d023560	\10-10306834-10311773	1
2	24955045	24964087	\Zm00001d002864	\2-24997317-25001180\2-24912306-24915523	2
9	144839581	144842389	\Zm00001d047904	\9-144854576-144857090	1
3	9562362	9580073	\Zm00001d039631	\3-9658512-9661454\3-9759733-9766270\3-9766342-9769099\3-9521879-9523205	4
6	25987151	25991376	\Zm00001d035447	\6-26062220-26064515	1
5	110416522	110419346	\Zm00001d015714	\5-110431370-110435259	1
4	22369542	22375955	\Zm00001d049239	\4-22158176-22166939	1
6	144579923	144589156	\Zm00001d037993	\6-144600126-144603205	1
8	152917301	152930526	\Zm00001d011510\Zm00001d011511\Zm00001d011512	\8-152703584-152716083	1
8	126701175	126705003	\Zm00001d010749\Zm00001d010750	\8-126853314-126854779	1
1	51723108	51735652	\Zm00001d028924\Zm00001d028925	\1-51751960-51762271\1-51901741-51906951	2
2	41696520	41705378	\Zm00001d003368	\2-41773333-41775048	1
9	133978710	133981874	\Zm00001d047528	\9-133965578-133976556	1
1	113695682	113698833	\Zm00001d030217	\1-113710029-113714589	1
3	199165308	199168221	\Zm00001d043422	\3-199394093-199397856	1
4	17569873	17577247	\Zm00001d049141	\4-17529786-17536294	1
6	87637326	87647413	\Zm00001d036418\Zm00001d036417	\6-87585470-87595608	1
7	177632717	177650357	\Zm00001d022433\Zm00001d022434\Zm00001d022432	\7-177469991-177479594\7-177479666-177487742	2
9	116426504	116438783	\Zm00001d047042\Zm00001d047043	\9-116361823-116365099\9-116365259-116368413\9-116369285-116371097	3
8	69163661	69170993	\Zm00001d009532	\8-69096369-69097515	1
1	298946999	298951157	\Zm00001d034653	\1-298930391-298934519	1
5	53297587	53300557	\Zm00001d014563	\5-53461268-53466150\5-53241201-53246617	2
9	21631407	21634460	\Zm00001d045423	\9-21721247-21724894	1
3	214772824	214780375	\Zm00001d043955	\3-214815457-214817056	1
6	168630979	168638318	\Zm00001d039004	\6-168608892-168613741	1
6	79668771	79673579	\Zm00001d036246	\6-79692364-79696135	1
1	103279192	103287994	\Zm00001d030069	\1-103359648-103364441	1
6	145094104	145097605	\Zm00001d038012	\6-145070574-145073417	1
2	192116466	192120782	\Zm00001d005897	\2-192146743-192148612	1
2	194252616	194265856	\Zm00001d005969\Zm00001d005970	\2-194117429-194121896\2-194122988-194129663	2
2	196660478	196668339	\Zm00001d006055	\2-196745233-196748449	1
6	68432796	68441122	\Zm00001d036046	\6-68441214-68455129	1
6	160152734	160158820	\Zm00001d038572	\6-160188519-160195346	1
5	68351279	68372072	\Zm00001d014919\Zm00001d014918\Zm00001d014920	\5-68207347-68209717\5-68320626-68324011	2
9	108890161	108901851	\Zm00001d046889	\9-108924427-108926896\9-108982226-108985058	2
6	90168689	90188695	\Zm00001d036482\Zm00001d036483\Zm00001d036484	\6-90310045-90313100	1
9	117223928	117231029	\Zm00001d047070	\9-117163643-117169287	1
9	36008456	36014311	\Zm00001d045735	\9-35926373-35928469	1
2	220027731	220031273	\Zm00001d006951	\2-220017244-220018669	1
1	245735447	245741335	\Zm00001d032981	\1-245846820-245851693\1-245853546-245858442	2
5	56625101	56632666	\Zm00001d014629\Zm00001d014630	\5-56657857-56662777	1
6	94604328	94606332	\Zm00001d036615	\6-94472808-94479308	1
2	14671622	14694114	\Zm00001d002520\Zm00001d002521\Zm00001d002522	\2-14701629-14704095\2-14713315-14716445\2-14777505-14778910\2-14781393-14784324\2-14784605-14787442	5
6	92503342	92510937	\Zm00001d036564	\6-92664932-92667858	1
1	273824888	273834160	\Zm00001d033792	\1-273759929-273763090	1
6	138540688	138547358	\Zm00001d037810	\6-138454040-138473691	1
10	136173821	136177377	\Zm00001d026018	\10-136124092-136127447	1
5	14973780	14986146	\Zm00001d013590\Zm00001d013589	\5-14918434-14921105	1
5	19053452	19057035	\Zm00001d013743	\5-19021142-19024283\5-19024983-19026823\5-19041824-19045385	3
4	240447287	240459733	\Zm00001d053751	\4-240441034-240445182	1
5	53954144	53964632	\Zm00001d014572	\5-53943871-53948354	1
8	2456544	2460932	\Zm00001d008244	\8-2427182-2437727	1
1	239168442	239174254	\Zm00001d032819	\1-239119530-239122222	1
2	199146404	199152390	\Zm00001d006118	\2-199026396-199032362	1
1	92895316	92900096	\Zm00001d029896	\1-92820198-92827175\1-92851810-92853358	2
2	211506295	211518051	\Zm00001d006582	\2-211571177-211576197\2-211685589-211687910	2
9	154752007	154769606	\Zm00001d048340\Zm00001d048341	\9-154672591-154678430	1
5	3946791	3956336	\Zm00001d013057	\5-3930555-3934375	1
3	112424722	112433440	\Zm00001d041330\Zm00001d041331\Zm00001d041329	\3-112450293-112456116	1
5	54415604	54429455	\Zm00001d014584\Zm00001d014585\Zm00001d014587	\5-54543710-54550181	1
8	166367899	166382394	\Zm00001d012005	\8-166335242-166340322\8-166362638-166367155	2
8	56666707	56669664	\Zm00001d009331	\8-56652154-56654818	1
4	163361430	163371408	\Zm00001d051584\Zm00001d051585	\4-163302619-163304090	1
2	61453288	61460930	\Zm00001d003833	\2-61493977-61496503\2-61550374-61554746\2-61211344-61214404	3
1	279755979	279767431	\Zm00001d033965	\1-279697517-279699531\1-279727343-279731502	2
6	132158041	132167192	\Zm00001d037624	\6-132202902-132207469	1
1	263976057	263987869	\Zm00001d033483\Zm00001d033484	\1-263592136-263597065	1
8	152162455	152167155	\Zm00001d011491	\8-152117298-152122290	1
8	20361917	20371501	\Zm00001d008791	\8-20521769-20526278\8-20724402-20726668	2
2	176659630	176663416	\Zm00001d005507	\2-176790418-176792421	1
7	128443217	128447909	\Zm00001d020688	\7-128415300-128420448	1
7	170931231	170943121	\Zm00001d022131\Zm00001d022130	\7-170897738-170898773	1
5	182701649	182708321	\Zm00001d017014	\5-182728152-182730369\5-182680065-182682420	2
4	147111278	147115940	\Zm00001d051172	\4-147030669-147034465	1
1	189436402	189445927	\Zm00001d031416	\1-189498307-189502758\1-189430103-189431646	2
3	185623738	185631710	\Zm00001d042977\Zm00001d042978	\3-185718385-185720800	1
5	193947734	193953317	\Zm00001d017383	\5-194047431-194049974\5-193922602-193926506	2
10	85358829	85362108	\Zm00001d024726	\10-85275527-85283510	1
9	112270436	112276797	\Zm00001d046947	\9-112260471-112263090	1
3	211976368	211987468	\Zm00001d043849\Zm00001d043850	\3-211909788-211914317	1
1	33439427	33456875	\Zm00001d028398\Zm00001d028397	\1-33489321-33495330	1
6	154914936	154927421	\Zm00001d038346	\6-154947515-154950643\6-155058506-155064003\6-155078120-155083062	3
3	142131854	142146157	\Zm00001d041880	\3-142146374-142150872\3-142161891-142171742	2
1	235876721	235883789	\Zm00001d032714\Zm00001d032715	\1-235866218-235868282	1
1	268307660	268316665	\Zm00001d033602	\1-268445892-268450012\1-268089206-268099621	2
3	3796996	3799637	\Zm00001d039412	\3-3782425-3787146	1
8	170415068	170428300	\Zm00001d012224	\8-170433091-170434056\8-170443763-170446484	2
3	207954234	207962998	\Zm00001d043707\Zm00001d043708	\3-207923192-207929169\3-207931888-207933841	2
9	155959435	155970487	\Zm00001d048421\Zm00001d048420	\9-155939129-155940546	1
1	227678332	227685515	\Zm00001d032469	\1-227613090-227618738	1
6	171176940	171185560	\Zm00001d039155\Zm00001d039156	\6-171167023-171169432	1
3	124538855	124549165	\Zm00001d041504	\3-124449733-124451853	1
3	234790348	234794935	\Zm00001d044682	\3-234667385-234672858	1
1	231883242	231885954	\Zm00001d032606	\1-231870817-231874365	1
7	86718257	86722768	\Zm00001d020025	\7-86851904-86856731	1
5	190972596	190977156	\Zm00001d017263	\5-190988180-190994325\5-190874542-190879953	2
5	169217923	169225341	\Zm00001d016599	\5-169064952-169068497	1
10	133312478	133330705	\Zm00001d025899\Zm00001d025900\Zm00001d025901	\10-133348945-133351327\10-133409674-133411747	2
8	178934016	178941975	\Zm00001d012702	\8-178943665-178948598	1
5	155678054	155683749	\Zm00001d016287	\5-155643560-155646786	1
2	12547988	12561719	\Zm00001d002432\Zm00001d002433	\2-12534839-12538037\2-12538063-12543674	2
10	120807661	120814634	\Zm00001d025507\Zm00001d025508	\10-120792650-120794758	1
7	112334541	112340437	\Zm00001d020414	\7-112428402-112433255	1
6	159188451	159198091	\Zm00001d038523	\6-159277358-159280639	1
6	53198598	53203524	\Zm00001d035820	\6-157834618-157844154	1
2	131999653	132006342	\Zm00001d004698	\2-132033913-132036062	1
9	153417105	153423767	\Zm00001d048263	\9-153401600-153409374	1
4	232723851	232729642	\Zm00001d053515	\4-232701276-232706384	1
10	130435713	130439373	\Zm00001d025816	\10-130409852-130431727	1
3	189738571	189742320	\Zm00001d043121\Zm00001d043122	\3-189780905-189787885	1
5	82440099	82442959	\Zm00001d015275	\5-81979355-81982695	1
3	204488080	204493245	\Zm00001d043589	\3-204450595-204454198	1
8	104776018	104780025	\Zm00001d010227	\8-104741902-104744562	1
8	125099797	125105847	\Zm00001d010703	\8-125128336-125131863	1
5	44140429	44144610	\Zm00001d014386	\5-43929821-43932320\5-44021359-44025027\5-44117934-44127794	3
7	151209212	151216777	\Zm00001d021403	\7-151100157-151103764	1
1	234841824	234849932	\Zm00001d032694	\1-234802702-234808532	1
2	184330496	184338172	\Zm00001d005713\Zm00001d005714	\2-184412525-184420570	1
3	153381160	153389341	\Zm00001d042142\Zm00001d042143\Zm00001d042144	\3-153466344-153471460\3-153350271-153352230	2
3	203928242	203934802	\Zm00001d043562	\3-204040570-204045124\3-203900706-203903457	2
2	185169623	185173132	\Zm00001d005733	\2-184924493-184930928	1
5	79754915	79761009	\Zm00001d015213	\5-79804460-79806317\5-79743198-79747780\5-79747880-79749056	3
2	191776871	191783806	\Zm00001d005888	\2-191845074-191849140	1
4	208897554	208907248	\Zm00001d053011	\4-209015455-209018243\4-209051742-209054873	2
10	91363535	91368029	\Zm00001d024867	\10-91199864-91202668\10-91332503-91335591	2
8	67220139	67227767	\Zm00001d009496\Zm00001d009495	\8-67263019-67265423\8-67334706-67337128	2
3	155332646	155350254	\Zm00001d042184\Zm00001d042185\Zm00001d042183	\3-155328189-155330842	1
4	237108303	237112496	\Zm00001d053626	\4-237131983-237133593\4-237144011-237146149	2
4	159914244	159921483	\Zm00001d051472	\4-159743654-159747574\4-159904888-159909414	2
1	10749808	10762747	\Zm00001d027673\Zm00001d027674\Zm00001d027675	\1-10833854-10836549	1
10	121026115	121035376	\Zm00001d025518\Zm00001d025517	\10-121010439-121012874	1
7	148345255	148359799	\Zm00001d021304\Zm00001d021306\Zm00001d021305	\7-148432773-148434524	1
5	10534285	10544459	\Zm00001d013409	\5-10547550-10549598	1
7	10186091	10196968	\Zm00001d018944\Zm00001d018946	\7-10111550-10120296	1
4	205240582	205249574	\Zm00001d052929\Zm00001d052930	\4-205338061-205341995\4-205518903-205526543	2
5	48030472	48039431	\Zm00001d014455\Zm00001d014456	\5-47951655-47954606	1
9	96871866	96878963	\Zm00001d046580	\9-97101349-97103033	1
5	211404490	211417178	\Zm00001d017985\Zm00001d017986\Zm00001d017987	\5-211445028-211447669	1
9	127610729	127616911	\Zm00001d047359	\9-127644649-127649638	1
8	150744695	150747435	\Zm00001d011447	\8-150756530-150760885	1
8	2559119	2569438	\Zm00001d008248	\8-2553505-2557287	1
4	227177574	227187746	\Zm00001d053352\Zm00001d053351	\4-227319885-227324231\4-224033942-224039114\4-227162335-227165222	3
10	148720893	148733604	\Zm00001d026600	\10-148664625-148667830	1
10	139365431	139376792	\Zm00001d026134\Zm00001d026135	\10-139350722-139353243	1
3	218417348	218421117	\Zm00001d044076	\3-218344028-218345681\3-218373474-218375567	2
3	167653601	167666262	\Zm00001d042444	\3-167689328-167693887\3-168043367-168046891	2
2	56990823	57000191	\Zm00001d003742	\2-57056706-57062367\2-56786341-56793124\2-56794619-56805234	3
8	139731212	139743432	\Zm00001d011124\Zm00001d011126\Zm00001d011127\Zm00001d011125	\8-139838695-139840292	1
1	54250482	54255430	\Zm00001d028998	\1-54293743-54299776\1-54314143-54318941\1-54024484-54033096	3
8	143019607	143028641	\Zm00001d011210	\8-143039489-143041052\8-143006664-143009044	2
3	192881802	192886589	\Zm00001d043242	\3-193018634-193022542	1
1	97415598	97418467	\Zm00001d029983	\1-97453163-97456241\1-97457161-97459515	2
2	13186365	13198314	\Zm00001d002455\Zm00001d002456\Zm00001d002454	\2-13295994-13302296\2-13142349-13144702	2
[truncated: 3,899 more rows]

## Sheet: Figure 4b
Figure 4b: The number of D interacting with various number of P in immature ear
Distal PET peak(D)			Proximal PET peaks (P)
chr	start	end	P interacting with the same D	No. of P interacting with the same D
5	86118597	86124822	\5-86083665-86093679\5-86283990-86290595	2
10	122001189	122003418	\10-121923942-121930301\10-122018053-122022306	2
1	279345613	279350179	\1-279274576-279287380\1-279332974-279340172	2
3	215655272	215659224	\3-215685750-215702648	1
6	61367309	61369721	\6-61323519-61326735	1
2	169610342	169612983	\2-169613090-169625784	1
1	256564128	256566976	\1-256573546-256579696	1
4	207248723	207250140	\4-207127297-207133469	1
3	144114600	144118666	\3-143905625-143913529	1
2	146342235	146347553	\2-146377260-146381508	1
7	134908211	134910219	\7-125125686-125138511	1
1	240163440	240167625	\1-240234474-240238903	1
4	14046284	14054525	\4-13882857-13893828\4-14032805-14037341\4-14070236-14077863	3
3	65328411	65330420	\3-65155655-65160065	1
8	161757365	161761200	\8-161717663-161730194	1
7	177914983	177917263	\7-177901415-177909066	1
5	21960320	21963543	\5-21892281-21896902\5-21904084-21910647	2
3	47619569	47627204	\3-47373239-47377682\3-47521129-47523934	2
1	24818891	24827534	\1-24770840-24780059\1-24945062-24951947	2
4	167151077	167152823	\4-167212732-167231716	1
7	159518993	159520249	\7-159559332-159563953\7-159570711-159585617	2
4	24135332	24143968	\4-23996913-24005357\4-24149187-24154725	2
5	4793303	4796696	\5-4869228-4875220	1
3	169260320	169263296	\3-169237246-169243743	1
9	8828390	8832770	\9-8667566-8676046\9-9421118-9425421	2
7	157369158	157379841	\7-157214725-157223377\7-157431712-157439055\7-157734255-157749682	3
1	67221102	67224029	\1-67034809-67044998\1-67115768-67117477\1-67299881-67305617	3
8	117809506	117812840	\8-117898629-117907019	1
5	24044069	24050616	\5-24087977-24094772	1
1	162762291	162764539	\1-162683149-162688630	1
1	183401256	183404070	\1-183452630-183457223	1
3	229158229	229164401	\3-229145075-229151050	1
7	161859260	161863580	\7-161890232-161909319	1
2	18436353	18439752	\2-18306349-18323798	1
2	190017466	190020180	\2-189989557-189998248	1
1	72490293	72498678	\1-72596512-72604604	1
5	27929805	27932213	\5-27903308-27910096	1
7	172324532	172330360	\7-172339541-172345419\7-172371724-172377620	2
3	230396646	230400304	\3-230422682-230428481	1
8	175530620	175534353	\8-175508820-175523428	1
3	206024194	206029493	\3-205978921-205988658	1
10	134935590	134937826	\10-134917340-134923738	1
5	188150019	188152996	\5-188265900-188271996	1
7	119305404	119309142	\7-119107672-119114506\7-119138997-119142752\7-119409944-119416331	3
8	135135738	135139446	\8-135098716-135106182	1
1	114810055	114812431	\1-114870495-114874728	1
1	270199908	270202687	\1-270115738-270124848\1-270219039-270226380	2
5	204102749	204104818	\5-204118700-204126300	1
1	204961496	204979319	\1-204950501-204959585\1-204982746-204988382	2
1	190545945	190552386	\1-190382187-190388108	1
1	26719025	26725366	\1-26765009-26777387\1-168490952-168499165	2
1	6631732	6634371	\1-6523446-6544430	1
9	90822511	90827235	\9-90617580-90624842	1
4	169858421	169861994	\4-169920839-169934748	1
3	216146433	216149498	\3-216209725-216215571\3-216239521-216249966	2
7	95789465	95791840	\7-2113342-2119206\7-95575717-95579857	2
9	156779529	156781580	\9-156816574-156837778	1
2	9683015	9684391	\2-9720383-9738790	1
4	6793626	6797627	\4-6776861-6791429	1
3	218487751	218491331	\3-218522508-218529528\3-218638942-218644236	2
3	216677414	216682272	\3-216527756-216537532	1
4	130542957	130544337	\4-130432445-130439750	1
3	11474580	11476424	\3-11498866-11505467	1
2	159179239	159183722	\2-159220062-159224817	1
1	285740506	285743737	\1-285705177-285713057	1
7	166786967	166787964	\7-166827029-166833922	1
3	180373341	180375618	\3-180447596-180461536	1
1	272299372	272304598	\1-272328541-272345819	1
9	150537152	150541270	\9-150522552-150525651\9-150563970-150568207	2
2	201829888	201833697	\2-201766295-201778370\2-201785560-201790661	2
7	86851904	86856731	\7-86718257-86722768	1
4	120147572	120150513	\4-120120139-120129435	1
4	10499538	10503777	\4-10444865-10450179\4-10528054-10538304	2
8	126853314	126854779	\8-126701175-126705003	1
3	191613961	191616111	\3-191578510-191584809	1
5	213907320	213910768	\5-213832895-213849119	1
9	133965578	133976556	\9-133876405-133886811\9-133978710-133981874\9-134013198-134021638\9-134022583-134031947	4
4	26258662	26260860	\4-26180210-26183848	1
1	293614266	293618163	\1-293744071-293753484	1
7	2852563	2854659	\7-2859518-2871621	1
9	10150198	10153764	\9-9850984-9854112\9-10191840-10199177	2
9	139060187	139065133	\9-139043478-139055556\9-139087677-139097489\9-139128974-139143667	3
7	137174670	137176036	\7-137148871-137158731	1
9	149270492	149273179	\9-149279652-149291620	1
3	222369179	222376175	\3-222397005-222410530	1
4	221500490	221502617	\4-221209213-221214449	1
2	198481804	198484908	\2-198434436-198439881\2-198517077-198523897	2
3	223532900	223539708	\3-223575290-223593094	1
8	77366675	77368776	\8-77052851-77063337	1
7	12685769	12687068	\7-12660662-12664734	1
7	144713680	144717347	\7-144657478-144666068\7-144741821-144746779	2
1	246600250	246603201	\1-246635381-246637688	1
8	165296544	165301040	\8-165278499-165296415\8-165317126-165325211	2
1	116713717	116715960	\1-116772929-116777515	1
6	33025250	33027292	\6-32900754-32913665	1
1	31102967	31107802	\1-31047543-31061461	1
4	218476413	218478295	\4-218552999-218559180	1
3	196974676	196976503	\3-196984132-196992203\3-197006868-197022484	2
1	51158501	51162913	\1-51358638-51364909	1
9	136215326	136218440	\9-136083873-136096923\9-136183704-136191916	2
1	263000209	263002388	\1-263010227-263018851	1
5	69448333	69449310	\5-69415773-69426846	1
6	136111405	136115311	\6-135889987-135898142\6-136120484-136124658	2
1	299589242	299592275	\1-299601471-299609693	1
9	4119606	4121701	\9-4088518-4094539	1
1	6261766	6263502	\1-6267940-6278219	1
7	157521871	157530587	\7-157431712-157439055\7-157598162-157602043\7-157734255-157749682	3
1	281259971	281269094	\1-281275536-281284497	1
3	36666431	36671244	\3-36814468-36824634	1
4	175548963	175551695	\4-175532174-175536155	1
3	181700244	181702988	\3-181807289-181812496	1
1	16834269	16836570	\1-16743884-16753643	1
1	257522183	257524707	\1-257621310-257625743	1
1	67947545	67954466	\1-67603506-67613168\1-67923566-67931994	2
7	111503955	111506814	\7-111547332-111551818	1
2	32494938	32499565	\2-32423768-32434480\2-32461440-32471920\2-32534196-32545278\2-32660943-32670997	4
7	128200223	128203040	\7-128254960-128267753	1
5	215274294	215279399	\5-215338663-215351460	1
4	215527085	215532469	\4-215586721-215593507	1
1	237022518	237027542	\1-237052713-237059769	1
6	151074280	151081567	\6-151066317-151074050	1
6	99129005	99132741	\6-99173708-99186608	1
5	12319168	12321361	\5-12323477-12337433	1
5	217585440	217588683	\5-217571033-217580520	1
2	174637989	174648938	\2-174653055-174668978	1
9	148198052	148199943	\9-148170351-148180381\9-148182441-148188491	2
10	35828469	35831478	\10-35841706-35845206	1
1	205154267	205155813	\1-205164612-205167998\1-205239239-205243409	2
1	68189212	68191364	\1-68216130-68227612	1
7	32992156	32994255	\7-33002506-33008777	1
6	163758107	163764993	\6-163587014-163600835\6-163649595-163660171\6-163795311-163804593	3
3	25576685	25578774	\3-25591139-25597923	1
5	205923135	205929558	\5-205938040-205941797\5-205943740-205954886	2
2	235365449	235366616	\2-235382873-235401991	1
10	138463543	138465799	\10-138392977-138403016\10-138499727-138512939	2
7	91813436	91817511	\7-92002407-92007509	1
8	166829655	166836236	\8-166760237-166770029\8-166780050-166785515	2
5	98832231	98837258	\5-98873783-98878807	1
1	9995392	9998473	\1-9981519-9992681	1
8	146083467	146090611	\8-145978173-145985656	1
9	157178415	157180044	\9-157230922-157238114	1
5	52939191	52941270	\5-52953222-52966101	1
4	145899684	145905707	\4-145540667-145552308	1
5	55487399	55491409	\5-55311346-55316562\5-55316712-55326821\5-55641876-55646181\5-55723655-55730949	4
2	59895332	59898471	\2-59924719-59930033	1
8	114093450	114097457	\8-114331296-114338744	1
6	112991029	112998137	\6-113003480-113007181	1
9	24080550	24084105	\9-23982342-23996259	1
3	202089912	202100135	\3-202105063-202111715	1
7	176479489	176486555	\7-176456975-176466796	1
2	66525893	66532226	\2-66484158-66488633	1
1	165601274	165606427	\1-165738770-165747356	1
6	122261246	122265842	\6-122233748-122246402	1
2	145545828	145551195	\2-145378903-145385689	1
2	85782346	85785653	\2-85735598-85740134	1
8	167638168	167639274	\8-167586261-167598715	1
3	4111423	4116700	\3-3972483-3994952\3-4120093-4124599\3-4145433-4176106	3
2	12538063	12543674	\2-12525977-12529422\2-12547988-12561719	2
7	164634256	164636227	\7-164512724-164525971\7-164534816-164537693	2
8	122265351	122267980	\8-122211432-122216448\8-122277871-122282728	2
7	158457121	158460006	\7-158517327-158523051	1
5	27684523	27688700	\5-27671015-27674878	1
10	149446275	149450435	\10-149381436-149400076	1
1	275529403	275531784	\1-32265029-32277303	1
2	200510614	200515608	\2-200524341-200527879	1
1	73632400	73636211	\1-73706128-73709505	1
9	10961925	10964190	\9-10941314-10947686	1
7	108962415	108964228	\7-108889937-108896816	1
5	35159264	35167671	\5-35065773-35072188\5-35146501-35152214	2
7	147836754	147838372	\7-147848022-147859965	1
7	147597412	147598423	\7-147631626-147637149	1
1	24870600	24875840	\1-24770840-24780059	1
8	152117298	152122290	\8-152072218-152078571\8-152107426-152113458\8-152162455-152167155	3
1	288661989	288666013	\1-288571228-288577569	1
10	87312140	87313561	\10-87296626-87303360	1
8	156105560	156108570	\8-156192493-156201341	1
1	25313828	25318706	\1-25495252-25503340	1
3	118174383	118176517	\3-118099724-118106616\3-118358813-118363689	2
9	135485561	135488042	\9-135544556-135555011	1
1	179537897	179544798	\1-178991809-179015986	1
2	50885199	50887802	\2-50746098-50755209	1
4	177775710	177778700	\4-177819527-177830732\4-177898567-177901799	2
7	162922728	162926079	\7-162873992-162889985\7-162967164-162989385	2
3	173613914	173618510	\3-173557216-173563227\3-173565716-173571103	2
4	238335681	238339667	\4-238358846-238369446	1
3	214449902	214460380	\3-214474022-214480794	1
1	214507882	214511720	\1-214576196-214587809	1
1	40771671	40773476	\1-40709916-40720273	1
4	156139146	156144690	\4-159345995-159356753	1
5	172854924	172857662	\5-172498696-172504276\5-173115791-173128601	2
3	205760771	205763569	\3-205807265-205809953	1
2	21642160	21646498	\2-21379510-21398974\2-21404259-21410458\2-21695462-21711671	3
4	162332577	162338589	\4-162156165-162165383\4-162304805-162311017	2
1	286590318	286594513	\1-286416189-286427916	1
5	95167542	95170122	\5-95181118-95187811	1
2	86950084	86964308	\2-86916474-86942743\2-86969793-86983983	2
7	36398409	36401519	\7-36379847-36383963	1
6	173816069	173817264	\6-173932088-173935009	1
1	116945393	116948000	\1-116929408-116936319	1
6	111070215	111072906	\6-110967940-110986441\6-111051629-111059373	2
9	131235453	131237596	\9-131422033-131432389	1
3	92332227	92335437	\3-199569846-199575291	1
4	27506224	27508838	\4-27559277-27573051	1
3	217935091	217940209	\3-218041784-218050741	1
4	159171880	159176676	\4-159028556-159038569\4-159110175-159114022\4-159321242-159325081	3
5	92533404	92535983	\5-92458683-92465601\5-92665891-92677202	2
3	167689328	167693887	\3-167653601-167666262	1
2	173268811	173271843	\2-13633120-13642254	1
2	213351111	213356697	\2-213466421-213472286\2-213472287-213477979	2
2	105822467	105825220	\2-105974537-105981091	1
3	203118252	203122294	\3-203069647-203083094	1
10	127489939	127494333	\10-127359355-127366774	1
1	194346398	194353093	\1-194112150-194129024\1-194155029-194159865\1-194368047-194372322	3
8	98034682	98037428	\8-97853797-97859659\8-97929073-97933174\8-98052281-98060507	3
1	40275443	40281068	\1-40263666-40269552	1
4	212911618	212917915	\4-212680921-212692521	1
4	14037386	14042057	\4-13882857-13893828	1
6	57543837	57545829	\6-57504011-57507514	1
4	217268582	217271274	\4-217385376-217389139	1
10	135456465	135458616	\10-135486854-135491759	1
1	164027289	164033242	\1-164071974-164078491	1
1	220826623	220829228	\1-220967232-220974894	1
9	157228838	157230356	\9-157162369-157171414\9-157171749-157176755	2
8	4782557	4785732	\8-4741383-4749033	1
5	190874542	190879953	\5-190353146-190362502\5-190810944-190815723\5-190972596-190977156\5-191746433-191755501	4
1	267921594	267924975	\1-267904343-267912209	1
9	10213366	10218007	\9-10228409-10231838	1
1	201270510	201273687	\1-201193926-201204965	1
3	6261145	6263352	\3-6286395-6294353	1
3	207425584	207429416	\3-207409604-207414835\3-207414999-207417968\3-207540608-207554196	3
4	224033942	224039114	\4-227177574-227187746	1
5	194067970	194070926	\5-193961390-193973497\5-194001384-194005661\5-194079929-194097443	3
7	136643676	136645470	\7-136681156-136692831	1
8	171810049	171812110	\8-171822629-171827409	1
2	14701629	14704095	\2-14671622-14694114\2-14721375-14727658\2-14750653-14755081\2-14788590-14798493	4
9	155380634	155382836	\9-155346765-155351706\9-155391860-155399500	2
4	55425892	55430152	\4-55306524-55313571	1
7	169559889	169562746	\7-169510900-169515787	1
8	34302628	34306482	\8-34287280-34295713	1
10	105951385	105966381	\10-105712897-105722809	1
1	33041516	33045222	\1-32946119-32951659\1-33114263-33119788	2
9	8844804	8849210	\9-9421118-9425421	1
9	104954058	104958126	\9-104904724-104913150	1
7	177414532	177418059	\7-177448541-177454732	1
1	7251107	7258953	\1-7237516-7240299\1-7291434-7301143	2
3	170078046	170080329	\3-170089852-170109416	1
10	119966776	119970441	\10-119890506-119898023	1
3	202421319	202429707	\3-202388627-202399946\3-202400883-202402443\3-202492939-202511437	3
5	210097221	210105822	\5-210085671-210096463\5-210108002-210116139\5-210189165-210196921	3
1	151882920	151890056	\1-151873702-151876874	1
9	124041787	124044278	\9-123894514-123904079	1
5	189416245	189417686	\5-207409227-207412086	1
3	127187010	127188332	\3-127510994-127519583	1
7	142437019	142443893	\7-142146647-142160168\7-142426403-142431100\7-142450983-142456034\7-142481537-142494004\7-142497510-142501334	5
1	270872273	270874651	\1-270915833-270923250	1
7	168487940	168489736	\7-168426535-168437093	1
4	172759725	172764562	\4-172718290-172726784	1
8	15901545	15904540	\8-15982783-15987508	1
7	166727394	166729858	\7-166765367-166776978\7-166913989-166938831	2
5	182092375	182094270	\5-182108643-182115982	1
2	192357998	192360968	\2-192375421-192386487	1
8	174352888	174355204	\8-174325532-174331108	1
1	234488738	234492328	\1-234429213-234441883\1-234473608-234481051	2
9	91481369	91483772	\9-91531639-91535849	1
7	112643098	112647439	\7-112550348-112565143\7-112712546-112721200	2
6	147769581	147780146	\6-147745804-147758138	1
8	176280096	176281782	\8-176256072-176260642	1
5	169064952	169068497	\5-169217923-169225341	1
3	50319996	50323554	\3-50459291-50466653	1
7	5774157	5775546	\7-5833776-5850265	1
1	173174226	173179815	\1-173134809-173141507	1
10	73940752	73945790	\10-74051264-74054388	1
6	167630357	167632423	\6-167696784-167713845	1
2	13431166	13434471	\2-13392895-13395290	1
3	48750289	48755090	\3-48594107-48604816	1
9	156102379	156105979	\9-156043898-156062183\9-156168151-156178341	2
6	153782511	153785172	\6-153808069-153817405	1
1	16232127	16238807	\1-16279438-16288999	1
3	174822932	174824247	\3-174782750-174796103	1
5	44983185	44989072	\5-45062684-45068173	1
3	148885725	148893648	\3-148706620-148720395\3-148847800-148852191\3-148913704-148918448\3-148969920-148974044	4
3	3069340	3071541	\3-2981973-2989741	1
10	86354428	86359054	\10-86457036-86470085	1
3	188609536	188613286	\3-188432965-188449258	1
2	186497720	186500835	\2-186574577-186577852	1
3	193149423	193151992	\3-193224865-193239240	1
8	24718135	24719645	\8-24707242-24713689	1
6	52280940	52289014	\6-52271164-52278403	1
3	12065908	12079011	\3-12048577-12065211	1
2	213357208	213358864	\2-213433316-213437499	1
10	126865648	126872003	\10-126876864-126880989	1
3	222357103	222366006	\3-222397005-222410530	1
8	5010073	5014377	\8-4962322-4973229\8-5085849-5095249	2
3	5110016	5116617	\3-5014796-5028678\3-5055230-5061419\3-5623157-5632503	3
9	114524930	114527318	\9-114568557-114575411	1
3	107576361	107579780	\3-107563455-107569068	1
5	195948162	195950287	\5-195904178-195909974	1
1	92820198	92827175	\1-92895316-92900096	1
3	64847402	64849547	\3-64940908-64950769	1
3	171348180	171353784	\3-171044956-171063000\3-171064147-171069750\3-171240329-171242683\3-171276740-171282214	4
1	71111309	71114726	\1-71154661-71159794\1-71160627-71165330	2
3	208722786	208724968	\3-208697493-208705624	1
6	154947515	154950643	\6-154914936-154927421\6-155005881-155015883	2
1	53725918	53729326	\1-53747751-53764307	1
9	142119680	142122981	\9-142102304-142113238\9-142134558-142143064	2
5	65031579	65033827	\5-64991762-64994653	1
2	112067824	112070862	\2-112046057-112052564	1
2	215672766	215674488	\2-45417656-45423626	1
1	67721589	67724737	\1-67603506-67613168	1
7	172361038	172367509	\7-172339541-172345419	1
1	242393513	242395620	\1-242329223-242335348	1
4	178013993	178015981	\4-178168923-178176999	1
8	106125532	106128584	\8-106101163-106110252	1
6	41287420	41289881	\6-41487161-41493665	1
10	76804358	76810163	\10-30969325-30978077\10-76728844-76737429	2
5	39679201	39681372	\5-39714315-39723313	1
7	168483354	168486878	\7-168426535-168437093\7-168541931-168549745\7-168600600-168612337	3
10	87667424	87670693	\10-87399966-87404131	1
4	12611366	12615538	\4-12580903-12587248	1
3	231853664	231866436	\3-231836704-231853346	1
9	116361823	116365099	\9-116426504-116438783	1
5	144724348	144726734	\5-144622314-144633220	1
5	192037986	192040274	\5-192002164-192013538	1
9	127424782	127430272	\9-142827252-142834023	1
3	180994114	180996500	\3-180952483-180961213	1
9	9272122	9275329	\9-9325843-9332024	1
2	215811589	215818391	\2-215634567-215648176\2-215773302-215776739\2-215778950-215786916\2-215837422-215842275\2-215849329-215869305\2-215954665-215969061	6
2	208183940	208194364	\2-208170147-208177540	1
10	143389849	143393140	\10-143360380-143370690\10-143371633-143378028\10-143489020-143496698\10-143501757-143505786	4
2	30380818	30386128	\2-30337585-30348100	1
8	103826651	103831413	\8-103709763-103722194\8-103879020-103887804	2
7	27536321	27539044	\7-27563076-27574621	1
7	111994007	111997855	\7-111956694-111963009\7-112192893-112201490	2
1	35237376	35244431	\1-35131389-35137380\1-35203031-35208832	2
2	210675185	210677245	\2-210694798-210706769	1
1	274213001	274217727	\1-274229135-274232458	1
9	5787652	5789916	\9-5825483-5826275	1
8	175473802	175476163	\8-175447487-175452437\8-175454112-175461719\8-175508820-175523428	3
3	192993073	192999559	\3-192833174-192839412\3-192961444-192966120	2
10	99648162	99650661	\10-102252825-102259621	1
9	1107773	1111407	\9-1118579-1128469	1
7	121476078	121481696	\7-121544507-121552958	1
2	239080387	239084142	\2-239090116-239093869	1
8	168716112	168719284	\8-168725718-168741394	1
6	66262814	66266330	\6-65512526-65525424\6-66369857-66373680	2
1	45356966	45359917	\1-45284015-45290806	1
2	2094047	2095816	\2-2108149-2130307	1
1	244822811	244826001	\1-244856941-244866458	1
8	170443763	170446484	\8-170415068-170428300	1
1	265127611	265129165	\1-264687003-264706122	1
1	90347113	90350306	\1-90312433-90319287\1-90429497-90448614	2
2	11937033	11941340	\2-11910522-11932394\2-12025471-12030328\2-12115272-12123773	3
6	99166257	99167924	\6-99173708-99186608	1
3	199405655	199409085	\3-199473920-199493667	1
3	171870225	171872486	\3-171815754-171826598	1
4	3173868	3180358	\4-3195115-3206727	1
5	2678008	2681701	\5-2664545-2671481	1
1	7494430	7497549	\1-7391734-7407198\1-7557509-7570198	2
9	16011894	16014411	\9-15990080-15998329	1
1	77000634	77004874	\1-77063027-77070741	1
10	115364522	115368198	\10-115190704-115207070	1
1	74753816	74759047	\1-74782015-74791667	1
1	66392934	66394824	\1-66569192-66575225	1
4	159904888	159909414	\4-159862640-159869816\4-159914244-159921483	2
6	159277358	159280639	\6-159188451-159198091	1
6	87938017	87940338	\6-87948528-87961770	1
4	91541408	91544158	\4-91831754-91834672	1
5	163290110	163295481	\5-163098079-163103895	1
1	286553931	286555915	\1-286725876-286733342	1
3	40203447	40210059	\3-40217243-40226580	1
2	5055405	5068520	\2-5012479-5050753\2-5175506-5179178\2-6770366-6779328	3
7	137011743	137014542	\7-136720250-136727201\7-136897748-136916967	2
2	212539735	212541654	\2-212460085-212466240	1
7	145141709	145146103	\7-145150301-145160807	1
3	9851257	9853123	\3-9809959-9824245	1
2	192146743	192148612	\2-192116466-192120782	1
3	155328189	155330842	\3-155269950-155276553\3-155332646-155350254	2
9	99413435	99417802	\9-99486646-99496014	1
1	60776489	60778787	\1-60742417-60750805\1-60872221-60875107	2
3	216943430	216947125	\3-216966946-216973800	1
8	142279198	142281285	\8-142216577-142220434	1
5	76659936	76661122	\5-76698750-76703241\5-76703981-76710718\5-76813760-76828927	3
4	227453697	227454997	\4-227419669-227427965	1
9	38794526	38802942	\9-38804823-38811949	1
3	150960360	150964035	\3-150852560-150859544\3-150992108-150996154\3-151472960-151480573	3
9	135887406	135895846	\9-135603248-135612630\9-135869627-135873445\9-135940140-135948282\9-135970429-135982784\9-136083873-136096923	5
4	235262587	235265979	\4-235216080-235230153\4-235370707-235377481	2
9	100554893	100557875	\9-100659383-100668948	1
3	57336138	57338721	\3-57354865-57359012	1
9	926401	929982	\9-1003971-1010048\9-1011509-1025287	2
2	5485607	5490197	\2-5447467-5454267\2-5454639-5461423	2
5	171616287	171623278	\5-171344457-171351606	1
1	27742543	27746914	\1-27695043-27703740\1-27815041-27826600\1-27827674-27831356	3
8	69096369	69097515	\8-69163661-69170993	1
1	165654255	165656477	\1-165738770-165747356	1
5	186642306	186644599	\5-186658968-186668178	1
3	4974852	4978793	\3-4947978-4958843\3-4993115-4997318	2
1	80738939	80741191	\1-80761257-80767025	1
7	22869977	22872940	\7-22694811-22704618\7-22842273-22848369	2
2	196745233	196748449	\2-196660478-196668339\2-196798783-196804462	2
6	151096990	151100226	\6-151109957-151111129	1
4	29855204	29858609	\4-29545360-29553746	1
5	210920472	210923740	\5-210931240-210940448\5-210958161-210978076	2
3	218667518	218671349	\3-218701690-218713033	1
3	229379542	229382593	\3-229346297-229354209	1
8	137274018	137276614	\8-137256531-137263178	1
3	4914627	4924229	\3-4936630-4944554	1
5	148926001	148929106	\5-148938979-148942897	1
1	291509813	291514612	\1-291491031-291496292	1
6	72338575	72339779	\6-72362153-72365894	1
1	227873928	227879011	\1-227983323-228000749	1
7	121422107	121424555	\7-121380201-121396882	1
10	114020047	114021162	\10-114034980-114039205	1
9	154311107	154314250	\9-154016589-154028738\9-154289681-154292658\9-154294727-154300591	3
6	173815651	173816037	\6-173932088-173935009	1
7	176048005	176058183	\7-175993550-176007628\7-176058613-176076458	2
3	129686592	129691578	\3-129600997-129613876\3-129741399-129748422\3-129821338-129835738	3
7	180529272	180532986	\7-180508691-180522546	1
2	182388998	182394197	\2-182283006-182286868	1
7	116104940	116109411	\7-116163012-116170548	1
6	85618768	85625491	\6-85711834-85722319	1
4	209673163	209675063	\4-209502125-209503922	1
2	11548351	11557507	\2-11621631-11653090	1
3	216163158	216164918	\3-216209725-216215571\3-216239521-216249966	2
8	21632741	21635416	\8-21648987-21656226	1
9	127518740	127521428	\9-127687145-127694262	1
2	193412588	193415468	\2-193443903-193449648\2-193500886-193511581	2
9	138386203	138390711	\9-138405764-138415210	1
5	44971902	44977191	\5-44423054-44432071\5-44700394-44706463\5-45062684-45068173	3
10	115825654	115827765	\10-115917722-115924637	1
1	216679541	216681554	\1-216770019-216783160	1
6	152197495	152205456	\6-152308704-152321126	1
3	31073553	31076447	\3-31042038-31054664	1
8	162220626	162229003	\8-162132589-162135861\8-162137479-162150766\8-162156542-162164050	3
1	277656673	277661024	\1-277640839-277649364\1-277726133-277730768	2
3	4274010	4276011	\3-4145433-4176106	1
4	3000386	3008165	\4-2987996-2991672\4-3055875-3062252	2
1	217477042	217481940	\1-217378772-217388061\1-217447141-217458685	2
9	157572395	157586938	\9-157559827-157565334\9-157587278-157593887\9-157595859-157610077	3
9	121438784	121441767	\9-121314003-121324608\9-121405535-121411986	2
5	43929821	43932320	\5-44140429-44144610	1
3	5826588	5832188	\3-5807463-5814400\3-5840264-5852547\3-5912351-5917991	3
3	15415950	15418978	\3-15018434-15023080	1
9	156749270	156750289	\9-156718206-156726604	1
10	139510427	139514166	\10-139499101-139509524	1
2	62403263	62410159	\2-62441639-62445505\2-62447061-62453619\2-62501845-62509325	3
6	144885594	144886518	\6-144870851-144876642	1
3	12018752	12020950	\3-11918188-11923391	1
2	180887688	180892529	\2-180836646-180842155	1
1	9207353	9210314	\1-9006587-9018415\1-9106820-9123458\1-9340493-9358850	3
8	117499168	117501941	\8-117573823-117588935	1
4	220499247	220501441	\4-220415500-220422054\4-220473678-220478469	2
6	146686392	146687943	\6-146618866-146634967	1
2	62809347	62812930	\2-62768940-62775648	1
1	219337617	219347671	\1-219478155-219486146	1
1	300246746	300249065	\1-300196356-300201481\1-300205360-300211981\1-300263805-300268157	3
1	35266095	35270958	\1-35246667-35265416	1
4	16061697	16067075	\4-15973219-15979358	1
7	40305424	40307971	\7-40263526-40273722	1
4	171077871	171080590	\4-171066482-171073966	1
2	75664041	75670953	\2-75640684-75651506	1
2	16780326	16785824	\2-16760865-16772735\2-16957360-16963061	2
7	126629541	126634282	\7-125125686-125138511	1
2	211685589	211687910	\2-211506295-211518051	1
2	148639634	148642664	\2-149024218-149031040	1
6	167605901	167609718	\6-167623786-167628705	1
3	34552993	34556394	\3-34651676-34655673	1
9	956847	958485	\9-1003971-1010048	1
5	17870582	17873652	\5-17855172-17863989	1
8	99524926	99528411	\8-99678793-99686000	1
1	284246564	284248581	\1-284171750-284186318	1
1	244279019	244293327	\1-244266031-244275329	1
2	241577802	241580535	\2-241665065-241670141	1
7	6334247	6337421	\7-6430340-6440281	1
6	23387048	23390488	\6-23402304-23403484\6-23488532-23491757	2
2	4605324	4608557	\2-4625363-4628897	1
3	189979314	189981894	\3-189952539-189973449	1
5	14608747	14617486	\5-14592813-14594324	1
2	60093333	60103494	\2-59720072-59723943\2-59924719-59930033\2-65734104-65761057	3
9	10836232	10841185	\9-10857833-10874712\9-10904064-10918900	2
3	152196918	152198862	\3-152232631-152244972	1
8	158203427	158209380	\8-158166053-158169593\8-158268873-158277767	2
8	154463599	154475812	\8-154452728-154463260	1
3	7515415	7519577	\3-7729367-7733185	1
8	101084836	101087357	\8-175359838-175374513	1
9	145311558	145313721	\9-145292071-145296914	1
7	95318006	95319537	\7-95251511-95255394	1
3	176756874	176762402	\3-176820426-176833175	1
3	157664530	157669349	\3-157559985-157569638	1
10	147373905	147384642	\10-147385128-147388704	1
9	158406083	158414627	\9-158363873-158377681	1
6	111529545	111534459	\6-111481648-111484762\6-111636239-111641266	2
10	57030026	57031484	\10-56992410-56998772	1
3	197443987	197450533	\3-197408989-197414395	1
5	179734190	179735387	\5-179753519-179765461	1
3	13334613	13338486	\3-13250308-13255281\3-13452215-13459653	2
3	218348572	218350286	\3-218267468-218272021\3-218286881-218293127	2
1	280648095	280651354	\1-280588511-280612936	1
9	157481235	157483360	\9-157461769-157468908	1
2	4020176	4023483	\2-4058450-4062977	1
4	209850503	209852725	\4-209834087-209839573	1
5	171556701	171559499	\5-171542862-171549857	1
5	21175199	21178945	\5-21119953-21128986\5-196956488-196962983	2
1	198006928	198010597	\1-197916163-197923189	1
4	37686774	37693031	\4-37705590-37712735	1
2	57860950	57864503	\2-57846720-57852633	1
7	176873310	176880914	\7-176973947-176993687	1
4	162645360	162649519	\4-162733735-162740317	1
10	69156496	69159187	\10-69198927-69204676	1
7	37905336	37924718	\7-37897875-37903078	1
10	139024321	139025897	\10-139061831-139069794	1
1	282137953	282139807	\1-282157585-282167090	1
7	132971360	132977185	\7-132731680-132738275\7-132927423-132931993\7-132945136-132950683	3
7	53232686	53235459	\7-53176153-53182296	1
3	196286031	196288185	\3-196320513-196326836	1
4	143203002	143210402	\4-143177620-143192206	1
1	230205528	230208034	\1-230241065-230247487	1
8	170038494	170039712	\8-170107435-170119222	1
4	7745366	7748310	\4-7810258-7825051	1
8	135174975	135178568	\8-135161156-135166149\8-135266355-135276115	2
3	224550130	224552069	\3-224502683-224510070\3-224582846-224591909\3-224592132-224601090	3
1	32615475	32618583	\1-32602211-32614893	1
1	2966311	2970207	\1-2989492-2997937	1
7	178353251	178356594	\7-178316552-178331313\7-178365100-178370203	2
9	78484440	78486865	\9-78303001-78308152	1
2	11653159	11655912	\2-11662398-11672024	1
8	164281087	164287941	\8-164238722-164262531\8-164313693-164319220\8-164352386-164369372	3
3	229257196	229262639	\3-229346297-229354209	1
6	154814485	154819713	\6-154784299-154792722\6-154794164-154797878\6-154855972-154877312	3
6	144225671	144253768	\6-144114432-144130320	1
2	28301934	28305246	\2-28254223-28268102\2-28346797-28358496	2
8	166523429	166527222	\8-166551557-166559031	1
7	129710644	129714384	\7-129523081-129529682\7-129770350-129777640\7-129791730-129799486	3
2	10660612	10662398	\2-10625983-10639473	1
2	31816357	31820996	\2-31845274-31856012	1
1	32496499	32498936	\1-32470429-32479491	1
1	69105365	69110721	\1-69014492-69018373	1
4	203313970	203316808	\4-203321618-203331600	1
1	209262653	209265300	\1-209285518-209292094	1
1	32106213	32111429	\1-32136064-32139986	1
2	190097834	190100425	\2-190020952-190024803\2-190120853-190124049	2
7	174708424	174709836	\7-174696308-174701968	1
6	169315130	169316351	\6-169328023-169334918	1
2	18150035	18157168	\2-18086910-18098457\2-18168444-18185528	2
2	174132585	174140012	\2-30447303-30452517	1
3	211651709	211656492	\3-211664996-211670370	1
8	103135421	103137632	\8-103044886-103050791	1
2	14781393	14784324	\2-14671622-14694114\2-14750653-14755081\2-14987984-15006368	3
1	45764232	45766439	\1-45717090-45732444	1
6	94472808	94479308	\6-94600583-94604281\6-94604328-94606332	2
4	222466661	222470014	\4-222452971-222459097	1
1	19724554	19726975	\1-19698708-19702939	1
6	93720493	93724323	\6-93868128-93874137	1
4	34707259	34709744	\4-34693362-34705453	1
3	137819394	137825510	\3-137459112-137461721	1
5	81990823	81995692	\5-82137662-82144093	1
1	183899429	183903006	\1-184086209-184093521	1
10	108846017	108849330	\10-108835026-108838778	1
3	198948205	198951874	\3-198722499-198735532\3-198917955-198928206\3-199099023-199115440	3
1	10833854	10836549	\1-10749808-10762747\1-10851912-10861520\1-10983405-10991389	3
1	202114612	202118124	\1-201577809-201586819\1-202091136-202096717\1-202096744-202100341\1-202101376-202105701\1-202176280-202186819	5
10	81229045	81235439	\10-81139481-81145512\10-81312194-81316675	2
3	49661489	49667286	\3-49805548-49809826\3-50459291-50466653\3-222397005-222410530	3
7	38640523	38642650	\7-38443871-38454038	1
9	100957563	100963826	\9-100851726-100858177	1
9	33364811	33367079	\9-33206810-33210321	1
3	223438262	223443554	\3-223428151-223435963	1
6	139771925	139779856	\6-139624996-139636882\6-139762481-139771546	2
9	90646687	90656387	\9-90490792-90496513\9-90617580-90624842\9-90720348-90724313	3
1	28650762	28657417	\1-28636215-28645914\1-28712652-28716885\1-28785870-28810182	3
6	145070574	145073417	\6-145094104-145097605	1
1	9400998	9403929	\1-9340493-9358850	1
9	31415631	31417367	\9-31341955-31353254	1
2	157664439	157669875	\2-157610808-157623589	1
3	196145448	196147666	\3-196320513-196326836	1
9	134363982	134365747	\9-134285370-134292798	1
10	16731367	16735660	\10-16721767-16730614	1
5	79804460	79806317	\5-79754915-79761009	1
10	126374258	126377897	\10-126320960-126324656\10-126419674-126428893\10-126526406-126537636	3
1	117831087	117834122	\1-117872074-117875143	1
1	30028549	30036562	\1-30086860-30096255	1
2	215196307	215200000	\2-215251090-215255381	1
5	219460731	219465299	\5-219410620-219443628\5-219477195-219490638	2
3	112607630	112610716	\3-61276930-61282217	1
9	14248036	14253230	\9-14271206-14274869	1
3	126656070	126660369	\3-126576688-126584852\3-126662865-126668700	2
10	140501978	140506118	\10-140448438-140452335\10-140540883-140546642	2
7	37499953	37516905	\7-37484371-37499849	1
7	166583773	166586141	\7-166606092-166620302	1
3	96147444	96166536	\3-96167669-96173759	1
4	152889533	152895884	\4-152667930-152683143\4-152946109-152950770	2
7	172568409	172571008	\7-172479645-172490248	1
3	158112874	158116027	\3-158050938-158058666\3-158095956-158104896\3-158266985-158273320	3
4	189099180	189102195	\4-189169772-189176995	1
10	105423738	105431371	\10-105413034-105419993	1
6	145377332	145382331	\6-145329859-145333474\6-145387590-145395370	2
9	88614991	88619853	\9-88936541-88945160	1
8	176027002	176029548	\8-176013080-176025786\8-176043760-176051586	2
6	82958640	82961522	\6-82562434-82566450	1
9	23330815	23337578	\9-23309845-23326563	1
8	68306734	68308202	\8-68251179-68259819	1
6	77609512	77612077	\6-77514100-77522268\6-77579470-77580530	2
2	155226897	155231585	\2-139439748-139442929\2-155300394-155307703	2
5	188590503	188596997	\5-188605581-188618053	1
3	170037100	170039211	\3-170089852-170109416	1
7	157851161	157852390	\7-157872333-157876218	1
4	236396908	236399898	\4-236303805-236310567\4-236412193-236415496	2
1	202019306	202021182	\1-201960981-201969345	1
4	154234416	154236795	\4-154314156-154322747	1
9	25750973	25758323	\9-25738224-25744385\9-25843735-25856936	2
2	4451312	4453509	\2-4536936-4541352	1
5	190293079	190295615	\5-190225268-190238616\5-190306063-190314242	2
8	157144254	157147734	\8-157131945-157141451	1
1	216341016	216342580	\1-216311584-216317626	1
1	192757978	192763179	\1-192675257-192680336	1
8	151929450	151934362	\8-152029589-152038990	1
7	9600309	9601457	\7-9615844-9625883	1
3	2919884	2927547	\3-2782043-2796618	1
2	201152268	201159920	\2-201118388-201127718\2-201254333-201262347	2
9	20365471	20367084	\9-20254474-20258398\9-20377232-20384511	2
10	35853197	35861130	\10-35841706-35845206\10-35922883-35925603	2
10	68130508	68132551	\10-68163043-68167158	1
9	146662719	146663834	\9-146643662-146648172	1
6	41773922	41779735	\6-41693459-41703760	1
8	167793312	167795020	\8-167759357-167763938\8-167764296-167768823	2
9	74466793	74469726	\9-74511887-74519634	1
8	78681334	78684174	\8-78657793-78661228	1
1	236149881	236151950	\1-236125540-236131966	1
7	39051792	39053766	\7-39149580-39160421	1
9	41963714	41967001	\9-21982378-21987781	1
1	3133306	3137699	\1-3115003-3132573	1
6	140366011	140372599	\6-140347696-140359709	1
2	180666267	180669279	\2-180647800-180653008	1
1	195404317	195405381	\1-195508679-195511405\1-195522309-195525564	2
6	60225103	60227758	\6-60266753-60274035	1
1	159726404	159730730	\1-159575198-159583147	1
8	107554362	107558127	\8-107617431-107625569	1
5	197357479	197359236	\5-197273627-197285978	1
3	231828281	231836612	\3-231816472-231825280	1
2	5439265	5444237	\2-5311017-5321953\2-5362833-5367328\2-5403143-5407331\2-5447467-5454267	4
3	30151617	30156002	\3-30165030-30170922	1
6	85222949	85230985	\6-85212321-85221757	1
4	232949278	232953139	\4-232853571-232858636	1
3	215780954	215792444	\3-215685750-215702648\3-215825466-215838709	2
9	21284105	21288166	\9-21409657-21417670	1
9	92965445	92971156	\9-93065269-93070881	1
5	44686971	44689933	\5-44700394-44706463	1
2	218286814	218288955	\2-218306708-218320246	1
6	35997285	36001830	\6-35982969-35986435\6-35986681-35990503\6-36055762-36058014\6-36095673-36103913	4
4	205518903	205526543	\4-205240582-205249574\4-205501341-205507425\4-205567108-205576025	3
9	7211112	7213282	\9-7242793-7256049	1
3	186436108	186443916	\3-186399926-186405734	1
8	85463922	85466560	\8-85445569-85450568	1
1	294899876	294903568	\1-294728396-294746085\1-294976620-294994751	2
1	172794129	172798549	\1-172782857-172784942\1-172829582-172840084	2
6	136565991	136572677	\6-136592255-136601833	1
1	280661205	280667252	\1-280588511-280612936\1-280690348-280707011	2
5	205760858	205761888	\5-205731654-205739110	1
6	72990571	72993135	\6-72942796-72947065\6-73245326-73250713	2
8	164528830	164531811	\8-164541737-164553341\8-164589891-164599140	2
10	129636815	129645455	\10-129670179-129685095	1
2	40376885	40378147	\2-40361096-40367816	1
4	231639327	231642496	\4-231580847-231586857\4-231998015-232005922	2
2	206511761	206514072	\2-206392152-206401712	1
2	62537566	62540342	\2-62441639-62445505\2-62447061-62453619	2
9	67111842	67114106	\9-67131097-67137083	1
10	131845836	131850297	\10-131801324-131805517	1
9	112260471	112263090	\9-112270436-112276797	1
7	176863634	176868610	\7-176881607-176886441	1
2	49564213	49567779	\2-49483363-49489759\2-49522046-49531100\2-49587091-49597179	3
1	29443602	29448378	\1-29232780-29243239\1-29507889-29518657	2
6	159864614	159868125	\6-159798337-159807856\6-159892244-159897546	2
6	164428687	164431858	\6-164487017-164500362	1
3	128023083	128026566	\3-128050782-128057543	1
1	263901493	263911420	\1-263878994-263895938	1
8	21223769	21228880	\8-21236471-21241758\8-21357304-21366236	2
8	27601601	27609541	\8-27583082-27589017\8-27591253-27596174	2
4	203698942	203701233	\4-203609892-203616571	1
5	194987854	194990457	\5-194993964-195003276	1
3	19242448	19244751	\3-19335097-19343458	1
7	33473626	33479427	\7-33490095-33511149	1
2	7245297	7249742	\2-7109926-7120373\2-7263776-7271461\2-7280972-7294407\2-58627790-58631762	4
9	22545440	22547921	\9-22640182-22650031	1
2	178678576	178679506	\2-178661948-178667018	1
2	216986807	216988558	\2-216957864-216966797	1
1	121124594	121127547	\1-121170761-121174967	1
1	93304518	93307545	\1-93192702-93197302	1
8	69464073	69466917	\8-69754165-69762749	1
9	123683525	123686708	\9-123894514-123904079	1
9	99846858	99849166	\9-99651704-99669580	1
5	223280169	223287110	\5-223290104-223301004	1
7	38323229	38328120	\7-38305741-38309165	1
1	290361894	290368692	\1-290344062-290356816\1-290435907-290443903\1-290469557-290473764	3
1	195303518	195305682	\1-195290613-195295101	1
2	3878065	3884308	\2-3822885-3827754\2-3884608-3897659\2-3937224-3955681	3
1	19565078	19572070	\1-19431513-19444166\1-19499934-19502998\1-19583415-19591199\1-19592532-19599004	4
9	92831869	92834701	\9-92756557-92759506\9-92849491-92855519	2
2	18370062	18373822	\2-18306349-18323798	1
1	33776009	33782982	\1-33743505-33758422\1-33849338-33854982	2
3	182932383	182934844	\3-182899006-182904317	1
2	180642881	180645602	\2-180669483-180674217	1
2	11337586	11343410	\2-11319423-11327861\2-11366554-11374049	2
9	117741121	117743143	\9-117747464-117756284	1
4	178177462	178181062	\4-178252793-178261892	1
7	150630593	150635797	\7-150621146-150627511\7-150641937-150647394\7-150647520-150668657	3
3	177327149	177331509	\3-177295872-177301492	1
3	52788412	52789896	\3-53035253-53041833	1
7	161334601	161338106	\7-161353073-161364701	1
1	77125393	77127458	\1-77063027-77070741	1
3	42648817	42652243	\3-42671122-42680500	1
2	33576530	33582743	\2-33546782-33552357	1
1	286639654	286642832	\1-286725876-286733342\1-286737971-286747619	2
8	174368745	174372017	\8-174325532-174331108	1
2	50778500	50784680	\2-50746098-50755209	1
10	142251589	142260168	\10-142045658-142059953\10-142157405-142163544\10-142263628-142271196	3
2	206931268	206935758	\2-206976344-206979331	1
5	27202318	27204368	\5-193491454-193506454	1
1	195396038	195403108	\1-195290613-195295101\1-195387804-195394041\1-195508679-195511405\1-195522309-195525564\1-195526363-195533840\1-195670887-195681669	6
6	138605253	138607460	\6-138651210-138659500	1
1	296032884	296040370	\1-295777333-295793132\1-295994899-295999821\1-296065743-296072936	3
1	273171741	273175403	\1-273076697-273084244	1
6	153060659	153063735	\6-153169925-153174270	1
4	127388244	127390418	\4-127376580-127381409	1
3	137763665	137766453	\3-137586507-137593003	1
7	4961731	4967019	\7-4976039-4986743	1
9	142170228	142174624	\9-142134558-142143064	1
10	85516281	85520505	\10-85587239-85597856	1
8	165107237	165109943	\8-164985361-164999889\8-165132877-165151740	2
8	116410464	116411564	\8-116427562-116433049	1
6	133991161	133994575	\6-134046352-134058701	1
5	39154044	39168466	\5-39173231-39179942	1
7	134935711	134938933	\7-134915037-134919191	1
4	233635281	233638945	\4-233615445-233622899	1
4	238728848	238729854	\4-238803364-238810605	1
8	117776612	117784075	\8-117739689-117745360\8-117764058-117767428\8-117898629-117907019	3
8	128960348	128962577	\8-128892645-128901795	1
7	165941185	165944073	\7-165926201-165936172\7-165964893-165967887\7-165993845-165999672	3
8	120668072	120675965	\8-120712472-120718863	1
1	11043402	11045859	\1-11003061-11017216	1
7	169315378	169317034	\7-169427744-169438206	1
4	206249104	206252989	\4-206108221-206122135	1
5	4267703	4269777	\5-4309304-4317752	1
7	78837193	78856415	\7-78818368-78823720	1
2	193104633	193106629	\2-193090165-193095403	1
3	198219383	198226608	\3-198087522-198096346\3-198205537-198214523	2
1	178752749	178755623	\1-178715748-178719768\1-178796593-178806310\1-178915538-178925673	3
10	149432336	149434296	\10-149381436-149400076	1
8	112510239	112511619	\8-112601702-112608339	1
2	110197895	110201225	\2-110313337-110318451	1
1	38696546	38697947	\1-38637212-38647938	1
6	150274056	150279074	\6-150151787-150168010\6-150251249-150264012\6-150449032-150457904	3
4	18514769	18519438	\4-18464222-18474762\4-18475767-18479480\4-18560437-18570971	3
10	1392237	1394538	\10-1444181-1454556	1
5	212237720	212243233	\5-212212907-212218883\5-212253893-212263376	2
6	96455742	96457807	\6-96297719-96306301	1
1	229279315	229282816	\1-229232708-229244767	1
2	15675151	15680548	\2-15535060-15544310\2-15637314-15644527\2-15665375-15671227\2-15736261-15741970\2-15870013-15886435	5
3	172758893	172761445	\3-172737604-172753026	1
1	572006	574527	\1-686442-698937	1
5	126402569	126407854	\5-126420229-126427188	1
2	144515746	144520199	\2-144531962-144535915	1
3	160182561	160185352	\3-160268611-160275270	1
3	163734424	163742044	\3-163613612-163624965\3-163720139-163727122\3-163750650-163755337\3-163833464-163841022	4
4	48949378	48952399	\4-48974010-48979489	1
1	157528928	157531929	\1-157564459-157571486	1
6	152876402	152880042	\6-152837399-152846012\6-153030925-153052580	2
6	95030208	95034369	\6-95056334-95059447	1
4	142938600	142940791	\4-143108402-143110625	1
4	220253418	220255772	\4-220085475-220096760	1
5	6571297	6578437	\5-6548081-6557163\5-6585806-6590420\5-6599199-6612598	3
2	205403289	205415855	\2-205397618-205401367\2-205430965-205446918	2
1	241820390	241824349	\1-241793995-241800650	1
6	160188519	160195346	\6-72362153-72365894\6-160152734-160158820\6-160170809-160176315\6-160344160-160355029	4
6	134036248	134044312	\6-134046352-134058701	1
1	11976585	11984187	\1-11951184-11961266	1
2	217194385	217198530	\2-217254659-217262102	1
5	102456590	102461025	\5-102523844-102530493\5-102581083-102585700	2
1	102344022	102347294	\1-102358382-102364320	1
5	20890737	20896091	\5-20980585-20987898	1
2	11658352	11661544	\2-11672803-11690138	1
8	108897423	108900194	\8-108950237-108956007	1
9	135785273	135789403	\9-135603248-135612630	1
8	98441391	98444311	\8-98423410-98427848	1
2	32055340	32060381	\2-32027457-32037363\2-32065067-32069702\2-32080835-32091729	3
10	82948794	82953611	\10-82923700-82928503	1
8	117221652	117224002	\8-117172081-117178039	1
3	157661445	157663449	\3-157559985-157569638	1
1	237664136	237666338	\1-237641559-237644805\1-237678631-237686107	2
9	102497144	102500074	\9-102453800-102461115	1
3	35658112	35659126	\3-35690704-35694730\3-35716389-35729521	2
2	178624666	178629229	\2-178661948-178667018\2-178764793-178774078	2
9	15108368	15111235	\9-15120589-15135042	1
8	164962760	164965172	\8-164882030-164899948	1
1	37360999	37363426	\1-37341062-37345700	1
6	158964073	158970282	\6-158900337-158922668\6-159015655-159023568\6-159096976-159110435	3
1	17550955	17554603	\1-17532661-17537808	1
10	148620165	148621698	\10-148521660-148534422	1
8	113002571	113004763	\8-112908359-112918568\8-113055975-113064751	2
9	111014418	111018390	\9-111031177-111035331\9-111064312-111069491	2
1	273859316	273862538	\1-273835499-273846499	1
4	237144011	237146149	\4-237081597-237086898\4-237108303-237112496	2
1	32140648	32143565	\1-32066818-32082475	1
8	131189203	131191473	\8-131135996-131153947	1
4	219806009	219808486	\4-219686586-219690882	1
3	143122552	143130325	\3-142565118-142577358\3-143137969-143149411	2
5	163104137	163108433	\5-163088781-163092995	1
1	50214363	50217223	\1-50189494-50208880	1
6	121471599	121475110	\6-121447259-121451573\6-121451593-121456802\6-121591413-121598923	3
5	20397602	20406652	\5-20364775-20393289	1
4	234566647	234568893	\4-234538399-234545199	1
1	3530985	3534089	\1-3448279-3455654\1-3481853-3493750\1-3493783-3499671\1-3537701-3550911	4
5	215523537	215526261	\5-215531996-215536915	1
8	133839413	133840512	\8-133857103-133862627	1
6	156177716	156184250	\6-156195747-156198618	1
3	216115774	216121603	\3-216136715-216144361\3-216239521-216249966	2
6	153502868	153505970	\6-153481859-153490605	1
6	116109562	116114252	\6-116123163-116127887	1
5	210451289	210455405	\5-210503773-210511156	1
8	135441338	135446349	\8-135266355-135276115	1
4	36353226	36354921	\4-36426120-36433097	1
6	158246856	158285531	\6-158240028-158246520\6-158313146-158332977	2
4	246539620	246557722	\4-246368481-246380890\4-246521239-246535318\4-246608172-246615173	3
4	153212398	153217294	\4-153189777-153193242	1
8	134396178	134398615	\8-134321471-134327507	1
6	23930098	23933406	\6-23942939-23947356	1
9	110042887	110051227	\9-109928352-109942069\9-110056414-110065235	2
3	197841943	197845278	\3-197781258-197790186\3-197853144-197863317	2
5	76796952	76801101	\5-76813760-76828927	1
5	220815827	220820400	\5-220822059-220838079	1
10	96631575	96637171	\10-96649774-96661385	1
8	21595033	21601152	\8-21508075-21518635\8-21636059-21642007\8-21648987-21656226	3
4	10595568	10597874	\4-10615810-10623202	1
1	165607813	165609727	\1-165738770-165747356	1
4	164093690	164095993	\4-164202408-164210288	1
3	9892054	9894139	\3-9973867-9981174	1
10	140644495	140645725	\10-140676746-140682549	1
1	93211333	93215170	\1-93132471-93138548\1-93192702-93197302	2
3	36349064	36352265	\3-36318424-36323735	1
3	157754957	157759617	\3-157882415-157888260	1
8	147617172	147622734	\8-147530937-147539967	1
5	136502865	136506411	\5-136647097-136656162	1
7	151665221	151666753	\7-151601146-151607906	1
2	149437926	149442620	\2-149352265-149358719	1
9	5299481	5303804	\9-5272747-5281546	1
1	47741135	47745974	\1-47726149-47734263\1-47785859-47797048	2
10	146385372	146388195	\10-146323314-146332145	1
9	102186186	102187990	\9-102099332-102117500\9-102307378-102311447	2
2	124384709	124391369	\2-124417637-124425118	1
2	233451803	233454917	\2-233392029-233406365	1
1	297171233	297180677	\1-297070941-297073545\1-297075962-297079159\1-297184596-297189516	3
8	149465224	149467837	\8-149449337-149460221	1
4	35661677	35663572	\4-35626199-35632988\4-35687251-35691734	2
8	103157589	103159346	\8-103219085-103224594	1
4	242125539	242126847	\4-242109951-242117206	1
5	94722717	94727390	\5-94708945-94713909	1
5	52451860	52454110	\5-52603960-52607049	1
4	159276365	159280648	\4-159321242-159325081	1
5	84260778	84270258	\5-84021085-84034519\5-84115953-84123174	2
2	51532032	51548539	\2-51509022-51515997	1
7	179023526	179033363	\7-179044181-179061675	1
9	147641233	147648211	\9-147622888-147628588\9-147697373-147703116\9-147740969-147744448\9-147876791-147890164	4
10	149322552	149326051	\10-149273306-149280863\10-149286983-149291822\10-149333838-149341140	3
1	285312742	285315259	\1-285322647-285337807	1
4	51273955	51280165	\4-51236210-51252826	1
4	24093712	24095300	\4-23996913-24005357	1
3	42362464	42373480	\3-42016086-42024629	1
10	145804719	145808258	\10-145821228-145827879	1
3	28615940	28618848	\3-28533169-28542370	1
4	206587999	206590747	\4-206529959-206538871\4-206844933-206853295	2
1	229663424	229665422	\1-229714627-229720611	1
1	173579222	173581619	\1-173935641-173942506	1
2	33002618	33007468	\2-32958354-32961422\2-33098564-33103522\2-33104045-33112518	3
2	202377849	202380201	\2-202411815-202425863	1
9	101223680	101228123	\9-101210133-101216036\9-101395269-101402350	2
10	95970014	95970703	\10-96010490-96020789	1
8	168966472	168969905	\8-168870025-168896945\8-168993388-169000428	2
8	157628615	157632098	\8-157644494-157652259\8-157705076-157707798	2
6	131468996	131472762	\6-131344328-131354763	1
5	148259650	148261049	\5-148286783-148291817	1
1	257347611	257358374	\1-257334503-257340657\1-257399070-257414152	2
7	88427265	88429331	\7-88403437-88410715	1
9	149789335	149792392	\9-149817026-149826547	1
5	165761409	165767299	\5-165785931-165793838	1
10	126930902	126932834	\10-126944959-126952673	1
1	238443489	238448231	\1-238462185-238472747	1
1	270325870	270328735	\1-270254146-270260437\1-270551989-270560568	2
1	36044499	36050871	\1-36139543-36148476	1
1	77702875	77705936	\1-77555292-77561914	1
1	6116538	6126356	\1-6139974-6146652	1
3	144476011	144478731	\3-144491739-144495241	1
5	7236254	7237286	\5-7179978-7201004	1
2	10622982	10625122	\2-10602112-10610038	1
6	144015366	144018862	\6-144037334-144043399	1
1	52262070	52265826	\1-52162020-52174285\1-52307969-52312246	2
7	867566	869500	\7-833978-847560	1
2	13947046	13950069	\2-14005130-14017560	1
6	136295593	136299512	\6-136271972-136279498	1
8	67461559	67464411	\8-67038462-67047867\8-67478486-67489052	2
6	145276783	145281686	\6-145189584-145195530\6-145257437-145260521	2
2	149493682	149497481	\2-149547471-149556901	1
5	50864464	50866884	\5-50793361-50801001	1
1	6784666	6787951	\1-6824622-6841557	1
1	174767954	174773520	\1-174810467-174817370\1-174833158-174846589	2
6	144000466	144005224	\6-144037334-144043399	1
1	283557100	283559789	\1-283456117-283460183	1
6	121134125	121139680	\6-121111435-121114111	1
3	214182904	214186346	\3-214143431-214155687\3-214204602-214214478\3-217056620-217068306	3
3	10382297	10389458	\3-10368556-10373374\3-10535698-10537866\3-10537953-10550031	3
6	137890468	137893329	\6-137855294-137866554	1
1	78393146	78401508	\1-78402476-78406328	1
2	97873	102003	\2-113724-119026	1
1	261810068	261814756	\1-261784000-261794905\1-261918547-261935126	2
6	171405818	171419745	\6-171427806-171430808	1
4	188368848	188369477	\4-188337776-188343778\4-188382332-188386503	2
8	1169817	1172745	\8-1234500-1241500	1
4	186983709	186989228	\4-187004643-187013865	1
7	158097724	158099702	\7-158104891-158116661	1
10	140497096	140498311	\10-140511322-140518505\10-140540883-140546642	2
7	151812091	151815554	\7-151840355-151846975	1
8	143159196	143163382	\8-143046091-143051828	1
9	16049444	16051503	\9-16075017-16087320	1
5	205740572	205745349	\5-205458236-205474600\5-205474847-205480211\5-205823069-205830274	3
3	175086956	175089271	\3-175040791-175051044	1
3	156981421	156985187	\3-156799715-156805428	1
8	174846029	174852059	\8-174832627-174839479	1
1	219155579	219162206	\1-219088480-219094498\1-219168984-219175828	2
9	92087563	92089383	\9-92067120-92073789	1
8	104741902	104744562	\8-104776018-104780025	1
3	188252156	188258827	\3-188231810-188243174	1
1	191117395	191122511	\1-191077917-191085795\1-191262549-191266106\1-191268548-191276065	3
1	305704038	305706115	\1-305712576-305726474	1
6	143318924	143326652	\6-143331344-143353625	1
8	123500057	123504503	\8-123261972-123268782\8-123641025-123654048	2
4	69058265	69060653	\4-69041784-69045263	1
1	227378297	227380784	\1-227425211-227441838	1
4	232586520	232589834	\4-232558676-232563354	1
4	38928811	38932879	\4-208057549-208064845	1
6	109757784	109759976	\6-109727529-109734491	1
5	84700850	84703605	\5-84629688-84635901	1
4	130863069	130865505	\4-130881337-130887197	1
10	112927364	112938776	\10-112969731-112979765	1
10	79361097	79368711	\10-79461335-79464477\10-79464850-79479325	2
2	24415103	24419300	\2-24280547-24299144\2-24424924-24438362	2
10	104319640	104338199	\10-104346924-104362533	1
2	214466939	214467868	\2-214447707-214453019	1
7	136980396	136983230	\7-136897748-136916967	1
4	234696382	234698335	\4-234538399-234545199	1
9	25469891	25472901	\9-25246470-25268207	1
4	153854849	153863344	\4-153914270-153922914	1
8	169001947	169016148	\8-168870025-168896945\8-169022398-169027295\8-169062654-169076405	3
1	40408017	40414465	\1-40427157-40432513	1
10	150848195	150850272	\10-150825814-150834843	1
1	17351129	17358438	\1-17184575-17190878\1-17360896-17366145	2
5	50398559	50399385	\5-50232813-50243197	1
1	66926184	66928657	\1-66822772-66829773	1
7	112722750	112726552	\7-112900449-112906716	1
10	120509656	120511870	\10-120423137-120436170	1
3	178092495	178103553	\3-178080219-178084929\3-178110411-178112938\3-178230391-178258778	3
1	211881910	211883787	\1-211793495-211804780	1
10	144727047	144729916	\10-144773505-144782901	1
4	25076065	25078740	\4-24979794-24988514	1
1	287017213	287019850	\1-286996861-287001695	1
8	174793792	174796578	\8-174726967-174734989	1
1	265764080	265766366	\1-265734756-265744444\1-265770688-265777857	2
8	97622444	97625144	\8-97568295-97575782	1
1	235866218	235868282	\1-235876721-235883789	1
2	55987637	55990658	\2-55891800-55898060	1
4	139226473	139229823	\4-139206981-139212807	1
10	133177383	133180866	\10-133209854-133213928	1
3	5758894	5763759	\3-5807463-5814400\3-5840264-5852547	2
3	223326064	223328507	\3-9070965-9090441	1
10	115672017	115677468	\10-115524069-115528190\10-115707519-115711335	2
2	191922547	191924781	\2-191851141-191855461\2-191895428-191901165\2-192022863-192033586	3
1	173946266	173949277	\1-173935641-173942506	1
8	119107151	119111166	\8-118823010-118829049	1
10	19805316	19811816	\10-19501059-19508823	1
5	14497680	14500747	\5-14562719-14567060	1
7	29714878	29718160	\7-29588941-29592483	1
6	141400318	141406864	\6-141257934-141262877	1
5	213335988	213339972	\5-213274415-213296324\5-213446119-213452184	2
1	229872780	229875596	\1-229901213-229913659	1
4	212832787	212836123	\4-212655562-212663004\4-212680921-212692521	2
2	197190305	197198962	\2-197128362-197135211\2-197413179-197421416	2
3	18846430	18849676	\3-18857379-18873320	1
10	131968947	131971616	\10-131912700-131917999	1
1	82293157	82297449	\1-82272579-82280248	1
1	121479905	121482581	\1-121351851-121355209\1-121457912-121463453	2
3	213819219	213823235	\3-213836548-213843977	1
2	10830411	10832472	\2-22166859-22173321	1
6	116909985	116913431	\6-116833590-116844923	1
9	33089868	33092660	\9-33550020-33564194	1
5	201786796	201787847	\5-201797321-201810259	1
8	131051542	131053285	\8-130917124-130925788	1
2	29256094	29259516	\2-29235367-29246014\2-29266785-29270498	2
1	15513562	15516157	\1-15398299-15411671	1
4	239710975	239714797	\4-239762261-239773331	1
5	12222039	12223987	\5-12226702-12235014	1
9	112941183	112944886	\9-113031862-113041503	1
3	140528010	140536282	\3-140622744-140631297	1
5	91400900	91403362	\5-91458648-91465063	1
1	258217122	258221194	\1-258176059-258185775	1
6	99523880	99529097	\6-99532555-99541692	1
5	219403473	219406288	\5-219410620-219443628	1
5	91963478	91967191	\5-91775798-91780560\5-92665891-92677202	2
10	10409204	10411074	\10-10312076-10316323	1
5	4102855	4107216	\5-4052712-4066864	1
6	165701211	165710951	\6-165623147-165648434\6-165659843-165667575\6-165723661-165740265	3
6	159621329	159624282	\6-159656136-159669825	1
1	31794240	31797769	\1-31804919-31812117	1
5	195600901	195606594	\5-195634982-195646654	1
6	159058139	159062459	\6-159015655-159023568\6-159096976-159110435	2
1	179376363	179378948	\1-178991809-179015986	1
5	14507712	14514392	\5-14477907-14490934\5-14537600-14542199\5-14562719-14567060	3
1	248314807	248323915	\1-248300993-248306478\1-248450821-248463722	2
8	140113064	140115808	\8-140060182-140064796	1
10	35292849	35295486	\10-35304920-35308622	1
10	100223981	100235091	\10-100380329-100398244	1
3	142007897	142010904	\3-142030859-142040203	1
7	106846200	106848981	\7-106753325-106762650	1
5	22932335	22934745	\5-22861510-22866815	1
2	17837295	17844106	\2-17897045-17903681	1
8	177493289	177498278	\8-177512675-177527742	1
10	27120403	27123400	\10-27167235-27172932	1
1	1734926	1737956	\1-1714568-1718327	1
1	40932169	40937071	\1-40885014-40891052	1
5	15271959	15277515	\5-15311205-15322820	1
9	150362707	150366384	\9-150376512-150379453	1
1	180390076	180394830	\1-180290234-180296717	1
5	68207347	68209717	\5-68351279-68372072	1
4	3645427	3649362	\4-3670654-3675314	1
1	54024484	54033096	\1-54250482-54255430	1
2	21293492	21296716	\2-21103411-21114655\2-21197688-21203331\2-21268608-21273685\2-21308431-21316767\2-21320631-21326583\2-21379510-21398974	6
5	206555271	206557009	\5-206587190-206592946	1
10	110577953	110582735	\10-110656157-110662076	1
5	199360704	199361797	\5-199390463-199396703	1
9	102830317	102834219	\9-102803689-102810808	1
5	67916844	67924937	\5-67867661-67879783	1
1	7774047	7782626	\1-7688022-7702276\1-7712905-7719651	2
3	210053450	210057915	\3-210067482-210080135	1
1	263304984	263306280	\1-263444061-263451334	1
1	16867970	16869835	\1-16947475-16956582	1
1	35491737	35494916	\1-35465091-35477716\1-35500690-35512762	2
1	82740656	82745252	\1-82565929-82576544\1-82826528-82833437	2
8	161906235	161908161	\8-161919161-161934769	1
6	115890200	115891851	\6-115846734-115853639	1
3	50419647	50425220	\3-50459291-50466653	1
3	22773132	22778662	\3-22668316-22677543	1
5	143357680	143360434	\5-143449682-143457161	1
3	158458890	158460441	\3-158435977-158448737	1
4	123304992	123307717	\4-123187055-123192391	1
7	14308134	14311900	\7-14391988-14404291	1
4	33165870	33167741	\4-33184680-33190416	1
1	85229212	85233616	\1-85317711-85323718	1
4	218230835	218233102	\4-218264379-218268728	1
1	213108514	213111418	\1-213125978-213133482	1
1	195962024	195966426	\1-195943845-195951285	1
10	114448600	114452158	\10-114460229-114466609	1
3	52940251	52942963	\3-53035253-53041833	1
1	269068727	269072600	\1-269006970-269020526\1-269046958-269059643\1-269112690-269121448	3
1	275712591	275714987	\1-275428670-275435385	1
10	144715797	144721762	\10-144634468-144641589\10-144773505-144782901\10-144809488-144815262\10-144815367-144827697	4
1	210184671	210189799	\1-210203791-210212513	1
5	65398420	65400697	\5-65455493-65461619	1
1	11636537	11637795	\1-11661250-11668488	1
7	137135835	137138146	\7-137148871-137158731	1
1	161550794	161557934	\1-161680217-161683128	1
2	216050215	216054684	\2-216086866-216102238	1
10	145202038	145206029	\10-145132591-145159770\10-145209068-145219087\10-145386657-145406348	3
1	45440822	45451345	\1-45268664-45281183\1-45284015-45290806\1-45506590-45513600	3
5	37847445	37849247	\5-37832378-37835491	1
2	29762544	29766488	\2-29746372-29754357	1
5	203494549	203503275	\5-203294166-203325873\5-203483692-203490732	2
1	200768437	200770641	\1-32353069-32368243	1
9	144454124	144457703	\9-144518687-144528462	1
1	7970482	7972904	\1-7983089-7992340	1
10	127943956	127945169	\10-127924793-127932146	1
7	179074281	179076687	\7-179044181-179061675\7-179168473-179176974	2
2	157604621	157605892	\2-157350331-157358814\2-157581062-157584425	2
1	5167188	5176344	\1-5118635-5128774\1-5202201-5210893\1-5326725-5333761	3
6	150547865	150551154	\6-150597225-150604512	1
4	141084616	141087325	\4-141101502-141107174	1
4	31452207	31455036	\4-31727339-31736570	1
3	202859304	202866512	\3-202843032-202847060	1
7	171076216	171078465	\7-171092450-171103719	1
9	2840143	2848305	\9-2786879-2790320\9-2939704-2945922	2
5	127248020	127250253	\5-48439041-48445769	1
7	141372192	141373993	\7-141402888-141406119	1
10	59097654	59101025	\10-58998742-59007980	1
7	121225199	121226998	\7-121206607-121225144\7-121380201-121396882	2
3	233108597	233111122	\3-233087911-233098503	1
7	110764412	110767989	\7-110529423-110533610\7-111019384-111024228	2
2	214224288	214226976	\2-214672639-214687522	1
5	10174927	10179689	\5-10154080-10161440\5-10163461-10174390\5-10484801-10503990	3
9	149322086	149325637	\9-149279652-149291620\9-149342157-149347992	2
9	31429174	31432454	\9-31341955-31353254	1
6	142568562	142570927	\6-142511163-142525392\6-142588964-142595996	2
10	120046816	120048460	\10-119890506-119898023	1
4	160673528	160677654	\4-160584941-160601414	1
1	47757743	47761525	\1-47726149-47734263\1-47785859-47797048	2
1	240119082	240123440	\1-240234474-240238903	1
8	103192194	103194272	\8-103219085-103224594	1
10	136241298	136244309	\10-136303563-136320020	1
8	13769532	13771276	\8-13717575-13724899	1
8	8798704	8803439	\8-8813204-8816935	1
6	166839213	166841354	\6-166800655-166815228	1
8	167551031	167561384	\8-167540296-167544943\8-167544971-167550351\8-167564563-167574288	3
6	23832177	23835895	\6-23818117-23826940	1
8	105603545	105608198	\8-105570105-105575556	1
8	11737308	11738543	\8-11696286-11702070	1
1	82679168	82685338	\1-82708931-82714373	1
1	171602705	171604232	\1-171560849-171568963	1
4	96682674	96684601	\4-96801102-96816328	1
8	16469701	16472015	\8-16420748-16437195	1
5	159121746	159124819	\5-159037766-159046029	1
8	21330139	21332923	\8-21357304-21366236	1
3	1754615	1761423	\3-1770001-1774664	1
1	5141370	5145213	\1-5118635-5128774\1-5158556-5163736\1-5326725-5333761\1-5410964-5416792\1-5418628-5429803\1-5462587-5467693	6
8	141331522	141333795	\8-141381805-141386247	1
2	189800663	189807360	\2-189867652-189874846	1
10	128984071	128988673	\10-128930786-128938277	1
4	213178094	213179608	\4-213263771-213269744	1
2	25221185	25224454	\2-25168148-25179768	1
4	33159288	33163951	\4-33184680-33190416	1
10	127584790	127587651	\10-127605142-127614746	1
3	153350271	153352230	\3-153381160-153389341	1
2	180031525	180035279	\2-180007093-180019257	1
3	137241088	137243828	\3-137264394-137270384	1
3	174554131	174557340	\3-174358719-174368845\3-174459553-174469138\3-174606742-174614964	3
8	37912929	37915276	\8-37788960-37795829	1
2	64336889	64342126	\2-64324855-64336647	1
8	170135775	170141719	\8-170107435-170119222	1
9	144001774	144004491	\9-144017650-144025029	1
8	24837345	24840803	\8-24851636-24860569\8-25110111-25118830	2
2	14784605	14787442	\2-14671622-14694114\2-14721375-14727658	2
9	110879161	110885074	\9-110795909-110800352\9-110935442-110941271\9-110941813-110948068\9-111031177-111035331	4
5	193486402	193487389	\5-193468597-193477203	1
6	100808701	100811038	\6-100862284-100867946	1
2	148786931	148789211	\2-148581840-148590993	1
9	68750936	68758289	\9-68799512-68805379	1
8	12259947	12264468	\8-12305647-12311895	1
5	205180778	205183160	\5-205183744-205199487	1
4	32839968	32842174	\4-32889154-32895001	1
7	171294923	171297699	\7-171307644-171311246\7-171315922-171324436	2
2	3085792	3089749	\2-3060253-3077775\2-3091473-3108703	2
1	70845015	70848837	\1-70815279-70830739	1
10	5729679	5733791	\10-5743581-5746377\10-5746545-5757488	2
9	112935184	112938366	\9-113031862-113041503	1
4	12144364	12146763	\4-12001973-12013713	1
1	261582838	261585450	\1-261537549-261542602	1
9	153401600	153409374	\9-153366190-153378818\9-153382047-153387564\9-153388322-153393160\9-153417105-153423767\9-153516559-153523094	5
8	23524438	23526065	\8-23542424-23545957	1
5	44980014	44983127	\5-45062684-45068173\5-45146800-45150915	2
3	143914787	143917894	\3-143898312-143905592	1
5	214755248	214758766	\5-214778560-214784306	1
1	7043506	7046074	\1-7056690-7069114	1
1	240509322	240512038	\1-240463974-240474784	1
2	61211344	61214404	\2-61174839-61181346\2-61201213-61205800\2-61453288-61460930	3
1	214531418	214533618	\1-214576196-214587809	1
4	195831118	195833643	\4-195815035-195821437	1
4	7954834	7963160	\4-7810258-7825051	1
1	278159119	278162814	\1-278134225-278139963\1-278177455-278186959	2
2	17240663	17246740	\2-17148721-17159572\2-17190301-17194633\2-17323836-17344713	3
2	17758767	17760299	\2-17713744-17757537	1
5	167479053	167483051	\5-167469876-167474011\5-167726530-167732623	2
3	9766342	9769099	\3-9562362-9580073\3-9742712-9749670	2
3	212705130	212710518	\3-212686113-212692368\3-212717900-212724727	2
8	150756530	150760885	\8-150744695-150747435	1
1	271209739	271211670	\1-271129013-271132879\1-271171862-271174287	2
7	173801962	173803146	\7-173750734-173762421	1
4	133666264	133669320	\4-133639566-133648459	1
3	229141674	229143875	\3-229123255-229138710	1
1	30123847	30130009	\1-47564746-47595951	1
9	144413567	144419168	\9-144395409-144403776	1
4	35681592	35684515	\4-35626199-35632988	1
3	216655761	216658054	\3-216527756-216537532	1
2	207283072	207286408	\2-207288326-207306562	1
1	201949890	201955432	\1-201960981-201969345\1-202075084-202083131\1-202101376-202105701	3
5	155643560	155646786	\5-155678054-155683749	1
3	12083604	12089293	\3-12153261-12163574	1
6	149979938	149982521	\6-150023611-150036818	1
2	168515957	168517738	\2-168521667-168532016	1
1	243636878	243644260	\1-243610109-243615940\1-243647929-243651888	2
1	40460428	40465900	\1-40427157-40432513\1-40510827-40517012\1-40593417-40598171	3
6	107778064	107781586	\6-107622461-107630712	1
2	237291296	237295509	\2-237362136-237366354	1
5	2405738	2408152	\5-2423273-2448673	1
5	81069287	81074018	\5-81095362-81107575	1
2	203312106	203316156	\2-203279183-203292045\2-203394916-203403331	2
3	4516502	4519948	\3-4494187-4500658	1
3	27937480	27938655	\3-27951961-27959855	1
2	51557398	51563534	\2-51728711-51735786\2-51777236-51783493	2
2	3355897	3359289	\2-3190990-3205434\2-3364502-3375513	2
7	95313662	95314931	\7-95346789-95352427	1
1	82151100	82152937	\1-82097903-82105610	1
2	239635911	239637453	\2-239623440-239629991	1
2	43025821	43028051	\2-43037664-43042961\2-43084257-43093542	2
9	147329642	147335691	\9-147308995-147318893\9-147413318-147420842	2
2	891082	892892	\2-834699-839860\2-922268-948016	2
8	89695124	89700237	\8-89835364-89845508	1
5	85924043	85926236	\5-85944394-85949898\5-86076738-86079405\5-86083665-86093679	3
1	32522607	32529077	\1-32499588-32510655\1-32602211-32614893	2
6	168085941	168089795	\6-168097987-168105353	1
7	73385563	73394517	\7-73401862-73405410	1
5	53094823	53099549	\5-53270808-53278074	1
5	194047431	194049974	\5-193929979-193938200\5-193947734-193953317\5-193961390-193973497\5-194001384-194005661\5-194079929-194097443\5-194464431-194470092	6
2	35348288	35351048	\2-35304029-35314768	1
2	211146570	211148696	\2-211213844-211216626	1
4	161233742	161239355	\4-161340030-161351213	1
3	43841554	43845485	\3-43823936-43829626	1
1	41139544	41142443	\1-41083986-41090664\1-41113141-41118396\1-41160941-41169122	3
9	96538044	96540986	\9-96555966-96562608	1
4	241601605	241604817	\4-240289188-240300755\4-241612406-241622448\4-241635957-241649839	3
7	22886748	22889839	\7-22842273-22848369	1
6	140360046	140364555	\6-140347696-140359709	1
5	214478897	214484834	\5-214342716-214358379\5-214440365-214447136\5-214558444-214570885	3
1	168699857	168710481	\1-168643475-168647297	1
3	228897666	228899172	\3-228863265-228883160	1
3	14126330	14132590	\3-14109349-14126036	1
7	167087657	167092220	\7-166913989-166938831\7-167039385-167053137\7-167113047-167128464	3
4	23394782	23401232	\4-23413364-23420196	1
1	273759929	273763090	\1-273741223-273750662\1-273796642-273801297\1-273824888-273834160	3
2	216902282	216907104	\2-216883525-216897688	1
7	172000570	172002842	\7-172164821-172183461	1
6	144693411	144699986	\6-144729615-144737097	1
3	158641161	158642609	\3-158561950-158566284\3-158679271-158684999\3-158685726-158690660	3
1	32891749	32896938	\1-32856681-32863033	1
1	81696625	81702821	\1-81671432-81677503\1-81793262-81808373	2
3	182975149	182977836	\3-182899006-182904317\3-183052024-183058638\3-183114904-183120534	3
10	14701950	14707095	\10-14447386-14453358\10-14650372-14659720\10-14826949-14834020\10-15093998-15099224\10-15205460-15213335	5
9	37545609	37549133	\9-37486470-37496356	1
8	73659568	73660769	\8-73803325-73813084	1
1	260931544	260934901	\1-260868227-260871906	1
3	22581719	22584042	\3-22560398-22566339	1
6	166645935	166650972	\6-166584082-166591373\6-166658566-166666525\6-166748889-166759192	3
3	199729342	199737532	\3-199635378-199643187\3-199756099-199759190	2
9	152855520	152858827	\9-152800855-152806536	1
2	242178536	242181268	\2-242188751-242196780	1
7	172133994	172137024	\7-172077346-172080336	1
9	129654904	129657491	\9-129668704-129673030	1
9	124293484	124297688	\9-124176966-124186090\9-124186097-124187986	2
2	219347010	219350175	\2-220216344-220218027	1
1	249092405	249099023	\1-56093063-56113136\1-248793681-248806268	2
1	72226648	72230138	\1-72027648-72033898	1
7	124676743	124678836	\7-124924258-124940073	1
8	123794317	123796901	\8-123943318-123953303	1
6	91065855	91069697	\6-91005593-91009325	1
4	195886891	195899156	\4-196006437-196015863	1
10	141799896	141802241	\10-141711615-141747854	1
5	77174140	77176498	\5-77123357-77130962	1
1	241026015	241030298	\1-241074605-241079540	1
3	107039788	107041997	\3-106708402-106719526	1
1	71024221	71028778	\1-70967526-70977072	1
1	26012840	26015371	\1-26039951-26046805	1
4	43598688	43601156	\4-43537981-43548389	1
4	82127482	82129490	\4-82297157-82302081	1
7	161121520	161125117	\7-161101965-161110858	1
6	166274430	166278538	\6-166202358-166221316\6-166293683-166306631\6-166306772-166315451\6-166344033-166352296	4
5	182728152	182730369	\5-182701649-182708321	1
9	3241052	3245046	\9-3291013-3296297	1
4	152756912	152760747	\4-152559253-152568106\4-152667930-152683143\4-152946109-152950770	3
5	72575503	72577322	\5-72689915-72702647	1
1	154086374	154089721	\1-154142923-154146066	1
4	165532385	165534222	\4-165358776-165365846	1
9	117743279	117744222	\9-117747464-117756284	1
1	51397544	51401668	\1-51358638-51364909\1-51457366-51473289	2
10	66582558	66587243	\10-66569975-66573071	1
1	29870646	29874496	\1-29951088-29969191	1
9	113360986	113363343	\9-113239151-113243021\9-113384087-113390257	2
4	112041947	112044824	\4-165916352-165930781	1
8	521640	522923	\8-553121-565656	1
4	235583142	235591549	\4-235611141-235618742	1
1	253142587	253145603	\1-253023803-253031069\1-253160932-253175068	2
2	74211767	74215909	\2-74144524-74158404\2-75022162-75030773	2
3	213528404	213530056	\3-213577910-213588432	1
7	15385315	15409962	\7-15552346-15567876	1
8	152466733	152469562	\8-152567229-152574455	1
6	99159935	99160848	\6-99173708-99186608	1
6	18385490	18386271	\6-18169958-18177371	1
3	184100672	184101823	\3-184169862-184175864	1
9	156935916	156937176	\9-156885367-156900203\9-156960079-156982733	2
7	35743813	35746956	\7-35727218-35730580	1
3	231872662	231877849	\3-231836704-231853346	1
10	89408237	89416880	\10-89418266-89427962\10-89564378-89571370	2
4	150945074	150947912	\4-150959367-150964587	1
8	143006664	143009044	\8-143019607-143028641	1
1	177145637	177147571	\1-177157650-177164208	1
8	159553938	159570229	\8-159570878-159579632\8-159808431-159834217	2
5	10547550	10549598	\5-10534285-10544459	1
8	76724858	76730642	\8-76821403-76827789	1
7	131838183	131841006	\7-131819579-131831088\7-131852828-131860759	2
4	46296962	46300776	\4-46349556-46356981	1
3	171401532	171404633	\3-171276740-171282214	1
8	35215472	35222151	\8-34965444-34971547\8-35349597-35352759\8-35430371-35431832	3
8	86611101	86619745	\8-86593734-86601153	1
5	7610174	7618572	\5-7534165-7560427\5-7620164-7626391	2
9	128906972	128908031	\9-128989084-128993689	1
4	245872521	245877583	\4-245922081-245929209	1
8	173495955	173496984	\8-173519095-173542929	1
3	22371447	22373899	\3-22048639-22054115\3-22275746-22283072	2
2	183271978	183276830	\2-183286550-183291776	1
10	142425658	142427210	\10-142405311-142412038	1
2	31024116	31031647	\2-30964828-30978281\2-30985012-30991119	2
2	19090935	19093148	\2-19203851-19215202	1
10	134475290	134478809	\10-134514792-134523789	1
1	71993491	71995009	\1-72027648-72033898	1
3	206327323	206332374	\3-187946197-187956295\3-206350573-206354190	2
10	85453770	85458726	\10-85509104-85514071	1
3	186067458	186069656	\3-186051269-186058580	1
1	268445892	268450012	\1-268307660-268316665\1-268502051-268507065	2
9	102319227	102326462	\9-102099332-102117500\9-102335492-102339496\9-102438066-102447617\9-102453800-102461115	4
7	132399421	132401242	\7-132446439-132457404	1
1	203318645	203320228	\1-203347377-203357625	1
3	233158756	233162939	\3-233166094-233172593	1
8	42629999	42632173	\8-180638716-180648375	1
3	29648999	29652476	\3-198861416-198869661	1
4	161507342	161515236	\4-161340030-161351213\4-161419879-161422117\4-161518942-161526007\4-161580482-161600248	4
8	175657509	175659224	\8-175693635-175697691	1
5	72933658	72937734	\5-72867249-72875094	1
5	52041807	52047635	\5-51912538-51916825\5-52024796-52029596	2
9	5080960	5087653	\9-5069827-5076084	1
2	185383841	185387733	\2-185420384-185429433	1
7	113524024	113526739	\7-113488888-113492196	1
5	199970583	199974133	\5-199953121-199956855	1
2	186657909	186662353	\2-186639521-186645556	1
2	3449031	3453905	\2-3542914-3551718\2-3557280-3568590	2
7	158483409	158484873	\7-158517327-158523051	1
3	193873079	193877025	\3-193837414-193843798\3-193857173-193862511\3-193916989-193919446\3-193957442-193970887	4
9	13147195	13151578	\9-13117370-13123821\9-13410709-13416712	2
4	178652928	178654303	\4-189051534-189056025	1
2	84712149	84716017	\2-84722921-84732794	1
3	160382906	160385255	\3-160472414-160488579	1
3	203361859	203366450	\3-203337267-203341805	1
2	208335680	208340765	\2-208319192-208329239	1
1	221995169	222002175	\1-221889881-221895116	1
2	240888416	240889928	\2-240876816-240888278	1
6	154336866	154343283	\6-154317541-154323934\6-154348144-154354160\6-154381548-154397855	3
7	135006524	135009784	\7-135061331-135072700	1
4	238712535	238715428	\4-238803364-238810605	1
1	35767178	35781448	\1-35955990-35971664	1
8	54231071	54234506	\8-54219380-54222558	1
3	9051810	9058779	\3-9070965-9090441	1
5	26275475	26283364	\5-26168933-26172284\5-26235556-26242293	2
4	144056885	144062407	\4-144036553-144040386\4-144430281-144437323	2
1	9621494	9629601	\1-9636319-9645187	1
7	111114482	111117325	\7-111019384-111024228	1
7	100923468	100930914	\7-100781130-100785671	1
6	170769518	170773997	\6-170740694-170754832	1
10	129111719	129121358	\10-128930786-128938277\10-129097058-129102485\10-129132679-129135858\10-129143955-129152309	4
3	231178625	231184140	\3-231129843-231139034\3-231195026-231199179	2
6	144055343	144057548	\6-144037334-144043399	1
5	204187969	204191070	\5-204118700-204126300	1
2	2167481	2169385	\2-2108149-2130307	1
5	203110459	203121521	\5-202975146-202986413\5-203047551-203062129\5-203138414-203141693	3
3	37853883	37857604	\3-37814370-37818183	1
1	218854634	218858290	\1-218789837-218796882	1
3	9658512	9661454	\3-9562362-9580073	1
2	193787992	193789997	\2-193715717-193730845	1
3	187914348	187919549	\3-187824509-187831181\3-187850828-187856500\3-187857141-187861555	3
4	228617071	228620778	\4-228563136-228570277	1
2	113300610	113303954	\2-113246201-113253081	1
4	159270696	159276226	\4-159028556-159038569\4-159110175-159114022\4-159321242-159325081	3
5	11699649	11708476	\5-11680801-11694152\5-11739404-11753027	2
4	12981720	12985307	\4-12969415-12972002	1
6	147162066	147164989	\6-147114764-147122727	1
4	17778883	17781212	\4-17746191-17752718\4-17755298-17759834	2
5	88224929	88228086	\5-88156590-88162883\5-88304238-88308342	2
1	276050084	276055249	\1-276063866-276069262	1
7	134147544	134152047	\7-134111733-134121759\7-134247281-134249723\7-134250677-134271771	3
10	60951887	60955003	\10-60914454-60918104	1
6	157985290	157987914	\6-158064802-158070705	1
5	221718184	221723516	\5-221796604-221823400	1
3	17270838	17274172	\3-17284272-17295791	1
3	4511434	4515938	\3-4494187-4500658	1
1	699820	701768	\1-702048-718003	1
6	149649733	149652715	\6-149630595-149635548	1
7	134100303	134107319	\7-134111733-134121759	1
4	174802817	174804893	\4-174757803-174764657	1
7	147947513	147949645	\7-147848022-147859965	1
10	101431636	101437019	\10-101561979-101583374	1
4	200078800	200081957	\4-200037360-200058084	1
1	201619026	201623113	\1-201577809-201586819	1
3	163762067	163764049	\3-163613612-163624965\3-163833464-163841022	2
1	186065436	186073666	\1-186051252-186058531	1
3	193018634	193022542	\3-192881802-192886589\3-192999732-193007054	2
4	60845056	60868956	\4-60876456-60887263	1
3	148044772	148046762	\3-148103755-148107289\3-148144755-148157414	2
5	196287033	196291064	\5-196307924-196318023\5-196424068-196449486	2
4	6799808	6804145	\4-6743211-6760642\4-6776861-6791429	2
8	73971211	73973687	\8-73803325-73813084\8-73925044-73933948	2
7	12808161	12810208	\7-12660662-12664734	1
10	90199847	90201233	\10-90184778-90191797	1
7	3768032	3770588	\7-3838445-3854026	1
9	109910483	109918352	\9-109893757-109901525	1
8	171919890	171922567	\8-172022294-172049982	1
5	174632415	174636457	\5-174686790-174694738	1
8	166043145	166047861	\8-166063465-166070826	1
7	133453432	133455709	\7-133242040-133245593\7-133410287-133416999\7-133500338-133509033\7-133595156-133613436	4
8	152745430	152747830	\8-165152632-165156508	1
1	252343787	252348270	\1-252434865-252444268	1
8	30727932	30729429	\8-30690154-30695899	1
5	193551729	193553214	\5-193524362-193529047	1
1	146975259	146978024	\1-146984383-146995103	1
6	155058506	155064003	\6-154914936-154927421\6-154950851-154959130\6-155005881-155015883\6-155170830-155179518	4
2	9554704	9561570	\2-9424561-9442179\2-9539747-9549243\2-9588293-9593318	3
4	2572159	2574588	\4-2582948-2594653	1
4	158519902	158525036	\4-158538279-158543806	1
5	60589950	60593643	\5-60561732-60570726\5-60598859-60604306	2
3	57903782	57907588	\3-57960195-57964939	1
6	24715946	24726082	\6-24614395-24624187\6-24678002-24682170	2
1	279727343	279731502	\1-279332974-279340172\1-279597116-279605877\1-279755979-279767431\1-279828974-279847306	4
9	111503180	111508893	\9-156168151-156178341	1
10	9926103	9930933	\10-9582395-9602256	1
5	18083146	18085850	\5-18157044-18167004\5-18187157-18201190\5-18219089-18229455	3
6	69035194	69038229	\6-68997618-69004828	1
4	29877284	29879845	\4-30357223-30367019	1
7	6115110	6120882	\7-6102784-6105890	1
5	155105714	155110573	\5-155132623-155139634	1
1	229521630	229524941	\1-229500320-229514537	1
8	166362638	166367155	\8-166367899-166382394	1
1	172709786	172717277	\1-172560083-172568519\1-172718590-172728357	2
3	185419282	185420563	\3-185489074-185499437	1
2	125360913	125363322	\2-242188751-242196780	1
1	244517612	244525379	\1-244489128-244494404	1
10	79406924	79411550	\10-79464850-79479325	1
4	192474040	192475345	\4-192455821-192459156	1
2	185659968	185661223	\2-185604727-185615204	1
10	147001178	147003219	\10-147049868-147058408	1
1	304859329	304862438	\1-304713521-304726719\1-304950126-304965898	2
4	186821335	186823733	\4-186768124-186773981	1
10	133236016	133240361	\10-133217514-133227607	1
5	195455929	195456926	\5-195386452-195396718	1
3	187217253	187218923	\3-187239828-187260279	1
7	6260681	6262540	\7-6430340-6440281	1
5	172804103	172807686	\5-172641257-172646535\5-172809524-172820969\5-172828555-172843734	3
2	68586410	68589670	\2-68549150-68556448	1
10	77508268	77509828	\10-77528579-77536932	1
3	207741934	207746784	\3-207754995-207765417	1
2	49546292	49549923	\2-49587091-49597179	1
3	116832317	116834561	\3-122397103-122403426	1
10	139186236	139191508	\10-139264533-139276587	1
10	8710747	8719926	\10-8647309-8657979\10-8779536-8792006	2
4	126970816	126976710	\4-126957945-126970339	1
5	66553302	66554339	\5-4692396-4716000	1
5	211783269	211787506	\5-211765668-211778057\5-211809381-211819761	2
1	197009176	197012771	\1-42448179-42461600	1
1	49043237	49045657	\1-48947394-48955018\1-48955065-48962233\1-49056654-49064768	3
2	202996015	203000178	\2-203193525-203201870	1
7	9132524	9137384	\7-8982262-8990765	1
10	127587958	127593576	\10-127605142-127614746	1
1	200882870	200887449	\1-200942891-200949384	1
10	106831951	106834652	\10-106845976-106859825	1
8	103149885	103153905	\8-102989007-102997069\8-103219085-103224594	2
10	143270408	143279508	\10-143196249-143214008\10-143236215-143240677\10-143281348-143285358\10-143302234-143311440	4
4	72716045	72720191	\4-72525533-72532727	1
5	175233699	175239714	\5-173927935-173937282\5-174009822-174015903\5-175212728-175222055\5-175225400-175232168\5-175248131-175254820\5-175317085-175332326	6
1	51851882	51856766	\1-51830562-51850887	1
9	112756844	112758762	\9-112603871-112612011	1
1	56692077	56699184	\1-56680272-56682967\1-301044635-301053013	2
3	218252130	218255297	\3-218230864-218252065	1
5	174360889	174363636	\5-174009822-174015903\5-174299928-174312690\5-174394798-174404935	3
7	107224435	107229445	\7-107214008-107217240	1
1	289010332	289014217	\1-288963450-288971524\1-289123273-289133694	2
8	169522822	169526046	\8-169546728-169552861	1
9	133220761	133222692	\9-133202436-133207560	1
6	142943296	142944861	\6-142909354-142913257	1
2	163646689	163648552	\2-163610310-163614860	1
1	248289350	248291726	\1-248267265-248273085\1-248300993-248306478	2
3	4138472	4145340	\3-3972483-3994952\3-4120093-4124599\3-4145433-4176106	3
10	10404902	10408124	\10-10312076-10316323	1
3	12203671	12210320	\3-12153261-12163574\3-12342961-12349979	2
7	178080003	178081991	\7-178106060-178111995\7-178122345-178137522	2
8	157451650	157453597	\8-157467372-157473250	1
1	225625958	225629651	\1-225599070-225604363	1
3	208757440	208761977	\3-208785075-208789154\3-208799277-208805334	2
1	276530029	276534038	\1-276510378-276526856	1
2	236426444	236429457	\2-236406284-236409858	1
3	23949688	23953081	\3-23934322-23940963	1
3	225322526	225329063	\3-225286062-225292147\3-225304135-225309477	2
1	270480473	270485884	\1-270388803-270394831\1-270551989-270560568	2
5	211827121	211829071	\5-211894715-211899970	1
4	22507575	22512206	\4-22483361-22487461	1
9	108982226	108985058	\9-108890161-108901851	1
8	152703584	152716083	\8-152630167-152637228\8-152690736-152701381\8-152821434-152825520\8-152917301-152930526	4
7	161326926	161331406	\7-161353073-161364701	1
2	53359017	53361104	\2-53322337-53330838\2-53370499-53375984\2-53478136-53489422	3
9	135704354	135707762	\9-135603248-135612630\9-135613086-135618262	2
1	270353679	270355421	\1-270388803-270394831	1
4	225414547	225415643	\4-225428299-225431087	1
9	106511198	106515141	\9-106475960-106489660	1
5	218359709	218364941	\5-218380138-218385691	1
2	150990030	150991005	\2-150960383-150966549	1
5	132201826	132204054	\5-132180150-132193576	1
10	129847653	129852115	\10-129804071-129819073\10-129940964-129948184	2
5	155914430	155918195	\5-108856125-108860227	1
4	185169206	185172671	\4-155166421-155172221	1
7	88530303	88532333	\7-88465164-88470773	1
2	182931511	182934026	\2-183062345-183070112	1
4	6878046	6880253	\4-6864559-6872253	1
2	12834087	12838856	\2-12744494-12760341	1
4	241394935	241400122	\4-241339888-241350846	1
6	109395692	109397981	\6-109253316-109258113	1
4	8381346	8383466	\4-8238742-8247588	1
2	204046294	204047894	\2-204006541-204014862	1
1	257362220	257363826	\1-257399070-257414152	1
8	13575893	13578640	\8-13610528-13622830	1
5	10599953	10603393	\5-10550325-10555333	1
6	152846044	152850390	\6-152870871-152876218\6-152897395-152906314\6-153030925-153052580	3
1	47209693	47213982	\1-47127164-47138627\1-47153312-47155929	2
7	129006998	129013359	\7-128774332-128778325\7-128925855-128936824\7-128986235-128993736	3
6	154446769	154451060	\6-154381548-154397855\6-154462215-154472601	2
1	27135193	27137398	\1-27080610-27091442	1
5	215754970	215757129	\5-215856843-215865263	1
8	159860431	159865331	\8-159897408-159904179\8-160233652-160238064	2
8	72931156	72935082	\8-72949981-72954568\8-72978417-72982182\8-73129379-73138008	3
2	51954425	51960694	\2-51999564-52018001	1
2	199400204	199404227	\2-199250359-199268661	1
5	53225116	53228819	\5-53270808-53278074	1
3	37345330	37350533	\3-37402281-37413673	1
9	118790651	118793186	\9-118772832-118783768	1
7	5794790	5797394	\7-5740238-5757933\7-5833776-5850265	2
1	78724273	78725756	\1-78650013-78661546	1
1	194360339	194362658	\1-194112150-194129024\1-194339329-194345174	2
9	116128730	116131186	\9-116220298-116229372	1
7	33479593	33489790	\7-33490095-33511149	1
5	201318021	201320483	\5-201211596-201227619\5-201329628-201337721	2
9	97101349	97103033	\9-96871866-96878963\9-96884563-96897889	2
3	6132570	6137332	\3-6090465-6116773\3-6286395-6294353	2
1	265788112	265791473	\1-265770688-265777857	1
5	173900816	173906262	\5-173927935-173937282\5-174009822-174015903\5-174136208-174148623\5-174852710-174865783	4
3	177631553	177635465	\3-177670808-177686525	1
8	117226648	117229838	\8-117172081-117178039\8-117335425-117343355	2
8	11481872	11483720	\8-19834228-19841041	1
6	120741930	120746672	\6-120724873-120727998\6-120775931-120782555	2
10	78755138	78760217	\10-78695268-78708044	1
9	127644649	127649638	\9-127610729-127616911	1
9	64509148	64511127	\9-64428078-64431487	1
8	7253884	7257799	\8-7741750-7752680	1
3	200615551	200618548	\3-200563399-200569246\3-200574973-200581344	2
1	48086219	48091685	\1-47874911-47884729\1-47980261-47989540	2
5	36482677	36485294	\5-36520358-36532112	1
3	50232472	50235584	\3-50459291-50466653	1
5	10530741	10534243	\5-10458200-10462977	1
7	118597193	118598888	\7-118508045-118514362\7-118583778-118591376	2
3	189780905	189787885	\3-189708348-189716498\3-189738571-189742320	2
3	189948506	189952154	\3-189863118-189867897	1
6	125940422	125943050	\6-132053052-132067434	1
9	102504828	102508004	\9-102438066-102447617\9-102453800-102461115	2
6	90310045	90313100	\6-90168689-90188695	1
8	17242641	17244517	\8-17286373-17297001	1
5	196731953	196735221	\5-196740309-196755099	1
5	79391939	79396779	\5-79497853-79503196\5-79545434-79571659	2
2	126988204	127001083	\2-127001333-127007067	1
2	66092104	66095304	\2-65734104-65761057	1
9	92089672	92090636	\9-92067120-92073789	1
7	108064331	108067600	\7-108006440-108017292\7-108131106-108138938	2
8	173699423	173703261	\8-173731229-173742005	1
1	10162206	10164459	\1-10146587-10159148	1
4	2622176	2624392	\4-2582948-2594653\4-2608704-2615786	2
4	17529786	17536294	\4-17569873-17577247	1
9	143517746	143523691	\9-143462320-143476773	1
5	24206067	24209709	\5-24172382-24177929	1
6	31070813	31075941	\6-31113491-31128464	1
6	132618130	132622399	\6-132629147-132635445	1
2	174318792	174320806	\2-174187669-174191761	1
5	207652759	207659552	\5-207665130-207674636	1
3	47888937	47891949	\3-47873629-47881542	1
1	190696706	190699300	\1-190649516-190654730\1-190793049-190796647	2
7	3747375	3750357	\7-3838445-3854026	1
3	47901888	47904492	\3-47873629-47881542\3-48586651-48593094	2
2	181713878	181717694	\2-181730765-181734744	1
2	228278733	228282356	\2-228326458-228337124	1
8	108968041	108969408	\8-108950237-108956007	1
4	86373774	86378452	\4-86632251-86647172	1
6	95624076	95636135	\6-95636474-95650638\6-95650752-95656580	2
5	196630969	196635228	\5-196483567-196489560\5-196587012-196591033\5-196740309-196755099	3
4	184801712	184805032	\4-184807650-184823097	1
8	121438894	121441321	\8-121121341-121130360\8-121425428-121429733	2
1	15319670	15322420	\1-15298088-15307667	1
8	23705453	23711464	\8-23812418-23816493	1
10	133213953	133217371	\10-133083536-133109743	1
10	5607939	5614050	\10-5627602-5633620	1
8	123204562	123206281	\8-123180882-123190375\8-123261972-123268782	2
1	277448514	277467933	\1-277348307-277360516\1-277470877-277480467	2
6	167661361	167663930	\6-167633233-167640030\6-167696784-167713845	2
8	137775372	137777644	\8-137736362-137742200\8-137864254-137868999\8-137869349-137876680	3
5	192366519	192371538	\5-192375382-192385305	1
10	92307376	92309939	\10-92328929-92334647	1
5	10740987	10742915	\5-10711617-10719485	1
1	293802671	293804011	\1-293828826-293835273	1
5	75264816	75269274	\5-75292313-75296857	1
4	48049120	48051279	\4-47819815-47825656	1
1	279697517	279699531	\1-279755979-279767431\1-279828974-279847306	2
7	53025286	53028909	\7-53176153-53182296	1
9	140843634	140845321	\9-140899968-140923177	1
1	71139457	71140980	\1-71154661-71159794	1
4	18433909	18437444	\4-18424852-18433409\4-18464222-18474762	2
6	159067959	159070214	\6-158900337-158922668\6-159096976-159110435	2
10	94916180	94923390	\10-94986489-94992540	1
2	19549058	19556654	\2-19699351-19708691	1
6	171832088	171833951	\6-171821234-171831831	1
3	47114057	47118460	\3-46807445-46821949	1
4	63356520	63358911	\4-63441665-63446236	1
4	22158176	22166939	\4-21985040-21993928\4-22024616-22028114\4-22369542-22375955	3
9	145538973	145540880	\9-145517535-145537727	1
1	117387455	117389695	\1-117618647-117625047	1
8	133841051	133850810	\8-133857103-133862627	1
7	116370683	116375324	\7-116449149-116454465	1
1	51226525	51229331	\1-51358638-51364909\1-51457366-51473289	2
2	30934014	30936679	\2-30964828-30978281	1
1	261008877	261011791	\1-261013302-261037033	1
1	23439772	23444252	\1-23495466-23499149	1
5	56657857	56662777	\5-56625101-56632666	1
4	246853644	246856482	\4-246778788-246785486	1
1	209579424	209581386	\1-209620674-209630023	1
10	102423370	102429333	\10-102402973-102405776	1
4	29616978	29620700	\4-29638383-29648118	1
7	132758609	132764492	\7-132731680-132738275	1
5	12693026	12698219	\5-12655764-12661384\5-12698445-12708832\5-12716931-12719917\5-12778929-12791407	4
4	246342858	246346648	\4-246368481-246380890	1
6	142566201	142567768	\6-142511163-142525392\6-142588964-142595996	2
10	149451044	149453916	\10-149381436-149400076	1
3	206772096	206778472	\3-206832280-206838220	1
8	2427182	2437727	\8-2456544-2460932	1
3	1925007	1937042	\3-1870404-1879689\3-1954959-1962419	2
4	13846899	13859204	\4-13682596-13690555\4-13725880-13729940\4-13839863-13842755\4-13882857-13893828	4
7	134242563	134246561	\7-134111733-134121759\7-134250677-134271771	2
5	95122848	95127505	\5-95181118-95187811	1
3	52790123	52791577	\3-52777166-52780529	1
5	70441433	70450273	\5-70458005-70461171	1
1	300745646	300747395	\1-300778322-300793063	1
7	141726836	141730603	\7-141714968-141723504	1
4	148636655	148640087	\4-148591247-148599275\4-148674936-148681818	2
10	134960456	134963403	\10-134975477-134979799\10-134983916-134995058	2
9	153990446	153991823	\9-153893087-153901303	1
3	196777406	196783417	\3-196320513-196326836\3-196700206-196709546\3-196836062-196847799\3-196984132-196992203	4
2	193179735	193181396	\2-193251732-193267736	1
8	133662472	133665109	\8-133481754-133487289\8-133673765-133677440	2
7	139023191	139032502	\7-139074316-139078673	1
1	270487195	270489024	\1-270551989-270560568	1
1	18965228	18970502	\1-18945652-18958265\1-19022586-19026133\1-19311735-19327071	3
4	164241764	164244764	\4-164197987-164200146\4-164202408-164210288	2
5	143332411	143335597	\5-143348301-143350775\5-143449682-143457161	2
6	156440554	156443511	\6-156373630-156386789	1
6	168879186	168884344	\6-168713992-168728581\6-168932051-168952189	2
9	70204363	70208057	\9-70229833-70233904	1
3	169088322	169091244	\3-169068459-169075995	1
4	193307128	193309243	\4-193274036-193277554	1
6	170774932	170776667	\6-170740694-170754832	1
5	94183188	94184767	\5-94539474-94545113	1
1	263592136	263597065	\1-263509234-263526032\1-263619185-263628627\1-263676721-263693242\1-263976057-263987869\1-264082077-264088957	5
7	127571766	127577342	\7-127455594-127460983	1
8	149481895	149485369	\8-149501216-149511146	1
7	91874379	91877620	\7-92002407-92007509	1
4	3687181	3693685	\4-3670654-3675314\4-3785354-3790133\4-3831551-3846013	3
8	146104174	146106482	\8-145978173-145985656	1
1	286053854	286057387	\1-285933680-285940574\1-285957430-285963924\1-286076279-286082472	3
2	18553201	18563113	\2-18471200-18476550\2-18569347-18573659	2
3	210529161	210531505	\3-210580109-210591052	1
1	294334692	294337034	\1-294255905-294264704	1
4	156687888	156691247	\4-156765935-156772895	1
9	20344476	20346181	\9-20254474-20258398\9-20377232-20384511	2
5	5094863	5096457	\5-5076330-5082046	1
1	157402888	157406527	\1-157309113-157319966	1
4	241894836	241903756	\4-241795003-241800303	1
1	24659009	24665926	\1-24570031-24575152\1-24586862-24594689	2
3	235109075	235112617	\3-235209160-235214513	1
3	204425603	204426672	\3-204440760-204449188	1
9	114010471	114016652	\9-113963937-113978541\9-114149316-114156341	2
10	92500107	92502284	\10-92328929-92334647	1
1	281250910	281253512	\1-281221496-281233314	1
5	78687149	78689492	\5-78724206-78732499	1
7	103793911	103797533	\7-103694605-103701060	1
4	60305182	60307559	\4-60280756-60289616	1
3	231118029	231120788	\3-231129843-231139034	1
2	32473249	32475828	\2-32534196-32545278	1
5	4087667	4102009	\5-4052712-4066864\5-4108108-4116126\5-4126205-4129257	3
3	194419151	194425635	\3-194446238-194450654	1
4	38972136	38975772	\4-38997209-39004511\4-39028836-39039923	2
7	102506425	102508546	\7-102491729-102495114	1
1	70807353	70809138	\1-70780040-70786660	1
1	49001833	49005869	\1-48947394-48955018\1-48955065-48962233	2
7	137047147	137049227	\7-128618131-128621988	1
10	140697315	140701087	\10-140683535-140693517	1
1	226951096	226955512	\1-227154666-227160928	1
2	191304773	191310720	\2-191276387-191283783	1
3	210770507	210775478	\3-210937886-210947654	1
2	34274955	34280466	\2-34005187-34014032	1
6	164342730	164344421	\6-164297665-164302586\6-164324851-164332049\6-164383543-164393834	3
2	12058977	12062260	\2-12115272-12123773	1
8	124856462	124863653	\8-124954260-124971577	1
6	100511279	100513315	\6-100488155-100496356	1
4	30889528	30891594	\4-31016078-31021157	1
2	18016839	18027682	\2-17989158-18000236\2-18086910-18098457	2
5	4736969	4738935	\5-4692396-4716000	1
6	123567983	123569712	\6-123580862-123596799	1
3	58152558	58154869	\3-58056012-58064841	1
6	54277658	54279954	\6-54256264-54259099	1
2	88466857	88470051	\2-88278333-88287378	1
4	209228566	209231075	\4-209241136-209248086	1
4	165706681	165716295	\4-165778609-165785750	1
7	178340270	178344018	\7-178316552-178331313\7-178387977-178398504	2
2	23766707	23771077	\2-23886894-23898685	1
1	31038534	31041624	\1-30964301-30972823\1-31047543-31061461	2
3	117893201	117894699	\3-117575995-117585363	1
9	23004481	23009157	\9-23087876-23095708	1
8	177713116	177721777	\8-177728056-177733643	1
9	142385887	142390539	\9-142327219-142338073	1
7	178447463	178451955	\7-178387977-178398504	1
1	297399822	297402665	\1-297405870-297426841\1-297437617-297450633	2
5	28814776	28819596	\5-28631325-28641168\5-28775560-28781456\5-28799404-28806890\5-28888123-28901553	4
5	1390868	1398258	\5-1364693-1375838\5-1496056-1508535	2
9	144077046	144081237	\9-144030172-144041394\9-144090717-144097732	2
6	42049535	42051161	\6-42062157-42070380	1
6	138390868	138395028	\6-138380378-138385708	1
4	38584323	38585254	\4-38696407-38710692	1
3	35570102	35571423	\3-35510433-35521210\3-35651593-35655787	2
10	5823569	5827364	\10-5901279-5908010	1
6	113923505	113933483	\6-113943761-113946993\6-113954753-113962581\6-114058130-114065370	3
1	35942583	35947410	\1-35955990-35971664	1
7	171459890	171462598	\7-171486170-171492942	1
3	218373474	218375567	\3-218417348-218421117	1
9	135711413	135712822	\9-135613086-135618262	1
1	78750663	78755166	\1-78650013-78661546	1
9	4769122	4771501	\9-4685257-4692197	1
9	143613394	143615369	\9-143630089-143640516	1
5	190276704	190281677	\5-190225268-190238616	1
8	123091880	123095914	\8-123097052-123107987	1
1	233254588	233259339	\1-233261166-233283308	1
7	108315208	108320173	\7-108006440-108017292\7-108131106-108138938	2
7	165306524	165308949	\7-165281574-165285141	1
4	75374598	75376718	\4-75535248-75543416	1
1	274218212	274221273	\1-274229135-274232458	1
5	5118008	5122667	\5-5076330-5082046	1
2	243536291	243540954	\2-243517148-243531486	1
7	166104423	166106079	\7-166077356-166091810	1
7	125361436	125363290	\7-125255496-125263613	1
2	188733946	188736022	\2-188709535-188715495	1
2	220419418	220420007	\2-220439307-220441996	1
2	237989186	237991485	\2-237958496-237966232\2-238010093-238016113	2
5	74669443	74671622	\5-1889125-1902363	1
4	18058374	18060097	\4-18120681-18123049	1
10	147012413	147015322	\10-147049868-147058408\10-147104288-147117531	2
5	162859929	162868763	\5-162838683-162841150	1
9	2881137	2883934	\9-2939704-2945922	1
8	5131265	5135796	\8-5114627-5121307\8-5168976-5177324	2
5	81466639	81468827	\5-81359879-81362799	1
2	229624115	229627469	\2-229612955-229617506\2-229667774-229676258	2
2	239853463	239854714	\2-239864449-239871050	1
1	229271505	229273070	\1-229232708-229244767	1
9	96119810	96120988	\9-96084356-96091546	1
9	89654595	89658784	\9-89727860-89741268	1
4	4653485	4656233	\4-4604610-4614279	1
5	172797059	172800059	\5-172641257-172646535\5-172809524-172820969	2
3	95301034	95309899	\3-95278870-95287363	1
5	55885120	55887392	\5-55869616-55875770	1
9	71478315	71480002	\9-71348226-71351357	1
5	175410907	175415521	\5-175317085-175332326\5-175542224-175550711	2
1	16295610	16303508	\1-16279438-16288999\1-16355177-16362015	2
8	53966976	53971975	\8-53992568-53999461	1
5	14918434	14921105	\5-14942382-14947742\5-14973780-14986146	2
5	16278126	16283836	\5-16324209-16330054	1
9	13650134	13652919	\9-13613335-13619207	1
4	227162335	227165222	\4-227177574-227187746	1
4	84529725	84534551	\4-84246187-84250670	1
2	7705583	7707512	\2-7731349-7736959	1
4	157544107	157546188	\4-157554204-157555258	1
8	149606506	149609597	\8-149501216-149511146	1
8	121870253	121874964	\8-121854759-121864031	1
1	257687476	257690968	\1-258836761-258856483	1
1	288699369	288703456	\1-288571228-288577569\1-288720100-288726422	2
5	204115520	204118481	\5-204015086-204019082	1
1	266941936	266954302	\1-266921332-266933278\1-266966781-266986139	2
3	29660172	29664221	\3-29670054-29677844	1
4	151315396	151320307	\4-151293492-151313460	1
4	151383659	151385691	\4-151293492-151313460\4-151407721-151412602	2
1	280258158	280260743	\1-280160693-280165279	1
3	199527352	199535025	\3-199473920-199493667\3-199602355-199620947	2
9	105227940	105230922	\9-105246016-105261757	1
9	102042868	102044955	\9-102099332-102117500	1
7	8299914	8302783	\7-8338303-8346297	1
1	203179064	203183646	\1-203125461-203139433	1
1	303410687	303412885	\1-303354851-303366235\1-303453630-303457641\1-303464584-303469992	3
3	19395783	19398672	\3-19380691-19387815	1
6	23012068	23016787	\6-23191318-23199477\6-147223823-147236514	2
8	46982185	46984674	\8-46517740-46533932	1
1	78526592	78531082	\1-78538365-78543438\1-78650013-78661546	2
8	179157220	179160479	\8-179118039-179124957	1
2	35215602	35217231	\2-35064643-35069439\2-35242934-35249707	2
9	100107574	100111253	\9-100121757-100134781	1
2	150595787	150598687	\2-150612562-150618450	1
9	146848190	146850481	\9-146751895-146767500	1
8	168537980	168540452	\8-168570166-168575803	1
2	17066763	17081849	\2-16957360-16963061\2-16973214-16989091\2-17055672-17061364\2-17148721-17159572	4
6	143302541	143318914	\6-143331344-143353625	1
1	260994078	261001761	\1-261013302-261037033	1
1	182001342	182003901	\1-182328019-182340948	1
2	38688059	38694407	\2-38441679-38450969\2-38571732-38574579\2-38667113-38674594\2-38744409-38760710\2-38810019-38818067	5
9	117783012	117785995	\9-117747464-117756284	1
1	250357777	250361415	\1-250336490-250352933\1-250435740-250441054\1-250441096-250453139	3
4	213290137	213291879	\4-213270065-213277356	1
1	285869047	285874050	\1-285816075-285818682\1-285818854-285822555	2
3	181535598	181537722	\3-181548967-181553368	1
1	14747692	14750540	\1-14699284-14708462	1
3	200417978	200425174	\3-200431108-200461695	1
8	17669973	17672413	\8-17622412-17629310	1
1	17983050	17992916	\1-5903117-5908046\1-17944752-17949713\1-17959478-17967477\1-17971614-17976738\1-17998184-18007890\1-18018385-18022329	6
9	102081686	102084388	\9-102099332-102117500	1
1	30981995	30985844	\1-30964301-30972823	1
5	39735382	39739203	\5-39714315-39723313	1
1	75043140	75045940	\1-74782015-74791667	1
4	203360029	203364706	\4-203321618-203331600	1
4	219328941	219338228	\4-219323870-219328890	1
8	64407399	64410691	\8-64425382-64435483\8-64587059-64594734	2
3	135456443	135459272	\3-135475648-135482186	1
4	58626390	58630223	\4-58641599-58648891	1
6	133931099	133936099	\6-133906998-133910783	1
2	198534545	198539070	\2-198517077-198523897	1
5	195804347	195806829	\5-195832268-195839017	1
4	236401174	236403753	\4-236472945-236489043	1
10	99243831	99249255	\10-99216316-99220365	1
5	209273492	209276572	\5-209155710-209159551	1
10	137240979	137244466	\10-137258527-137261701\10-137269175-137277697	2
3	139069925	139076170	\3-139053457-139055306	1
2	61493977	61496503	\2-61453288-61460930	1
1	178833242	178835680	\1-178796593-178806310\1-178915538-178925673	2
4	202595344	202600134	\4-202626409-202640119	1
1	195018342	195021110	\1-195091307-195096722	1
5	77176702	77179100	\5-77123357-77130962	1
3	200098648	200103093	\3-200058085-200064159\3-200347206-200355399	2
4	86254071	86256581	\4-86239060-86243363	1
9	135157827	135164808	\9-135223008-135226786	1
9	120335430	120337260	\9-120306710-120309199	1
5	35912862	35921177	\5-35783386-35791996\5-35937878-35944266	2
9	135128963	135132027	\9-135223008-135226786\9-135293251-135298407	2
6	138936189	138942591	\6-138945696-138961469	1
8	169865946	169868411	\8-169911091-169928990	1
4	199325542	199328365	\4-199291539-199306798	1
8	157455805	157457096	\8-157439656-157450873	1
1	38605766	38611653	\1-38580729-38600522	1
5	181206364	181209683	\5-181257720-181261458	1
1	237167995	237174669	\1-237052713-237059769\1-237061824-237069907	2
2	20363246	20365959	\2-20246127-20255396\2-20383905-20388135\2-20398076-20405978	3
3	5272916	5274448	\3-5163430-5173307	1
9	86455380	86461399	\9-130891482-130908825	1
3	231733498	231743491	\3-231816472-231825280\3-231836704-231853346	2
3	153478107	153480201	\3-153558626-153574177	1
10	120935922	120941858	\10-120954173-120961031	1
5	210145509	210150967	\5-210108002-210116139\5-210116722-210119948\5-210184642-210189046\5-210189165-210196921	4
2	23019651	23025638	\2-22938751-22946020\2-22966653-22976987\2-23079455-23093055	3
8	39548227	39552622	\8-39523032-39527544	1
7	149136564	149140595	\7-149164831-149171199	1
4	29503055	29508655	\4-29278822-29286357	1
4	176852998	176858002	\4-176833533-176849423	1
7	14779211	14783363	\7-14879247-14883593	1
9	142001788	142004913	\9-141968764-141976316	1
1	181299831	181303119	\1-181309274-181314928	1
10	70688638	70690552	\10-70726627-70730219	1
4	5552724	5557251	\4-5533933-5546047	1
2	36856424	36865318	\2-36774612-36791137\2-36820766-36830863\2-36831867-36834325\2-36848204-36851310	4
9	21641263	21643296	\9-21678228-21681051	1
6	75669521	75671301	\6-75702681-75730500	1
4	24314815	24317154	\4-24419765-24427495	1
2	197658846	197662950	\2-197599543-197606704\2-197748807-197753917	2
2	244096614	244101908	\2-244108787-244116069	1
1	154098684	154101884	\1-154142923-154146066	1
9	31288912	31292760	\9-31341955-31353254	1
8	123029195	123031782	\8-122972726-122987533\8-123054405-123059273\8-123097052-123107987	3
7	108913172	108915377	\7-108889937-108896816	1
7	166098894	166104277	\7-166077356-166091810\7-166175721-166182283	2
7	165272745	165278267	\7-165260728-165267669	1
6	113655129	113661643	\6-113635829-113644438	1
2	9828908	9833183	\2-9785570-9803643\2-10014409-10019328	2
4	139245838	139255077	\4-139231102-139242010	1
5	12181562	12187820	\5-12106847-12117393\5-12226702-12235014	2
8	8650879	8656199	\8-8608568-8634352\8-8634819-8644927	2
1	270494627	270497240	\1-270551989-270560568	1
1	229733954	229737584	\1-229714627-229720611\1-229757464-229771288\1-229901213-229913659	3
7	173179126	173182448	\7-173164356-173172432	1
5	33503991	33507063	\5-33410793-33416323\5-33511543-33516373	2
1	234152627	234155201	\1-234069865-234078925\1-234264371-234271956	2
1	199214880	199219135	\1-199250357-199252891	1
1	71150397	71152441	\1-71160627-71165330\1-71310112-71318639	2
1	124332816	124336851	\1-124400313-124406349	1
1	131052610	131054714	\1-163873953-163878750	1
2	9287691	9297321	\2-9271344-9278898\2-9301817-9325711	2
7	131981820	131987303	\7-131819579-131831088\7-131852828-131860759\7-132031734-132041275\7-132446439-132457404	4
8	156431378	156433158	\8-156433923-156445341	1
5	50782170	50783715	\5-50793361-50801001	1
4	3044941	3052597	\4-3055875-3062252\4-3085544-3097867	2
5	218837538	218841576	\5-218860184-218873954	1
4	102096261	102098942	\4-101825592-101831915	1
4	116063958	116064986	\4-115490762-115497145	1
3	41356157	41360430	\3-41306968-41322506	1
4	170104157	170106041	\4-170022064-170041290\4-170130513-170145192	2
3	183181446	183183900	\3-183114904-183120534	1
1	78179990	78183403	\1-78238342-78243543	1
2	6691186	6695346	\2-6562817-6575272\2-6632496-6642753\2-6770366-6779328	3
4	214444029	214446968	\4-214482800-214496194	1
5	216125017	216127257	\5-216112305-216115196	1
7	87671968	87673560	\7-87652991-87656800	1
10	68223707	68230242	\10-68163043-68167158\10-68269083-68273750	2
8	27674668	27677673	\8-27710220-27724956	1
4	196213900	196218155	\4-196253712-196258541	1
1	1065095	1068988	\1-1026705-1038565	1
2	72469516	72472218	\2-72197719-72213481\2-72417441-72422136	2
9	112887089	112890877	\9-112760815-112770254\9-113031862-113041503	2
7	96520514	96525389	\7-96376556-96387634	1
5	191232034	191236048	\5-191242120-191247143	1
2	213597547	213603067	\2-213740529-213744299	1
5	220733094	220736277	\5-220776226-220790595	1
2	74132104	74133470	\2-74144524-74158404	1
2	198188903	198190902	\2-198137087-198174428	1
6	135013459	135019178	\6-134932849-134937176	1
6	142923601	142926384	\6-143054981-143084022	1
3	226207348	226227927	\3-226291400-226296864	1
6	52251106	52253685	\6-132315581-132327456	1
3	26138537	26142585	\3-25955242-25960832	1
8	12304264	12305271	\8-12209176-12213831\8-12511137-12516835\8-12674133-12677500	3
6	115448124	115452044	\6-115492498-115499057\6-115544440-115547653	2
3	182677830	182680488	\3-182588060-182602592\3-182658774-182666485	2
1	231949877	231952008	\1-231928879-231938611	1
3	218456539	218460912	\3-218480514-218486165	1
1	303721987	303726536	\1-303653005-303659574	1
5	210197139	210199254	\5-210201942-210218051	1
4	24197045	24199478	\4-24149187-24154725	1
7	177144860	177152264	\7-177123170-177135200	1
10	133409674	133411747	\10-133312478-133330705	1
4	10987006	10996374	\4-10895349-10904173\4-11083925-11095641	2
4	222497509	222501551	\4-222505305-222512338	1
1	210281878	210284342	\1-210203791-210212513	1
10	15554940	15559334	\10-15539932-15545580	1
6	94215545	94219333	\6-94230721-94237505	1
3	145800184	145803602	\3-145897882-145904441	1
6	68441214	68455129	\6-68432796-68441122\6-68892433-68904113	2
5	31584704	31593159	\5-31556894-31570454	1
8	13263795	13269128	\8-13284892-13292623\8-13341778-13345752	2
2	87731833	87738051	\2-87746151-87751233	1
2	66713140	66719380	\2-66810757-66814872\2-66815051-66821742	2
5	196068154	196072484	\5-195904178-195909974\5-196007906-196016895\5-196083731-196092097\5-196093216-196107498	4
5	38173637	38175635	\5-38195378-38198282	1
3	118280205	118282902	\3-118358813-118363689	1
1	18188151	18191957	\1-18134011-18136158\1-18273788-18275145	2
4	38505177	38507012	\4-38546639-38558007	1
1	39597069	39601267	\1-39584724-39593557\1-39675444-39681920\1-39743741-39756420	3
7	2844239	2849256	\7-2765082-2768330	1
1	103359648	103364441	\1-103279192-103287994	1
9	78155353	78157478	\9-78303001-78308152	1
7	168366951	168369374	\7-168317433-168321452	1
8	157215751	157217448	\8-157131945-157141451	1
7	176281077	176287422	\7-176167342-176191539\7-176261024-176275197\7-176432114-176441840\7-176442438-176452461	4
8	13221972	13224722	\8-13198607-13204114	1
4	224837848	224840412	\4-224896324-224900596	1
5	188786702	188789652	\5-188723553-188731917\5-188796159-188803232\5-188868835-188882699	3
1	265304262	265305376	\1-265275064-265280833	1
4	74123801	74128743	\4-74239017-74246016	1
10	76470960	76473734	\10-76538254-76541982	1
4	156831704	156839002	\4-156765935-156772895	1
6	55325662	55332605	\6-55459284-55469249	1
2	209319260	209321223	\2-209229615-209241721	1
8	164404645	164408655	\8-164352386-164369372	1
7	1933240	1934821	\7-1884406-1887977	1
3	179881127	179884612	\3-179897679-179909215	1
8	24240945	24245688	\8-24161907-24173566\8-24388798-24394968\8-24522878-24534158	3
4	961377	963007	\4-978248-986072	1
5	14101222	14104303	\5-14083020-14100632\5-14163976-14177315	2
8	153870230	153872473	\8-153753080-153758101	1
2	2083170	2085054	\2-2066062-2081662\2-2100354-2107528\2-2108149-2130307	3
3	161124496	161130009	\3-188905274-188909818	1
5	134836922	134839482	\5-134791084-134796276	1
3	171353988	171359338	\3-171276740-171282214	1
6	101723722	101727999	\6-101687665-101692491	1
4	244908010	244913608	\4-245026190-245036674	1
4	37876785	37879997	\4-37863502-37868300	1
10	104007246	104013885	\10-104023299-104027674	1
1	264939136	264944328	\1-264866626-264871209	1
2	15400594	15405095	\2-15447133-15452448	1
1	259278946	259282245	\1-259324726-259329640	1
2	193736682	193740102	\2-193715717-193730845	1
1	225153519	225158096	\1-225163365-225172246	1
6	132928290	132932536	\6-133036404-133044144	1
10	54402783	54405944	\10-54269962-54277982	1
7	148074037	148075741	\7-148126884-148129937	1
1	218362409	218369629	\1-218498194-218503689\1-218616257-218627590	2
9	156353220	156361261	\9-156323441-156331455\9-156332058-156334359\9-156458030-156466936	3
6	82555625	82559828	\6-82502491-82507272	1
4	243037743	243040305	\4-242971622-242983916	1
7	116112192	116114858	\7-116163012-116170548	1
5	30851331	30854890	\5-30861884-30866359	1
2	62882370	62885255	\2-62856631-62861538	1
2	193273421	193275353	\2-193251732-193267736	1
4	220547385	220551377	\4-220473678-220478469\4-220619167-220623468	2
6	90848676	90853176	\6-90964845-90969403	1
1	203401540	203406759	\1-203347377-203357625	1
1	275857134	275862158	\1-275752930-275758191	1
5	97093556	97096263	\5-96945643-96949690	1
7	179893611	179895465	\7-179901689-179905864	1
3	198876274	198878679	\3-198901887-198916969	1
[truncated: 3,569 more rows]

## Sheet: Figure 5d
Figure 5d: The comparison of Shannon entropy of gene interacting with genic D or intergenic D and gene with genic D in its gene body
immature ear:
type	ID of gene	Shannon entropy
Gene not interacting with D	Zm00001d050341	4.10701
Gene not interacting with D	Zm00001d032811	5.97968
Gene not interacting with D	Zm00001d051232	6.14001
Gene not interacting with D	Zm00001d050730	6.14841
Gene not interacting with D	Zm00001d037336	3.15818
Gene not interacting with D	Zm00001d016351	4.67608
Gene not interacting with D	Zm00001d038773	5.97961
Gene not interacting with D	Zm00001d035634	5.97928
Gene not interacting with D	Zm00001d021518	5.6784
Gene not interacting with D	Zm00001d018363	6.04899
Gene not interacting with D	Zm00001d025421	6.07277
Gene not interacting with D	Zm00001d013173	6.03821
Gene not interacting with D	Zm00001d034618	6.20968
Gene not interacting with D	Zm00001d053432	2.62359
Gene not interacting with D	Zm00001d048599	6.13503
Gene not interacting with D	Zm00001d040361	4.63684
Gene not interacting with D	Zm00001d016009	4.36572
Gene not interacting with D	Zm00001d010410	5.63216
Gene not interacting with D	Zm00001d034931	5.9206
Gene not interacting with D	Zm00001d052365	3.83895
Gene not interacting with D	Zm00001d035089	5.85358
Gene not interacting with D	Zm00001d014519	6.06563
Gene not interacting with D	Zm00001d011827	5.84327
Gene not interacting with D	Zm00001d052475	5.98644
Gene not interacting with D	Zm00001d040331	5.8683
Gene not interacting with D	Zm00001d048080	6.10469
Gene not interacting with D	Zm00001d018502	5.86873
Gene not interacting with D	Zm00001d023300	5.79685
Gene not interacting with D	Zm00001d044833	5.6711
Gene not interacting with D	Zm00001d000202	5.73899
Gene not interacting with D	Zm00001d046658	5.92502
Gene not interacting with D	Zm00001d005344	6.0218
Gene not interacting with D	Zm00001d036538	5.81079
Gene not interacting with D	Zm00001d012279	2.51775
Gene not interacting with D	Zm00001d012853	5.70095
Gene not interacting with D	Zm00001d044916	5.91078
Gene not interacting with D	Zm00001d007071	3.437
Gene not interacting with D	Zm00001d048110	6.05405
Gene not interacting with D	Zm00001d041714	5.02832
Gene not interacting with D	Zm00001d021145	6.11567
Gene not interacting with D	Zm00001d031267	5.9027
Gene not interacting with D	Zm00001d040818	4.58414
Gene not interacting with D	Zm00001d041757	5.89681
Gene not interacting with D	Zm00001d008706	2.57788
Gene not interacting with D	Zm00001d029188	6.10492
Gene not interacting with D	Zm00001d048644	2.6438
Gene not interacting with D	Zm00001d047060	4.33092
Gene not interacting with D	Zm00001d005446	2.71364
Gene not interacting with D	Zm00001d016924	4.44091
Gene not interacting with D	Zm00001d033337	6.0715
Gene not interacting with D	Zm00001d043923	5.81681
Gene not interacting with D	Zm00001d050698	6.00252
Gene not interacting with D	Zm00001d047547	5.52274
Gene not interacting with D	Zm00001d014813	5.79259
Gene not interacting with D	Zm00001d008592	5.4382
Gene not interacting with D	Zm00001d053687	6.13133
Gene not interacting with D	Zm00001d041822	3.61005
Gene not interacting with D	Zm00001d048370	4.11432
Gene not interacting with D	Zm00001d033597	6.08233
Gene not interacting with D	Zm00001d044620	5.41289
Gene not interacting with D	Zm00001d006236	5.76254
Gene not interacting with D	Zm00001d010790	5.83689
Gene not interacting with D	Zm00001d043798	4.32981
Gene not interacting with D	Zm00001d029627	5.61025
Gene not interacting with D	Zm00001d001972	6.06926
Gene not interacting with D	Zm00001d011298	6.13688
Gene not interacting with D	Zm00001d034485	6.01832
Gene not interacting with D	Zm00001d036931	0.873843
Gene not interacting with D	Zm00001d030305	3.53389
Gene not interacting with D	Zm00001d047276	3.06678
Gene not interacting with D	Zm00001d005368	6.22073
Gene not interacting with D	Zm00001d011119	5.85398
Gene not interacting with D	Zm00001d009866	6.02914
Gene not interacting with D	Zm00001d030061	6.11625
Gene not interacting with D	Zm00001d046914	1.03156
Gene not interacting with D	Zm00001d053359	5.64691
Gene not interacting with D	Zm00001d019573	5.86189
Gene not interacting with D	Zm00001d013326	4.73317
Gene not interacting with D	Zm00001d004925	6.14466
Gene not interacting with D	Zm00001d027319	6.01932
Gene not interacting with D	Zm00001d025398	6.08148
Gene not interacting with D	Zm00001d026060	4.90224
Gene not interacting with D	Zm00001d016234	6.15109
Gene not interacting with D	Zm00001d043680	3.8925
Gene not interacting with D	Zm00001d003320	4.89056
Gene not interacting with D	Zm00001d041496	4.0041
Gene not interacting with D	Zm00001d037973	4.33481
Gene not interacting with D	Zm00001d007932	5.46605
Gene not interacting with D	Zm00001d002753	1.6098
Gene not interacting with D	Zm00001d022456	3.56929
Gene not interacting with D	Zm00001d052008	5.71603
Gene not interacting with D	Zm00001d019413	3.74493
Gene not interacting with D	Zm00001d052205	5.38841
Gene not interacting with D	Zm00001d012685	5.97837
Gene not interacting with D	Zm00001d053728	5.98318
Gene not interacting with D	Zm00001d038923	6.00359
Gene not interacting with D	Zm00001d037590	5.91424
Gene not interacting with D	Zm00001d048345	6.06117
Gene not interacting with D	Zm00001d047044	6.04823
Gene not interacting with D	Zm00001d033496	2.43338
Gene not interacting with D	Zm00001d038447	5.92105
Gene not interacting with D	Zm00001d020791	5.96301
Gene not interacting with D	Zm00001d001989	5.71427
Gene not interacting with D	Zm00001d047620	2.4499
Gene not interacting with D	Zm00001d004340	4.77048
Gene not interacting with D	Zm00001d044179	6.04244
Gene not interacting with D	Zm00001d007285	1.6298
Gene not interacting with D	Zm00001d048382	6.04262
Gene not interacting with D	Zm00001d014726	5.95154
Gene not interacting with D	Zm00001d043773	5.73333
Gene not interacting with D	Zm00001d022010	6.18054
Gene not interacting with D	Zm00001d037648	6.13026
Gene not interacting with D	Zm00001d049330	3.85024
Gene not interacting with D	Zm00001d000053	6.14851
Gene not interacting with D	Zm00001d037270	5.58778
Gene not interacting with D	Zm00001d030184	6.05721
Gene not interacting with D	Zm00001d023904	5.97913
Gene not interacting with D	Zm00001d017820	5.34434
Gene not interacting with D	Zm00001d046749	5.25315
Gene not interacting with D	Zm00001d034859	6.06164
Gene not interacting with D	Zm00001d047058	6.17112
Gene not interacting with D	Zm00001d008291	5.98775
Gene not interacting with D	Zm00001d027682	4.75759
Gene not interacting with D	Zm00001d024277	3.2779
Gene not interacting with D	Zm00001d045784	5.91812
Gene not interacting with D	Zm00001d053177	5.70376
Gene not interacting with D	Zm00001d039051	5.99188
Gene not interacting with D	Zm00001d026278	6.03017
Gene not interacting with D	Zm00001d006428	6.00307
Gene not interacting with D	Zm00001d023973	2.14288
Gene not interacting with D	Zm00001d039891	3.65391
Gene not interacting with D	Zm00001d021553	6.1477
Gene not interacting with D	Zm00001d018738	2.48283
Gene not interacting with D	Zm00001d016165	5.98332
Gene not interacting with D	Zm00001d006874	4.57662
Gene not interacting with D	Zm00001d020971	5.52033
Gene not interacting with D	Zm00001d006030	6.06534
Gene not interacting with D	Zm00001d019836	5.93727
Gene not interacting with D	Zm00001d020021	5.42438
Gene not interacting with D	Zm00001d005160	6.04853
Gene not interacting with D	Zm00001d036022	2.1631
Gene not interacting with D	Zm00001d000314	6.09763
Gene not interacting with D	Zm00001d042451	6.06463
Gene not interacting with D	Zm00001d011496	2.75911
Gene not interacting with D	Zm00001d018515	5.80731
Gene not interacting with D	Zm00001d021189	6.15759
Gene not interacting with D	Zm00001d014692	6.10375
Gene not interacting with D	Zm00001d011518	5.99407
Gene not interacting with D	Zm00001d023313	5.1855
Gene not interacting with D	Zm00001d049663	1.69255
Gene not interacting with D	Zm00001d037236	6.08922
Gene not interacting with D	Zm00001d018803	5.19488
Gene not interacting with D	Zm00001d011515	1.30815
Gene not interacting with D	Zm00001d023606	5.85518
Gene not interacting with D	Zm00001d025680	6.10183
Gene not interacting with D	Zm00001d045254	3.78776
Gene not interacting with D	Zm00001d022324	6.09203
Gene not interacting with D	Zm00001d041180	5.23167
Gene not interacting with D	Zm00001d044940	5.7562
Gene not interacting with D	Zm00001d035514	6.07325
Gene not interacting with D	Zm00001d011445	6.07887
Gene not interacting with D	Zm00001d051901	5.19105
Gene not interacting with D	Zm00001d047898	6.07826
Gene not interacting with D	Zm00001d019758	3.18021
Gene not interacting with D	Zm00001d035294	2.97671
Gene not interacting with D	Zm00001d011773	6.06795
Gene not interacting with D	Zm00001d010005	4.3109
Gene not interacting with D	Zm00001d047441	0.330065
Gene not interacting with D	Zm00001d038757	2.59317
Gene not interacting with D	Zm00001d010396	4.76696
Gene not interacting with D	Zm00001d000236	4.21059
Gene not interacting with D	Zm00001d042315	5.31291
Gene not interacting with D	Zm00001d021126	6.10861
Gene not interacting with D	Zm00001d046055	4.75092
Gene not interacting with D	Zm00001d038678	4.36628
Gene not interacting with D	Zm00001d038779	6.1613
Gene not interacting with D	Zm00001d021653	4.73292
Gene not interacting with D	Zm00001d035776	5.52668
Gene not interacting with D	Zm00001d016037	5.89634
Gene not interacting with D	Zm00001d007835	6.0921
Gene not interacting with D	Zm00001d010204	3.924
Gene not interacting with D	Zm00001d033615	5.13908
Gene not interacting with D	Zm00001d032973	4.41267
Gene not interacting with D	Zm00001d048583	6.12653
Gene not interacting with D	Zm00001d042922	5.33055
Gene not interacting with D	Zm00001d039733	5.15176
Gene not interacting with D	Zm00001d041384	5.30341
Gene not interacting with D	Zm00001d012743	4.97794
Gene not interacting with D	Zm00001d028275	5.82291
Gene not interacting with D	Zm00001d028429	4.93231
Gene not interacting with D	Zm00001d002614	5.7174
Gene not interacting with D	Zm00001d007745	3.60551
Gene not interacting with D	Zm00001d047690	5.9655
Gene not interacting with D	Zm00001d020902	6.17474
Gene not interacting with D	Zm00001d003675	5.92076
Gene not interacting with D	Zm00001d025750	6.10848
Gene not interacting with D	Zm00001d049803	3.3663
Gene not interacting with D	Zm00001d005497	6.0558
Gene not interacting with D	Zm00001d019048	5.95573
Gene not interacting with D	Zm00001d036475	6.01811
Gene not interacting with D	Zm00001d026584	6.13117
Gene not interacting with D	Zm00001d043317	5.96384
Gene not interacting with D	Zm00001d040111	5.55513
Gene not interacting with D	Zm00001d043662	5.88717
Gene not interacting with D	Zm00001d016990	5.91457
Gene not interacting with D	Zm00001d029827	3.227
Gene not interacting with D	Zm00001d046846	4.6416
Gene not interacting with D	Zm00001d049486	2.12507
Gene not interacting with D	Zm00001d006184	5.80566
Gene not interacting with D	Zm00001d003149	5.69006
Gene not interacting with D	Zm00001d035570	4.27822
Gene not interacting with D	Zm00001d011252	6.16015
Gene not interacting with D	Zm00001d037009	4.98191
Gene not interacting with D	Zm00001d013933	5.17164
Gene not interacting with D	Zm00001d018916	5.8173
Gene not interacting with D	Zm00001d013693	1.38728
Gene not interacting with D	Zm00001d011403	4.52529
Gene not interacting with D	Zm00001d015870	5.76263
Gene not interacting with D	Zm00001d011286	5.94604
Gene not interacting with D	Zm00001d012896	5.97597
Gene not interacting with D	Zm00001d012282	4.58976
Gene not interacting with D	Zm00001d016363	5.79729
Gene not interacting with D	Zm00001d003865	1.7361
Gene not interacting with D	Zm00001d043890	5.92417
Gene not interacting with D	Zm00001d051836	5.25705
Gene not interacting with D	Zm00001d023405	4.45067
Gene not interacting with D	Zm00001d005164	6.02226
Gene not interacting with D	Zm00001d052950	5.33655
Gene not interacting with D	Zm00001d017894	6.02404
Gene not interacting with D	Zm00001d007830	5.07434
Gene not interacting with D	Zm00001d023303	5.87656
Gene not interacting with D	Zm00001d031088	6.14804
Gene not interacting with D	Zm00001d027286	5.17723
Gene not interacting with D	Zm00001d040784	6.01363
Gene not interacting with D	Zm00001d042735	3.05483
Gene not interacting with D	Zm00001d004460	5.76306
Gene not interacting with D	Zm00001d022057	1.69579
Gene not interacting with D	Zm00001d011443	3.52361
Gene not interacting with D	Zm00001d004187	4.47307
Gene not interacting with D	Zm00001d012883	5.13315
Gene not interacting with D	Zm00001d013066	5.16058
Gene not interacting with D	Zm00001d034801	2.11063
Gene not interacting with D	Zm00001d022231	6.09816
Gene not interacting with D	Zm00001d053828	4.34906
Gene not interacting with D	Zm00001d046728	5.207
Gene not interacting with D	Zm00001d002348	5.09101
Gene not interacting with D	Zm00001d008789	6.10242
Gene not interacting with D	Zm00001d027901	5.17358
Gene not interacting with D	Zm00001d010751	5.3385
Gene not interacting with D	Zm00001d044634	5.28397
Gene not interacting with D	Zm00001d012108	5.95351
Gene not interacting with D	Zm00001d014294	5.53549
Gene not interacting with D	Zm00001d043953	6.03901
Gene not interacting with D	Zm00001d054089	5.93202
Gene not interacting with D	Zm00001d049536	2.86396
Gene not interacting with D	Zm00001d040050	4.34467
Gene not interacting with D	Zm00001d009673	4.88208
Gene not interacting with D	Zm00001d023779	5.82779
Gene not interacting with D	Zm00001d003929	5.23383
Gene not interacting with D	Zm00001d012166	5.26724
Gene not interacting with D	Zm00001d022510	5.73592
Gene not interacting with D	Zm00001d035975	5.71517
Gene not interacting with D	Zm00001d039083	2.32839
Gene not interacting with D	Zm00001d046354	2.98016
Gene not interacting with D	Zm00001d031696	4.709
Gene not interacting with D	Zm00001d019875	5.98886
Gene not interacting with D	Zm00001d024678	5.93629
Gene not interacting with D	Zm00001d031209	5.27733
Gene not interacting with D	Zm00001d037768	5.65667
Gene not interacting with D	Zm00001d008727	5.53821
Gene not interacting with D	Zm00001d007267	2.78403
Gene not interacting with D	Zm00001d037370	1.70233
Gene not interacting with D	Zm00001d049495	6.03482
Gene not interacting with D	Zm00001d037229	5.06454
Gene not interacting with D	Zm00001d017708	6.07018
Gene not interacting with D	Zm00001d037747	5.47871
Gene not interacting with D	Zm00001d045072	6.17383
Gene not interacting with D	Zm00001d014664	6.11874
Gene not interacting with D	Zm00001d015197	3.90529
Gene not interacting with D	Zm00001d046112	5.7154
Gene not interacting with D	Zm00001d021445	6.01406
Gene not interacting with D	Zm00001d014520	4.83364
Gene not interacting with D	Zm00001d029248	6.07897
Gene not interacting with D	Zm00001d033497	6.04353
Gene not interacting with D	Zm00001d024470	5.34389
Gene not interacting with D	Zm00001d053964	6.12834
Gene not interacting with D	Zm00001d031969	5.30034
Gene not interacting with D	Zm00001d001953	5.96653
Gene not interacting with D	Zm00001d033749	6.10646
Gene not interacting with D	Zm00001d007146	6.0673
Gene not interacting with D	Zm00001d045655	5.09183
Gene not interacting with D	Zm00001d016827	6.05392
Gene not interacting with D	Zm00001d034725	5.07726
Gene not interacting with D	Zm00001d043619	6.11971
Gene not interacting with D	Zm00001d008690	6.14922
Gene not interacting with D	Zm00001d036520	6.09389
Gene not interacting with D	Zm00001d044674	6.07476
Gene not interacting with D	Zm00001d032737	1.19164
Gene not interacting with D	Zm00001d051670	3.77002
Gene not interacting with D	Zm00001d012757	5.5385
Gene not interacting with D	Zm00001d038596	3.52515
Gene not interacting with D	Zm00001d051015	5.9011
Gene not interacting with D	Zm00001d024959	2.98065
Gene not interacting with D	Zm00001d045195	6.07838
Gene not interacting with D	Zm00001d008451	5.79444
Gene not interacting with D	Zm00001d039252	6.01839
Gene not interacting with D	Zm00001d003724	5.20371
Gene not interacting with D	Zm00001d031929	5.79757
Gene not interacting with D	Zm00001d004583	4.0994
Gene not interacting with D	Zm00001d041392	6.04302
Gene not interacting with D	Zm00001d005997	5.92369
Gene not interacting with D	Zm00001d044120	5.07738
Gene not interacting with D	Zm00001d008594	5.86168
Gene not interacting with D	Zm00001d016175	4.81636
Gene not interacting with D	Zm00001d015568	5.9335
Gene not interacting with D	Zm00001d050134	6.02748
Gene not interacting with D	Zm00001d032346	6.15436
Gene not interacting with D	Zm00001d042908	6.07868
Gene not interacting with D	Zm00001d044353	5.74761
Gene not interacting with D	Zm00001d043863	6.07641
Gene not interacting with D	Zm00001d049485	3.45294
Gene not interacting with D	Zm00001d033817	5.95027
Gene not interacting with D	Zm00001d022485	5.51737
Gene not interacting with D	Zm00001d024712	6.02528
Gene not interacting with D	Zm00001d037234	5.35958
Gene not interacting with D	Zm00001d035098	6.13559
Gene not interacting with D	Zm00001d041787	5.0371
Gene not interacting with D	Zm00001d018925	4.8815
Gene not interacting with D	Zm00001d012752	5.501
Gene not interacting with D	Zm00001d052056	5.99016
Gene not interacting with D	Zm00001d031023	6.14712
Gene not interacting with D	Zm00001d014055	3.65432
Gene not interacting with D	Zm00001d045403	6.16016
Gene not interacting with D	Zm00001d031323	6.10587
Gene not interacting with D	Zm00001d010892	6.01418
Gene not interacting with D	Zm00001d042102	5.24178
Gene not interacting with D	Zm00001d025896	4.20157
Gene not interacting with D	Zm00001d044133	5.90626
Gene not interacting with D	Zm00001d002869	4.7475
Gene not interacting with D	Zm00001d001896	6.03371
Gene not interacting with D	Zm00001d029545	1.04875
Gene not interacting with D	Zm00001d051591	5.23314
Gene not interacting with D	Zm00001d041607	6.16364
Gene not interacting with D	Zm00001d052716	0.410142
Gene not interacting with D	Zm00001d035090	6.03339
Gene not interacting with D	Zm00001d053843	5.44543
Gene not interacting with D	Zm00001d049732	2.44955
Gene not interacting with D	Zm00001d017144	5.9611
Gene not interacting with D	Zm00001d039072	6.13717
Gene not interacting with D	Zm00001d036334	6.0953
Gene not interacting with D	Zm00001d016834	6.01773
Gene not interacting with D	Zm00001d025401	4.98828
Gene not interacting with D	Zm00001d047535	4.05652
Gene not interacting with D	Zm00001d004193	6.08174
Gene not interacting with D	Zm00001d025185	6.06078
Gene not interacting with D	Zm00001d014790	3.83838
Gene not interacting with D	Zm00001d052895	5.22749
Gene not interacting with D	Zm00001d024620	3.72448
Gene not interacting with D	Zm00001d034091	4.26709
Gene not interacting with D	Zm00001d031264	5.13472
Gene not interacting with D	Zm00001d003660	5.60934
Gene not interacting with D	Zm00001d048176	4.70908
Gene not interacting with D	Zm00001d044513	5.3063
Gene not interacting with D	Zm00001d021649	3.48307
Gene not interacting with D	Zm00001d005343	5.78113
Gene not interacting with D	Zm00001d045089	5.67309
Gene not interacting with D	Zm00001d004176	6.11562
Gene not interacting with D	Zm00001d039096	5.91679
Gene not interacting with D	Zm00001d027707	5.9954
Gene not interacting with D	Zm00001d010872	6.09794
Gene not interacting with D	Zm00001d029462	5.98647
Gene not interacting with D	Zm00001d013135	4.71761
Gene not interacting with D	Zm00001d029764	5.68619
Gene not interacting with D	Zm00001d048204	6.02103
Gene not interacting with D	Zm00001d045703	5.84156
Gene not interacting with D	Zm00001d036234	4.09117
Gene not interacting with D	Zm00001d035764	5.31445
Gene not interacting with D	Zm00001d034543	2.79298
Gene not interacting with D	Zm00001d031810	3.09657
Gene not interacting with D	Zm00001d007430	3.85189
Gene not interacting with D	Zm00001d036054	6.12749
Gene not interacting with D	Zm00001d044187	5.82163
Gene not interacting with D	Zm00001d028372	6.03429
Gene not interacting with D	Zm00001d025193	5.95435
Gene not interacting with D	Zm00001d016557	5.70968
Gene not interacting with D	Zm00001d043276	5.28913
Gene not interacting with D	Zm00001d003429	2.42097
Gene not interacting with D	Zm00001d029118	6.10264
Gene not interacting with D	Zm00001d026212	6.14681
Gene not interacting with D	Zm00001d026577	5.53072
Gene not interacting with D	Zm00001d011927	6.10909
Gene not interacting with D	Zm00001d015914	5.34264
Gene not interacting with D	Zm00001d048101	5.90814
Gene not interacting with D	Zm00001d027633	5.83036
Gene not interacting with D	Zm00001d049576	2.73085
Gene not interacting with D	Zm00001d014249	4.60988
Gene not interacting with D	Zm00001d045397	5.63467
Gene not interacting with D	Zm00001d050603	0.0317336
Gene not interacting with D	Zm00001d052357	5.44545
Gene not interacting with D	Zm00001d047986	6.1173
Gene not interacting with D	Zm00001d027323	5.79656
Gene not interacting with D	Zm00001d051876	6.05272
Gene not interacting with D	Zm00001d011519	5.61957
Gene not interacting with D	Zm00001d050529	5.70657
Gene not interacting with D	Zm00001d021810	6.11548
Gene not interacting with D	Zm00001d037342	5.10169
Gene not interacting with D	Zm00001d005624	5.26265
Gene not interacting with D	Zm00001d019282	5.82797
Gene not interacting with D	Zm00001d047696	4.54736
Gene not interacting with D	Zm00001d018459	4.41312
Gene not interacting with D	Zm00001d035669	6.03249
Gene not interacting with D	Zm00001d034746	1.67415
Gene not interacting with D	Zm00001d025086	6.01702
Gene not interacting with D	Zm00001d042526	4.60312
Gene not interacting with D	Zm00001d051898	6.15816
Gene not interacting with D	Zm00001d040408	6.11553
Gene not interacting with D	Zm00001d007927	5.90267
Gene not interacting with D	Zm00001d018102	6.04057
Gene not interacting with D	Zm00001d024878	6.01229
Gene not interacting with D	Zm00001d043036	5.31173
Gene not interacting with D	Zm00001d049716	5.60722
Gene not interacting with D	Zm00001d023734	6.02757
Gene not interacting with D	Zm00001d020899	5.89447
Gene not interacting with D	Zm00001d043913	5.34603
Gene not interacting with D	Zm00001d028152	6.1316
Gene not interacting with D	Zm00001d034414	1.89706
Gene not interacting with D	Zm00001d020230	6.10089
Gene not interacting with D	Zm00001d024841	5.74514
Gene not interacting with D	Zm00001d053239	6.11027
Gene not interacting with D	Zm00001d013154	5.23596
Gene not interacting with D	Zm00001d036215	6.11133
Gene not interacting with D	Zm00001d018501	6.16096
Gene not interacting with D	Zm00001d014671	6.05686
Gene not interacting with D	Zm00001d002794	3.4998
Gene not interacting with D	Zm00001d030152	6.13389
Gene not interacting with D	Zm00001d026263	5.95537
Gene not interacting with D	Zm00001d004132	5.96997
Gene not interacting with D	Zm00001d030329	5.50642
Gene not interacting with D	Zm00001d034433	5.97669
Gene not interacting with D	Zm00001d027842	6.10543
Gene not interacting with D	Zm00001d049835	6.1456
Gene not interacting with D	Zm00001d014183	6.03361
Gene not interacting with D	Zm00001d025908	4.49155
Gene not interacting with D	Zm00001d026402	6.00638
Gene not interacting with D	Zm00001d004720	1.54889
Gene not interacting with D	Zm00001d039194	2.23731
Gene not interacting with D	Zm00001d008251	5.21711
Gene not interacting with D	Zm00001d019057	2.80652
Gene not interacting with D	Zm00001d008762	5.93401
Gene not interacting with D	Zm00001d009780	5.92107
Gene not interacting with D	Zm00001d045573	6.01774
Gene not interacting with D	Zm00001d046970	5.57068
Gene not interacting with D	Zm00001d046169	2.40905
Gene not interacting with D	Zm00001d020569	3.06522
Gene not interacting with D	Zm00001d005587	5.67754
Gene not interacting with D	Zm00001d013295	4.4111
Gene not interacting with D	Zm00001d012435	4.86538
Gene not interacting with D	Zm00001d005107	6.06225
Gene not interacting with D	Zm00001d026472	5.93011
Gene not interacting with D	Zm00001d036972	5.75855
Gene not interacting with D	Zm00001d039695	2.14312
Gene not interacting with D	Zm00001d047372	0.707968
Gene not interacting with D	Zm00001d028264	5.86456
Gene not interacting with D	Zm00001d022621	5.48313
Gene not interacting with D	Zm00001d000001	3.79922
Gene not interacting with D	Zm00001d039019	4.277
Gene not interacting with D	Zm00001d037291	5.92466
Gene not interacting with D	Zm00001d051787	1.48096
Gene not interacting with D	Zm00001d034734	5.67124
Gene not interacting with D	Zm00001d013582	5.81601
Gene not interacting with D	Zm00001d044244	4.21991
Gene not interacting with D	Zm00001d034882	5.98927
Gene not interacting with D	Zm00001d000004	6.03343
Gene not interacting with D	Zm00001d040190	5.77823
Gene not interacting with D	Zm00001d015423	6.13595
Gene not interacting with D	Zm00001d049087	5.55505
Gene not interacting with D	Zm00001d047283	6.06658
Gene not interacting with D	Zm00001d047397	5.99255
Gene not interacting with D	Zm00001d038375	5.99774
Gene not interacting with D	Zm00001d020935	5.74102
Gene not interacting with D	Zm00001d014773	5.88036
Gene not interacting with D	Zm00001d036740	4.89082
Gene not interacting with D	Zm00001d019809	5.97181
Gene not interacting with D	Zm00001d003800	5.38463
Gene not interacting with D	Zm00001d009431	5.01466
Gene not interacting with D	Zm00001d012613	3.80123
Gene not interacting with D	Zm00001d018276	5.8459
Gene not interacting with D	Zm00001d050645	6.15102
Gene not interacting with D	Zm00001d026608	5.55207
Gene not interacting with D	Zm00001d030661	5.60447
Gene not interacting with D	Zm00001d052963	4.23614
Gene not interacting with D	Zm00001d027709	6.09612
Gene not interacting with D	Zm00001d046399	6.11657
Gene not interacting with D	Zm00001d015658	5.95633
Gene not interacting with D	Zm00001d034490	6.07007
Gene not interacting with D	Zm00001d019329	6.03913
Gene not interacting with D	Zm00001d008715	4.69823
Gene not interacting with D	Zm00001d040764	1.95387
Gene not interacting with D	Zm00001d011101	4.1309
Gene not interacting with D	Zm00001d026681	5.94339
Gene not interacting with D	Zm00001d045152	6.04858
Gene not interacting with D	Zm00001d012480	4.73857
Gene not interacting with D	Zm00001d048526	6.02946
Gene not interacting with D	Zm00001d039875	4.26031
Gene not interacting with D	Zm00001d036003	3.88231
Gene not interacting with D	Zm00001d012472	5.14429
Gene not interacting with D	Zm00001d045064	5.76386
Gene not interacting with D	Zm00001d042284	6.00666
Gene not interacting with D	Zm00001d024725	4.29668
Gene not interacting with D	Zm00001d014909	6.13621
Gene not interacting with D	Zm00001d023296	5.54223
Gene not interacting with D	Zm00001d033319	4.57948
Gene not interacting with D	Zm00001d007610	6.08963
Gene not interacting with D	Zm00001d014994	6.05281
Gene not interacting with D	Zm00001d020051	6.14687
Gene not interacting with D	Zm00001d047834	6.02236
Gene not interacting with D	Zm00001d043752	4.75744
Gene not interacting with D	Zm00001d053016	5.81601
Gene not interacting with D	Zm00001d016457	4.70211
Gene not interacting with D	Zm00001d006322	6.0189
Gene not interacting with D	Zm00001d018235	4.93157
Gene not interacting with D	Zm00001d013598	2.4819
Gene not interacting with D	Zm00001d036679	6.13685
Gene not interacting with D	Zm00001d030614	5.36935
Gene not interacting with D	Zm00001d024537	2.75154
Gene not interacting with D	Zm00001d005953	6.04565
Gene not interacting with D	Zm00001d009233	5.85194
Gene not interacting with D	Zm00001d032366	5.23264
Gene not interacting with D	Zm00001d008189	5.2725
Gene not interacting with D	Zm00001d035875	5.72626
Gene not interacting with D	Zm00001d019344	6.06958
Gene not interacting with D	Zm00001d039483	6.1194
Gene not interacting with D	Zm00001d052354	6.05715
Gene not interacting with D	Zm00001d016542	5.29975
Gene not interacting with D	Zm00001d012815	5.88612
Gene not interacting with D	Zm00001d011365	5.29349
Gene not interacting with D	Zm00001d011276	5.94159
Gene not interacting with D	Zm00001d019370	5.71053
Gene not interacting with D	Zm00001d050036	0.818523
Gene not interacting with D	Zm00001d044368	5.03874
Gene not interacting with D	Zm00001d005654	4.50396
Gene not interacting with D	Zm00001d004602	1.78556
Gene not interacting with D	Zm00001d013477	6.03635
Gene not interacting with D	Zm00001d036536	6.06618
Gene not interacting with D	Zm00001d050567	5.89702
Gene not interacting with D	Zm00001d037170	5.67596
Gene not interacting with D	Zm00001d053548	6.13521
Gene not interacting with D	Zm00001d018178	5.38242
Gene not interacting with D	Zm00001d016947	2.7912
Gene not interacting with D	Zm00001d045553	6.07951
Gene not interacting with D	Zm00001d032109	6.03281
Gene not interacting with D	Zm00001d005502	6.15179
Gene not interacting with D	Zm00001d013892	6.09891
Gene not interacting with D	Zm00001d041944	1.92794
Gene not interacting with D	Zm00001d003188	3.46861
Gene not interacting with D	Zm00001d037537	6.1192
Gene not interacting with D	Zm00001d034856	5.89404
Gene not interacting with D	Zm00001d021533	2.21818
Gene not interacting with D	Zm00001d038460	5.48621
Gene not interacting with D	Zm00001d033854	5.99044
Gene not interacting with D	Zm00001d032497	6.16618
Gene not interacting with D	Zm00001d025526	5.70583
Gene not interacting with D	Zm00001d026030	5.97878
Gene not interacting with D	Zm00001d009745	5.9847
Gene not interacting with D	Zm00001d049548	6.15933
Gene not interacting with D	Zm00001d021137	6.12798
Gene not interacting with D	Zm00001d028695	6.06003
Gene not interacting with D	Zm00001d015116	6.17079
Gene not interacting with D	Zm00001d046482	1.24321
Gene not interacting with D	Zm00001d019327	5.09802
Gene not interacting with D	Zm00001d032554	5.97464
Gene not interacting with D	Zm00001d012598	5.89551
Gene not interacting with D	Zm00001d007961	6.16439
Gene not interacting with D	Zm00001d012061	6.13005
Gene not interacting with D	Zm00001d041387	5.00753
Gene not interacting with D	Zm00001d025932	5.56894
Gene not interacting with D	Zm00001d052137	5.1684
Gene not interacting with D	Zm00001d007653	4.46592
Gene not interacting with D	Zm00001d042505	6.09836
Gene not interacting with D	Zm00001d010671	2.28248
Gene not interacting with D	Zm00001d025812	5.8802
Gene not interacting with D	Zm00001d030945	4.67916
Gene not interacting with D	Zm00001d044121	5.59304
Gene not interacting with D	Zm00001d041268	5.85312
Gene not interacting with D	Zm00001d050837	5.35175
Gene not interacting with D	Zm00001d006605	5.99411
Gene not interacting with D	Zm00001d005893	1.39037
Gene not interacting with D	Zm00001d034616	5.9948
Gene not interacting with D	Zm00001d046485	5.63059
Gene not interacting with D	Zm00001d052769	3.02181
Gene not interacting with D	Zm00001d047993	5.354
Gene not interacting with D	Zm00001d050929	5.77968
Gene not interacting with D	Zm00001d053173	5.96763
Gene not interacting with D	Zm00001d036616	4.55118
Gene not interacting with D	Zm00001d007155	5.82405
Gene not interacting with D	Zm00001d021522	5.97522
Gene not interacting with D	Zm00001d051405	6.04439
Gene not interacting with D	Zm00001d020593	6.03196
Gene not interacting with D	Zm00001d045632	5.35777
Gene not interacting with D	Zm00001d014275	5.76502
Gene not interacting with D	Zm00001d007831	4.59799
Gene not interacting with D	Zm00001d040155	6.10311
Gene not interacting with D	Zm00001d042936	2.38797
Gene not interacting with D	Zm00001d026427	4.77946
Gene not interacting with D	Zm00001d046971	4.84917
Gene not interacting with D	Zm00001d052329	5.56695
Gene not interacting with D	Zm00001d031940	5.81293
Gene not interacting with D	Zm00001d042033	6.07275
Gene not interacting with D	Zm00001d044351	5.19409
Gene not interacting with D	Zm00001d018628	4.35797
Gene not interacting with D	Zm00001d039278	6.16861
Gene not interacting with D	Zm00001d027855	1.54395
Gene not interacting with D	Zm00001d025687	5.45403
Gene not interacting with D	Zm00001d040698	4.81135
Gene not interacting with D	Zm00001d039105	5.1566
Gene not interacting with D	Zm00001d029286	5.82054
Gene not interacting with D	Zm00001d008299	2.77785
Gene not interacting with D	Zm00001d002773	2.89125
Gene not interacting with D	Zm00001d017002	5.49268
Gene not interacting with D	Zm00001d013626	6.10251
Gene not interacting with D	Zm00001d002200	5.26379
Gene not interacting with D	Zm00001d045479	6.14739
Gene not interacting with D	Zm00001d018872	6.062
Gene not interacting with D	Zm00001d045501	6.03318
Gene not interacting with D	Zm00001d050747	5.89018
Gene not interacting with D	Zm00001d012831	6.0701
Gene not interacting with D	Zm00001d007157	4.8132
Gene not interacting with D	Zm00001d046534	6.02538
Gene not interacting with D	Zm00001d008238	6.09396
Gene not interacting with D	Zm00001d052700	6.13644
Gene not interacting with D	Zm00001d040253	3.87861
Gene not interacting with D	Zm00001d037772	6.02122
Gene not interacting with D	Zm00001d014702	6.1287
Gene not interacting with D	Zm00001d042140	3.77209
Gene not interacting with D	Zm00001d016607	5.67176
Gene not interacting with D	Zm00001d011738	5.89735
Gene not interacting with D	Zm00001d004133	4.92494
Gene not interacting with D	Zm00001d007085	5.91044
Gene not interacting with D	Zm00001d037513	2.90317
Gene not interacting with D	Zm00001d023673	3.49768
Gene not interacting with D	Zm00001d048075	5.29258
Gene not interacting with D	Zm00001d031429	6.05767
Gene not interacting with D	Zm00001d028862	3.16108
Gene not interacting with D	Zm00001d037984	5.58291
Gene not interacting with D	Zm00001d006886	5.20471
Gene not interacting with D	Zm00001d031300	5.78667
Gene not interacting with D	Zm00001d049607	4.27603
Gene not interacting with D	Zm00001d009961	3.44715
Gene not interacting with D	Zm00001d034763	5.55698
Gene not interacting with D	Zm00001d052076	5.92585
Gene not interacting with D	Zm00001d046778	4.96696
Gene not interacting with D	Zm00001d016906	5.80111
Gene not interacting with D	Zm00001d034282	6.12673
Gene not interacting with D	Zm00001d050864	5.29459
Gene not interacting with D	Zm00001d032376	6.01357
Gene not interacting with D	Zm00001d036711	5.0015
Gene not interacting with D	Zm00001d051869	6.04369
Gene not interacting with D	Zm00001d002451	5.73901
Gene not interacting with D	Zm00001d023953	6.11695
Gene not interacting with D	Zm00001d016408	2.46253
Gene not interacting with D	Zm00001d018097	2.00086
Gene not interacting with D	Zm00001d017524	1.76769
Gene not interacting with D	Zm00001d039874	6.10565
Gene not interacting with D	Zm00001d004729	0.0466747
Gene not interacting with D	Zm00001d033843	6.19515
Gene not interacting with D	Zm00001d019377	1.51133
Gene not interacting with D	Zm00001d016441	5.29004
Gene not interacting with D	Zm00001d019948	5.95732
Gene not interacting with D	Zm00001d051568	5.6254
Gene not interacting with D	Zm00001d018915	1.693
Gene not interacting with D	Zm00001d027879	4.94572
Gene not interacting with D	Zm00001d009772	1.57806
Gene not interacting with D	Zm00001d043596	5.1661
Gene not interacting with D	Zm00001d000434	4.40937
Gene not interacting with D	Zm00001d052316	5.94506
Gene not interacting with D	Zm00001d040759	0.104383
Gene not interacting with D	Zm00001d050146	6.14721
Gene not interacting with D	Zm00001d013473	2.82742
Gene not interacting with D	Zm00001d037174	6.08086
Gene not interacting with D	Zm00001d029626	5.7644
Gene not interacting with D	Zm00001d005015	5.91559
Gene not interacting with D	Zm00001d041488	5.9004
Gene not interacting with D	Zm00001d024938	6.08573
Gene not interacting with D	Zm00001d001830	6.08803
Gene not interacting with D	Zm00001d007947	6.0314
Gene not interacting with D	Zm00001d022551	5.80184
Gene not interacting with D	Zm00001d017317	5.90734
Gene not interacting with D	Zm00001d051063	5.86612
Gene not interacting with D	Zm00001d016682	5.40549
Gene not interacting with D	Zm00001d011450	1.38354
Gene not interacting with D	Zm00001d040392	5.93036
Gene not interacting with D	Zm00001d013221	5.63598
Gene not interacting with D	Zm00001d053986	5.96032
Gene not interacting with D	Zm00001d001987	5.93986
Gene not interacting with D	Zm00001d041776	2.77279
Gene not interacting with D	Zm00001d039050	5.88821
Gene not interacting with D	Zm00001d010743	3.54024
Gene not interacting with D	Zm00001d037886	5.93951
Gene not interacting with D	Zm00001d047804	6.16339
Gene not interacting with D	Zm00001d033393	5.43854
Gene not interacting with D	Zm00001d046810	6.03725
Gene not interacting with D	Zm00001d024898	0.516049
Gene not interacting with D	Zm00001d002946	6.19989
Gene not interacting with D	Zm00001d017947	5.4685
Gene not interacting with D	Zm00001d009156	5.90151
Gene not interacting with D	Zm00001d025916	6.05215
Gene not interacting with D	Zm00001d003488	3.74869
Gene not interacting with D	Zm00001d034095	3.84247
Gene not interacting with D	Zm00001d017000	6.16592
Gene not interacting with D	Zm00001d048134	6.03637
Gene not interacting with D	Zm00001d013736	6.00763
Gene not interacting with D	Zm00001d008296	3.67138
Gene not interacting with D	Zm00001d048352	2.69794
Gene not interacting with D	Zm00001d003252	5.82676
Gene not interacting with D	Zm00001d034519	6.03523
Gene not interacting with D	Zm00001d014849	6.04296
Gene not interacting with D	Zm00001d010126	6.16333
Gene not interacting with D	Zm00001d018694	5.98677
Gene not interacting with D	Zm00001d023453	5.46908
Gene not interacting with D	Zm00001d034382	2.6809
Gene not interacting with D	Zm00001d053927	6.18136
Gene not interacting with D	Zm00001d053084	6.03233
Gene not interacting with D	Zm00001d016381	5.76306
Gene not interacting with D	Zm00001d000400	4.23153
Gene not interacting with D	Zm00001d047053	5.52814
Gene not interacting with D	Zm00001d052320	6.07561
Gene not interacting with D	Zm00001d013218	5.99896
Gene not interacting with D	Zm00001d010575	4.93821
Gene not interacting with D	Zm00001d003047	5.93356
Gene not interacting with D	Zm00001d013087	5.03309
Gene not interacting with D	Zm00001d022387	6.11844
Gene not interacting with D	Zm00001d038998	6.00473
Gene not interacting with D	Zm00001d044813	5.74118
Gene not interacting with D	Zm00001d030317	4.89438
Gene not interacting with D	Zm00001d021368	5.23334
Gene not interacting with D	Zm00001d031277	1.9239
Gene not interacting with D	Zm00001d004310	2.64043
Gene not interacting with D	Zm00001d051251	2.33069
Gene not interacting with D	Zm00001d024204	3.69467
Gene not interacting with D	Zm00001d029674	5.95398
Gene not interacting with D	Zm00001d010911	4.31027
Gene not interacting with D	Zm00001d014683	2.28263
Gene not interacting with D	Zm00001d020250	5.14442
Gene not interacting with D	Zm00001d015948	6.1145
Gene not interacting with D	Zm00001d052307	6.19254
Gene not interacting with D	Zm00001d033068	4.08131
Gene not interacting with D	Zm00001d018147	6.076
Gene not interacting with D	Zm00001d008367	5.67213
Gene not interacting with D	Zm00001d038763	4.29675
Gene not interacting with D	Zm00001d028568	6.15717
Gene not interacting with D	Zm00001d044647	6.03202
Gene not interacting with D	Zm00001d032748	5.75422
Gene not interacting with D	Zm00001d025325	3.0065
Gene not interacting with D	Zm00001d008951	6.083
Gene not interacting with D	Zm00001d010800	3.85301
Gene not interacting with D	Zm00001d012036	3.54791
Gene not interacting with D	Zm00001d036031	6.17658
Gene not interacting with D	Zm00001d029856	6.15609
Gene not interacting with D	Zm00001d047224	3.46006
Gene not interacting with D	Zm00001d005817	5.86533
Gene not interacting with D	Zm00001d010284	3.91462
Gene not interacting with D	Zm00001d048391	6.07299
Gene not interacting with D	Zm00001d030530	4.99501
Gene not interacting with D	Zm00001d038946	4.95382
Gene not interacting with D	Zm00001d044175	6.10463
Gene not interacting with D	Zm00001d048859	4.69106
Gene not interacting with D	Zm00001d014286	6.1481
Gene not interacting with D	Zm00001d003164	5.0776
Gene not interacting with D	Zm00001d045431	5.20187
Gene not interacting with D	Zm00001d035166	4.60301
Gene not interacting with D	Zm00001d009652	5.93
Gene not interacting with D	Zm00001d012832	6.1519
Gene not interacting with D	Zm00001d019104	5.88345
Gene not interacting with D	Zm00001d052276	6.09589
Gene not interacting with D	Zm00001d041168	1.27784
Gene not interacting with D	Zm00001d043018	5.43953
Gene not interacting with D	Zm00001d038761	1.21334
Gene not interacting with D	Zm00001d003379	5.57595
Gene not interacting with D	Zm00001d007877	5.85067
Gene not interacting with D	Zm00001d043346	3.52753
Gene not interacting with D	Zm00001d024337	4.30011
Gene not interacting with D	Zm00001d051634	5.80479
Gene not interacting with D	Zm00001d017366	5.01159
Gene not interacting with D	Zm00001d042478	5.5723
Gene not interacting with D	Zm00001d035082	3.74217
Gene not interacting with D	Zm00001d009735	5.81564
Gene not interacting with D	Zm00001d051790	6.01465
Gene not interacting with D	Zm00001d012397	3.9099
Gene not interacting with D	Zm00001d035000	4.16882
Gene not interacting with D	Zm00001d046765	3.26364
Gene not interacting with D	Zm00001d044243	6.03263
Gene not interacting with D	Zm00001d050307	5.74012
Gene not interacting with D	Zm00001d012553	5.68219
Gene not interacting with D	Zm00001d039118	2.67077
Gene not interacting with D	Zm00001d045772	3.62424
Gene not interacting with D	Zm00001d043301	6.00355
Gene not interacting with D	Zm00001d029438	5.88287
Gene not interacting with D	Zm00001d026467	5.14544
Gene not interacting with D	Zm00001d013517	5.95901
Gene not interacting with D	Zm00001d002868	6.16467
Gene not interacting with D	Zm00001d019985	3.09918
Gene not interacting with D	Zm00001d049911	5.32404
Gene not interacting with D	Zm00001d021893	6.03934
Gene not interacting with D	Zm00001d026465	6.04305
Gene not interacting with D	Zm00001d034059	5.96054
Gene not interacting with D	Zm00001d040426	4.83607
Gene not interacting with D	Zm00001d038623	5.98313
Gene not interacting with D	Zm00001d032368	3.491
Gene not interacting with D	Zm00001d038650	5.64803
Gene not interacting with D	Zm00001d030954	6.16531
Gene not interacting with D	Zm00001d000042	5.93774
Gene not interacting with D	Zm00001d033951	6.03581
Gene not interacting with D	Zm00001d020009	0
Gene not interacting with D	Zm00001d018979	6.10891
Gene not interacting with D	Zm00001d047989	5.70224
Gene not interacting with D	Zm00001d039224	1.69686
Gene not interacting with D	Zm00001d039089	5.90047
Gene not interacting with D	Zm00001d006175	5.95687
Gene not interacting with D	Zm00001d034527	5.67293
Gene not interacting with D	Zm00001d045778	4.48315
Gene not interacting with D	Zm00001d032387	1.81043
Gene not interacting with D	Zm00001d006502	5.89819
Gene not interacting with D	Zm00001d007369	6.12846
Gene not interacting with D	Zm00001d009997	6.06292
Gene not interacting with D	Zm00001d039789	3.85635
Gene not interacting with D	Zm00001d012673	6.00318
Gene not interacting with D	Zm00001d003411	5.22772
Gene not interacting with D	Zm00001d053969	6.08214
Gene not interacting with D	Zm00001d012601	6.1532
Gene not interacting with D	Zm00001d014499	5.21336
Gene not interacting with D	Zm00001d021610	5.54659
Gene not interacting with D	Zm00001d040689	6.04834
Gene not interacting with D	Zm00001d023801	5.49085
Gene not interacting with D	Zm00001d033594	5.88417
Gene not interacting with D	Zm00001d032943	4.82766
Gene not interacting with D	Zm00001d051368	4.61134
Gene not interacting with D	Zm00001d025781	3.28248
Gene not interacting with D	Zm00001d027384	6.11527
Gene not interacting with D	Zm00001d024767	5.17375
Gene not interacting with D	Zm00001d017387	5.4733
Gene not interacting with D	Zm00001d036490	6.05696
Gene not interacting with D	Zm00001d009776	5.94722
Gene not interacting with D	Zm00001d034722	5.49007
Gene not interacting with D	Zm00001d033172	5.68757
Gene not interacting with D	Zm00001d024311	6.1344
Gene not interacting with D	Zm00001d007083	3.06756
Gene not interacting with D	Zm00001d039306	5.13991
Gene not interacting with D	Zm00001d034736	5.98522
Gene not interacting with D	Zm00001d012337	5.48095
Gene not interacting with D	Zm00001d006472	6.09092
Gene not interacting with D	Zm00001d043981	6.02092
Gene not interacting with D	Zm00001d024520	5.32109
Gene not interacting with D	Zm00001d047767	5.94817
Gene not interacting with D	Zm00001d021512	5.98749
Gene not interacting with D	Zm00001d015011	5.43073
Gene not interacting with D	Zm00001d038766	5.67319
Gene not interacting with D	Zm00001d053245	6.02139
Gene not interacting with D	Zm00001d012729	6.00222
Gene not interacting with D	Zm00001d007226	5.98479
Gene not interacting with D	Zm00001d031861	4.61187
Gene not interacting with D	Zm00001d038310	5.99477
Gene not interacting with D	Zm00001d051945	6.02896
Gene not interacting with D	Zm00001d011195	6.03623
Gene not interacting with D	Zm00001d040731	6.0927
Gene not interacting with D	Zm00001d033708	6.12739
Gene not interacting with D	Zm00001d047392	5.66234
Gene not interacting with D	Zm00001d044333	5.93313
Gene not interacting with D	Zm00001d054011	6.06565
Gene not interacting with D	Zm00001d027932	2.72514
Gene not interacting with D	Zm00001d050938	5.77845
Gene not interacting with D	Zm00001d020839	1.57163
Gene not interacting with D	Zm00001d029810	5.79446
Gene not interacting with D	Zm00001d029139	5.93196
Gene not interacting with D	Zm00001d034866	5.91932
Gene not interacting with D	Zm00001d006481	5.85644
Gene not interacting with D	Zm00001d050272	6.02618
Gene not interacting with D	Zm00001d039611	6.04748
Gene not interacting with D	Zm00001d012544	5.95456
Gene not interacting with D	Zm00001d052285	1.51824
Gene not interacting with D	Zm00001d025663	6.08478
Gene not interacting with D	Zm00001d022280	0
Gene not interacting with D	Zm00001d032689	5.92008
Gene not interacting with D	Zm00001d005858	6.16362
Gene not interacting with D	Zm00001d033869	6.00339
Gene not interacting with D	Zm00001d003812	5.89244
Gene not interacting with D	Zm00001d013251	6.17634
Gene not interacting with D	Zm00001d034609	6.04082
Gene not interacting with D	Zm00001d051180	5.83929
Gene not interacting with D	Zm00001d043227	1.22679
Gene not interacting with D	Zm00001d021683	4.48278
Gene not interacting with D	Zm00001d018882	5.64245
Gene not interacting with D	Zm00001d037970	5.99706
Gene not interacting with D	Zm00001d029444	2.60864
Gene not interacting with D	Zm00001d022332	5.92308
Gene not interacting with D	Zm00001d026634	6.07383
Gene not interacting with D	Zm00001d004372	5.98861
Gene not interacting with D	Zm00001d039645	3.85372
Gene not interacting with D	Zm00001d043580	6.06965
Gene not interacting with D	Zm00001d022403	5.9353
Gene not interacting with D	Zm00001d048163	6.07969
Gene not interacting with D	Zm00001d008396	6.0019
Gene not interacting with D	Zm00001d034842	5.96985
Gene not interacting with D	Zm00001d010497	6.05967
Gene not interacting with D	Zm00001d014005	6.11112
Gene not interacting with D	Zm00001d049526	6.10001
Gene not interacting with D	Zm00001d005765	5.51853
Gene not interacting with D	Zm00001d029846	6.09721
Gene not interacting with D	Zm00001d045509	6.19726
Gene not interacting with D	Zm00001d034799	6.1165
Gene not interacting with D	Zm00001d045544	5.5718
Gene not interacting with D	Zm00001d009391	5.93808
Gene not interacting with D	Zm00001d036020	5.8963
Gene not interacting with D	Zm00001d031720	5.95568
Gene not interacting with D	Zm00001d052847	4.49085
Gene not interacting with D	Zm00001d021370	3.07257
Gene not interacting with D	Zm00001d006037	4.67702
Gene not interacting with D	Zm00001d034126	4.91065
Gene not interacting with D	Zm00001d032224	5.65839
Gene not interacting with D	Zm00001d004814	6.19318
Gene not interacting with D	Zm00001d003223	6.17666
Gene not interacting with D	Zm00001d032632	5.75921
Gene not interacting with D	Zm00001d019234	6.14878
Gene not interacting with D	Zm00001d014205	4.25109
Gene not interacting with D	Zm00001d008613	5.95843
Gene not interacting with D	Zm00001d018386	5.38216
Gene not interacting with D	Zm00001d012837	4.96177
Gene not interacting with D	Zm00001d031925	5.54816
Gene not interacting with D	Zm00001d041443	5.29594
Gene not interacting with D	Zm00001d046624	6.12081
Gene not interacting with D	Zm00001d028774	5.66295
Gene not interacting with D	Zm00001d026326	6.09026
Gene not interacting with D	Zm00001d039055	3.62821
Gene not interacting with D	Zm00001d018970	4.95364
Gene not interacting with D	Zm00001d006928	5.89293
Gene not interacting with D	Zm00001d005010	3.89782
Gene not interacting with D	Zm00001d037626	6.02813
Gene not interacting with D	Zm00001d020087	6.13779
Gene not interacting with D	Zm00001d046587	5.97589
Gene not interacting with D	Zm00001d015816	6.07181
Gene not interacting with D	Zm00001d032866	3.44155
Gene not interacting with D	Zm00001d022474	4.44275
Gene not interacting with D	Zm00001d052009	6.03677
Gene not interacting with D	Zm00001d003840	5.29539
Gene not interacting with D	Zm00001d005959	5.85609
Gene not interacting with D	Zm00001d026543	5.88182
Gene not interacting with D	Zm00001d006460	5.85387
Gene not interacting with D	Zm00001d021700	2.54387
Gene not interacting with D	Zm00001d047252	1.83693
Gene not interacting with D	Zm00001d010758	6.10381
Gene not interacting with D	Zm00001d008531	5.98693
Gene not interacting with D	Zm00001d022042	6.1017
Gene not interacting with D	Zm00001d003257	6.04109
Gene not interacting with D	Zm00001d031422	6.17457
Gene not interacting with D	Zm00001d010821	6.01128
Gene not interacting with D	Zm00001d036879	6.07079
Gene not interacting with D	Zm00001d024627	6.00059
Gene not interacting with D	Zm00001d030110	6.09588
Gene not interacting with D	Zm00001d007106	3.77435
Gene not interacting with D	Zm00001d047542	4.91711
Gene not interacting with D	Zm00001d038367	6.15144
Gene not interacting with D	Zm00001d017099	5.83444
Gene not interacting with D	Zm00001d019343	5.80606
Gene not interacting with D	Zm00001d049974	5.87173
Gene not interacting with D	Zm00001d012596	6.00496
Gene not interacting with D	Zm00001d012690	5.78935
Gene not interacting with D	Zm00001d020974	5.99434
Gene not interacting with D	Zm00001d036211	4.01558
Gene not interacting with D	Zm00001d041684	4.65141
Gene not interacting with D	Zm00001d001861	5.99678
Gene not interacting with D	Zm00001d029084	5.84706
Gene not interacting with D	Zm00001d051507	5.98105
Gene not interacting with D	Zm00001d053391	4.07118
Gene not interacting with D	Zm00001d012672	6.11476
Gene not interacting with D	Zm00001d028050	6.10319
Gene not interacting with D	Zm00001d018197	3.77131
Gene not interacting with D	Zm00001d052292	5.38288
Gene not interacting with D	Zm00001d008562	2.98066
Gene not interacting with D	Zm00001d039746	5.98522
Gene not interacting with D	Zm00001d043994	4.50743
Gene not interacting with D	Zm00001d048273	3.38204
Gene not interacting with D	Zm00001d025412	5.87852
Gene not interacting with D	Zm00001d049135	6.08005
Gene not interacting with D	Zm00001d049557	6.13069
Gene not interacting with D	Zm00001d046449	6.02327
Gene not interacting with D	Zm00001d026638	2.20497
Gene not interacting with D	Zm00001d008736	6.14161
Gene not interacting with D	Zm00001d017998	5.27259
Gene not interacting with D	Zm00001d028181	6.17388
Gene not interacting with D	Zm00001d008517	5.95281
Gene not interacting with D	Zm00001d010266	6.14662
Gene not interacting with D	Zm00001d004386	6.09659
Gene not interacting with D	Zm00001d030537	5.67077
Gene not interacting with D	Zm00001d040545	3.93013
Gene not interacting with D	Zm00001d012041	5.90183
Gene not interacting with D	Zm00001d037254	5.88205
Gene not interacting with D	Zm00001d051174	3.53105
Gene not interacting with D	Zm00001d016529	5.53423
Gene not interacting with D	Zm00001d048514	6.17505
Gene not interacting with D	Zm00001d043845	6.07312
Gene not interacting with D	Zm00001d033978	5.99293
Gene not interacting with D	Zm00001d012088	2.14305
Gene not interacting with D	Zm00001d049665	5.75808
Gene not interacting with D	Zm00001d021246	5.20863
Gene not interacting with D	Zm00001d005812	5.74727
Gene not interacting with D	Zm00001d043607	5.94371
Gene not interacting with D	Zm00001d031145	3.17345
Gene not interacting with D	Zm00001d018001	5.84475
Gene not interacting with D	Zm00001d008604	5.91753
Gene not interacting with D	Zm00001d036250	4.67013
Gene not interacting with D	Zm00001d041785	6.03796
Gene not interacting with D	Zm00001d028185	4.91937
Gene not interacting with D	Zm00001d003626	3.91294
Gene not interacting with D	Zm00001d027711	5.98642
Gene not interacting with D	Zm00001d011100	6.14286
Gene not interacting with D	Zm00001d032831	5.86492
Gene not interacting with D	Zm00001d020519	5.87589
Gene not interacting with D	Zm00001d031973	6.11805
Gene not interacting with D	Zm00001d011757	3.40914
Gene not interacting with D	Zm00001d014868	5.89082
Gene not interacting with D	Zm00001d040127	5.63039
Gene not interacting with D	Zm00001d013417	6.01989
Gene not interacting with D	Zm00001d001811	5.96318
Gene not interacting with D	Zm00001d044604	3.74009
Gene not interacting with D	Zm00001d015325	6.18472
Gene not interacting with D	Zm00001d007225	6.00618
Gene not interacting with D	Zm00001d048065	5.69577
Gene not interacting with D	Zm00001d050020	6.12446
Gene not interacting with D	Zm00001d020900	5.96491
Gene not interacting with D	Zm00001d053838	6.17754
Gene not interacting with D	Zm00001d000072	5.59279
Gene not interacting with D	Zm00001d011835	6.07097
Gene not interacting with D	Zm00001d011130	5.95794
Gene not interacting with D	Zm00001d034733	5.86978
Gene not interacting with D	Zm00001d002678	4.3432
Gene not interacting with D	Zm00001d042621	6.11253
Gene not interacting with D	Zm00001d048089	5.97319
Gene not interacting with D	Zm00001d024853	3.27259
Gene not interacting with D	Zm00001d007287	6.03714
Gene not interacting with D	Zm00001d019721	5.79071
Gene not interacting with D	Zm00001d037369	6.03195
Gene not interacting with D	Zm00001d012421	6.02699
Gene not interacting with D	Zm00001d025738	5.43513
Gene not interacting with D	Zm00001d011652	5.99783
Gene not interacting with D	Zm00001d052979	4.29417
Gene not interacting with D	Zm00001d007343	0.789531
Gene not interacting with D	Zm00001d014770	6.05238
Gene not interacting with D	Zm00001d025255	4.0445
Gene not interacting with D	Zm00001d014564	2.82385
Gene not interacting with D	Zm00001d021757	5.4611
Gene not interacting with D	Zm00001d020622	5.98338
Gene not interacting with D	Zm00001d033159	6.02543
Gene not interacting with D	Zm00001d048648	1.59207
Gene not interacting with D	Zm00001d042753	4.7814
Gene not interacting with D	Zm00001d016291	5.74515
Gene not interacting with D	Zm00001d037417	6.11329
Gene not interacting with D	Zm00001d018059	5.75993
Gene not interacting with D	Zm00001d044925	2.54008
Gene not interacting with D	Zm00001d042633	3.60413
Gene not interacting with D	Zm00001d023259	5.86868
Gene not interacting with D	Zm00001d047471	6.10865
Gene not interacting with D	Zm00001d013196	6.19308
Gene not interacting with D	Zm00001d028018	6.14072
Gene not interacting with D	Zm00001d050897	5.39938
Gene not interacting with D	Zm00001d014880	5.87157
Gene not interacting with D	Zm00001d048969	5.56972
Gene not interacting with D	Zm00001d043091	5.9192
Gene not interacting with D	Zm00001d042432	5.94022
Gene not interacting with D	Zm00001d013141	5.99733
Gene not interacting with D	Zm00001d007698	6.14244
Gene not interacting with D	Zm00001d034781	5.64274
Gene not interacting with D	Zm00001d038968	0.98769
Gene not interacting with D	Zm00001d016521	5.80314
Gene not interacting with D	Zm00001d046158	4.29959
Gene not interacting with D	Zm00001d038824	4.95494
Gene not interacting with D	Zm00001d035629	5.89476
Gene not interacting with D	Zm00001d034824	6.05968
Gene not interacting with D	Zm00001d020329	5.91264
Gene not interacting with D	Zm00001d023620	5.83103
Gene not interacting with D	Zm00001d039931	5.95684
Gene not interacting with D	Zm00001d047608	5.63317
Gene not interacting with D	Zm00001d005715	2.68666
Gene not interacting with D	Zm00001d006865	4.7689
Gene not interacting with D	Zm00001d019808	5.96832
Gene not interacting with D	Zm00001d033365	5.4175
Gene not interacting with D	Zm00001d051884	6.17093
Gene not interacting with D	Zm00001d006097	4.81156
Gene not interacting with D	Zm00001d047789	2.54362
Gene not interacting with D	Zm00001d034550	6.06699
Gene not interacting with D	Zm00001d019052	5.41293
Gene not interacting with D	Zm00001d007233	5.48398
Gene not interacting with D	Zm00001d050182	5.76374
Gene not interacting with D	Zm00001d007169	5.07198
Gene not interacting with D	Zm00001d050330	6.09756
Gene not interacting with D	Zm00001d013307	5.9022
Gene not interacting with D	Zm00001d053220	2.79892
Gene not interacting with D	Zm00001d004129	3.91126
Gene not interacting with D	Zm00001d024338	6.12649
Gene not interacting with D	Zm00001d037067	6.10237
Gene not interacting with D	Zm00001d003405	4.3486
Gene not interacting with D	Zm00001d047023	5.37241
Gene not interacting with D	Zm00001d001849	5.57444
Gene not interacting with D	Zm00001d045283	3.07987
Gene not interacting with D	Zm00001d038808	6.06878
Gene not interacting with D	Zm00001d012240	5.81709
Gene not interacting with D	Zm00001d047238	5.82665
Gene not interacting with D	Zm00001d048349	6.06523
Gene not interacting with D	Zm00001d053334	6.12068
Gene not interacting with D	Zm00001d050019	5.23381
Gene not interacting with D	Zm00001d039192	6.09
Gene not interacting with D	Zm00001d039217	1.51808
Gene not interacting with D	Zm00001d024648	4.72575
Gene not interacting with D	Zm00001d015346	5.83135
Gene not interacting with D	Zm00001d049678	4.00885
Gene not interacting with D	Zm00001d036319	6.10196
Gene not interacting with D	Zm00001d016846	1.23538
Gene not interacting with D	Zm00001d049913	6.18846
Gene not interacting with D	Zm00001d027863	4.59851
Gene not interacting with D	Zm00001d032897	5.64503
Gene not interacting with D	Zm00001d015884	4.62785
Gene not interacting with D	Zm00001d048604	6.02313
Gene not interacting with D	Zm00001d050993	6.03645
Gene not interacting with D	Zm00001d028360	5.96557
Gene not interacting with D	Zm00001d020403	4.77388
Gene not interacting with D	Zm00001d028643	6.11835
Gene not interacting with D	Zm00001d022502	6.08281
Gene not interacting with D	Zm00001d047494	5.69988
Gene not interacting with D	Zm00001d028597	6.05904
Gene not interacting with D	Zm00001d052376	5.86534
Gene not interacting with D	Zm00001d052145	6.18016
Gene not interacting with D	Zm00001d039675	6.00339
Gene not interacting with D	Zm00001d021532	4.7794
Gene not interacting with D	Zm00001d039454	5.8444
Gene not interacting with D	Zm00001d025117	6.14011
Gene not interacting with D	Zm00001d018750	4.36006
Gene not interacting with D	Zm00001d003768	0.33277
Gene not interacting with D	Zm00001d050723	5.9812
Gene not interacting with D	Zm00001d025067	5.09405
Gene not interacting with D	Zm00001d039337	3.85474
Gene not interacting with D	Zm00001d034002	4.39119
Gene not interacting with D	Zm00001d013452	5.98099
Gene not interacting with D	Zm00001d037918	4.79316
Gene not interacting with D	Zm00001d050943	5.58608
Gene not interacting with D	Zm00001d050320	4.79924
Gene not interacting with D	Zm00001d031855	6.16751
Gene not interacting with D	Zm00001d028161	4.32508
Gene not interacting with D	Zm00001d006179	5.56805
Gene not interacting with D	Zm00001d034131	6.11783
Gene not interacting with D	Zm00001d040276	5.70209
Gene not interacting with D	Zm00001d035915	6.13501
Gene not interacting with D	Zm00001d007518	5.89471
Gene not interacting with D	Zm00001d033209	5.89781
Gene not interacting with D	Zm00001d047951	5.88313
Gene not interacting with D	Zm00001d008196	5.03869
Gene not interacting with D	Zm00001d029650	5.95176
Gene not interacting with D	Zm00001d026689	5.92751
Gene not interacting with D	Zm00001d014865	5.71823
Gene not interacting with D	Zm00001d035980	2.97462
Gene not interacting with D	Zm00001d025222	6.08247
Gene not interacting with D	Zm00001d041611	1.25056
Gene not interacting with D	Zm00001d039394	3.47579
Gene not interacting with D	Zm00001d002781	6.10925
Gene not interacting with D	Zm00001d013043	6.18031
Gene not interacting with D	Zm00001d032652	6.04485
Gene not interacting with D	Zm00001d021692	4.01727
Gene not interacting with D	Zm00001d026265	6.11644
Gene not interacting with D	Zm00001d010584	2.48009
Gene not interacting with D	Zm00001d045563	5.40077
Gene not interacting with D	Zm00001d013431	6.1246
Gene not interacting with D	Zm00001d008520	6.1715
Gene not interacting with D	Zm00001d005657	4.84402
Gene not interacting with D	Zm00001d000158	3.58761
Gene not interacting with D	Zm00001d031192	3.58666
Gene not interacting with D	Zm00001d017037	4.90312
Gene not interacting with D	Zm00001d020339	5.11767
Gene not interacting with D	Zm00001d050184	5.50048
Gene not interacting with D	Zm00001d022313	5.83349
Gene not interacting with D	Zm00001d039548	6.09975
Gene not interacting with D	Zm00001d044254	3.71759
Gene not interacting with D	Zm00001d012666	5.56228
Gene not interacting with D	Zm00001d005174	3.81153
Gene not interacting with D	Zm00001d037607	4.35819
Gene not interacting with D	Zm00001d036261	2.99844
Gene not interacting with D	Zm00001d006659	5.88994
Gene not interacting with D	Zm00001d047828	6.06047
Gene not interacting with D	Zm00001d047644	3.7317
Gene not interacting with D	Zm00001d023336	4.86396
Gene not interacting with D	Zm00001d049170	5.08144
Gene not interacting with D	Zm00001d028725	5.68628
Gene not interacting with D	Zm00001d037815	5.80846
Gene not interacting with D	Zm00001d024753	4.75268
Gene not interacting with D	Zm00001d034863	5.61248
Gene not interacting with D	Zm00001d011392	5.96233
Gene not interacting with D	Zm00001d013523	6.15706
Gene not interacting with D	Zm00001d003572	6.01251
Gene not interacting with D	Zm00001d046292	4.01688
Gene not interacting with D	Zm00001d048620	5.97028
Gene not interacting with D	Zm00001d030159	5.83414
Gene not interacting with D	Zm00001d008327	5.78678
Gene not interacting with D	Zm00001d036125	4.62555
Gene not interacting with D	Zm00001d052058	5.09567
Gene not interacting with D	Zm00001d004697	4.73481
Gene not interacting with D	Zm00001d008440	3.87091
Gene not interacting with D	Zm00001d049496	6.05096
Gene not interacting with D	Zm00001d007505	2.34924
Gene not interacting with D	Zm00001d020395	4.41526
Gene not interacting with D	Zm00001d028020	6.15095
Gene not interacting with D	Zm00001d043110	5.69149
Gene not interacting with D	Zm00001d024458	4.10234
Gene not interacting with D	Zm00001d031321	5.87166
Gene not interacting with D	Zm00001d011972	5.29171
Gene not interacting with D	Zm00001d042656	3.6489
Gene not interacting with D	Zm00001d003269	4.97848
Gene not interacting with D	Zm00001d015546	6.08178
Gene not interacting with D	Zm00001d009473	4.93245
Gene not interacting with D	Zm00001d005346	5.32843
Gene not interacting with D	Zm00001d020616	4.55463
Gene not interacting with D	Zm00001d022542	6.11643
Gene not interacting with D	Zm00001d049984	5.99981
Gene not interacting with D	Zm00001d018599	5.23816
Gene not interacting with D	Zm00001d029427	4.63972
Gene not interacting with D	Zm00001d041983	6.05843
Gene not interacting with D	Zm00001d021864	6.13509
Gene not interacting with D	Zm00001d052007	6.14334
Gene not interacting with D	Zm00001d028218	6.09431
Gene not interacting with D	Zm00001d018793	5.88019
Gene not interacting with D	Zm00001d046811	4.66594
Gene not interacting with D	Zm00001d037296	5.81666
Gene not interacting with D	Zm00001d035772	6.01367
Gene not interacting with D	Zm00001d049380	5.76922
Gene not interacting with D	Zm00001d049375	5.84003
Gene not interacting with D	Zm00001d050600	1.50012
Gene not interacting with D	Zm00001d052944	4.64599
Gene not interacting with D	Zm00001d027588	6.08343
Gene not interacting with D	Zm00001d051411	4.87787
Gene not interacting with D	Zm00001d038976	5.57501
Gene not interacting with D	Zm00001d014774	5.69853
Gene not interacting with D	Zm00001d014912	6.08979
Gene not interacting with D	Zm00001d015901	1.79377
Gene not interacting with D	Zm00001d006177	5.76852
Gene not interacting with D	Zm00001d016684	5.1558
Gene not interacting with D	Zm00001d012709	5.29979
Gene not interacting with D	Zm00001d040244	3.59144
Gene not interacting with D	Zm00001d040705	4.17372
Gene not interacting with D	Zm00001d028427	5.99199
Gene not interacting with D	Zm00001d043360	6.02504
Gene not interacting with D	Zm00001d037749	4.01302
Gene not interacting with D	Zm00001d007455	5.95562
Gene not interacting with D	Zm00001d017640	5.95431
Gene not interacting with D	Zm00001d003554	3.90676
Gene not interacting with D	Zm00001d011189	3.29999
Gene not interacting with D	Zm00001d007784	6.0709
Gene not interacting with D	Zm00001d013724	3.76655
Gene not interacting with D	Zm00001d010109	6.09698
Gene not interacting with D	Zm00001d030479	5.84213
Gene not interacting with D	Zm00001d022072	4.8576
Gene not interacting with D	Zm00001d021684	5.18697
Gene not interacting with D	Zm00001d027374	5.90194
Gene not interacting with D	Zm00001d045837	6.1332
Gene not interacting with D	Zm00001d051492	3.76678
Gene not interacting with D	Zm00001d029649	6.12392
Gene not interacting with D	Zm00001d034714	5.98782
Gene not interacting with D	Zm00001d035987	2.8336
Gene not interacting with D	Zm00001d043911	6.01924
Gene not interacting with D	Zm00001d017432	6.07006
Gene not interacting with D	Zm00001d044318	5.21368
Gene not interacting with D	Zm00001d052781	6.04837
Gene not interacting with D	Zm00001d040356	5.4404
Gene not interacting with D	Zm00001d042090	5.52949
Gene not interacting with D	Zm00001d010507	5.20441
Gene not interacting with D	Zm00001d037100	6.06458
Gene not interacting with D	Zm00001d026079	6.04296
Gene not interacting with D	Zm00001d023426	4.59033
Gene not interacting with D	Zm00001d032533	3.9938
Gene not interacting with D	Zm00001d018025	6.16383
Gene not interacting with D	Zm00001d028339	6.11951
Gene not interacting with D	Zm00001d026515	6.15113
Gene not interacting with D	Zm00001d036420	5.88603
Gene not interacting with D	Zm00001d038190	5.97361
Gene not interacting with D	Zm00001d053620	5.95771
Gene not interacting with D	Zm00001d013738	6.01109
Gene not interacting with D	Zm00001d044272	4.17763
Gene not interacting with D	Zm00001d038487	5.60367
Gene not interacting with D	Zm00001d049560	5.54879
Gene not interacting with D	Zm00001d033488	6.18833
Gene not interacting with D	Zm00001d043861	6.12179
Gene not interacting with D	Zm00001d026161	5.83597
Gene not interacting with D	Zm00001d012825	6.05694
Gene not interacting with D	Zm00001d020560	5.82263
Gene not interacting with D	Zm00001d030830	5.02394
Gene not interacting with D	Zm00001d002936	6.08752
Gene not interacting with D	Zm00001d052131	4.78745
Gene not interacting with D	Zm00001d028465	4.28335
Gene not interacting with D	Zm00001d040005	5.15484
Gene not interacting with D	Zm00001d011748	3.75736
Gene not interacting with D	Zm00001d036402	5.99957
Gene not interacting with D	Zm00001d039020	5.96762
Gene not interacting with D	Zm00001d025035	5.23362
Gene not interacting with D	Zm00001d002132	4.47496
Gene not interacting with D	Zm00001d022262	3.84792
Gene not interacting with D	Zm00001d007159	2.42161
Gene not interacting with D	Zm00001d038533	6.07336
Gene not interacting with D	Zm00001d036403	6.06526
Gene not interacting with D	Zm00001d028903	5.96741
Gene not interacting with D	Zm00001d053580	6.11064
Gene not interacting with D	Zm00001d005875	5.07274
Gene not interacting with D	Zm00001d017487	5.73728
Gene not interacting with D	Zm00001d037247	6.06026
Gene not interacting with D	Zm00001d043491	4.5598
Gene not interacting with D	Zm00001d017152	3.98302
Gene not interacting with D	Zm00001d007645	5.98417
Gene not interacting with D	Zm00001d042345	3.10898
Gene not interacting with D	Zm00001d013261	2.16835
Gene not interacting with D	Zm00001d029531	4.3512
Gene not interacting with D	Zm00001d007842	4.96251
Gene not interacting with D	Zm00001d053329	4.09068
Gene not interacting with D	Zm00001d018217	5.9349
Gene not interacting with D	Zm00001d024414	4.26932
Gene not interacting with D	Zm00001d040097	4.22742
Gene not interacting with D	Zm00001d034573	3.89985
Gene not interacting with D	Zm00001d033005	4.26623
Gene not interacting with D	Zm00001d018794	5.99754
Gene not interacting with D	Zm00001d020017	2.92806
Gene not interacting with D	Zm00001d034735	5.93367
Gene not interacting with D	Zm00001d012857	6.15904
Gene not interacting with D	Zm00001d047126	5.84005
Gene not interacting with D	Zm00001d053569	3.87792
Gene not interacting with D	Zm00001d026343	5.98067
Gene not interacting with D	Zm00001d045889	6.01592
Gene not interacting with D	Zm00001d036761	5.68291
Gene not interacting with D	Zm00001d048606	4.49829
Gene not interacting with D	Zm00001d044415	6.18079
Gene not interacting with D	Zm00001d035990	6.05531
Gene not interacting with D	Zm00001d006079	6.13751
Gene not interacting with D	Zm00001d048993	4.05279
Gene not interacting with D	Zm00001d019467	5.94681
Gene not interacting with D	Zm00001d029089	2.22206
Gene not interacting with D	Zm00001d003555	6.09697
Gene not interacting with D	Zm00001d014112	5.97843
Gene not interacting with D	Zm00001d047842	5.95114
Gene not interacting with D	Zm00001d025469	6.07011
Gene not interacting with D	Zm00001d035297	6.10573
Gene not interacting with D	Zm00001d022561	5.62299
Gene not interacting with D	Zm00001d045896	5.75233
Gene not interacting with D	Zm00001d027700	3.91876
Gene not interacting with D	Zm00001d033412	1.79059
Gene not interacting with D	Zm00001d018787	5.96935
Gene not interacting with D	Zm00001d010804	6.09037
Gene not interacting with D	Zm00001d005770	1.77414
Gene not interacting with D	Zm00001d043406	4.92768
Gene not interacting with D	Zm00001d018389	6.05235
Gene not interacting with D	Zm00001d038092	5.83371
Gene not interacting with D	Zm00001d026191	5.35271
Gene not interacting with D	Zm00001d024768	4.70264
Gene not interacting with D	Zm00001d009954	6.18711
Gene not interacting with D	Zm00001d002729	3.94047
Gene not interacting with D	Zm00001d047242	5.49987
Gene not interacting with D	Zm00001d043452	6.04989
Gene not interacting with D	Zm00001d007151	5.75227
Gene not interacting with D	Zm00001d016703	5.30306
Gene not interacting with D	Zm00001d022546	5.85091
Gene not interacting with D	Zm00001d017977	5.89174
Gene not interacting with D	Zm00001d017822	2.13961
Gene not interacting with D	Zm00001d052173	4.15835
Gene not interacting with D	Zm00001d006921	5.6657
Gene not interacting with D	Zm00001d014299	6.08599
Gene not interacting with D	Zm00001d052224	4.42114
Gene not interacting with D	Zm00001d025180	6.11836
Gene not interacting with D	Zm00001d047907	1.93983
Gene not interacting with D	Zm00001d044999	4.26137
Gene not interacting with D	Zm00001d025406	4.67885
Gene not interacting with D	Zm00001d039879	6.06382
Gene not interacting with D	Zm00001d005179	6.05348
Gene not interacting with D	Zm00001d048493	5.75206
Gene not interacting with D	Zm00001d037724	5.46724
Gene not interacting with D	Zm00001d038329	5.87338
Gene not interacting with D	Zm00001d000320	4.68256
Gene not interacting with D	Zm00001d015730	5.72032
Gene not interacting with D	Zm00001d017090	5.83407
Gene not interacting with D	Zm00001d053186	4.77279
Gene not interacting with D	Zm00001d016621	4.01601
Gene not interacting with D	Zm00001d012794	5.77668
Gene not interacting with D	Zm00001d049428	1.9146
Gene not interacting with D	Zm00001d005301	5.49508
Gene not interacting with D	Zm00001d003041	5.91132
Gene not interacting with D	Zm00001d034431	1.2968
Gene not interacting with D	Zm00001d027412	6.12916
Gene not interacting with D	Zm00001d035186	5.98966
Gene not interacting with D	Zm00001d037911	5.46753
Gene not interacting with D	Zm00001d016456	5.63731
Gene not interacting with D	Zm00001d010240	4.54202
Gene not interacting with D	Zm00001d042019	4.65402
Gene not interacting with D	Zm00001d016916	6.01749
Gene not interacting with D	Zm00001d052038	5.16332
Gene not interacting with D	Zm00001d005071	5.07482
Gene not interacting with D	Zm00001d000133	5.30038
Gene not interacting with D	Zm00001d015703	6.02947
Gene not interacting with D	Zm00001d012604	5.83741
Gene not interacting with D	Zm00001d042030	5.59693
Gene not interacting with D	Zm00001d038777	6.00585
Gene not interacting with D	Zm00001d031962	5.19532
Gene not interacting with D	Zm00001d022320	2.47384
Gene not interacting with D	Zm00001d022327	4.82014
Gene not interacting with D	Zm00001d005372	6.05026
Gene not interacting with D	Zm00001d007519	2.90915
Gene not interacting with D	Zm00001d045739	6.03126
Gene not interacting with D	Zm00001d032761	6.07011
Gene not interacting with D	Zm00001d052690	5.2504
Gene not interacting with D	Zm00001d047984	5.02249
Gene not interacting with D	Zm00001d028051	0.419665
Gene not interacting with D	Zm00001d050406	4.58672
Gene not interacting with D	Zm00001d052835	3.38937
Gene not interacting with D	Zm00001d051627	6.13099
Gene not interacting with D	Zm00001d005240	5.97458
Gene not interacting with D	Zm00001d024170	5.32249
Gene not interacting with D	Zm00001d014039	6.12964
Gene not interacting with D	Zm00001d007553	3.42702
Gene not interacting with D	Zm00001d049571	5.89977
Gene not interacting with D	Zm00001d018190	5.12716
Gene not interacting with D	Zm00001d013009	6.10341
Gene not interacting with D	Zm00001d025126	5.59418
Gene not interacting with D	Zm00001d031911	5.59999
Gene not interacting with D	Zm00001d042553	3.16364
Gene not interacting with D	Zm00001d044677	5.31414
Gene not interacting with D	Zm00001d025145	3.3297
Gene not interacting with D	Zm00001d021300	5.057
Gene not interacting with D	Zm00001d007471	3.66685
Gene not interacting with D	Zm00001d017508	3.61803
Gene not interacting with D	Zm00001d042607	5.57708
Gene not interacting with D	Zm00001d005100	6.1714
Gene not interacting with D	Zm00001d009763	5.80706
Gene not interacting with D	Zm00001d011779	5.82195
Gene not interacting with D	Zm00001d037278	5.8833
Gene not interacting with D	Zm00001d010719	5.99813
Gene not interacting with D	Zm00001d049796	5.92747
Gene not interacting with D	Zm00001d033843	6.11438
Gene not interacting with D	Zm00001d032181	5.87817
Gene not interacting with D	Zm00001d015665	2.78415
Gene not interacting with D	Zm00001d024784	5.00296
Gene not interacting with D	Zm00001d053453	5.75375
Gene not interacting with D	Zm00001d040274	6.05426
Gene not interacting with D	Zm00001d034560	5.02027
Gene not interacting with D	Zm00001d031326	5.891
Gene not interacting with D	Zm00001d009271	6.02273
Gene not interacting with D	Zm00001d011020	3.31442
Gene not interacting with D	Zm00001d013583	6.19595
Gene not interacting with D	Zm00001d037182	1.40339
Gene not interacting with D	Zm00001d048335	5.53838
Gene not interacting with D	Zm00001d047309	6.01853
Gene not interacting with D	Zm00001d031946	5.87546
Gene not interacting with D	Zm00001d038082	6.08541
Gene not interacting with D	Zm00001d027321	5.49643
Gene not interacting with D	Zm00001d044432	6.12755
Gene not interacting with D	Zm00001d015400	5.92674
Gene not interacting with D	Zm00001d009747	5.95333
Gene not interacting with D	Zm00001d019704	4.20544
Gene not interacting with D	Zm00001d002731	4.85911
Gene not interacting with D	Zm00001d052893	5.60527
Gene not interacting with D	Zm00001d007522	6.10726
Gene not interacting with D	Zm00001d014355	6.01278
Gene not interacting with D	Zm00001d020762	5.90485
Gene not interacting with D	Zm00001d003081	6.07554
Gene not interacting with D	Zm00001d042192	4.06992
Gene not interacting with D	Zm00001d013395	1.49568
Gene not interacting with D	Zm00001d032304	5.69438
Gene not interacting with D	Zm00001d027271	5.69972
Gene not interacting with D	Zm00001d022396	5.13355
Gene not interacting with D	Zm00001d047028	6.14225
Gene not interacting with D	Zm00001d001994	5.92239
Gene not interacting with D	Zm00001d008462	4.11167
Gene not interacting with D	Zm00001d031009	5.6248
Gene not interacting with D	Zm00001d013170	4.85385
Gene not interacting with D	Zm00001d023343	4.52389
Gene not interacting with D	Zm00001d042778	5.91151
Gene not interacting with D	Zm00001d002103	5.44628
Gene not interacting with D	Zm00001d030236	2.22779
Gene not interacting with D	Zm00001d034968	5.95236
Gene not interacting with D	Zm00001d002974	4.84347
Gene not interacting with D	Zm00001d033650	5.65658
Gene not interacting with D	Zm00001d024744	5.90165
Gene not interacting with D	Zm00001d020234	6.10944
Gene not interacting with D	Zm00001d051225	5.11122
Gene not interacting with D	Zm00001d016063	5.36545
Gene not interacting with D	Zm00001d003878	3.39719
Gene not interacting with D	Zm00001d020744	5.75673
Gene not interacting with D	Zm00001d024951	5.92711
Gene not interacting with D	Zm00001d014736	5.49616
Gene not interacting with D	Zm00001d012286	6.09042
Gene not interacting with D	Zm00001d014138	5.97585
Gene not interacting with D	Zm00001d013534	5.57835
Gene not interacting with D	Zm00001d004070	5.90572
Gene not interacting with D	Zm00001d018842	6.10538
Gene not interacting with D	Zm00001d016294	5.6659
Gene not interacting with D	Zm00001d048203	5.86434
Gene not interacting with D	Zm00001d036463	5.5894
Gene not interacting with D	Zm00001d008455	5.78567
Gene not interacting with D	Zm00001d008379	5.96421
Gene not interacting with D	Zm00001d050753	5.79079
Gene not interacting with D	Zm00001d000431	3.99908
Gene not interacting with D	Zm00001d031641	5.99035
Gene not interacting with D	Zm00001d050032	4.47906
Gene not interacting with D	Zm00001d026160	2.55576
Gene not interacting with D	Zm00001d045973	5.96393
Gene not interacting with D	Zm00001d051644	5.97375
Gene not interacting with D	Zm00001d013486	5.84725
Gene not interacting with D	Zm00001d037352	6.19379
Gene not interacting with D	Zm00001d045560	3.46364
Gene not interacting with D	Zm00001d044980	4.38437
Gene not interacting with D	Zm00001d005638	5.7267
Gene not interacting with D	Zm00001d036878	5.83859
Gene not interacting with D	Zm00001d004807	6.12414
Gene not interacting with D	Zm00001d003355	0.908555
Gene not interacting with D	Zm00001d021440	5.01765
Gene not interacting with D	Zm00001d000164	2.98998
Gene not interacting with D	Zm00001d014991	5.95745
Gene not interacting with D	Zm00001d018323	3.6706
Gene not interacting with D	Zm00001d030167	6.04739
Gene not interacting with D	Zm00001d048119	5.95664
Gene not interacting with D	Zm00001d034453	2.80967
Gene not interacting with D	Zm00001d013875	2.68206
Gene not interacting with D	Zm00001d029055	6.11932
Gene not interacting with D	Zm00001d006112	6.05165
Gene not interacting with D	Zm00001d012336	6.00177
Gene not interacting with D	Zm00001d014818	1.00653
Gene not interacting with D	Zm00001d022603	6.0909
Gene not interacting with D	Zm00001d026153	6.17331
Gene not interacting with D	Zm00001d016602	6.17794
Gene not interacting with D	Zm00001d031674	6.01408
Gene not interacting with D	Zm00001d046621	3.39839
Gene not interacting with D	Zm00001d019124	5.97426
Gene not interacting with D	Zm00001d024318	5.86521
Gene not interacting with D	Zm00001d007383	5.96695
Gene not interacting with D	Zm00001d015118	5.87939
Gene not interacting with D	Zm00001d003451	4.65483
Gene not interacting with D	Zm00001d046772	0.893548
Gene not interacting with D	Zm00001d043320	6.08371
Gene not interacting with D	Zm00001d007352	6.06183
Gene not interacting with D	Zm00001d027844	5.80332
Gene not interacting with D	Zm00001d045028	5.92459
Gene not interacting with D	Zm00001d003508	5.41202
Gene not interacting with D	Zm00001d012245	5.29706
Gene not interacting with D	Zm00001d020876	1.63504
Gene not interacting with D	Zm00001d032485	5.13454
Gene not interacting with D	Zm00001d053113	2.94584
Gene not interacting with D	Zm00001d037721	5.07788
Gene not interacting with D	Zm00001d002088	5.00969
Gene not interacting with D	Zm00001d052093	5.9558
Gene not interacting with D	Zm00001d009161	5.97128
Gene not interacting with D	Zm00001d042793	6.09324
Gene not interacting with D	Zm00001d026214	6.02969
Gene not interacting with D	Zm00001d032339	5.1215
Gene not interacting with D	Zm00001d043454	6.04997
Gene not interacting with D	Zm00001d052457	5.62511
Gene not interacting with D	Zm00001d048419	5.84986
Gene not interacting with D	Zm00001d034588	5.51097
Gene not interacting with D	Zm00001d023577	5.74409
[truncated: 53,751 more rows]

## Sheet: Figure 5e
Figure 5e: The comparison of Shannon entropy of gene interacting with different number of intergenic D
[truncated: 40,839 more rows]

[truncated: 6 more sheets: Figure 7d, Suppl Fig 4, Suppl Fig 5, Suppl Fig 6, Suppl Fig 10a, Suppl Fig 10b]
